# Supplementary material for: Overlapping and non-overlapping roles of the class-I histone deacetylase-1 corepressors LET-418, SIN-3, and SPR-1 in Caenorhabditis elegans embryonic development
Source: Genes Genomics. 2021 Mar 19;43(5):553–65. doi: 10.1007/s13258-021-01076-1 (PMC8110489; doi:10.1007/s13258-021-01076-1)
Supplement: Supplementary file 4 — Supplementary Table 1. List of the dysregulated genes observed in the let-418(n3536), sin-3(tm1276), and spr-1(ok2144) mutants, compared to levels in the WT strain. Log2-normalized RNA-seq data are shown, indicating the frequencies of dysregulated genes in the let-418(n3536), sin-3(tm1276), and spr-1(ok2144) mutants divided by the corresponding expression levels in the WT strain. A p-value of 0.01 was used as the cut-off. (XLSX 1887 KB) [file 13258_2021_1076_MOESM4_ESM.xlsx]

## Sheet: let-418(n3536)
Wormbase ID	Gene	baseMean	log2FoldChange	lfcSE	stat	pvalue	padj
WBGene00010212	fbxa-192	18.001	-6.53696	1.24059	-5.26924	1.36992e-07	1.9217e-06
WBGene00003565	ncs-3	4.4343	-5.49396	1.55767	-3.52703	0.000420254	0.00226115
WBGene00219623	anr-2	4.19276	-5.41096	1.40713	-3.84537	0.000120369	0.000778828
WBGene00007797	C29A12.1	126.125	-4.54186	0.337729	-13.4483	3.15216e-41	9.08573e-39
WBGene00012904	tiar-2	275.629	-3.52409	0.335524	-10.5032	8.34612e-26	9.18528e-24
WBGene00021654	Y47G7B.2	6.84589	-3.08546	0.922892	-3.34325	0.000828022	0.00405503
WBGene00007892	C33B4.4	61.3425	-3.04553	0.337068	-9.03534	1.63488e-19	1.05276e-17
WBGene00018615	F48G7.4	17.8417	-3.02405	0.582087	-5.19519	2.04515e-07	2.78186e-06
WBGene00013336	pnc-2	9.63906	-3.00934	0.758844	-3.96569	7.31842e-05	0.00051212
WBGene00017463	F14D12.1	25.4971	-2.95977	0.562438	-5.26239	1.42194e-07	1.99006e-06
WBGene00016135	C26B9.6	19.2606	-2.93966	0.58043	-5.06462	4.0921e-07	5.16031e-06
WBGene00003723	nhr-133	13.4007	-2.85556	0.65792	-4.34029	1.42295e-05	0.000123575
WBGene00002163	ist-1	15.2471	-2.51357	0.559212	-4.49484	6.96226e-06	6.51353e-05
WBGene00001968	hlh-29	27.516	-2.46042	0.53425	-4.60537	4.11735e-06	4.08897e-05
WBGene00012564	fbxa-107	34.0306	-2.45534	0.396163	-6.19779	5.72609e-10	1.20767e-08
WBGene00017786	F25E5.5	21.124	-2.42244	0.534289	-4.53396	5.78886e-06	5.51811e-05
WBGene00011789	T15H9.4	10.8307	-2.38937	0.676079	-3.53416	0.000409076	0.00220788
WBGene00022730	ZK402.3	10.2859	-2.33421	0.748967	-3.11657	0.00182965	0.00796469
WBGene00004801	sir-2.2	15.5871	-2.30349	0.532383	-4.32675	1.51324e-05	0.000129924
WBGene00021610	nhr-237	22.0614	-2.23753	0.482305	-4.63924	3.49699e-06	3.51908e-05
WBGene00018804	F54D10.3	17.5867	-2.20183	0.517655	-4.25348	2.10477e-05	0.000173809
WBGene00219490	Y116A8B.98	15.9886	-2.19673	0.625959	-3.50939	0.000449141	0.0023873
WBGene00002210	kin-29	44.2409	-2.16367	0.362952	-5.9613	2.50235e-09	4.77815e-08
WBGene00164985	ZK1010.10	40.6317	-2.15801	0.358298	-6.02293	1.71283e-09	3.36615e-08
WBGene00004349	rgs-6	22.3888	-2.13758	0.534892	-3.99629	6.43425e-05	0.000456316
WBGene00000523	clc-2	12.0007	-2.10581	0.608994	-3.45785	0.000544497	0.00281937
WBGene00002151	irk-3	13.0349	-2.09748	0.611428	-3.43046	0.000602553	0.00306621
WBGene00022508	ZC53.1	64.3263	-2.06819	0.426251	-4.85205	1.2219e-06	1.37859e-05
WBGene00012892	Y45F10D.14	10.8885	-2.064	0.676375	-3.05157	0.00227651	0.00954273
WBGene00016429	C35A11.2	13.8719	-2.04583	0.623323	-3.28213	0.00103026	0.00488729
WBGene00019016	F57F4.2	15.7151	-2.0342	0.589864	-3.4486	0.000563511	0.00289184
WBGene00045291	F23D12.10	16.6143	-1.9976	0.517407	-3.8608	0.000113018	0.000739968
WBGene00023259	C52D10.10	41.0121	-1.9873	0.49994	-3.97507	7.03586e-05	0.000494348
WBGene00017582	F18G5.6	25.7554	-1.9703	0.485385	-4.05925	4.92296e-05	0.000362294
WBGene00016486	fbxa-170	99.9144	-1.96888	0.266805	-7.37947	1.5892e-13	5.10313e-12
WBGene00019578	K09E3.7	48.1678	-1.94309	0.361575	-5.37396	7.70271e-08	1.13857e-06
WBGene00016902	C53D5.1	169.298	-1.92415	0.284276	-6.7686	1.30039e-11	3.49058e-10
WBGene00016695	C45H4.14	174.181	-1.91413	0.202613	-9.44722	3.47947e-21	2.66598e-19
WBGene00009086	F23D12.2	131.029	-1.90293	0.239307	-7.9518	1.83816e-15	7.46737e-14
WBGene00003368	mkk-4	106.001	-1.8954	0.258266	-7.33894	2.15287e-13	6.78715e-12
WBGene00021717	sdz-32	50.225	-1.89181	0.444994	-4.25133	2.12506e-05	0.000175006
WBGene00015357	C02F12.8	212.416	-1.86555	0.286634	-6.50849	7.59101e-11	1.79837e-09
WBGene00018441	math-29	24.9323	-1.8577	0.442353	-4.19959	2.674e-05	0.000213391
WBGene00003646	nhr-56	16.403	-1.8538	0.50564	-3.66624	0.000246146	0.00143676
WBGene00012792	Y43D4A.6	60.2692	-1.84427	0.476526	-3.87025	0.000108726	0.000717294
WBGene00021943	Y55F3BR.6	117.953	-1.82069	0.351118	-5.18541	2.15545e-07	2.92205e-06
WBGene00007961	C35D6.4	222.237	-1.81934	0.32068	-5.67338	1.40009e-08	2.3541e-07
WBGene00004102	pqn-10	65.7442	-1.80467	0.447745	-4.03057	5.5641e-05	0.000404801
WBGene00013370	Y60A9.3	111.519	-1.79075	0.390805	-4.58221	4.60089e-06	4.50634e-05
WBGene00009820	F47B10.9	328.06	-1.78928	0.303808	-5.88952	3.87324e-09	7.1587e-08
WBGene00006558	tbx-39	73.7098	-1.77856	0.511905	-3.47439	0.000512022	0.0026764
WBGene00001453	flp-10	25.1187	-1.7761	0.455631	-3.8981	9.69491e-05	0.000651675
WBGene00011124	sdz-27	137.452	-1.7723	0.551974	-3.21085	0.00132343	0.00602989
WBGene00004352	rgs-9	195.302	-1.76135	0.205248	-8.58157	9.35835e-18	4.96896e-16
WBGene00010918	M117.1	89.3873	-1.74735	0.237767	-7.34902	1.99667e-13	6.32766e-12
WBGene00007342	C05D12.5	518.976	-1.74266	0.530147	-3.28711	0.0010122	0.0048148
WBGene00006554	tbx-35	39.4057	-1.73186	0.488847	-3.54274	0.000395994	0.0021507
WBGene00020612	arrd-22	25.0537	-1.71893	0.407309	-4.22021	2.44077e-05	0.000196724
WBGene00021977	Y58A7A.3	15.0983	-1.71086	0.528537	-3.23698	0.00120802	0.00558607
WBGene00013797	Y116A8C.20	156.209	-1.70791	0.352514	-4.84493	1.26655e-06	1.42103e-05
WBGene00011624	T08G5.3	70.0828	-1.70418	0.456822	-3.73052	0.000191088	0.00115262
WBGene00019037	fbxb-17	497.847	-1.69804	0.461124	-3.68238	0.000231068	0.00136431
WBGene00013369	Y60A9.2	81.7809	-1.69699	0.319074	-5.31849	1.04632e-07	1.50974e-06
WBGene00017934	F30B5.4	225.286	-1.68431	0.451047	-3.73423	0.000188291	0.00113802
WBGene00010098	F55C5.10	253.255	-1.68033	0.527676	-3.1844	0.00145055	0.00653044
WBGene00015261	B0563.1	66.0582	-1.66837	0.521185	-3.2011	0.00136903	0.00621193
WBGene00003386	mod-1	20.5885	-1.65093	0.458715	-3.59904	0.000319389	0.00179838
WBGene00019141	bath-5	89.9937	-1.64384	0.405474	-4.0541	5.03267e-05	0.000369694
WBGene00021876	Y54G2A.11	17.2905	-1.62275	0.504278	-3.21798	0.00129098	0.00591098
WBGene00018259	F41B4.3	34.4361	-1.6176	0.382306	-4.23118	2.32473e-05	0.000188627
WBGene00003184	mei-2	355.127	-1.61535	0.228329	-7.07466	1.49814e-12	4.43436e-11
WBGene00009588	F40F11.3	644.112	-1.61182	0.41273	-3.90527	9.41212e-05	0.000637266
WBGene00007877	C33A11.1	45.9983	-1.59667	0.350208	-4.5592	5.13481e-06	4.97694e-05
WBGene00019554	K09C4.10	87.1787	-1.59643	0.279158	-5.71874	1.07315e-08	1.82722e-07
WBGene00020771	T24E12.1	157.061	-1.59196	0.196215	-8.11334	4.92453e-16	2.12158e-14
WBGene00009539	F38C2.7	364.935	-1.58235	0.429302	-3.68587	0.000227927	0.00134818
WBGene00000103	akt-2	128.698	-1.58128	0.21951	-7.20371	5.85959e-13	1.79585e-11
WBGene00008747	phf-31	74.4076	-1.58056	0.297142	-5.31922	1.04214e-07	1.5055e-06
WBGene00006551	tbx-32	67.46	-1.56802	0.382056	-4.10416	4.05786e-05	0.00030722
WBGene00012581	Y38E10A.3	279.513	-1.56535	0.477005	-3.28161	0.00103216	0.00489245
WBGene00013432	Y66D12A.6	59.9716	-1.55741	0.349558	-4.45536	8.3753e-06	7.67535e-05
WBGene00043705	egrh-2	21.8582	-1.55414	0.471326	-3.29738	0.000975924	0.00465873
WBGene00008940	F18H3.4	246.786	-1.55159	0.17778	-8.72756	2.60232e-18	1.47905e-16
WBGene00010119	F55G7.1	16.439	-1.54863	0.484382	-3.19713	0.00138803	0.00628875
WBGene00008824	F14H3.5	146.034	-1.538	0.242793	-6.33463	2.37911e-10	5.27499e-09
WBGene00077787	T05E12.10	66.0417	-1.52638	0.460223	-3.3166	0.000911197	0.00439655
WBGene00014946	Y70G10A.1	158.59	-1.52595	0.308938	-4.93935	7.83815e-07	9.33025e-06
WBGene00003083	lst-1	1049.76	-1.52243	0.232889	-6.53717	6.26953e-11	1.49998e-09
WBGene00044065	tag-229	120.164	-1.51695	0.235709	-6.43571	1.22899e-10	2.83393e-09
WBGene00012038	T26E3.5	246.618	-1.51641	0.367119	-4.13056	3.6188e-05	0.000277624
WBGene00006550	tbx-31	44.5949	-1.50799	0.380804	-3.96001	7.49474e-05	0.000522947
WBGene00020050	R13A5.7	164.504	-1.49943	0.232731	-6.44274	1.17334e-10	2.72115e-09
WBGene00016835	C50F2.1	33.716	-1.49696	0.42098	-3.55589	0.0003767	0.0020663
WBGene00010690	K08H2.3	127.122	-1.49422	0.318877	-4.68588	2.7876e-06	2.87451e-05
WBGene00014789	F59C6.10	54.2018	-1.48739	0.478166	-3.11062	0.00186695	0.00809214
WBGene00004169	pqn-89	26.8585	-1.48705	0.391975	-3.79373	0.000148399	0.000928436
WBGene00015789	syx-6	125.472	-1.4824	0.254948	-5.8145	6.08163e-09	1.08902e-07
WBGene00007603	C15C6.4	205.698	-1.47484	0.34868	-4.22977	2.33928e-05	0.000189681
WBGene00013349	Y59A8B.12	326.657	-1.45931	0.186719	-7.81555	5.4724e-15	2.12336e-13
WBGene00013876	ceh-74	108.333	-1.45549	0.385366	-3.7769	0.000158795	0.00098583
WBGene00022794	snu-23	727.301	-1.45382	0.356007	-4.08369	4.43255e-05	0.000331647
WBGene00015849	C16C8.11	104.296	-1.45358	0.329151	-4.41614	1.00478e-05	9.08427e-05
WBGene00008959	F19H6.4	445.335	-1.43604	0.244556	-5.87204	4.30454e-09	7.90754e-08
WBGene00008207	C49F5.3	202.169	-1.42897	0.173974	-8.2137	2.14475e-16	9.61644e-15
WBGene00001193	egl-26	267.752	-1.4238	0.18289	-7.78501	6.97098e-15	2.65379e-13
WBGene00004802	sir-2.3	35.9806	-1.42214	0.351588	-4.0449	5.23461e-05	0.000383365
WBGene00013726	Y106G6H.16	129.827	-1.42011	0.398364	-3.56487	0.000364036	0.0020144
WBGene00006863	gyg-1	19.0231	-1.41882	0.452239	-3.13732	0.00170503	0.00752499
WBGene00044758	Y37H2A.12	52.43	-1.41277	0.278513	-5.07254	3.92534e-07	4.98637e-06
WBGene00206389	C29F7.10	224.77	-1.41023	0.324284	-4.34875	1.36917e-05	0.000119331
WBGene00012299	W06D11.1	194.825	-1.39898	0.20118	-6.95388	3.55376e-12	1.00518e-10
WBGene00012512	ekl-5	631.43	-1.39826	0.227268	-6.15249	7.62766e-10	1.57042e-08
WBGene00015899	C17E7.4	804.087	-1.39773	0.159824	-8.74544	2.22153e-18	1.28066e-16
WBGene00015312	C01G8.1	142.382	-1.39606	0.373778	-3.735	0.000187714	0.0011351
WBGene00012560	Y37D8A.25	84.1827	-1.39226	0.239096	-5.82302	5.77926e-09	1.03889e-07
WBGene00008587	F08G12.3	119.927	-1.39149	0.23873	-5.82873	5.58523e-09	1.00617e-07
WBGene00011228	R11.3	33.6025	-1.38908	0.373327	-3.72082	0.000198579	0.00119305
WBGene00004164	pqn-83	344.078	-1.38898	0.16251	-8.54707	1.26247e-17	6.64499e-16
WBGene00004241	puf-5	548.962	-1.38602	0.384338	-3.60627	0.000310632	0.00175561
WBGene00020322	T07F12.2	257.84	-1.38547	0.206277	-6.71654	1.86085e-11	4.86555e-10
WBGene00019354	K03B4.2	891.607	-1.38434	0.145946	-9.4853	2.41681e-21	1.86356e-19
WBGene00020098	R144.10	342.792	-1.38397	0.306266	-4.51884	6.21789e-06	5.85788e-05
WBGene00015795	C15F1.2	34.967	-1.38227	0.442137	-3.12634	0.00176995	0.00775217
WBGene00011319	T01C3.2	783.088	-1.38219	0.426736	-3.23897	0.00119963	0.00555362
WBGene00019938	R07E4.5	538.196	-1.38139	0.150409	-9.18422	4.14507e-20	2.80337e-18
WBGene00018734	F53A10.2	75.3513	-1.37987	0.384287	-3.59072	0.000329762	0.00184734
WBGene00012029	T25G3.1	298.375	-1.37728	0.406004	-3.39228	0.000693147	0.00347463
WBGene00003728	nhr-138	113.671	-1.37575	0.26652	-5.16189	2.44471e-07	3.27748e-06
WBGene00018446	ceh-83	515.557	-1.37548	0.258132	-5.32857	9.89894e-08	1.43345e-06
WBGene00009280	F31B9.3	179.02	-1.37387	0.267126	-5.14315	2.70163e-07	3.57442e-06
WBGene00017017	D1014.4	359.779	-1.37007	0.425964	-3.2164	0.00129811	0.00593912
WBGene00021827	dnc-6	288.443	-1.36026	0.203916	-6.67068	2.54616e-11	6.50292e-10
WBGene00019139	bath-1	31.5408	-1.36014	0.419292	-3.24389	0.00117909	0.00547111
WBGene00022586	ZC308.4	2115.6	-1.35742	0.205921	-6.59192	4.34171e-11	1.07486e-09
WBGene00007906	C33G3.6	175.416	-1.35599	0.288657	-4.69757	2.63271e-06	2.72873e-05
WBGene00016438	C35B8.3	68.2994	-1.35178	0.262154	-5.15642	2.51718e-07	3.36704e-06
WBGene00001401	fbf-1	40.0543	-1.34491	0.377497	-3.56271	0.000367045	0.00202712
WBGene00022262	Y73C8C.3	502.693	-1.34313	0.355402	-3.7792	0.000157333	0.000978764
WBGene00012879	fbxa-215	2249.94	-1.34261	0.20402	-6.5808	4.67933e-11	1.15138e-09
WBGene00021723	bath-8	88.5589	-1.34214	0.338715	-3.96246	7.41827e-05	0.000518808
WBGene00003735	nhx-8	58.2808	-1.33962	0.36645	-3.65566	0.000256521	0.00148562
WBGene00012182	osta-3	160.281	-1.33631	0.405167	-3.29816	0.000973199	0.00464939
WBGene00001708	grk-1	470.438	-1.33144	0.233005	-5.71422	1.10208e-08	1.87385e-07
WBGene00019827	mop-25.1	605.143	-1.33124	0.228204	-5.83355	5.42589e-09	9.80385e-08
WBGene00019757	memb-2	306.497	-1.32746	0.354182	-3.74796	0.00017828	0.00108948
WBGene00020894	T28D9.1	1749.09	-1.32461	0.19395	-6.82966	8.51156e-12	2.32771e-10
WBGene00019799	M151.7	153.112	-1.32318	0.376175	-3.51746	0.000435692	0.00232869
WBGene00010195	pot-2	236.498	-1.32114	0.235289	-5.61498	1.96583e-08	3.22471e-07
WBGene00021766	hex-4	653.77	-1.3176	0.194963	-6.75823	1.39691e-11	3.72483e-10
WBGene00018073	F35H10.10	62.048	-1.31748	0.301834	-4.36491	1.27174e-05	0.000111887
WBGene00007167	rbg-3	1031.11	-1.3157	0.155277	-8.47323	2.38672e-17	1.2039e-15
WBGene00000121	aly-2	3879.83	-1.31553	0.273459	-4.81072	1.50386e-06	1.65356e-05
WBGene00013137	Y53C10A.6	566.916	-1.31278	0.159811	-8.21455	2.1296e-16	9.584e-15
WBGene00021730	Y49F6C.8	231.035	-1.31262	0.191947	-6.83843	8.00683e-12	2.19797e-10
WBGene00011791	T15H9.6	374.955	-1.30871	0.237736	-5.50491	3.69366e-08	5.78467e-07
WBGene00015621	C09B7.2	52.72	-1.30813	0.306884	-4.26261	2.02053e-05	0.000168229
WBGene00008488	F01D4.5	495.204	-1.30639	0.380634	-3.43215	0.000598822	0.00305364
WBGene00006729	ucp-4	130.486	-1.30631	0.276854	-4.71839	2.37722e-06	2.4852e-05
WBGene00017708	F22E5.9	85.993	-1.29295	0.283634	-4.5585	5.15194e-06	4.98604e-05
WBGene00017357	F10E9.5	380.208	-1.2906	0.384472	-3.35682	0.000788435	0.00387843
WBGene00000075	adm-4	190.437	-1.29006	0.2739	-4.70995	2.47775e-06	2.57916e-05
WBGene00010702	usp-33	257.282	-1.28141	0.173939	-7.36701	1.74497e-13	5.55911e-12
WBGene00019082	pup-3	273.503	-1.27993	0.293397	-4.36244	1.28618e-05	0.000112911
WBGene00003951	pbs-5	1755.66	-1.27987	0.183741	-6.96562	3.26953e-12	9.31315e-11
WBGene00000885	cyn-9	270.955	-1.27909	0.277621	-4.60733	4.0788e-06	4.05736e-05
WBGene00012906	Y46G5A.15	36.0458	-1.2777	0.331956	-3.849	0.0001186	0.000770544
WBGene00010807	M01E5.4	765.428	-1.27665	0.152103	-8.39329	4.72708e-17	2.27088e-15
WBGene00016846	C50F7.6	70.8467	-1.27169	0.304476	-4.17667	2.95803e-05	0.000232986
WBGene00022492	dss-1	1293.17	-1.26911	0.363933	-3.48722	0.000488078	0.0025701
WBGene00013658	Y105C5B.19	225.415	-1.26292	0.177455	-7.11686	1.10413e-12	3.31677e-11
WBGene00012916	Y46G5A.28	806.03	-1.25943	0.333514	-3.77624	0.000159215	0.000986922
WBGene00002180	jtr-1	87.3281	-1.25888	0.257768	-4.88377	1.04077e-06	1.19654e-05
WBGene00009222	fbxa-95	40.3668	-1.25652	0.318243	-3.94829	7.87113e-05	0.00054575
WBGene00003947	pbs-1	1663.28	-1.25626	0.256002	-4.90722	9.23769e-07	1.07841e-05
WBGene00012005	jun-1	56.2126	-1.24986	0.340417	-3.67154	0.00024109	0.00141238
WBGene00020920	set-20	66.304	-1.24932	0.258491	-4.83311	1.34419e-06	1.49703e-05
WBGene00016939	C55B6.1	347.066	-1.23843	0.158144	-7.83102	4.83921e-15	1.88371e-13
WBGene00015595	bath-33	68.188	-1.23813	0.392356	-3.15562	0.00160158	0.00711512
WBGene00002216	klp-3	114.116	-1.23578	0.250596	-4.93137	8.16556e-07	9.70091e-06
WBGene00013639	Y105C5A.15	91.3003	-1.23254	0.396383	-3.10948	0.00187416	0.00811176
WBGene00043056	nfya-2	219.541	-1.23239	0.17779	-6.93169	4.15845e-12	1.17075e-10
WBGene00000958	dgk-1	27.8119	-1.23211	0.371192	-3.31934	0.000902298	0.00436231
WBGene00045078	C46C2.7	90.6801	-1.2314	0.230319	-5.3465	8.96697e-08	1.30317e-06
WBGene00021419	eri-5	161.615	-1.22661	0.345418	-3.5511	0.000383631	0.00209483
WBGene00019824	R02D3.7	917.774	-1.21715	0.207045	-5.87868	4.13539e-09	7.63155e-08
WBGene00014016	ZK632.9	727.774	-1.21664	0.186053	-6.53921	6.18466e-11	1.4826e-09
WBGene00021661	mbtr-1	506.122	-1.21336	0.216745	-5.59812	2.16691e-08	3.53064e-07
WBGene00021210	Y18H1A.4	110.354	-1.21114	0.228124	-5.30912	1.10155e-07	1.57629e-06
WBGene00044638	F23A7.8	780.757	-1.21042	0.146492	-8.26265	1.4247e-16	6.58301e-15
WBGene00019365	K03E6.7	92.3143	-1.20905	0.218348	-5.53727	3.07226e-08	4.89378e-07
WBGene00018189	nhr-181	88.7953	-1.20887	0.353686	-3.41793	0.000630985	0.00319478
WBGene00011773	ttr-53	659.968	-1.20851	0.286823	-4.21342	2.5153e-05	0.000202192
WBGene00011741	T12G3.6	1652.1	-1.20823	0.24093	-5.01485	5.30749e-07	6.47054e-06
WBGene00012167	W01A8.5	646.518	-1.20626	0.154609	-7.80196	6.09521e-15	2.33508e-13
WBGene00017134	EEED8.3	2525.34	-1.20579	0.299258	-4.02926	5.59522e-05	0.000406333
WBGene00017269	F08F8.4	785.95	-1.20564	0.312788	-3.8545	0.000115965	0.000756806
WBGene00020183	T03D3.5	136.36	-1.20377	0.350204	-3.43734	0.000587448	0.00300123
WBGene00016616	C43H6.3	124.431	-1.20258	0.241273	-4.98433	6.21774e-07	7.4972e-06
WBGene00016501	C37C3.9	1760.31	-1.20139	0.112004	-10.7263	7.66191e-27	9.56239e-25
WBGene00018668	bath-2	139.87	-1.20086	0.247708	-4.84789	1.24781e-06	1.4039e-05
WBGene00003630	nhr-40	45.6686	-1.19909	0.306984	-3.90605	9.38153e-05	0.00063555
WBGene00003216	mel-43	188.579	-1.19701	0.327838	-3.65121	0.000261008	0.00150824
WBGene00015136	B0304.4	106.826	-1.19455	0.225806	-5.29013	1.22226e-07	1.73467e-06
WBGene00017358	F10E9.7	486.042	-1.194	0.35544	-3.35921	0.00078167	0.0038514
WBGene00017344	F10E7.2	136.905	-1.19399	0.193	-6.18648	6.15237e-10	1.28859e-08
WBGene00015853	C16C8.16	184.326	-1.19353	0.322665	-3.69896	0.000216484	0.00129038
WBGene00018513	F46F11.10	73.4502	-1.19112	0.274989	-4.33151	1.4809e-05	0.000127238
WBGene00017442	F13H8.9	45.2449	-1.18982	0.347661	-3.42235	0.000620819	0.00314857
WBGene00016485	C36C9.1	340.547	-1.18858	0.230554	-5.15533	2.53183e-07	3.3793e-06
WBGene00020208	T04C4.1	1212.01	-1.18846	0.339193	-3.50379	0.000458683	0.00243225
WBGene00011642	T09B9.1	173.714	-1.18763	0.281027	-4.22604	2.37841e-05	0.000192338
WBGene00016566	eri-7	738.567	-1.18703	0.240829	-4.92893	8.26791e-07	9.7841e-06
WBGene00015702	C11D2.4	304.24	-1.18555	0.154301	-7.68336	1.54965e-14	5.68621e-13
WBGene00086551	D2005.7	312.443	-1.18502	0.29819	-3.97404	7.06625e-05	0.000496195
WBGene00007504	C09H10.10	61.5616	-1.18352	0.258527	-4.57793	4.69601e-06	4.57361e-05
WBGene00015866	C16E9.2	230.277	-1.17591	0.18036	-6.51977	7.04148e-11	1.68134e-09
WBGene00022022	Y61A9LA.11	54.1582	-1.1727	0.347697	-3.37277	0.000744164	0.00369215
WBGene00016087	C25A11.2	370.787	-1.17158	0.268939	-4.35629	1.32284e-05	0.000115627
WBGene00018442	sdz-18	173.245	-1.1705	0.292486	-4.00191	6.28345e-05	0.000448247
WBGene00007015	mdt-11	368.142	-1.16947	0.347999	-3.36054	0.000777905	0.00383597
WBGene00000073	add-2	375.264	-1.16887	0.307696	-3.79878	0.000145412	0.0009121
WBGene00003948	pbs-2	1364.76	-1.16844	0.3833	-3.04837	0.00230087	0.00962731
WBGene00004798	sip-1	5242.19	-1.16792	0.332276	-3.5149	0.000439927	0.00234718
WBGene00009668	cfim-1	629.153	-1.16692	0.261669	-4.45954	8.21339e-06	7.5441e-05
WBGene00012694	Y39B6A.36	781.743	-1.16359	0.221802	-5.24607	1.55379e-07	2.15961e-06
WBGene00012675	Y39B6A.13	182.765	-1.16136	0.201995	-5.74946	8.95297e-09	1.55057e-07
WBGene00000900	daf-4	452.066	-1.16073	0.264623	-4.38636	1.15265e-05	0.000102603
WBGene00019725	hpo-16	171.596	-1.15864	0.236659	-4.89582	9.78975e-07	1.13411e-05
WBGene00015591	cyk-7	211.13	-1.15819	0.335128	-3.45598	0.000548306	0.00283424
WBGene00007270	C03C10.4	1114.08	-1.15427	0.325585	-3.54523	0.000392276	0.00213468
WBGene00000388	cdc-25.3	1144.01	-1.15421	0.220312	-5.23898	1.61467e-07	2.24164e-06
WBGene00013178	Y53H1A.2	89.7032	-1.14959	0.248147	-4.6327	3.60923e-06	3.626e-05
WBGene00015327	snpn-1	312.941	-1.14882	0.207284	-5.54223	2.98638e-08	4.76953e-07
WBGene00013323	Y57G11C.33	480.227	-1.14692	0.145041	-7.90751	2.62579e-15	1.05607e-13
WBGene00018717	F52H2.5	74.0868	-1.14571	0.359481	-3.18714	0.00143688	0.00647852
WBGene00015132	B0303.14	400.686	-1.14549	0.309076	-3.70617	0.000210417	0.00125793
WBGene00022452	Y110A2AR.1	249.06	-1.14407	0.333997	-3.42538	0.000613946	0.00311805
WBGene00017263	F08F3.6	1439.51	-1.14236	0.123211	-9.27163	1.83325e-20	1.32894e-18
WBGene00206419	R106.5	73.7827	-1.14087	0.263014	-4.33768	1.43993e-05	0.000124691
WBGene00017549	F18A1.8	112.312	-1.1408	0.343901	-3.31722	0.000909173	0.00438854
WBGene00015307	C01G5.5	297.981	-1.14039	0.235266	-4.84724	1.25194e-06	1.40724e-05
WBGene00021757	taco-1	56.4376	-1.13677	0.273949	-4.14958	3.33086e-05	0.000257658
WBGene00008822	F14H3.3	528.737	-1.13592	0.343898	-3.30307	0.000956316	0.00458795
WBGene00008016	C38D9.8	183.094	-1.13417	0.318702	-3.55872	0.000372669	0.00205069
WBGene00001413	fem-3	679.591	-1.13222	0.147445	-7.67893	1.60425e-14	5.86739e-13
WBGene00011490	T05F1.4	619.452	-1.13146	0.190865	-5.92804	3.06575e-09	5.79002e-08
WBGene00004886	smi-1	136.042	-1.13106	0.20784	-5.44196	5.26977e-08	8.06521e-07
WBGene00012867	seld-1	62.7339	-1.13055	0.264811	-4.26927	1.96114e-05	0.000163961
WBGene00018099	ztf-28	147.365	-1.12697	0.269981	-4.17426	2.98953e-05	0.000235314
WBGene00011030	R05D7.5	92.8305	-1.12581	0.243844	-4.61692	3.89474e-06	3.88704e-05
WBGene00017445	sid-5	72.5823	-1.12413	0.360642	-3.11703	0.00182684	0.00795532
WBGene00010332	F59D12.5	89.7423	-1.12147	0.232176	-4.83027	1.36349e-06	1.51019e-05
WBGene00007621	C16C2.4	1147.74	-1.1211	0.292543	-3.83224	0.000126984	0.000814233
WBGene00001864	him-5	86.2232	-1.1208	0.306466	-3.65718	0.000255001	0.00147776
WBGene00014131	sdz-38	94.5532	-1.11929	0.346858	-3.22693	0.00125126	0.0057596
WBGene00016112	C25H3.3	205.069	-1.11686	0.31074	-3.59419	0.000325406	0.00182971
WBGene00021441	Y39A3CL.3	135.127	-1.11508	0.209707	-5.31732	1.05304e-07	1.51763e-06
WBGene00014018	ZK632.11	397.312	-1.11459	0.309661	-3.59937	0.000318984	0.00179694
WBGene00011117	R07E5.11	98.9603	-1.11406	0.27462	-4.05674	4.97618e-05	0.000365988
WBGene00019458	K06H7.7	240.377	-1.114	0.344939	-3.22954	0.00123989	0.00571381
WBGene00016643	vps-45	144.052	-1.11285	0.233361	-4.76879	1.85337e-06	1.98908e-05
WBGene00004905	snf-6	655.824	-1.1117	0.285822	-3.8895	0.000100452	0.000670751
WBGene00017142	EEED8.14	148.583	-1.11084	0.365502	-3.03922	0.00237193	0.00987435
WBGene00020404	T10B11.8	475.628	-1.11052	0.196998	-5.63719	1.72852e-08	2.8665e-07
WBGene00020783	blos-4	150.557	-1.11025	0.290837	-3.81742	0.000134857	0.000859253
WBGene00020287	lsy-13	815.82	-1.10776	0.262575	-4.21883	2.45573e-05	0.000197666
WBGene00003035	lin-52	487.765	-1.10521	0.338897	-3.26118	0.00110949	0.00519796
WBGene00009112	tag-353	805.453	-1.10512	0.188553	-5.86105	4.59941e-09	8.42367e-08
WBGene00022502	ZC13.1	196.749	-1.10481	0.177167	-6.23598	4.48946e-10	9.56855e-09
WBGene00008440	DY3.8	1373.23	-1.10438	0.124335	-8.88229	6.55005e-19	3.98467e-17
WBGene00016702	C46A5.6	170.079	-1.10428	0.267293	-4.13134	3.60653e-05	0.000276859
WBGene00007476	C09E9.1	153.518	-1.10279	0.223915	-4.92505	8.43374e-07	9.95116e-06
WBGene00009234	F28H6.6	203.7	-1.10167	0.172601	-6.38278	1.73902e-10	3.92041e-09
WBGene00009673	F43G9.13	374.36	-1.10031	0.272166	-4.04278	5.2822e-05	0.000386149
WBGene00020438	T12A2.3	206.007	-1.10003	0.300538	-3.66019	0.000252029	0.00146264
WBGene00007333	ufd-3	2493.45	-1.09794	0.238618	-4.60123	4.19998e-06	4.16421e-05
WBGene00003990	pfn-2	62.7325	-1.09658	0.288919	-3.79547	0.000147365	0.000922918
WBGene00020163	T02G5.3	63.3887	-1.09656	0.335634	-3.26714	0.00108641	0.00511355
WBGene00011283	R90.1	207.499	-1.09646	0.231896	-4.72824	2.2647e-06	2.38405e-05
WBGene00020948	W02F12.3	2467.92	-1.09593	0.301952	-3.62949	0.00028398	0.00162317
WBGene00019163	ubxn-6	1382.31	-1.09404	0.188531	-5.80299	6.51416e-09	1.15462e-07
WBGene00000236	bag-1	630.831	-1.09011	0.341785	-3.18945	0.00142543	0.0064341
WBGene00019143	H01M10.1	85.3174	-1.0878	0.266302	-4.08484	4.41063e-05	0.000330211
WBGene00006394	taf-11.2	778.052	-1.0872	0.216136	-5.0302	4.89977e-07	6.07752e-06
WBGene00017005	D1007.8	207.548	-1.08356	0.278266	-3.89396	9.8619e-05	0.000660698
WBGene00020466	T12F5.1	761.921	-1.08336	0.300729	-3.60246	0.000315224	0.00177907
WBGene00004774	sem-5	710.885	-1.08306	0.144843	-7.47744	7.57841e-14	2.53095e-12
WBGene00022348	Y82E9BR.16	621.573	-1.08065	0.34332	-3.14765	0.00164589	0.00728791
WBGene00008480	E04D5.1	2764.94	-1.07998	0.228294	-4.73064	2.23816e-06	2.36021e-05
WBGene00014177	frg-1	933.972	-1.07942	0.299885	-3.59943	0.000318914	0.00179694
WBGene00015905	C17E7.12	386.864	-1.07917	0.182088	-5.92665	3.09175e-09	5.83001e-08
WBGene00007019	mdt-19	601.606	-1.07622	0.278245	-3.86789	0.000109783	0.000722541
WBGene00004332	rec-1	91.3707	-1.07547	0.320226	-3.35848	0.00078373	0.00385998
WBGene00004887	smn-1	631.369	-1.07543	0.315961	-3.40368	0.000664854	0.00334527
WBGene00023427	F14D2.15	38.8717	-1.0748	0.34417	-3.12286	0.00179104	0.00782819
WBGene00007710	rsa-1	2087.05	-1.07372	0.264419	-4.06067	4.89316e-05	0.000360759
WBGene00002031	hst-6	242.279	-1.0731	0.199271	-5.38513	7.23939e-08	1.07534e-06
WBGene00012702	ztf-20	43.7433	-1.07179	0.301263	-3.55767	0.000374156	0.00205607
WBGene00044204	suds-3	434.755	-1.07114	0.273335	-3.91877	8.90021e-05	0.000608734
WBGene00004027	pie-1	542.232	-1.07079	0.322644	-3.3188	0.000904066	0.00436911
WBGene00006976	zhp-3	538.336	-1.07002	0.224088	-4.77499	1.79716e-06	1.9339e-05
WBGene00018659	F52C6.2	89.2056	-1.06861	0.270798	-3.94615	7.94169e-05	0.00054907
WBGene00007979	imp-1	4219.25	-1.06721	0.10552	-10.1138	4.80081e-24	4.76382e-22
WBGene00017750	F23F1.10	136.979	-1.06418	0.272415	-3.90645	9.36626e-05	0.000635187
WBGene00022787	tag-307	621.98	-1.06333	0.172026	-6.18121	6.36112e-10	1.32543e-08
WBGene00010185	F57A10.4	56.2435	-1.06067	0.264082	-4.01643	5.90869e-05	0.000425524
WBGene00011526	cox-15	255.197	-1.06034	0.318729	-3.32678	0.000878565	0.00426802
WBGene00013796	Y116A8C.19	422.166	-1.05819	0.305367	-3.4653	0.000529647	0.00275307
WBGene00194707	C53A5.17	123.235	-1.05804	0.306236	-3.45499	0.000550312	0.00284203
WBGene00022075	Y69A2AR.3	374.268	-1.05634	0.218899	-4.82569	1.39518e-06	1.53966e-05
WBGene00013966	ztf-9	55.5088	-1.05557	0.289899	-3.64117	0.000271398	0.00156157
WBGene00012762	Y41E3.1	933.332	-1.05524	0.182371	-5.7862	7.1997e-09	1.2724e-07
WBGene00012698	Y39B6A.40	52.1895	-1.0538	0.303934	-3.46718	0.000525946	0.00273618
WBGene00007187	tag-342	813.153	-1.05123	0.320404	-3.28094	0.00103461	0.00489834
WBGene00020738	T23F2.5	1240.86	-1.05019	0.136685	-7.68333	1.55002e-14	5.68621e-13
WBGene00020941	W02D7.5	80.2715	-1.04928	0.294721	-3.56023	0.000370525	0.00204261
WBGene00000142	aos-1	1119.94	-1.0469	0.230139	-4.54896	5.39114e-06	5.18389e-05
WBGene00016321	C32E8.3	320.455	-1.04632	0.197026	-5.31058	1.09276e-07	1.56555e-06
WBGene00009563	F39H2.3	421.984	-1.04518	0.227557	-4.59305	4.36818e-06	4.31331e-05
WBGene00004305	ran-4	1037.94	-1.04423	0.148415	-7.03585	1.98045e-12	5.73572e-11
WBGene00012098	fbxb-86	72.9426	-1.0423	0.313589	-3.32376	0.000888116	0.00430405
WBGene00015468	madf-11	604.364	-1.04142	0.163382	-6.37412	1.84019e-10	4.12544e-09
WBGene00044325	tag-321	197.599	-1.04005	0.172803	-6.01867	1.75858e-09	3.44488e-08
WBGene00013794	dct-13	323.896	-1.04003	0.32874	-3.1637	0.00155777	0.00694854
WBGene00018954	F56C9.11	69.8475	-1.03755	0.248989	-4.16706	3.08551e-05	0.000241612
WBGene00018335	F42A9.6	194.828	-1.03619	0.18963	-5.46426	4.64845e-08	7.17782e-07
WBGene00007195	B0513.2	802.499	-1.03618	0.299756	-3.45674	0.000546749	0.00282861
WBGene00021038	W05F2.6	221.294	-1.03605	0.334411	-3.09814	0.00194743	0.00837073
WBGene00019264	H35B03.2	486.589	-1.03601	0.276326	-3.74923	0.000177377	0.00108506
WBGene00004086	pph-4.2	971.076	-1.03421	0.244927	-4.22254	2.41561e-05	0.000194956
WBGene00017011	eaf-1	1197.03	-1.0342	0.308952	-3.34745	0.000815574	0.00400054
WBGene00017735	did-2	733.962	-1.03407	0.254625	-4.06115	4.88316e-05	0.000360241
WBGene00015791	C15C7.5	84.8194	-1.03403	0.287638	-3.59489	0.000324529	0.00182563
WBGene00002068	ify-1	2032.2	-1.0316	0.146039	-7.06391	1.61882e-12	4.77986e-11
WBGene00017405	bath-31	322.268	-1.0313	0.337458	-3.0561	0.00224238	0.00941776
WBGene00007355	rpb-6	1175.65	-1.03056	0.24583	-4.19215	2.76326e-05	0.00021907
WBGene00018135	F37A4.5	115.095	-1.03027	0.258704	-3.98243	6.82155e-05	0.000480405
WBGene00020725	cnp-3	1020.71	-1.02767	0.210158	-4.88997	1.0085e-06	1.16665e-05
WBGene00008172	C48B4.9	154.559	-1.02754	0.21534	-4.77169	1.82687e-06	1.96413e-05
WBGene00009946	F52H3.4	180.557	-1.02665	0.244706	-4.19542	2.72372e-05	0.000216503
WBGene00003952	pbs-6	1234.12	-1.0263	0.159012	-6.45423	1.0877e-10	2.5274e-09
WBGene00017166	aldo-2	3251.14	-1.02575	0.270927	-3.78608	0.000153042	0.000954029
WBGene00009537	ccch-2	307.037	-1.0257	0.308344	-3.32648	0.000879502	0.00427086
WBGene00006856	usp-14	2253.79	-1.02499	0.10596	-9.67337	3.91276e-22	3.11631e-20
WBGene00019244	H25P19.1	259.897	-1.02238	0.255048	-4.00859	6.10819e-05	0.000437549
WBGene00000094	agt-2	263.857	-1.02041	0.222757	-4.58083	4.63127e-06	4.52383e-05
WBGene00005007	spr-2	1339.62	-1.01914	0.115016	-8.86085	7.94043e-19	4.73531e-17
WBGene00008343	C56A3.4	243.694	-1.01843	0.16674	-6.10788	1.00964e-09	2.05423e-08
WBGene00013122	Y52B11A.2	159.243	-1.01841	0.222236	-4.58256	4.59314e-06	4.50239e-05
WBGene00018833	ztf-1	171.719	-1.01819	0.180732	-5.63367	1.76413e-08	2.91756e-07
WBGene00021295	Y25C1A.8	443.504	-1.01434	0.209947	-4.83144	1.35551e-06	1.50334e-05
WBGene00018076	pifk-1	127.716	-1.01429	0.202116	-5.01835	5.21178e-07	6.39897e-06
WBGene00020953	W02G9.3	164.926	-1.01338	0.246045	-4.11866	3.81076e-05	0.000290876
WBGene00016387	kbp-5	850.836	-1.01263	0.310089	-3.26561	0.00109229	0.0051273
WBGene00013265	parn-2	163.438	-1.0107	0.215648	-4.6868	2.77508e-06	2.86403e-05
WBGene00016632	C44B7.12	1430.22	-1.01066	0.232397	-4.34887	1.36838e-05	0.000119331
WBGene00021149	dnc-3	351.107	-1.01007	0.279182	-3.61795	0.000296943	0.00168849
WBGene00019013	F57C9.7	138.48	-1.00839	0.211965	-4.75736	1.96143e-06	2.09763e-05
WBGene00011615	lsd-1	478.173	-1.00717	0.198856	-5.06483	4.08759e-07	5.16e-06
WBGene00018302	F41G3.6	1206.96	-1.00662	0.135687	-7.41866	1.18314e-13	3.87111e-12
WBGene00004038	plc-3	77.0801	-1.00529	0.267098	-3.76373	0.000167397	0.00102973
WBGene00003923	pas-2	1365.85	-1.00276	0.116141	-8.63399	5.92463e-18	3.26016e-16
WBGene00021658	Y48G1A.2	89.3577	-1.00197	0.286303	-3.49968	0.000465825	0.0024658
WBGene00018509	F46F11.6	490.696	-1.00023	0.15909	-6.28722	3.23192e-10	7.01176e-09
WBGene00020919	set-19	103.693	-0.999616	0.269534	-3.70868	0.000208342	0.00124676
WBGene00022420	Y102E9.2	1546.69	-0.997154	0.115254	-8.6518	5.06955e-18	2.80237e-16
WBGene00018341	F42A10.5	1402.94	-0.99659	0.114888	-8.67446	4.15508e-18	2.31804e-16
WBGene00011788	T15H9.2	217.465	-0.996362	0.187027	-5.32737	9.96423e-08	1.44118e-06
WBGene00017985	F32D1.6	434.258	-0.995079	0.327728	-3.0363	0.00239504	0.00995685
WBGene00009004	pfd-6	642.084	-0.994359	0.30728	-3.236	0.00121217	0.00560098
WBGene00002368	let-99	589.708	-0.993741	0.244759	-4.06009	4.90542e-05	0.000361223
WBGene00013253	Y57A10A.8	270.115	-0.99365	0.168427	-5.89961	3.6437e-09	6.78872e-08
WBGene00019075	F59A3.2	97.1191	-0.99195	0.220874	-4.49102	7.08816e-06	6.60579e-05
WBGene00013561	Y75B8A.31	290.749	-0.991866	0.20987	-4.7261	2.28868e-06	2.40667e-05
WBGene00003983	pes-10	1078.18	-0.991408	0.307425	-3.22487	0.00126028	0.00579029
WBGene00018665	bath-4	47.301	-0.9912	0.291475	-3.40063	0.000672296	0.0033785
WBGene00011945	hpo-24	1021.52	-0.990712	0.165972	-5.96917	2.38462e-09	4.56776e-08
WBGene00002133	inx-11	156.229	-0.98762	0.19598	-5.0394	4.66984e-07	5.81018e-06
WBGene00002240	ksr-2	566.519	-0.987153	0.204851	-4.81889	1.44359e-06	1.59018e-05
WBGene00007022	mdt-22	422.288	-0.987144	0.298898	-3.30261	0.000957906	0.00459264
WBGene00002256	lbp-4	274.823	-0.986591	0.242301	-4.07176	4.666e-05	0.00034761
WBGene00010492	meg-1	1887.03	-0.985874	0.30041	-3.28177	0.00103159	0.00489167
WBGene00021391	smut-1	769.366	-0.985853	0.159687	-6.17365	6.67311e-10	1.38567e-08
WBGene00004928	soc-1	87.2702	-0.983836	0.253985	-3.8736	0.000107238	0.000709026
WBGene00016586	C42C1.8	1001.87	-0.983599	0.156276	-6.29398	3.09422e-10	6.7656e-09
WBGene00021466	Y39G10AR.8	1273.59	-0.98286	0.203433	-4.83136	1.35606e-06	1.50334e-05
WBGene00010309	rpn-6.2	76.8803	-0.982609	0.262771	-3.73942	0.000184447	0.00111814
WBGene00020383	T09B4.9	618.27	-0.98196	0.238986	-4.10886	3.97623e-05	0.000301984
WBGene00019723	fbxc-47	151.309	-0.98179	0.243425	-4.03324	5.50127e-05	0.000400898
WBGene00008665	ercc-1	213.181	-0.981475	0.223926	-4.38304	1.17036e-05	0.000103874
WBGene00021366	Y37E11AM.2	195.103	-0.981358	0.169998	-5.77275	7.79902e-09	1.36635e-07
WBGene00009921	F52B5.2	956.807	-0.980652	0.178	-5.50929	3.60292e-08	5.64986e-07
WBGene00013669	Y105E8A.8	339.755	-0.97957	0.178876	-5.47624	4.34452e-08	6.72567e-07
WBGene00012497	ragc-1	1427.46	-0.979479	0.190409	-5.14407	2.68849e-07	3.56093e-06
WBGene00021507	Y41D4A.5	831.329	-0.978481	0.241889	-4.04517	5.22845e-05	0.000383146
WBGene00015329	C02B10.4	1813.11	-0.977538	0.265682	-3.67936	0.000233823	0.00137946
WBGene00003130	map-2	482.314	-0.977252	0.303976	-3.2149	0.0013049	0.00596117
WBGene00008288	C54C6.6	259.66	-0.97682	0.318823	-3.06383	0.00218522	0.00923588
WBGene00012258	W04G3.5	713.821	-0.976011	0.175485	-5.5618	2.67007e-08	4.30412e-07
WBGene00019460	idi-1	314.565	-0.974877	0.291762	-3.34134	0.000833741	0.00408138
WBGene00017159	F01F1.2	329.533	-0.97437	0.249583	-3.90399	9.46207e-05	0.000639574
WBGene00000189	arl-5	185.966	-0.974274	0.319748	-3.047	0.00231135	0.00965702
WBGene00019864	ceh-93	300.177	-0.973481	0.318543	-3.05604	0.00224281	0.00941776
WBGene00015405	C03H5.3	369.698	-0.973096	0.302897	-3.21263	0.00131525	0.00599941
WBGene00007974	dhfr-1	807.642	-0.971699	0.238653	-4.0716	4.66916e-05	0.000347631
WBGene00018793	mrpl-40	284.365	-0.970573	0.274607	-3.53441	0.00040868	0.00220673
WBGene00009739	F45H10.2	719.787	-0.969855	0.184862	-5.24638	1.55119e-07	2.15847e-06
WBGene00019698	riok-1	413.085	-0.966262	0.180722	-5.34668	8.95805e-08	1.30317e-06
WBGene00020716	phf-30	310.761	-0.966061	0.263165	-3.67094	0.000241662	0.00141468
WBGene00013250	Y57A10A.5	117.04	-0.965766	0.221519	-4.35974	1.30215e-05	0.000114065
WBGene00022376	Y94H6A.3	315.992	-0.964524	0.148294	-6.50413	7.81422e-11	1.84763e-09
WBGene00022434	Y108G3AL.2	564.211	-0.964316	0.282621	-3.41205	0.000644769	0.00325232
WBGene00013596	Y87G2A.7	546.262	-0.963782	0.14575	-6.61259	3.77651e-11	9.44596e-10
WBGene00011342	T01G5.7	83.826	-0.963313	0.286587	-3.36133	0.000775694	0.00382663
WBGene00019498	K07E8.7	150.563	-0.962645	0.245417	-3.92248	8.76416e-05	0.000601127
WBGene00002028	hst-1	731.609	-0.961558	0.1279	-7.51805	5.55986e-14	1.90673e-12
WBGene00021811	ral-1	391.296	-0.960595	0.277017	-3.46764	0.000525055	0.00273272
WBGene00011956	T23F11.4	260.428	-0.960561	0.226581	-4.23938	2.24137e-05	0.000183091
WBGene00006552	tbx-33	464.019	-0.960044	0.195691	-4.90593	9.29854e-07	1.08447e-05
WBGene00021192	Y14H12B.2	716.638	-0.96004	0.137001	-7.00752	2.42581e-12	6.99058e-11
WBGene00018070	F35H10.5	109.673	-0.959865	0.277848	-3.45464	0.000551019	0.00284341
WBGene00016113	C25H3.4	515.189	-0.959648	0.194413	-4.93612	7.96927e-07	9.47701e-06
WBGene00018014	F33G12.2	238.195	-0.959204	0.186029	-5.15622	2.51986e-07	3.36704e-06
WBGene00015022	B0205.8	314.248	-0.959035	0.314914	-3.04538	0.00232383	0.00969076
WBGene00001175	egl-6	81.3251	-0.958218	0.249251	-3.8444	0.00012085	0.000781106
WBGene00045434	Y95D11A.3	385.177	-0.956536	0.281627	-3.39646	0.000682637	0.0034262
WBGene00006618	trt-1	526.641	-0.955961	0.273092	-3.5005	0.000464378	0.00245922
WBGene00011399	T03F6.3	1434.91	-0.955825	0.273141	-3.49938	0.000466334	0.00246741
WBGene00004078	pos-1	7198.03	-0.955769	0.25639	-3.72779	0.000193169	0.00116285
WBGene00013538	tag-349	1364.43	-0.955147	0.121589	-7.85553	3.981e-15	1.56474e-13
WBGene00016182	C28C12.12	389.416	-0.951829	0.268544	-3.54441	0.000393499	0.00214003
WBGene00003219	mes-1	347.37	-0.949547	0.289634	-3.27843	0.00104385	0.00493598
WBGene00007278	lab-1	196.2	-0.948618	0.231719	-4.09382	4.2432e-05	0.000318859
WBGene00021022	W04B5.5	196.74	-0.948208	0.172774	-5.48814	4.06186e-08	6.3123e-07
WBGene00021597	spsb-1	636.691	-0.946796	0.258428	-3.66368	0.000248619	0.00144725
WBGene00018423	F44E2.10	392.401	-0.946521	0.172996	-5.47136	4.46606e-08	6.905e-07
WBGene00017931	F29G9.2	1046.08	-0.946083	0.140983	-6.71061	1.93817e-11	5.0243e-10
WBGene00022188	Y71H2AR.1	199.013	-0.945574	0.202207	-4.67627	2.92136e-06	2.99712e-05
WBGene00014234	vps-29	466.975	-0.945437	0.143756	-6.57668	4.81081e-11	1.17894e-09
WBGene00006902	vet-6	2144.42	-0.945241	0.160124	-5.90318	3.56556e-09	6.66121e-08
WBGene00001035	dnj-17	502.177	-0.944451	0.178477	-5.29173	1.21168e-07	1.72166e-06
WBGene00018806	F54D10.5	219.505	-0.943602	0.194497	-4.85151	1.22523e-06	1.38107e-05
WBGene00003408	mrp-2	53.858	-0.943584	0.281094	-3.35682	0.000788436	0.00387843
WBGene00012851	Y44A6C.2	785.392	-0.943064	0.283023	-3.33211	0.000861891	0.00420219
WBGene00004302	ran-1	9404.79	-0.94282	0.146994	-6.414	1.4175e-10	3.23779e-09
WBGene00007846	C31E10.5	540.433	-0.942355	0.15926	-5.9171	3.27668e-09	6.15954e-08
WBGene00012565	fbxa-210	458.246	-0.941361	0.211538	-4.45008	8.58389e-06	7.83094e-05
WBGene00009121	F25H2.7	74.4023	-0.940951	0.264362	-3.55933	0.000371806	0.00204781
WBGene00022402	Y97E10AR.7	290.734	-0.940172	0.157291	-5.97729	2.26875e-09	4.37833e-08
WBGene00012385	Y5F2A.4	571.048	-0.938899	0.237815	-3.94802	7.88005e-05	0.000546056
WBGene00016460	C35E7.8	157.067	-0.938463	0.240586	-3.90074	9.59003e-05	0.000646419
WBGene00020778	T24E12.11	86.0812	-0.938031	0.223296	-4.20083	2.65933e-05	0.000212641
WBGene00004930	sod-1	865.135	-0.937862	0.137509	-6.82035	9.08182e-12	2.47066e-10
WBGene00006477	chup-1	176.912	-0.937761	0.227741	-4.11767	3.82723e-05	0.000291583
WBGene00017165	F01F1.11	1117.31	-0.937724	0.29221	-3.20907	0.00133163	0.00605358
WBGene00021208	Y18H1A.2	193.923	-0.937473	0.192232	-4.87677	1.07837e-06	1.23508e-05
WBGene00006567	tgt-2	289.979	-0.937286	0.171133	-5.47696	4.32705e-08	6.70721e-07
WBGene00004468	rpn-12	1364.17	-0.935852	0.158631	-5.89955	3.64502e-09	6.78872e-08
WBGene00003836	nxt-1	351.701	-0.935517	0.176576	-5.29811	1.17007e-07	1.66842e-06
WBGene00003919	par-4	970.671	-0.934428	0.172338	-5.42207	5.89132e-08	8.89295e-07
WBGene00003391	mog-3	1127.34	-0.932422	0.124547	-7.48651	7.07308e-14	2.37852e-12
WBGene00021541	Y42H9B.3	1174.02	-0.931746	0.223756	-4.16413	3.12549e-05	0.000243796
WBGene00015590	bath-15	178.208	-0.931584	0.214817	-4.33664	1.44679e-05	0.000124839
WBGene00012666	Y39B6A.3	137.917	-0.930597	0.25334	-3.67332	0.000239423	0.00140702
WBGene00013719	Y106G6H.6	1225.59	-0.928693	0.122574	-7.57662	3.5468e-14	1.23384e-12
WBGene00013040	Y49E10.21	544.791	-0.928191	0.150255	-6.17744	6.51505e-10	1.35517e-08
WBGene00014061	ZK673.5	118.307	-0.926863	0.246044	-3.76706	0.00016518	0.00101764
WBGene00003965	pdk-1	649.938	-0.926803	0.277069	-3.34503	0.000822735	0.0040324
WBGene00018239	sec-20	284.48	-0.926502	0.277089	-3.3437	0.000826685	0.00405012
WBGene00009138	F25H9.6	371.205	-0.926239	0.184691	-5.01508	5.30123e-07	6.47054e-06
WBGene00009688	F44E5.1	614.896	-0.925656	0.230703	-4.01233	6.01225e-05	0.000431186
WBGene00077500	C27H6.9	190.619	-0.925173	0.260388	-3.55305	0.000380789	0.00208307
WBGene00019196	H14A12.3	279.885	-0.924333	0.214001	-4.3193	1.56528e-05	0.000134107
WBGene00018846	eef-1B.1	2693.34	-0.924093	0.159034	-5.81068	6.22211e-09	1.10935e-07
WBGene00003950	pbs-4	1255.58	-0.923816	0.139283	-6.63265	3.2972e-11	8.31582e-10
WBGene00018923	eme-1	409.749	-0.922711	0.191111	-4.82813	1.37821e-06	1.52232e-05
WBGene00009456	F36A2.9	727.538	-0.922679	0.137965	-6.68779	2.26564e-11	5.82331e-10
WBGene00020251	camt-1	159.056	-0.922536	0.28951	-3.18654	0.00143986	0.00648715
WBGene00011329	T01D3.5	508.261	-0.922363	0.142188	-6.48691	8.76119e-11	2.05948e-09
WBGene00018037	chtl-1	484.434	-0.921749	0.283593	-3.25025	0.00115303	0.00535849
WBGene00009007	otub-3	2305.08	-0.920861	0.245279	-3.75434	0.000173798	0.00106478
WBGene00008502	skih-2	439.687	-0.920663	0.155034	-5.93845	2.87737e-09	5.46836e-08
WBGene00021910	stim-1	277.203	-0.918184	0.189444	-4.84674	1.25505e-06	1.40943e-05
WBGene00011981	T24C2.2	173.902	-0.918099	0.241117	-3.80769	0.000140269	0.000884885
WBGene00019959	R08E3.3	372.304	-0.917599	0.195215	-4.70047	2.59569e-06	2.69691e-05
WBGene00014064	sdz-37	115.723	-0.917593	0.227069	-4.04104	5.32151e-05	0.000388724
WBGene00012845	set-24	233.538	-0.917306	0.181314	-5.05921	4.20997e-07	5.28692e-06
WBGene00020782	T24H7.3	357.983	-0.915175	0.205457	-4.45434	8.41529e-06	7.70617e-05
WBGene00008439	mfb-1	103.45	-0.914492	0.223137	-4.09833	4.16134e-05	0.000313291
WBGene00008117	gsr-1	1961.44	-0.912578	0.112844	-8.08711	6.10993e-16	2.61367e-14
WBGene00004732	sax-7	3844.01	-0.911896	0.11167	-8.16602	3.18734e-16	1.41341e-14
WBGene00007561	ccm-3	559.637	-0.911038	0.163364	-5.57672	2.45098e-08	3.97209e-07
WBGene00020168	mct-5	553.156	-0.909299	0.175919	-5.16885	2.3554e-07	3.16827e-06
WBGene00011600	zim-2	320.576	-0.909072	0.175508	-5.17965	2.22301e-07	3.0069e-06
WBGene00015974	C18E3.5	313.67	-0.908979	0.155731	-5.83685	5.31981e-09	9.62655e-08
WBGene00006368	sym-3	198.65	-0.908481	0.223409	-4.06645	4.77352e-05	0.000354374
WBGene00018950	F56C9.6	645.94	-0.907927	0.153734	-5.90581	3.50911e-09	6.56589e-08
WBGene00021759	Y50D7A.11	108.262	-0.907706	0.243532	-3.72726	0.000193574	0.00116414
WBGene00004467	rpn-11	1831.27	-0.90744	0.207388	-4.37556	1.2112e-05	0.000107106
WBGene00022831	cec-10	962.658	-0.906313	0.189341	-4.78667	1.69569e-06	1.84165e-05
WBGene00010159	F56G4.4	499.532	-0.906043	0.170438	-5.31596	1.06094e-07	1.5272e-06
WBGene00008132	gale-1	501.098	-0.905589	0.16005	-5.65817	1.53e-08	2.55478e-07
WBGene00021392	Y38A10A.7	650.606	-0.905572	0.260316	-3.47874	0.00050377	0.00264011
WBGene00003164	mdt-6	745.761	-0.905162	0.279004	-3.24426	0.00117754	0.00546601
WBGene00001048	dnj-30	505.459	-0.904291	0.29744	-3.04025	0.00236386	0.00984412
WBGene00013667	Y105E8A.2	466.68	-0.90236	0.164035	-5.50101	3.77622e-08	5.89871e-07
WBGene00022460	use-1	286.351	-0.901606	0.218762	-4.1214	3.76571e-05	0.000287983
WBGene00001683	gpd-1	1095.88	-0.900536	0.163698	-5.50122	3.77177e-08	5.89871e-07
WBGene00009223	F28F8.5	388.677	-0.899623	0.184603	-4.87328	1.0976e-06	1.25236e-05
WBGene00022126	Y71F9B.2	158.472	-0.899279	0.187632	-4.79277	1.64493e-06	1.7924e-05
WBGene00006704	ubc-7	2875.83	-0.8991	0.204513	-4.39629	1.10118e-05	9.85282e-05
WBGene00022360	Y92H12A.4	725.5	-0.898441	0.220315	-4.07799	4.54275e-05	0.000339472
WBGene00017365	F10G2.4	236.048	-0.897586	0.292356	-3.07019	0.00213924	0.00907735
WBGene00011334	mrps-14	191.205	-0.896538	0.180619	-4.96369	6.91663e-07	8.27399e-06
WBGene00019351	lron-7	330.368	-0.896314	0.158458	-5.65646	1.54528e-08	2.57674e-07
WBGene00009297	sdz-16	291.96	-0.895449	0.250512	-3.57448	0.000350927	0.00194967
WBGene00001033	dnj-15	178.153	-0.895382	0.285279	-3.13861	0.00169748	0.00749444
WBGene00011560	T07C4.3	1180.87	-0.894646	0.283554	-3.15512	0.00160433	0.00712473
WBGene00011908	pash-1	1015.73	-0.894501	0.172418	-5.18799	2.12574e-07	2.88499e-06
WBGene00010700	nipi-3	417.729	-0.894331	0.179788	-4.97435	6.54656e-07	7.86236e-06
WBGene00008330	C55A6.1	443.271	-0.893818	0.193024	-4.6306	3.64599e-06	3.6599e-05
WBGene00003989	pfn-1	484.434	-0.893019	0.160732	-5.55595	2.76106e-08	4.43307e-07
WBGene00006733	ufd-1	671.782	-0.892768	0.126839	-7.03859	1.942e-12	5.65142e-11
WBGene00022176	Y71H2AM.11	545.232	-0.892485	0.148736	-6.00048	1.96737e-09	3.82294e-08
WBGene00010132	F55H2.7	569.865	-0.892483	0.258243	-3.45598	0.000548293	0.00283424
WBGene00018679	F52C12.2	129.247	-0.8922	0.195384	-4.5664	4.9616e-06	4.82064e-05
WBGene00012695	Y39B6A.37	202.548	-0.89153	0.169718	-5.25302	1.49625e-07	2.08683e-06
WBGene00008147	C47E12.2	243.616	-0.891291	0.164724	-5.41081	6.27401e-08	9.4118e-07
WBGene00007109	B0035.6	1052.39	-0.890546	0.16647	-5.34959	8.8153e-08	1.28421e-06
WBGene00009002	hint-1	254.269	-0.889873	0.223	-3.99046	6.59466e-05	0.000466598
WBGene00019606	clec-88	4910.97	-0.888325	0.110752	-8.02084	1.05025e-15	4.38425e-14
WBGene00014228	mett-10	250.086	-0.887465	0.157426	-5.63736	1.72678e-08	2.8665e-07
WBGene00006376	syp-2	91.4276	-0.885068	0.240128	-3.68582	0.000227964	0.00134818
WBGene00004089	ppk-3	648.131	-0.883188	0.238798	-3.69848	0.000216896	0.0012922
WBGene00001050	dom-3	201.668	-0.883038	0.28078	-3.14494	0.00166119	0.00734705
WBGene00020441	T12A2.7	796.635	-0.881884	0.205882	-4.28345	1.84015e-05	0.000154915
WBGene00021613	Y47A7.1	141.007	-0.881774	0.260994	-3.37852	0.000728774	0.00362769
WBGene00013241	ung-1	529.864	-0.881032	0.218783	-4.02697	5.64998e-05	0.000410064
WBGene00008411	mans-1	1846.74	-0.881007	0.158117	-5.57189	2.51995e-08	4.07841e-07
WBGene00011887	set-17	731.369	-0.880965	0.168531	-5.22733	1.71974e-07	2.37121e-06
WBGene00012128	nra-1	1216.37	-0.880256	0.176009	-5.0012	5.69732e-07	6.89718e-06
WBGene00255714	B0511.19	254.251	-0.879192	0.176611	-4.97813	6.42006e-07	7.72576e-06
WBGene00013610	fbxa-206	182.702	-0.878574	0.227263	-3.8659	0.000110681	0.000727416
WBGene00013652	sams-2	339.282	-0.877977	0.15101	-5.81402	6.09908e-09	1.08902e-07
WBGene00011216	usp-46	664.747	-0.87684	0.17814	-4.92219	8.55791e-07	1.007e-05
WBGene00022394	Y97E10AL.3	219.745	-0.874881	0.203336	-4.30264	1.68774e-05	0.000143381
WBGene00017984	F32D1.5	4979.31	-0.874421	0.196419	-4.45181	8.51509e-06	7.77403e-05
WBGene00017452	bath-29	75.3338	-0.874004	0.279672	-3.1251	0.00177744	0.00777653
WBGene00020823	T26A5.8	493.772	-0.873684	0.234919	-3.71909	0.000199942	0.00120065
WBGene00016564	C41D11.5	883.972	-0.873557	0.229178	-3.81169	0.00013802	0.000876597
WBGene00022117	Y71F9AL.12	399.786	-0.872262	0.220229	-3.96071	7.47273e-05	0.000522013
WBGene00004750	sea-1	904.165	-0.872202	0.202392	-4.30946	1.63652e-05	0.000139421
WBGene00003581	ndx-4	134.44	-0.872141	0.24707	-3.52994	0.000415655	0.0022374
WBGene00001942	his-68	169.247	-0.871738	0.193401	-4.50742	6.56217e-06	6.1535e-05
WBGene00010542	K03H1.7	939.316	-0.871684	0.186208	-4.68124	2.85151e-06	2.93491e-05
WBGene00004205	psr-1	541.365	-0.869439	0.148543	-5.8531	4.8248e-09	8.82311e-08
WBGene00013269	Y57A10A.29	135.488	-0.868921	0.207134	-4.19498	2.72901e-05	0.000216639
WBGene00018902	F55G1.6	159.177	-0.868099	0.186551	-4.65342	3.26475e-06	3.31292e-05
WBGene00007923	C34C12.4	181.759	-0.867349	0.176886	-4.90344	9.41729e-07	1.09516e-05
WBGene00009277	F30F8.10	521.689	-0.86533	0.169494	-5.10539	3.30119e-07	4.26513e-06
WBGene00015915	C17G10.1	684.597	-0.864284	0.170125	-5.0803	3.76845e-07	4.8022e-06
WBGene00009924	cfp-1	1186.64	-0.86312	0.12689	-6.80212	1.03089e-11	2.77332e-10
WBGene00012558	Y37D8A.21	349.314	-0.862422	0.203238	-4.24342	2.20144e-05	0.000180468
WBGene00021331	glrx-10	236.163	-0.862119	0.194978	-4.42162	9.7962e-06	8.8767e-05
WBGene00003395	mom-2	1003.41	-0.861956	0.277144	-3.11014	0.00186996	0.00810228
WBGene00013319	ccch-5	249.558	-0.861707	0.185107	-4.65517	3.23714e-06	3.29041e-05
WBGene00004466	rpn-10	1600.16	-0.86132	0.133877	-6.43366	1.24568e-10	2.86695e-09
WBGene00001336	qars-1	727.431	-0.861187	0.205238	-4.19605	2.71614e-05	0.000216184
WBGene00021677	pgs-1	254.941	-0.858426	0.186732	-4.59711	4.28389e-06	4.23353e-05
WBGene00004984	spn-4	6074.07	-0.858317	0.277213	-3.09624	0.00195993	0.00841677
WBGene00002203	kin-20	396.582	-0.856801	0.197539	-4.33738	1.44191e-05	0.000124773
WBGene00008338	C55A6.9	1759.05	-0.856394	0.277262	-3.08876	0.00200995	0.0086011
WBGene00011597	zim-1	282.699	-0.856161	0.161532	-5.30025	1.15643e-07	1.65092e-06
WBGene00003183	mei-1	1217.72	-0.855342	0.224352	-3.8125	0.00013757	0.000874437
WBGene00007718	otub-1	835.269	-0.853737	0.122705	-6.95765	3.45985e-12	9.80911e-11
WBGene00013213	Y54G11A.2	266.694	-0.853128	0.207763	-4.10626	4.02115e-05	0.000305013
WBGene00007444	C08F8.2	373.229	-0.85311	0.167166	-5.10337	3.33651e-07	4.30158e-06
WBGene00003953	pbs-7	2165.36	-0.853043	0.161103	-5.29503	1.18996e-07	1.69279e-06
WBGene00009201	F28C1.3	413.233	-0.852235	0.259279	-3.28695	0.00101281	0.0048158
WBGene00195093	Y59E9AL.36	697.404	-0.852085	0.170204	-5.00627	5.54943e-07	6.73836e-06
WBGene00021736	wrb-1	266.96	-0.851571	0.186855	-4.55738	5.17953e-06	5.00426e-05
WBGene00020411	T10E9.1	298.545	-0.851251	0.239269	-3.55772	0.000374082	0.00205607
WBGene00010840	M03C11.3	1211.99	-0.85063	0.18729	-4.54177	5.5784e-06	5.33851e-05
WBGene00010913	M110.3	524.708	-0.848054	0.263961	-3.2128	0.00131448	0.00599817
WBGene00015104	B0280.9	490.969	-0.847453	0.220819	-3.83777	0.000124158	0.000799074
WBGene00020839	usp-5	1801.14	-0.847325	0.188183	-4.50268	6.71032e-06	6.28269e-05
WBGene00018797	F54D7.2	851.416	-0.846953	0.122479	-6.91511	4.67501e-12	1.31009e-10
WBGene00013128	Y52B11A.9	706.392	-0.846763	0.229792	-3.68491	0.00022878	0.00135235
WBGene00001678	gpa-16	696.35	-0.846333	0.223997	-3.77832	0.00015789	0.000981222
WBGene00008844	F15A4.10	190.292	-0.846146	0.174942	-4.83672	1.32e-06	1.47609e-05
WBGene00012033	T26C5.3	718.21	-0.844238	0.164647	-5.12757	2.93501e-07	3.83707e-06
WBGene00009116	snx-27	199.756	-0.843564	0.198547	-4.24869	2.15029e-05	0.000176839
WBGene00009667	F43G9.4	320.649	-0.841761	0.267662	-3.14486	0.00166167	0.00734705
WBGene00013436	Y66D12A.10	199.455	-0.84138	0.170201	-4.94345	7.6752e-07	9.14527e-06
WBGene00011300	R107.5	1084.3	-0.839989	0.254761	-3.29717	0.000976643	0.00466032
WBGene00001743	grp-1	1458.15	-0.839701	0.245982	-3.41367	0.000640934	0.00323702
WBGene00006433	sdhb-1	546.016	-0.838958	0.259088	-3.23812	0.0012032	0.00556801
WBGene00011601	zim-3	100.731	-0.837768	0.240872	-3.47807	0.000505041	0.00264447
WBGene00012205	W02B12.10	471.195	-0.837691	0.220626	-3.79688	0.000146528	0.000918629
WBGene00008174	C48B4.11	245.919	-0.837689	0.176357	-4.74995	2.03464e-06	2.16634e-05
WBGene00016583	tag-335	371.381	-0.837208	0.160092	-5.22955	1.69927e-07	2.35101e-06
WBGene00044891	T07C4.12	117.603	-0.83718	0.238303	-3.51308	0.000442937	0.0023622
WBGene00010645	fecl-1	429.219	-0.83649	0.166469	-5.02491	5.03657e-07	6.21146e-06
WBGene00013998	ZK550.4	712.83	-0.836478	0.149295	-5.60285	2.1085e-08	3.44474e-07
WBGene00008380	prp-38	1115.4	-0.835846	0.243844	-3.42779	0.00060851	0.00309262
WBGene00018009	dhhc-3	723.592	-0.834706	0.153611	-5.43388	5.51406e-08	8.38609e-07
WBGene00009665	lmd-1	383.082	-0.834572	0.164013	-5.08846	3.60977e-07	4.61943e-06
WBGene00220246	ZK858.10	342.723	-0.833057	0.165693	-5.02771	4.96363e-07	6.14414e-06
WBGene00016400	C34D4.4	442.097	-0.832189	0.173882	-4.78595	1.70179e-06	1.84605e-05
WBGene00012496	Y24F12A.1	883.926	-0.832127	0.126339	-6.58647	4.50408e-11	1.11278e-09
WBGene00001998	hpr-17	252.821	-0.832123	0.186211	-4.46872	7.86899e-06	7.26083e-05
WBGene00003924	pas-3	1302.94	-0.830687	0.126544	-6.56442	5.22354e-11	1.27236e-09
WBGene00021750	Y50D4C.6	75.4879	-0.830452	0.238424	-3.48309	0.000495669	0.00260554
WBGene00013039	scav-3	715.966	-0.830204	0.127393	-6.5169	7.17762e-11	1.70712e-09
WBGene00018238	F40F4.7	440.626	-0.829151	0.247414	-3.35127	0.000804424	0.00395225
WBGene00008085	C44C10.4	258.508	-0.827845	0.266728	-3.10371	0.00191112	0.00825403
WBGene00016278	C30H7.2	1104.07	-0.827706	0.136693	-6.05522	1.40227e-09	2.78293e-08
WBGene00015349	henn-1	635.201	-0.827265	0.246428	-3.35702	0.000787868	0.00387843
WBGene00011835	T19B10.8	1543.54	-0.826786	0.228944	-3.61129	0.000304674	0.00172758
WBGene00015509	C06A6.4	583.298	-0.826745	0.186828	-4.42517	9.63644e-06	8.74503e-05
WBGene00006977	zif-1	1536.32	-0.826535	0.238023	-3.47251	0.000515622	0.00269173
WBGene00010233	F58B3.7	421.996	-0.826162	0.233038	-3.54518	0.000392339	0.00213468
WBGene00006434	prdx-2	2005.96	-0.824633	0.199315	-4.13734	3.51354e-05	0.000270063
WBGene00006703	ubc-6	464.753	-0.824225	0.156897	-5.25328	1.49411e-07	2.08624e-06
WBGene00009189	F27D4.4	1412.1	-0.823737	0.241557	-3.41011	0.000649356	0.0032741
WBGene00009118	F25H2.4	606.943	-0.823569	0.125589	-6.55764	5.46676e-11	1.32626e-09
WBGene00020994	W03F8.4	731.386	-0.822679	0.210544	-3.90739	9.32969e-05	0.000633456
WBGene00021270	Y23H5A.3	991.805	-0.822505	0.118069	-6.96629	3.25398e-12	9.29071e-11
WBGene00018935	skr-18	231.307	-0.822479	0.182471	-4.50745	6.56114e-06	6.1535e-05
WBGene00013015	Y48E1C.2	194.822	-0.821835	0.178153	-4.61309	3.96717e-06	3.95606e-05
WBGene00006931	vps-26	560.945	-0.821401	0.171153	-4.79922	1.59285e-06	1.74192e-05
WBGene00017548	F18A1.7	2503.15	-0.820371	0.214012	-3.83329	0.000126441	0.000811181
WBGene00004891	smr-1	803.889	-0.820045	0.136111	-6.02483	1.69286e-09	3.33233e-08
WBGene00006713	ubc-18	2182.09	-0.819458	0.193194	-4.24162	2.21908e-05	0.000181515
WBGene00013307	Y57G11C.9	2475.81	-0.819346	0.163293	-5.01764	5.23102e-07	6.41608e-06
WBGene00018427	F44E7.5	390.324	-0.819126	0.215324	-3.80415	0.000142294	0.000895326
WBGene00021346	Y37E3.1	211.465	-0.818657	0.171203	-4.7818	1.73733e-06	1.87954e-05
WBGene00001569	gei-12	955.037	-0.818364	0.269606	-3.03541	0.00240208	0.00998271
WBGene00008684	mig-32	1075.05	-0.817383	0.174121	-4.69433	2.67482e-06	2.77e-05
WBGene00012584	ceh-100	954.9	-0.817041	0.167627	-4.87417	1.09268e-06	1.24793e-05
WBGene00015976	C18E3.9	302.647	-0.816953	0.197315	-4.14034	3.46789e-05	0.000267063
WBGene00008569	fbxa-101	235.249	-0.816877	0.245178	-3.33178	0.000862934	0.00420559
WBGene00017742	nfyc-1	588.722	-0.816493	0.19523	-4.1822	2.88699e-05	0.000227687
WBGene00016796	cec-2	600.956	-0.815919	0.21354	-3.82092	0.000132956	0.000848147
WBGene00001173	egl-4	2707.75	-0.815232	0.241157	-3.38051	0.000723527	0.00360602
WBGene00000090	age-1	808.97	-0.814513	0.195722	-4.16158	3.16051e-05	0.000246211
WBGene00001486	frh-1	104.83	-0.813903	0.250144	-3.25374	0.00113896	0.00531546
WBGene00009812	suca-1	1649.08	-0.813456	0.204942	-3.96919	7.21175e-05	0.00050524
WBGene00003390	mog-2	1090.98	-0.813455	0.217223	-3.7448	0.000180537	0.0010995
WBGene00021352	Y37E3.11	485.168	-0.81302	0.140038	-5.8057	6.40982e-09	1.13779e-07
WBGene00015916	C17G10.2	252.222	-0.812811	0.22971	-3.53843	0.000402517	0.0021807
WBGene00021735	Y50D4A.1	347.254	-0.812472	0.214277	-3.79169	0.000149628	0.000934079
WBGene00021752	Y50D7A.2	406.2	-0.812346	0.21314	-3.81133	0.000138221	0.000876597
WBGene00015164	ykt-6	837.631	-0.811218	0.184967	-4.38575	1.15588e-05	0.000102815
WBGene00044319	tag-266	294.718	-0.811056	0.191467	-4.23601	2.27528e-05	0.000185297
WBGene00004279	rab-21	166.713	-0.810131	0.261245	-3.10104	0.00192843	0.00831394
WBGene00011819	hal-2	397.13	-0.809249	0.236498	-3.4218	0.00062209	0.0031537
WBGene00008363	D1046.2	778.41	-0.808983	0.212429	-3.80825	0.000139954	0.000884282
WBGene00004337	rfc-1	2282.81	-0.808765	0.120467	-6.71359	1.89892e-11	4.94373e-10
WBGene00001582	gfi-2	1732.28	-0.808373	0.140859	-5.73887	9.53126e-09	1.639e-07
WBGene00019381	K04C2.3	1102.32	-0.807485	0.122184	-6.60877	3.87521e-11	9.67284e-10
WBGene00011275	psf-1	387.974	-0.807419	0.209447	-3.855	0.000115728	0.000756073
WBGene00009159	F26E4.4	316.672	-0.806694	0.172984	-4.6634	3.11028e-06	3.17479e-05
WBGene00003078	lsm-4	780.162	-0.805839	0.187101	-4.30696	1.65511e-05	0.000140807
WBGene00014118	ZK858.5	247.584	-0.805118	0.191399	-4.2065	2.59355e-05	0.000208345
WBGene00000772	cpb-3	1220.62	-0.805085	0.21725	-3.70581	0.000210717	0.0012591
WBGene00013924	rad-23	3068.48	-0.80487	0.156532	-5.14189	2.71991e-07	3.59322e-06
WBGene00007914	mys-4	842.928	-0.803728	0.138923	-5.78543	7.2325e-09	1.27634e-07
WBGene00000155	app-1	1426.55	-0.803358	0.260133	-3.08825	0.00201337	0.00860963
WBGene00011761	T13H5.8	969.429	-0.803291	0.130393	-6.16052	7.25053e-10	1.50043e-08
WBGene00020375	T09B4.1	3106.79	-0.802779	0.214908	-3.73545	0.000187382	0.00113422
WBGene00021024	W04C9.2	382.347	-0.802757	0.183996	-4.36289	1.28353e-05	0.00011276
WBGene00004201	prx-19	479.547	-0.802584	0.219833	-3.65089	0.000261338	0.0015091
WBGene00008398	D2005.3	386.153	-0.801872	0.204084	-3.92912	8.5256e-05	0.000586426
WBGene00022466	Y119C1A.1	623.151	-0.801172	0.139859	-5.72843	1.01364e-08	1.73322e-07
WBGene00003396	mom-4	1149.12	-0.800914	0.173167	-4.6251	3.74423e-06	3.74604e-05
WBGene00003611	nhr-12	261.833	-0.800372	0.24918	-3.21202	0.00131805	0.0060099
WBGene00007709	clec-87	17170.5	-0.799388	0.242337	-3.29866	0.000971482	0.00464302
WBGene00004282	rab-30	139.041	-0.7991	0.261962	-3.05044	0.00228508	0.00957534
WBGene00011528	T06D8.7	559.192	-0.797528	0.187141	-4.26164	2.02929e-05	0.000168842
WBGene00003949	pbs-3	1127.85	-0.796469	0.130845	-6.08712	1.14959e-09	2.32335e-08
WBGene00014034	ZK643.2	547.486	-0.794826	0.241383	-3.29281	0.000991922	0.00472764
WBGene00015134	B0304.2	140.808	-0.794748	0.221849	-3.58239	0.000340464	0.00190113
WBGene00021443	Y39A3CL.7	677.558	-0.793645	0.135825	-5.84314	5.12252e-09	9.32531e-08
WBGene00012920	Y46G5A.35	79.8221	-0.793399	0.245813	-3.22765	0.00124812	0.00574735
WBGene00022697	cyy-1	1312.91	-0.793381	0.147376	-5.38336	7.31068e-08	1.08194e-06
WBGene00010875	M05D6.2	1061.88	-0.793231	0.172736	-4.59216	4.38682e-06	4.32819e-05
WBGene00003733	nhx-5	133.455	-0.792609	0.259298	-3.05675	0.00223752	0.0094021
WBGene00013405	Y63D3A.4	205.906	-0.792333	0.185784	-4.26482	2.00066e-05	0.00016692
WBGene00010502	K02C4.3	2405.84	-0.792157	0.157512	-5.0292	4.9253e-07	6.10294e-06
WBGene00000898	daf-2	1952.7	-0.792083	0.252242	-3.14017	0.00168851	0.00745754
WBGene00015638	C09E7.4	208.608	-0.790702	0.238608	-3.31381	0.000920336	0.00442829
WBGene00009661	patr-1	6150.24	-0.790346	0.210924	-3.74707	0.000178913	0.00109224
WBGene00018512	trpp-8	506.31	-0.78922	0.169409	-4.65866	3.18279e-06	3.24334e-05
WBGene00009186	trcs-1	1744.77	-0.788805	0.195916	-4.02624	5.66763e-05	0.000410852
WBGene00010670	K08E4.6	612.938	-0.786521	0.137443	-5.7225	1.04966e-08	1.78974e-07
WBGene00022043	psf-3	439.95	-0.786286	0.181078	-4.34226	1.41025e-05	0.000122648
WBGene00013529	Y73F8A.24	254.653	-0.78572	0.209137	-3.75696	0.00017199	0.00105477
WBGene00009272	gras-1	395.1	-0.785604	0.176062	-4.46209	8.11647e-06	7.46075e-05
WBGene00007445	C08F8.3	840.791	-0.785459	0.165139	-4.75636	1.97114e-06	2.10614e-05
WBGene00018016	lrr-1	1253.83	-0.785226	0.211448	-3.71356	0.000204363	0.00122476
WBGene00013340	tcc-1	1049.4	-0.783723	0.205825	-3.80772	0.000140254	0.000884885
WBGene00006492	tag-146	350.446	-0.783041	0.230817	-3.39248	0.000692628	0.00347347
WBGene00011871	T20G5.9	127.317	-0.782979	0.218459	-3.5841	0.000338244	0.00188961
WBGene00019631	K10D2.5	164.559	-0.78286	0.182762	-4.2835	1.83977e-05	0.000154915
WBGene00006542	tbp-1	852.568	-0.782616	0.120853	-6.47577	9.43309e-11	2.21312e-09
WBGene00000507	cit-1.1	364.402	-0.782058	0.197865	-3.95248	7.73442e-05	0.000537502
WBGene00018151	F37C12.3	619.962	-0.781728	0.183387	-4.26273	2.01948e-05	0.000168229
WBGene00017982	hpo-18	754.593	-0.781155	0.177054	-4.41197	1.02436e-05	9.24569e-05
WBGene00007704	mdt-21	91.1343	-0.779562	0.231883	-3.36187	0.000774171	0.00382379
WBGene00013994	ZK524.4	1101.34	-0.779224	0.206801	-3.76799	0.000164568	0.00101542
WBGene00022399	Y97E10AR.4	279.99	-0.778156	0.238284	-3.26566	0.00109208	0.0051273
WBGene00004181	pri-2	1061.76	-0.777359	0.187804	-4.1392	3.48515e-05	0.000268221
WBGene00016750	C48E7.2	373.457	-0.776279	0.200427	-3.87313	0.000107447	0.00071002
WBGene00013123	Y52B11A.3	452.553	-0.77607	0.165509	-4.68899	2.74551e-06	2.83594e-05
WBGene00015922	C17H11.2	121.344	-0.775952	0.222936	-3.4806	0.000500293	0.00262529
WBGene00021202	Y17G9B.5	397.551	-0.775791	0.227336	-3.41253	0.00064362	0.00324924
WBGene00007785	C27H6.3	281.008	-0.775208	0.230624	-3.36135	0.000775632	0.00382663
WBGene00022400	rpb-9	407.714	-0.773964	0.240156	-3.22276	0.00126962	0.00582862
WBGene00022199	pfk-1	476.651	-0.773566	0.225352	-3.4327	0.000597614	0.00304876
WBGene00018959	F56D1.1	281.766	-0.772741	0.21856	-3.53561	0.000406841	0.00219974
WBGene00006414	raga-1	979.22	-0.772389	0.125325	-6.16311	7.13304e-10	1.47864e-08
WBGene00001026	dnj-8	1051.12	-0.772127	0.13105	-5.89186	3.81881e-09	7.06888e-08
WBGene00008825	F14H3.6	4300.78	-0.771646	0.153738	-5.01924	5.1877e-07	6.37586e-06
WBGene00019711	M01E11.2	880.589	-0.770458	0.191782	-4.01736	5.8855e-05	0.000424106
WBGene00000818	csn-6	544.326	-0.769611	0.161017	-4.77969	1.75563e-06	1.89596e-05
WBGene00017178	atg-16.1	455.628	-0.769548	0.222992	-3.45101	0.000558487	0.00287215
WBGene00021926	Y55F3AM.9	277.598	-0.768966	0.176211	-4.36389	1.2777e-05	0.00011233
WBGene00022532	ZC155.4	419.105	-0.76838	0.196816	-3.90405	9.4596e-05	0.000639574
WBGene00012110	T28A8.4	194.568	-0.76695	0.184369	-4.15987	3.18425e-05	0.000247582
WBGene00015635	C09D4.4	910.819	-0.766625	0.188572	-4.06542	4.79459e-05	0.000355264
WBGene00022462	Y110A7A.15	454.003	-0.765592	0.152596	-5.01712	5.24512e-07	6.42687e-06
WBGene00018371	ess-2	614.148	-0.765461	0.18848	-4.06122	4.88162e-05	0.000360241
WBGene00022115	Y71F9AL.10	222.762	-0.764003	0.213942	-3.57107	0.000355529	0.00197433
WBGene00014124	ZK863.4	2480.09	-0.763839	0.179784	-4.24864	2.15069e-05	0.000176839
WBGene00009922	F52B5.3	1396.76	-0.763708	0.146286	-5.22065	1.78294e-07	2.4472e-06
WBGene00022669	ZK177.1	866.468	-0.763487	0.235672	-3.23962	0.00119691	0.00554315
WBGene00021685	herc-1	722.942	-0.762994	0.198524	-3.84333	0.000121375	0.00078366
WBGene00018585	F48A11.4	645.195	-0.762408	0.235757	-3.23387	0.00122124	0.00563856
WBGene00021721	Y49F6B.9	255.561	-0.761962	0.225619	-3.3772	0.000732276	0.00364213
WBGene00011489	T05F1.2	2001.78	-0.761162	0.186965	-4.07115	4.67817e-05	0.000348088
WBGene00006389	taf-7.2	298.154	-0.760291	0.221961	-3.42534	0.000614029	0.00311805
WBGene00016495	C37C3.1	480.063	-0.76002	0.212993	-3.56828	0.000359338	0.00199274
WBGene00021545	Y43H11AL.1	1067.59	-0.760017	0.169925	-4.47267	7.72488e-06	7.14419e-05
WBGene00022149	lin-65	1015.29	-0.759423	0.176209	-4.30979	1.63409e-05	0.000139341
WBGene00009052	ekl-1	798.542	-0.759181	0.14128	-5.3736	7.71802e-08	1.13944e-06
WBGene00008206	set-6	187.608	-0.758005	0.171939	-4.40857	1.04056e-05	9.37976e-05
WBGene00004324	rde-2	536.293	-0.757345	0.210731	-3.59389	0.000325779	0.00183096
WBGene00000408	cdk-7	673.364	-0.756541	0.246895	-3.06422	0.00218242	0.00923142
WBGene00011312	trcs-2	2786.06	-0.755455	0.205725	-3.67217	0.000240502	0.00141062
WBGene00008418	D2030.8	1128.93	-0.754863	0.166031	-4.54652	5.45395e-06	5.22767e-05
WBGene00018482	F45F2.10	1609.31	-0.75424	0.159695	-4.72299	2.32399e-06	2.43798e-05
WBGene00011270	R31.2	280.985	-0.753602	0.181679	-4.14799	3.35401e-05	0.000259117
WBGene00015554	C06G3.8	298.874	-0.751025	0.226687	-3.31306	0.000922828	0.00443852
WBGene00013256	Y57A10A.13	1500.72	-0.750802	0.15158	-4.95318	7.30093e-07	8.71647e-06
WBGene00016811	C50D2.8	407.486	-0.750244	0.19786	-3.79179	0.000149566	0.000934079
WBGene00013350	slr-2	187.354	-0.750049	0.22562	-3.32438	0.000886141	0.00429965
WBGene00018904	F55G1.9	133.284	-0.749728	0.194962	-3.84551	0.000120301	0.000778805
WBGene00006791	unc-57	766.065	-0.749656	0.176102	-4.25694	2.07243e-05	0.000171959
WBGene00022251	blos-2	198.865	-0.748987	0.18423	-4.06549	4.79312e-05	0.000355264
WBGene00015353	C02F5.13	293.017	-0.748119	0.203858	-3.66981	0.000242735	0.00141915
WBGene00018847	marc-6	1301.74	-0.747596	0.160959	-4.64464	3.40673e-06	3.43969e-05
WBGene00011687	T10C6.5	1629.72	-0.747561	0.185648	-4.02676	5.65517e-05	0.000410194
WBGene00012157	adbp-1	457.548	-0.747503	0.24118	-3.09935	0.00193943	0.00834652
WBGene00017886	F28B3.5	321.593	-0.746367	0.146024	-5.11126	3.20015e-07	4.15231e-06
WBGene00016057	C24D10.6	271.954	-0.746035	0.167426	-4.45592	8.35342e-06	7.6611e-05
WBGene00021826	Y54E10A.3	981.141	-0.7454	0.139764	-5.33327	9.64603e-08	1.40018e-06
WBGene00008920	eef-1G	5661.46	-0.745296	0.196146	-3.79971	0.000144868	0.000909159
WBGene00017007	D1007.10	94.3076	-0.74489	0.215263	-3.46038	0.00053942	0.00279547
WBGene00017837	F26G1.1	796.818	-0.743876	0.156071	-4.76627	1.8767e-06	2.01234e-05
WBGene00006390	taf-8	559.778	-0.742679	0.192312	-3.86183	0.000112539	0.000737626
WBGene00019004	xpg-1	472.488	-0.742439	0.167922	-4.42134	9.80923e-06	8.88187e-05
WBGene00021959	Y57E12AL.6	938.092	-0.742342	0.197864	-3.75178	0.000175581	0.00107516
WBGene00020290	T06D4.1	756.487	-0.740731	0.222358	-3.33125	0.00086456	0.00421122
WBGene00007106	B0035.3	154.628	-0.740582	0.196369	-3.77138	0.000162345	0.00100324
WBGene00009658	F43G6.5	461.434	-0.740441	0.156122	-4.7427	2.10886e-06	2.23358e-05
WBGene00015282	C01B10.8	524.038	-0.740386	0.200798	-3.68722	0.000226718	0.0013441
WBGene00020286	T06A10.3	263.821	-0.739687	0.156929	-4.7135	2.43499e-06	2.54121e-05
WBGene00008934	F18C12.3	418.229	-0.739402	0.23579	-3.13586	0.00171352	0.00755182
WBGene00013014	Y48E1C.1	198.663	-0.739252	0.189652	-3.89793	9.70178e-05	0.000651775
WBGene00012341	catp-6	803.822	-0.738817	0.194106	-3.80625	0.00014109	0.00088914
WBGene00022702	cutc-1	347.364	-0.738524	0.183756	-4.01904	5.8435e-05	0.000421582
WBGene00009978	F53E4.1	595.895	-0.738026	0.156232	-4.72391	2.31357e-06	2.42915e-05
WBGene00004882	smg-4	586.885	-0.737996	0.236099	-3.12579	0.00177328	0.00776396
WBGene00011272	R53.2	497.58	-0.737491	0.139813	-5.27483	1.32878e-07	1.86616e-06
WBGene00002147	ire-1	1552.73	-0.734591	0.128787	-5.70391	1.1709e-08	1.98251e-07
WBGene00011912	T22C1.1	1900.41	-0.734188	0.171984	-4.26892	1.96419e-05	0.000164103
WBGene00011500	T05G5.5	160.324	-0.73135	0.214949	-3.40244	0.000667863	0.00335901
WBGene00015747	C13G5.2	312.399	-0.730151	0.223555	-3.26608	0.00109046	0.00512465
WBGene00001001	dis-3	928.276	-0.72944	0.134166	-5.43685	5.42308e-08	8.25808e-07
WBGene00006708	ubc-13	451.211	-0.729113	0.232945	-3.12998	0.00174816	0.00767616
WBGene00010732	K10C3.5	207.651	-0.728849	0.190006	-3.83593	0.000125088	0.000804205
WBGene00018864	F55A12.5	1124.42	-0.728379	0.150653	-4.8348	1.33279e-06	1.48845e-05
WBGene00007493	npp-23	778.259	-0.728205	0.189142	-3.85005	0.000118093	0.000768207
WBGene00012126	T28D6.6	819.367	-0.727538	0.118868	-6.12057	9.32436e-10	1.90355e-08
WBGene00016238	C30A5.3	1891.59	-0.72752	0.182155	-3.99396	6.49778e-05	0.000460551
WBGene00009436	F35G2.2	127.445	-0.727138	0.201578	-3.60724	0.000309476	0.00175094
WBGene00012553	cco-2	2010.04	-0.726705	0.231863	-3.1342	0.00172321	0.00757762
WBGene00019002	F57B10.4	1072.38	-0.726089	0.14812	-4.90203	9.48522e-07	1.102e-05
WBGene00020169	mmaa-1	395.42	-0.726064	0.165293	-4.39259	1.12007e-05	9.97762e-05
WBGene00010546	K03H1.11	168.866	-0.724863	0.192186	-3.77167	0.00016216	0.00100261
WBGene00006392	taf-10	451.847	-0.722507	0.185465	-3.89566	9.79318e-05	0.000656821
WBGene00013728	Y111B2A.2	556.718	-0.722166	0.190313	-3.79462	0.000147867	0.000925586
WBGene00019504	K07H8.2	788.124	-0.722088	0.234871	-3.0744	0.00210928	0.00897851
WBGene00000552	cmd-1	1752.08	-0.720949	0.199842	-3.6076	0.00030904	0.0017507
WBGene00009920	abts-1	2253.56	-0.720521	0.121413	-5.93447	2.94805e-09	5.5939e-08
WBGene00012932	Y47D3A.21	288.694	-0.720274	0.162402	-4.43513	9.20155e-06	8.36919e-05
WBGene00008131	C47B2.2	312.836	-0.720045	0.198753	-3.62281	0.000291417	0.00166175
WBGene00019941	pgam-5	1127.98	-0.718087	0.167314	-4.29184	1.77199e-05	0.000149907
WBGene00000913	daf-18	6046.74	-0.717265	0.207609	-3.45489	0.000550518	0.00284203
WBGene00008219	C50B6.3	930.703	-0.717139	0.147167	-4.87296	1.09938e-06	1.25321e-05
WBGene00011049	sdz-26	338.881	-0.717104	0.215723	-3.32419	0.000886757	0.00430091
WBGene00004411	rpc-1	1065.03	-0.715626	0.128884	-5.55249	2.81637e-08	4.50991e-07
WBGene00022168	Y71H2AM.3	323.273	-0.715029	0.144415	-4.95123	7.37463e-07	8.79579e-06
WBGene00018689	F52D2.7	198.742	-0.714675	0.219712	-3.25279	0.0011428	0.00532514
WBGene00010198	spat-1	997.768	-0.714387	0.203795	-3.50542	0.000455896	0.00241852
WBGene00044026	W02B12.15	348.096	-0.714285	0.162309	-4.40076	1.07873e-05	9.68056e-05
WBGene00003582	dcap-2	1078.55	-0.713489	0.21361	-3.34015	0.000837322	0.0040956
WBGene00013209	bub-3	1285.99	-0.713377	0.148996	-4.7879	1.68535e-06	1.83314e-05
WBGene00013021	Y48G10A.4	445.353	-0.713034	0.201117	-3.54537	0.000392065	0.00213468
WBGene00015486	C05D11.9	571.73	-0.712921	0.181377	-3.93062	8.47288e-05	0.000583131
WBGene00001056	dpf-3	3467.38	-0.712902	0.118943	-5.99366	2.05174e-09	3.97413e-08
WBGene00007711	lid-1	660.054	-0.712775	0.123272	-5.78213	7.37619e-09	1.29791e-07
WBGene00022791	ZK686.1	351.458	-0.71273	0.146379	-4.86907	1.12122e-06	1.27451e-05
WBGene00019767	rpa-2	3362	-0.711621	0.187684	-3.79159	0.000149687	0.000934079
WBGene00013598	vps-28	434.172	-0.710704	0.229402	-3.09807	0.00194782	0.00837073
WBGene00016947	C55B7.11	200.785	-0.710148	0.163784	-4.33589	1.45171e-05	0.000125095
WBGene00009448	zfp-2	576.537	-0.710091	0.193704	-3.66586	0.000246511	0.0014382
WBGene00018483	F45F2.11	1151.2	-0.709072	0.154217	-4.59788	4.26809e-06	4.22136e-05
WBGene00015203	B0495.2	917.454	-0.70844	0.170266	-4.16079	3.17145e-05	0.000246904
WBGene00003417	mrt-2	125.183	-0.708179	0.202514	-3.49694	0.000470625	0.00248794
WBGene00043064	nbet-1	426.226	-0.70797	0.184302	-3.84136	0.000122356	0.000789575
WBGene00011415	him-18	483.977	-0.707768	0.218698	-3.23628	0.00121099	0.00559763
WBGene00015186	misc-1	659.664	-0.707344	0.188094	-3.76059	0.000169512	0.00104221
WBGene00008561	F07H5.10	181.838	-0.706516	0.19558	-3.61242	0.000303352	0.0017217
WBGene00004463	rpn-7	2302.45	-0.7061	0.179333	-3.93736	8.23834e-05	0.000568356
WBGene00016592	erl-1	199.08	-0.70582	0.183592	-3.84451	0.000120794	0.000781106
WBGene00001088	dpy-30	1399.97	-0.704597	0.13692	-5.14604	2.66043e-07	3.52761e-06
WBGene00011720	T11G6.5	808.548	-0.704594	0.138337	-5.0933	3.51882e-07	4.52698e-06
WBGene00021901	tag-262	1284.81	-0.704151	0.226288	-3.11175	0.00185981	0.00806986
WBGene00022862	ZK1236.1	114.127	-0.70256	0.227471	-3.08857	0.0020112	0.00860339
WBGene00015283	C01B10.9	376.937	-0.702517	0.159601	-4.4017	1.07405e-05	9.6524e-05
WBGene00017759	sucl-2	928.763	-0.70245	0.173708	-4.04387	5.2577e-05	0.000384591
WBGene00000519	cku-70	429.371	-0.702133	0.14703	-4.77543	1.79321e-06	1.93137e-05
WBGene00008081	athp-1	695.974	-0.701807	0.198615	-3.5335	0.000410095	0.00221141
WBGene00003079	lsm-5	343.742	-0.701629	0.172697	-4.06278	4.84907e-05	0.000358381
WBGene00006483	dgk-4	2644.48	-0.700555	0.183882	-3.80982	0.00013907	0.000880277
WBGene00003912	pal-1	856.782	-0.700261	0.154922	-4.52007	6.18181e-06	5.83297e-05
WBGene00006706	ubc-9	3536	-0.700198	0.137891	-5.07791	3.81605e-07	4.85774e-06
WBGene00001090	drh-1	576.147	-0.699116	0.161346	-4.33301	1.47082e-05	0.000126461
WBGene00005008	spr-3	716.846	-0.6985	0.122758	-5.69008	1.26982e-08	2.141e-07
WBGene00009627	F42A8.3	366.032	-0.697515	0.182265	-3.82693	0.000129753	0.000830228
WBGene00016055	C24D10.4	284.938	-0.697043	0.164233	-4.24423	2.1934e-05	0.000180023
WBGene00003161	mdf-2	1468.85	-0.696593	0.171375	-4.06473	4.80876e-05	0.000356054
WBGene00014115	gld-4	4245.82	-0.695375	0.160339	-4.33689	1.4451e-05	0.000124839
WBGene00007707	C25A1.5	620.379	-0.695369	0.213693	-3.25405	0.00113771	0.00531546
WBGene00011886	T21B10.4	708.694	-0.695331	0.123746	-5.61903	1.92031e-08	3.1586e-07
WBGene00012888	sas-6	889.985	-0.6947	0.161952	-4.28954	1.79046e-05	0.000151364
WBGene00008402	wdfy-2	776.974	-0.694252	0.139044	-4.99302	5.94414e-07	7.18161e-06
WBGene00015425	C04E6.11	123.493	-0.693944	0.21478	-3.23096	0.00123375	0.00569198
WBGene00017746	F23F1.5	772.968	-0.69378	0.165234	-4.19878	2.68357e-05	0.000214014
WBGene00022613	sek-3	221.968	-0.693222	0.206934	-3.34997	0.000808199	0.00396758
WBGene00009120	F25H2.6	824.783	-0.693195	0.149737	-4.62942	3.66686e-06	3.6778e-05
WBGene00020101	R148.2	155.139	-0.692919	0.22727	-3.04888	0.00229699	0.00961526
WBGene00017825	cee-1	818.138	-0.692761	0.153849	-4.50287	6.70406e-06	6.28168e-05
WBGene00010951	M199.2	183.788	-0.692081	0.186471	-3.71146	0.000206066	0.00123436
WBGene00001597	gld-3	2484.47	-0.690714	0.157902	-4.37432	1.2181e-05	0.000107637
WBGene00002324	let-49	381.03	-0.690286	0.168118	-4.10597	4.02618e-05	0.000305145
WBGene00002278	lep-2	634.137	-0.689901	0.204534	-3.37304	0.000743429	0.00369002
WBGene00018808	F54D10.7	257.343	-0.689505	0.176776	-3.90045	9.60129e-05	0.000646818
WBGene00004823	skr-17	258.972	-0.689272	0.18337	-3.75892	0.000170649	0.00104732
WBGene00008224	C50B8.1	571.398	-0.689154	0.159667	-4.31619	1.58746e-05	0.000135911
WBGene00004050	pme-2	1758.22	-0.68871	0.203109	-3.39084	0.00069679	0.00349
WBGene00008951	F19C6.2	219.124	-0.687652	0.163558	-4.20432	2.6187e-05	0.000209808
WBGene00003922	pas-1	621.078	-0.686919	0.164085	-4.18637	2.83447e-05	0.000224129
WBGene00011367	snpc-3.4	377.89	-0.686892	0.194809	-3.52598	0.000421919	0.00226709
WBGene00014218	ZK1098.1	1790.3	-0.685894	0.191588	-3.58004	0.00034354	0.00191478
WBGene00020781	T24H7.2	3301.93	-0.685549	0.174034	-3.93916	8.17658e-05	0.000564987
WBGene00006311	sun-1	767.044	-0.685336	0.16336	-4.19524	2.72586e-05	0.00021653
WBGene00012030	T25G3.3	697.272	-0.685173	0.153093	-4.47553	7.62213e-06	7.06535e-05
WBGene00002136	inx-14	502.806	-0.685123	0.18851	-3.63442	0.000278605	0.00159772
WBGene00016156	C27A12.6	1367.91	-0.685022	0.154778	-4.42585	9.60646e-06	8.72436e-05
WBGene00011010	R04D3.2	618.917	-0.684034	0.177587	-3.85183	0.000117238	0.000763874
WBGene00022694	ZK328.4	1215.53	-0.683462	0.224266	-3.04755	0.00230717	0.00964454
WBGene00021348	moag-4	761.734	-0.68273	0.172968	-3.94715	7.90871e-05	0.000547415
WBGene00000765	coq-5	235.521	-0.682489	0.185137	-3.68639	0.000227458	0.00134783
WBGene00018836	F54F2.9	404.17	-0.681849	0.19125	-3.56522	0.000363548	0.00201332
WBGene00015184	djr-1.1	440.515	-0.681653	0.162543	-4.19368	2.74463e-05	0.000217736
WBGene00019971	ergo-1	3927.78	-0.679957	0.214545	-3.16931	0.00152804	0.00683861
WBGene00185086	F59A3.12	141.032	-0.679767	0.200021	-3.39848	0.000677605	0.00340377
WBGene00010911	M106.3	933.128	-0.67967	0.138332	-4.91331	8.95514e-07	1.04938e-05
WBGene00003982	pes-9	749.749	-0.679634	0.16234	-4.18647	2.83325e-05	0.000224129
WBGene00000543	clp-2	408.852	-0.679321	0.169547	-4.00667	6.15808e-05	0.00044042
WBGene00019217	athp-2	1623.84	-0.678896	0.16872	-4.02381	5.72652e-05	0.000414624
WBGene00013208	Y54G9A.5	191.124	-0.678375	0.215998	-3.14066	0.0016857	0.00744784
WBGene00020830	T26C11.4	173.957	-0.677574	0.217771	-3.1114	0.001862	0.00807355
WBGene00014204	ccdc-47	3237.43	-0.677099	0.173642	-3.89939	9.6437e-05	0.000648904
WBGene00021058	vps-18	537.631	-0.676688	0.194467	-3.47971	0.000501953	0.00263286
WBGene00018137	bath-41	1291.55	-0.676182	0.177415	-3.81131	0.000138231	0.000876597
WBGene00017763	crls-1	451.121	-0.676001	0.149203	-4.53075	5.87734e-06	5.58486e-05
WBGene00003803	rae-1	1279.96	-0.675988	0.171932	-3.93171	8.43444e-05	0.000580815
WBGene00000144	apc-10	118.315	-0.675706	0.197936	-3.41377	0.000640716	0.00323702
WBGene00016964	C56C10.7	406.147	-0.675482	0.143995	-4.69101	2.71866e-06	2.813e-05
WBGene00009364	F33H1.3	787.956	-0.67383	0.134229	-5.02001	5.16676e-07	6.35658e-06
WBGene00012546	Y37D8A.4	1021.01	-0.673725	0.181401	-3.714	0.000204006	0.00122331
WBGene00010609	dut-1	2836.99	-0.673052	0.157398	-4.27611	1.90186e-05	0.000159335
WBGene00044987	K07A1.17	229.239	-0.67305	0.194857	-3.45406	0.000552206	0.00284832
WBGene00009441	wdr-48	1286.12	-0.672261	0.129654	-5.18506	2.15948e-07	2.92423e-06
WBGene00009051	nduf-6	437.344	-0.671636	0.206526	-3.25206	0.0011457	0.0053366
WBGene00008464	E02H4.6	301.234	-0.671585	0.15844	-4.23873	2.24791e-05	0.000183501
WBGene00021832	Y54E10A.12	153.309	-0.671495	0.194318	-3.45564	0.000548979	0.00283651
WBGene00004702	rsp-5	1395.1	-0.671357	0.142482	-4.71186	2.45465e-06	2.55731e-05
WBGene00007784	ruvb-1	903.03	-0.671105	0.125034	-5.36737	7.98913e-08	1.1709e-06
WBGene00018015	F33G12.3	332.627	-0.671035	0.171324	-3.91675	8.97506e-05	0.00061247
WBGene00007385	atp-5	2289.36	-0.670855	0.11798	-5.68618	1.29912e-08	2.18736e-07
WBGene00021765	Y51F10.4	364.035	-0.670732	0.160272	-4.18496	2.8521e-05	0.000225229
WBGene00001862	him-3	186.019	-0.670621	0.179847	-3.72883	0.000192368	0.00115976
WBGene00011664	T09F3.5	196.72	-0.670252	0.197333	-3.39656	0.000682387	0.0034262
WBGene00002214	klc-1	1096.79	-0.670226	0.119295	-5.61821	1.92944e-08	3.16931e-07
WBGene00010038	rheb-1	349.717	-0.669118	0.179965	-3.71804	0.000200775	0.00120505
WBGene00014013	ZK632.4	883.535	-0.668701	0.129795	-5.15199	2.57742e-07	3.43638e-06
WBGene00020784	tat-4	504.649	-0.668579	0.14933	-4.4772	7.56289e-06	7.02119e-05
WBGene00006607	tre-1	807.991	-0.668552	0.154114	-4.33804	1.43757e-05	0.000124576
WBGene00003080	lsm-6	214.421	-0.667502	0.176733	-3.7769	0.000158792	0.00098583
WBGene00020412	T10E9.2	659.374	-0.66744	0.194712	-3.42783	0.000608424	0.00309262
WBGene00015938	anat-1	553.889	-0.66713	0.162482	-4.10587	4.02793e-05	0.000305145
WBGene00001036	dnj-18	150.789	-0.66676	0.204915	-3.25385	0.00113854	0.00531546
WBGene00022792	ZK686.2	612.029	-0.66534	0.173926	-3.82541	0.000130553	0.000834461
WBGene00021960	Y57E12AM.1	630.622	-0.664825	0.136932	-4.85515	1.20296e-06	1.36103e-05
WBGene00044329	cpsf-4	607.174	-0.664637	0.191881	-3.4638	0.000532612	0.00276374
WBGene00012767	fcd-2	809.654	-0.664324	0.145841	-4.55511	5.23581e-06	5.05057e-05
WBGene00013530	ntl-11	936.682	-0.664071	0.170306	-3.89927	9.64833e-05	0.000648904
WBGene00022629	ZC513.5	656.209	-0.661961	0.171317	-3.86396	0.000111563	0.000732026
WBGene00019712	M01E11.3	125.047	-0.661795	0.19537	-3.38739	0.000705601	0.00352975
WBGene00006517	tag-172	610.255	-0.660998	0.208795	-3.16577	0.00154672	0.00690689
WBGene00015450	C04F5.8	379.485	-0.660403	0.197745	-3.33967	0.000838794	0.00409784
WBGene00018431	F44E7.9	296.709	-0.659423	0.156392	-4.21646	2.48162e-05	0.000199618
WBGene00045357	F13A7.14	498.504	-0.659036	0.207057	-3.18287	0.00145821	0.0065625
WBGene00004679	rars-1	1022.05	-0.65845	0.126357	-5.21104	1.8779e-07	2.5717e-06
WBGene00016439	C35D10.1	535.438	-0.658435	0.206134	-3.19421	0.00140213	0.0063431
WBGene00009575	F40F8.1	476.06	-0.657829	0.146382	-4.49393	6.99197e-06	6.53628e-05
WBGene00013224	Y55D9A.2	608.667	-0.657722	0.138545	-4.74736	2.06093e-06	2.19048e-05
WBGene00009276	F30F8.9	160.05	-0.656762	0.182451	-3.59966	0.000318632	0.00179663
WBGene00010641	crml-1	3263.92	-0.656598	0.166334	-3.94748	7.89787e-05	0.000546977
WBGene00017800	F25G6.9	1411.34	-0.656425	0.135862	-4.83155	1.35477e-06	1.50334e-05
WBGene00022681	ZK185.1	220.356	-0.655058	0.174631	-3.75109	0.000176066	0.00107758
WBGene00018900	rod-1	4397.68	-0.655042	0.118478	-5.5288	3.22432e-08	5.10912e-07
WBGene00001983	hoe-1	975.141	-0.654639	0.13645	-4.79766	1.60529e-06	1.75394e-05
WBGene00001332	eri-1	632.553	-0.653622	0.213891	-3.05587	0.00224409	0.00941991
WBGene00003928	pas-7	437.266	-0.653553	0.146094	-4.47351	7.69449e-06	7.12697e-05
WBGene00006447	tag-72	656.346	-0.65335	0.214102	-3.05158	0.0022764	0.00954273
WBGene00003967	pdr-1	509.17	-0.653261	0.153451	-4.25714	2.0706e-05	0.000171925
WBGene00001258	emb-4	2415.57	-0.651716	0.140268	-4.64622	3.38068e-06	3.4168e-05
WBGene00006396	taf-12	367.831	-0.651694	0.156427	-4.16613	3.09817e-05	0.000242289
WBGene00011441	T04F8.2	376.472	-0.651568	0.168316	-3.8711	0.000108347	0.000715187
WBGene00018991	F56F11.4	1024.46	-0.650125	0.139847	-4.64881	3.33849e-06	3.37924e-05
WBGene00020399	ztf-4	1071.99	-0.648855	0.118409	-5.47977	4.25876e-08	6.60981e-07
WBGene00012903	vps-2	596.093	-0.648822	0.161253	-4.02362	5.73101e-05	0.000414702
WBGene00003927	pas-6	799.695	-0.646958	0.163513	-3.95661	7.60201e-05	0.000529517
WBGene00003418	msh-2	1045.66	-0.646592	0.128267	-5.041	4.63106e-07	5.76786e-06
WBGene00013018	Y48G10A.1	435.228	-0.64608	0.204011	-3.16689	0.0015408	0.00688299
WBGene00001320	ent-1	1975.42	-0.645904	0.202101	-3.19595	0.00139373	0.00631221
WBGene00022077	vamp-7	163.934	-0.645332	0.208516	-3.09488	0.00196891	0.00844934
WBGene00009930	F52D10.2	370.267	-0.644416	0.165547	-3.89265	9.9157e-05	0.000663935
WBGene00014232	ttll-4	904.827	-0.643856	0.163516	-3.93756	8.23135e-05	0.000568356
WBGene00012094	T27E9.2	614.725	-0.643841	0.129414	-4.97503	6.52381e-07	7.84282e-06
WBGene00011038	R05H5.3	4649.96	-0.643594	0.116296	-5.53412	3.12795e-08	4.96942e-07
WBGene00017316	F09G2.8	1349.47	-0.643485	0.164314	-3.91618	8.99624e-05	0.000613224
WBGene00000867	cyb-2.2	1126.08	-0.643078	0.194807	-3.30111	0.000963034	0.00461357
WBGene00003504	mut-7	870.008	-0.642843	0.146182	-4.39756	1.09474e-05	9.81697e-05
WBGene00021856	Y54F10BM.1	1295.91	-0.642464	0.147471	-4.35653	1.32139e-05	0.000115583
WBGene00021332	Y34D9A.7	529.892	-0.642127	0.200071	-3.2095	0.00132966	0.00604917
WBGene00007227	C01G6.5	3575.23	-0.641619	0.145431	-4.41185	1.02492e-05	9.24569e-05
WBGene00017999	emc-6	306.756	-0.641382	0.193021	-3.32286	0.000890988	0.00431625
WBGene00022350	Y82E9BR.18	532.278	-0.640887	0.196147	-3.26738	0.00108546	0.00511204
WBGene00004068	pnk-1	492.337	-0.640846	0.145753	-4.39679	1.09864e-05	9.83741e-05
WBGene00013360	Y60A3A.9	886.357	-0.640658	0.150103	-4.26811	1.97135e-05	0.000164587
WBGene00006919	vha-10	789.052	-0.639891	0.174277	-3.67168	0.000240964	0.00141238
WBGene00003499	mut-2	312.423	-0.639583	0.185367	-3.45037	0.000559823	0.0028778
WBGene00022297	Y76B12C.3	369.701	-0.638777	0.160219	-3.98689	6.69448e-05	0.000472841
WBGene00006519	tag-174	1066.83	-0.63858	0.13617	-4.68957	2.73786e-06	2.83045e-05
WBGene00009731	exo-1	436.205	-0.638383	0.167909	-3.80197	0.000143551	0.000901829
WBGene00003961	pct-1	1151.4	-0.637562	0.146339	-4.35673	1.32019e-05	0.000115562
WBGene00000794	crn-1	1587.66	-0.637223	0.108531	-5.87134	4.32294e-09	7.92932e-08
WBGene00011449	T04H1.2	1395.18	-0.636825	0.204778	-3.10983	0.00187194	0.0081063
WBGene00005021	sqv-3	156.907	-0.636183	0.199142	-3.19462	0.00140014	0.00633647
WBGene00019713	pqn-52	652.424	-0.635952	0.133035	-4.78034	1.75003e-06	1.89159e-05
WBGene00008218	nasp-2	11047.2	-0.635538	0.178863	-3.55321	0.000380562	0.00208277
WBGene00020824	T26A8.1	858.317	-0.634275	0.136649	-4.64163	3.45671e-06	3.48144e-05
WBGene00015508	mvb-12	461.272	-0.633114	0.163276	-3.87756	0.000105511	0.000699896
WBGene00010620	K07A12.1	874.291	-0.632444	0.202815	-3.11832	0.00181883	0.0079261
WBGene00002004	hsf-1	1039.19	-0.632386	0.191534	-3.3017	0.000961016	0.00460573
WBGene00009203	aptf-3	213.016	-0.631877	0.207596	-3.04379	0.00233619	0.00973895
WBGene00004307	rap-1	1994.72	-0.631741	0.161778	-3.90499	9.42309e-05	0.000637652
WBGene00000192	arl-8	634.719	-0.631336	0.149043	-4.23593	2.27604e-05	0.000185297
WBGene00004681	rsd-2	2205.9	-0.629379	0.104133	-6.04399	1.50346e-09	2.974e-08
WBGene00008876	F16A11.1	905.937	-0.628758	0.149716	-4.19967	2.67305e-05	0.000213391
WBGene00007684	C18E9.4	472.671	-0.628553	0.199076	-3.15734	0.00159213	0.00708357
WBGene00011731	acbp-5	146.757	-0.627492	0.185393	-3.38466	0.000712673	0.00356072
WBGene00011109	R07E5.1	636.687	-0.626931	0.151468	-4.13904	3.48757e-05	0.000268237
WBGene00000985	dhs-22	629.066	-0.626548	0.128199	-4.8873	1.02227e-06	1.17863e-05
WBGene00010828	M02B1.3	2545.23	-0.626525	0.20008	-3.13138	0.00173988	0.00764261
WBGene00011985	T24D1.2	632.926	-0.625618	0.136377	-4.58742	4.48761e-06	4.41779e-05
WBGene00011639	ztf-17	349.448	-0.624832	0.197642	-3.16144	0.00156993	0.00699765
WBGene00010671	eak-7	1406.92	-0.624782	0.123312	-5.06667	4.04833e-07	5.11576e-06
WBGene00022880	tbc-2	924.852	-0.623552	0.143729	-4.33839	1.43531e-05	0.000124469
WBGene00012109	T28A8.3	534.799	-0.62352	0.203821	-3.05916	0.00221961	0.00935605
WBGene00018757	tag-304	212.845	-0.623298	0.199369	-3.12636	0.00176985	0.00775217
WBGene00007137	B0285.4	533.281	-0.622244	0.131115	-4.74577	2.0771e-06	2.2038e-05
WBGene00005014	spt-4	556.331	-0.62212	0.148666	-4.18468	2.85566e-05	0.000225362
WBGene00001060	dpf-7	468.8	-0.621818	0.15551	-3.99856	6.37277e-05	0.000453816
WBGene00010687	K08F9.4	920.883	-0.621399	0.163437	-3.80206	0.000143498	0.000901829
WBGene00003148	mbf-1	389.91	-0.621385	0.18005	-3.45119	0.000558119	0.00287148
WBGene00015095	B0261.7	547.063	-0.620555	0.135803	-4.56954	4.88806e-06	4.753e-05
WBGene00010583	K05C4.7	991.507	-0.61914	0.174244	-3.55329	0.000380439	0.00208277
WBGene00012768	eef-1B.2	1622.2	-0.618702	0.124642	-4.96384	6.91119e-07	8.27399e-06
WBGene00018909	slx-1	484.068	-0.617865	0.175442	-3.52176	0.000428698	0.0022974
WBGene00017951	panl-2	1697.75	-0.616222	0.183858	-3.35162	0.000803407	0.00394886
WBGene00000892	cyn-16	577.63	-0.616097	0.191671	-3.21435	0.00130739	0.0059703
WBGene00007882	C33A12.3	348.915	-0.616006	0.171428	-3.59337	0.000326423	0.00183287
WBGene00011142	R08D7.1	739.994	-0.615878	0.125954	-4.88969	1.00995e-06	1.16665e-05
WBGene00004503	rpt-3	1728.88	-0.615386	0.173885	-3.53905	0.00040157	0.00217805
WBGene00044069	hat-1	2184.04	-0.615203	0.178832	-3.44012	0.000581453	0.00297761
WBGene00021922	atg-3	171.784	-0.613866	0.175518	-3.49745	0.000469734	0.00248432
WBGene00017826	tag-340	414.391	-0.613134	0.147038	-4.1699	3.04727e-05	0.000239352
WBGene00008419	wdr-23	991.72	-0.612989	0.134976	-4.54148	5.58606e-06	5.34162e-05
WBGene00018953	F56C9.10	2627.64	-0.612145	0.199997	-3.06076	0.00220774	0.00931249
WBGene00000500	chn-1	621.244	-0.611617	0.18087	-3.38153	0.000720839	0.0035941
WBGene00016011	C23G10.2	303.004	-0.611464	0.156325	-3.91148	9.17323e-05	0.000624234
WBGene00011408	T04A8.6	423.551	-0.610318	0.139922	-4.36185	1.28965e-05	0.000113134
WBGene00012672	Y39B6A.10	341.897	-0.609586	0.157287	-3.87564	0.000106345	0.000704273
WBGene00019680	K12H4.5	493.436	-0.609144	0.192268	-3.1682	0.00153385	0.00685956
WBGene00000548	clr-1	1513.61	-0.607975	0.193825	-3.13673	0.00170845	0.00753459
WBGene00021049	W05H9.2	474.252	-0.607244	0.167002	-3.63615	0.000276746	0.00159007
WBGene00010055	F54D5.12	295.919	-0.607051	0.161677	-3.7547	0.000173547	0.00106378
WBGene00014058	ZK673.2	614.518	-0.606093	0.141691	-4.27756	1.8895e-05	0.000158409
WBGene00001334	ero-1	615.432	-0.605714	0.154224	-3.92749	8.58376e-05	0.000589421
WBGene00007221	cpna-3	881.502	-0.605007	0.14394	-4.20318	2.63188e-05	0.000210724
WBGene00019823	fnta-1	521.878	-0.604818	0.138035	-4.38162	1.17802e-05	0.000104477
WBGene00012188	W01G7.4	436.94	-0.604366	0.175113	-3.45129	0.000557912	0.00287148
WBGene00006862	pnk-4	253.953	-0.604272	0.155245	-3.89239	9.92631e-05	0.000664278
WBGene00006817	unc-85	939.01	-0.603802	0.120376	-5.01597	5.27655e-07	6.45232e-06
WBGene00003209	mel-26	2363.8	-0.602737	0.139083	-4.33363	1.46667e-05	0.000126194
WBGene00007912	C34B7.2	956.887	-0.602658	0.165749	-3.63596	0.000276942	0.00159045
WBGene00000887	cyn-11	319.608	-0.602368	0.18305	-3.29073	0.00099927	0.00475705
WBGene00012423	Y10G11A.1	266.018	-0.602263	0.167675	-3.59185	0.000328343	0.00184058
WBGene00017988	fipp-1	1278.14	-0.601402	0.194156	-3.09752	0.00195147	0.00838344
WBGene00016652	got-2.1	553.933	-0.600655	0.142033	-4.22899	2.34738e-05	0.000190009
WBGene00016608	cogc-5	655.536	-0.599593	0.17186	-3.48885	0.000485102	0.00255555
WBGene00007092	B0001.7	1007.01	-0.59709	0.122702	-4.86619	1.13773e-06	1.29206e-05
WBGene00003979	pes-5	643.438	-0.59703	0.122481	-4.87445	1.09111e-06	1.2473e-05
WBGene00014249	ZK1307.8	1458.46	-0.596667	0.166415	-3.58541	0.000336547	0.00188273
WBGene00008710	F11E6.7	3862.44	-0.596123	0.143101	-4.16575	3.10332e-05	0.000242535
WBGene00008774	F13H10.3	805.949	-0.595944	0.167101	-3.56638	0.000361943	0.00200535
WBGene00017238	F08B4.7	1025.28	-0.595413	0.16577	-3.5918	0.000328404	0.00184058
WBGene00017119	E04A4.5	697.161	-0.595317	0.132769	-4.48384	7.33113e-06	6.8222e-05
WBGene00009163	drsh-1	832.591	-0.594922	0.153743	-3.8696	0.000109013	0.000718405
WBGene00017996	F33D4.4	392.619	-0.594761	0.167543	-3.54991	0.000385366	0.0021024
WBGene00016408	prmt-5	440.36	-0.594753	0.159553	-3.72762	0.000193294	0.00116303
WBGene00003805	npp-19	1106.23	-0.594322	0.12506	-4.7523	2.01112e-06	2.14318e-05
WBGene00008405	ttll-12	501.341	-0.594112	0.18364	-3.2352	0.00121557	0.00561454
WBGene00011281	R74.7	514.022	-0.593449	0.14806	-4.00816	6.11949e-05	0.000438099
WBGene00004034	pkc-3	1142.38	-0.593127	0.180986	-3.2772	0.00104843	0.00495205
WBGene00001393	fat-1	1342.99	-0.592484	0.172375	-3.43718	0.0005878	0.00300123
WBGene00007330	C05C10.3	369.225	-0.591613	0.152326	-3.88385	0.000102815	0.000685019
WBGene00009372	evl-18	1147.5	-0.591535	0.138421	-4.27345	1.9247e-05	0.000161026
WBGene00006700	uba-2	1648.89	-0.591355	0.175437	-3.37075	0.000749647	0.00371479
WBGene00013919	ZC506.1	610.987	-0.59	0.144004	-4.09711	4.18334e-05	0.000314752
WBGene00008119	C46F11.4	825.631	-0.589267	0.120615	-4.88553	1.03152e-06	1.18817e-05
WBGene00021845	rpb-7	893.6	-0.58919	0.158129	-3.72602	0.000194527	0.00116928
WBGene00022738	ZK418.9	1517.87	-0.588699	0.157617	-3.73501	0.000187709	0.0011351
WBGene00011349	T01H3.3	1464.24	-0.58816	0.131697	-4.46601	7.96935e-06	7.33665e-05
WBGene00001571	gei-14	441.01	-0.587912	0.163649	-3.59253	0.000327482	0.00183797
WBGene00017280	usp-39	727.829	-0.587372	0.156931	-3.74286	0.000181938	0.00110458
WBGene00007168	B0393.3	3288.71	-0.587258	0.149949	-3.91639	8.98859e-05	0.000613047
WBGene00002201	kin-18	2564.88	-0.587091	0.11421	-5.14045	2.74083e-07	3.60658e-06
WBGene00010326	F59C6.5	1044.85	-0.586317	0.152122	-3.85424	0.00011609	0.00075721
WBGene00018017	F33G12.5	1277.08	-0.586005	0.149239	-3.92661	8.61526e-05	0.000591249
WBGene00013383	aptf-2	1036.14	-0.585938	0.180314	-3.24954	0.00115591	0.00536765
WBGene00019245	sacy-1	1015.49	-0.583624	0.159685	-3.65484	0.00025734	0.00148918
WBGene00004762	sel-5	854.131	-0.583585	0.160687	-3.63182	0.000281427	0.00161162
WBGene00003926	pas-5	1914.53	-0.583031	0.122837	-4.74639	2.0708e-06	2.19904e-05
WBGene00018156	ncbp-1	2338.62	-0.581646	0.139702	-4.16349	3.1342e-05	0.000244318
WBGene00008775	F13H10.4	994.958	-0.580682	0.186038	-3.12131	0.0018005	0.00785472
WBGene00017016	snap-1	1137.68	-0.579169	0.157748	-3.67148	0.000241152	0.00141238
WBGene00016062	C24G6.8	455.728	-0.578876	0.164529	-3.51839	0.000434178	0.00232162
WBGene00006393	taf-11.1	423.521	-0.578546	0.168636	-3.43073	0.000601953	0.00306574
WBGene00000001	aap-1	719.418	-0.577434	0.131045	-4.40639	1.05106e-05	9.46037e-05
WBGene00001005	dlc-1	3232.71	-0.576617	0.127842	-4.5104	6.47053e-06	6.07698e-05
WBGene00011292	R102.5	1406.35	-0.574654	0.114751	-5.00781	5.50526e-07	6.69143e-06
WBGene00013881	mans-4	380.356	-0.574582	0.142426	-4.03425	5.47776e-05	0.000399721
WBGene00003806	npp-20	740.101	-0.574314	0.122161	-4.70129	2.58528e-06	2.68878e-05
WBGene00011828	nepr-1	535.632	-0.573848	0.166424	-3.4481	0.000564547	0.00289594
WBGene00004759	sel-1	1583.8	-0.570518	0.139924	-4.07734	4.55534e-05	0.000340203
WBGene00044305	rad-8	297.099	-0.570412	0.163803	-3.4823	0.000497131	0.00261141
WBGene00010500	K02B12.7	396.064	-0.570014	0.178799	-3.18801	0.00143255	0.00646142
WBGene00006512	abcf-1	931.37	-0.568366	0.130947	-4.34044	1.422e-05	0.000123575
WBGene00007787	C27H6.8	768.128	-0.568292	0.157226	-3.61449	0.000300943	0.00170882
WBGene00008145	set-5	486.383	-0.568028	0.134433	-4.22537	2.38551e-05	0.000192784
WBGene00004505	rpt-5	1516.67	-0.567971	0.138164	-4.11086	3.94193e-05	0.000299755
WBGene00004384	rnp-1	1021.9	-0.566582	0.166378	-3.40538	0.000660722	0.00332586
WBGene00000480	cgp-1	1587.5	-0.565423	0.170577	-3.31477	0.000917197	0.00441495
WBGene00008262	ril-1	2134.39	-0.564975	0.133903	-4.21928	2.45081e-05	0.000197402
WBGene00022456	Y110A7A.6	1046	-0.563452	0.147888	-3.80999	0.000138972	0.000880277
WBGene00000965	dhs-1	357.748	-0.562089	0.158039	-3.55665	0.000375609	0.00206312
WBGene00016391	C34B2.6	1392.28	-0.561755	0.114337	-4.91314	8.96299e-07	1.04938e-05
WBGene00004504	rpt-4	2076.07	-0.559982	0.10873	-5.1502	2.60204e-07	3.46538e-06
WBGene00008428	D2085.3	651.549	-0.559569	0.146957	-3.80769	0.000140268	0.000884885
WBGene00019627	K10D2.1	973.51	-0.558449	0.167643	-3.33118	0.000864786	0.00421122
WBGene00022803	ZK688.9	341.546	-0.55844	0.153189	-3.64543	0.00026695	0.00153817
WBGene00020110	R151.7	522.103	-0.55705	0.13631	-4.08664	4.37657e-05	0.000328067
WBGene00012405	ztf-25	421.237	-0.557032	0.156622	-3.55653	0.000375782	0.00206314
WBGene00009770	F46B6.5	1766.54	-0.555596	0.159068	-3.49281	0.00047796	0.00252231
WBGene00019457	vms-1	454.704	-0.555368	0.180271	-3.08074	0.0020649	0.00880199
WBGene00010730	ensa-1	2591.28	-0.555248	0.110462	-5.02659	4.99287e-07	6.16773e-06
WBGene00013202	Y54E5A.7	804.399	-0.555055	0.170693	-3.25178	0.00114686	0.00533792
WBGene00008765	ttx-7	696.56	-0.555023	0.157004	-3.53508	0.00040765	0.00220245
WBGene00004684	rsd-6	1809.78	-0.552483	0.122338	-4.51605	6.30049e-06	5.92648e-05
WBGene00004767	sel-10	2185.34	-0.552395	0.17394	-3.17577	0.00149438	0.00670779
WBGene00019822	R02D3.4	963.916	-0.551277	0.151001	-3.65082	0.000261407	0.0015091
WBGene00016741	C48B6.3	766.747	-0.550829	0.156188	-3.5267	0.00042077	0.00226292
WBGene00001186	egl-18	1052.42	-0.550686	0.177339	-3.10528	0.00190099	0.00821907
WBGene00003921	par-6	767.557	-0.550069	0.167008	-3.29367	0.000988896	0.00471507
WBGene00018006	hpo-3	1947.22	-0.549334	0.122515	-4.48383	7.33164e-06	6.8222e-05
WBGene00016235	C29H12.2	1934.84	-0.549263	0.163917	-3.35087	0.000805588	0.00395637
WBGene00004508	rrf-1	1891.2	-0.548342	0.158015	-3.47019	0.000520098	0.00271393
WBGene00004824	F56B3.4	309.102	-0.548322	0.154229	-3.55525	0.000377622	0.00206949
WBGene00015023	B0205.9	768.554	-0.547502	0.129331	-4.23335	2.30239e-05	0.000187065
WBGene00003405	mre-11	846.728	-0.547301	0.173691	-3.15101	0.00162706	0.00720982
WBGene00235102	Y54G2A.75	871.984	-0.547108	0.139673	-3.91708	8.96284e-05	0.00061198
WBGene00003177	mec-15	775.261	-0.546484	0.151498	-3.6072	0.000309517	0.00175094
WBGene00017132	mel-47	752.72	-0.546366	0.130458	-4.18805	2.81356e-05	0.000222766
WBGene00008878	ppfr-1	1797.59	-0.545941	0.139627	-3.90999	9.22983e-05	0.000627028
WBGene00015971	swsn-2.2	1206.25	-0.544551	0.144546	-3.76732	0.000165012	0.00101713
WBGene00013552	gmn-1	1020.22	-0.54394	0.142807	-3.80892	0.000139575	0.000882344
WBGene00007975	gls-1	1951.89	-0.543438	0.160957	-3.37629	0.000734693	0.00364981
WBGene00006702	ubc-3	1874.22	-0.543408	0.163167	-3.33037	0.000867301	0.00422177
WBGene00010498	K02B12.5	598.242	-0.541955	0.172901	-3.13449	0.00172156	0.0075731
WBGene00003508	mut-16	2003.72	-0.541728	0.125665	-4.31089	1.62598e-05	0.000138816
WBGene00018769	mnat-1	901.846	-0.54126	0.132334	-4.09011	4.31164e-05	0.000323681
WBGene00020933	W02D3.4	791.414	-0.540474	0.139488	-3.8747	0.000106755	0.000706219
WBGene00004752	sec-5	834.885	-0.538666	0.147031	-3.66364	0.000248661	0.00144725
WBGene00021359	Y37E11AL.3	689.378	-0.537627	0.152927	-3.51558	0.000438788	0.00234214
WBGene00000102	akt-1	2329.02	-0.53679	0.108962	-4.92641	8.3756e-07	9.90186e-06
WBGene00009992	F53F4.10	1071.74	-0.536734	0.164981	-3.25331	0.00114068	0.00531938
WBGene00011636	cec-3	1317.81	-0.536441	0.15893	-3.37534	0.00073725	0.00366085
WBGene00008412	D2030.2	515.382	-0.536329	0.149726	-3.58206	0.000340894	0.00190266
WBGene00008729	F13B12.1	2453.46	-0.536193	0.153887	-3.48433	0.000493364	0.00259456
WBGene00018625	prp-17	1872.49	-0.535254	0.111765	-4.78909	1.67536e-06	1.82391e-05
WBGene00004502	rpt-2	2671.52	-0.535102	0.151272	-3.53735	0.000404165	0.0021882
WBGene00022182	swsn-3	903.454	-0.534046	0.161522	-3.30634	0.000945242	0.00453911
WBGene00010478	K01G5.5	1997.31	-0.534042	0.154151	-3.4644	0.000531417	0.00276109
WBGene00003868	ooc-3	429.276	-0.533984	0.149383	-3.5746	0.000350765	0.00194966
WBGene00000940	dcs-1	299.638	-0.533229	0.145146	-3.67374	0.000239025	0.00140536
WBGene00007188	B0464.9	390.403	-0.532601	0.174606	-3.0503	0.00228616	0.00957655
WBGene00010284	aman-2	1251.81	-0.532543	0.146579	-3.63314	0.000279995	0.00160493
WBGene00012663	hex-3	772.507	-0.532358	0.12436	-4.28077	1.86249e-05	0.000156687
WBGene00017121	cyc-2.1	2417.6	-0.532244	0.126107	-4.22059	2.43668e-05	0.000196525
WBGene00006514	tdp-1	1315.15	-0.531847	0.122356	-4.34673	1.38181e-05	0.000120328
WBGene00004680	rars-2	303.936	-0.531207	0.175048	-3.03463	0.0024083	0.009996
WBGene00022580	iglr-2	1977.26	-0.530814	0.149102	-3.56007	0.000370752	0.00204293
WBGene00007980	C36E8.1	1487.56	-0.530148	0.116111	-4.56587	4.97439e-06	4.82918e-05
WBGene00001607	gln-6	1556.22	-0.529673	0.172047	-3.07864	0.00207945	0.00885779
WBGene00009499	ent-7	1211.83	-0.529624	0.116674	-4.53937	5.64234e-06	5.38692e-05
WBGene00006638	tsp-12	1250.66	-0.52879	0.14599	-3.6221	0.000292224	0.00166478
WBGene00021846	ztf-23	228.134	-0.5273	0.170116	-3.09965	0.00193746	0.00834102
WBGene00014114	tftc-3	1552.39	-0.527009	0.142052	-3.70998	0.000207273	0.00124097
WBGene00004389	rnp-6	1524.97	-0.526928	0.136962	-3.84725	0.000119451	0.000774112
WBGene00023418	R06F6.12	332.581	-0.525982	0.171134	-3.07351	0.00211559	0.00899304
WBGene00001230	eif-3.G	638.989	-0.521568	0.134483	-3.87831	0.000105185	0.00069812
WBGene00007499	C09H10.5	565.96	-0.520578	0.151401	-3.43839	0.000585174	0.00299194
WBGene00000994	dic-1	782.116	-0.520097	0.139325	-3.73298	0.000189227	0.00114311
WBGene00003476	mtm-3	4474.56	-0.519448	0.105928	-4.90376	9.40191e-07	1.09442e-05
WBGene00005648	srp-7	1404.99	-0.518764	0.169628	-3.05824	0.00222643	0.00938155
WBGene00004897	snb-1	1064.26	-0.518277	0.126528	-4.09616	4.20067e-05	0.000315859
WBGene00015249	otub-4	936.485	-0.518159	0.148212	-3.49606	0.000472177	0.00249314
WBGene00008948	F19B6.1	2009.66	-0.516459	0.117528	-4.39435	1.11102e-05	9.93358e-05
WBGene00010420	mcrs-1	493.418	-0.516161	0.145956	-3.53643	0.000405577	0.00219486
WBGene00011807	T16G12.6	964.42	-0.515191	0.135829	-3.79292	0.000148884	0.000930984
WBGene00015499	C06A5.1	1377.3	-0.514864	0.134117	-3.83891	0.000123581	0.000796206
WBGene00009084	F23B12.7	702.711	-0.513278	0.129752	-3.95585	7.62622e-05	0.000530592
WBGene00013917	ZC504.3	550.303	-0.511618	0.140364	-3.64494	0.000267453	0.00154034
WBGene00011605	T08A11.2	2526.16	-0.510621	0.164808	-3.09827	0.00194653	0.00837073
WBGene00003851	odr-4	326.893	-0.510451	0.150533	-3.39095	0.000696505	0.00349
WBGene00004931	sod-2	708.634	-0.510431	0.130306	-3.91717	8.95948e-05	0.00061198
WBGene00021640	Y47G6A.14	234.288	-0.510016	0.160736	-3.173	0.00150872	0.00676465
WBGene00012187	rpb-11	300.367	-0.509689	0.16045	-3.17662	0.00149003	0.00669324
WBGene00016384	cdgs-1	323.873	-0.509685	0.167958	-3.0346	0.00240858	0.009996
WBGene00000376	ccr-4	6980.8	-0.508982	0.145287	-3.50329	0.000459543	0.00243574
WBGene00010096	rskd-1	1143.66	-0.508714	0.146637	-3.46921	0.000521997	0.00272032
WBGene00019940	npp-21	5033.04	-0.508298	0.124991	-4.06668	4.76875e-05	0.000354374
WBGene00014054	ZK669.4	390.225	-0.507182	0.16179	-3.13481	0.00171965	0.00757282
WBGene00011834	dvc-1	654.803	-0.506544	0.152948	-3.31188	0.000926725	0.00445373
WBGene00014117	clec-91	3647.49	-0.506291	0.122794	-4.12309	3.7382e-05	0.00028606
WBGene00004888	smo-1	4386.77	-0.506106	0.129561	-3.90633	9.37092e-05	0.000635187
WBGene00002344	let-70	2912.66	-0.504702	0.126662	-3.98465	6.75785e-05	0.000476473
WBGene00017066	maco-1	1998.83	-0.504391	0.109686	-4.5985	4.25546e-06	4.21231e-05
WBGene00000146	ape-1	2217.86	-0.503515	0.160626	-3.13471	0.00172024	0.00757282
WBGene00006352	sur-6	3412.3	-0.50342	0.131638	-3.82427	0.000131162	0.000837913
WBGene00002276	lem-3	1223.4	-0.503032	0.1251	-4.02104	5.79427e-05	0.000418779
WBGene00012977	Y48A6C.4	351.1	-0.50176	0.156874	-3.19849	0.00138148	0.0062661
WBGene00015145	B0336.5	302.96	-0.500857	0.163786	-3.05799	0.00222826	0.00938272
WBGene00009650	ccnk-1	361.821	-0.500823	0.145104	-3.45147	0.000557543	0.00287148
WBGene00010780	K11H3.3	740.399	-0.499545	0.135273	-3.69286	0.000221747	0.00131656
WBGene00003970	pek-1	505.224	-0.496987	0.144591	-3.4372	0.000587753	0.00300123
WBGene00018740	tra-4	832.377	-0.496672	0.160192	-3.10048	0.00193208	0.00832375
WBGene00021800	Y53G8AL.2	676.639	-0.495808	0.132564	-3.74014	0.00018392	0.00111555
WBGene00006465	fntb-1	743.36	-0.494801	0.139326	-3.55139	0.000383203	0.00209417
WBGene00008682	lex-1	3556.94	-0.49473	0.150772	-3.28132	0.00103322	0.00489558
WBGene00017098	E02D9.1	3090.61	-0.493821	0.147827	-3.34054	0.000836167	0.00409161
WBGene00000773	cpf-1	795.432	-0.492558	0.130338	-3.77907	0.000157417	0.000978783
WBGene00007942	idh-2	294.845	-0.491936	0.158495	-3.1038	0.00191053	0.00825403
WBGene00019399	K04F10.7	1277.87	-0.49159	0.133792	-3.6743	0.000238502	0.00140296
WBGene00002072	ima-1	655.219	-0.491402	0.146191	-3.36136	0.000775599	0.00382663
WBGene00007880	C33A12.1	403.973	-0.490533	0.159377	-3.07782	0.00208521	0.00887917
WBGene00001647	gna-2	426.706	-0.490262	0.15502	-3.16258	0.00156378	0.00697279
WBGene00015927	dyci-1	1134.37	-0.488956	0.15857	-3.08354	0.00204553	0.0087379
WBGene00016937	tag-294	474.867	-0.48672	0.159222	-3.05687	0.00223659	0.00940146
WBGene00019401	nuo-4	1360.27	-0.486624	0.127862	-3.80584	0.000141322	0.000890139
WBGene00001748	gsp-2	4055.72	-0.485222	0.104914	-4.62493	3.74728e-06	3.74604e-05
WBGene00003882	orc-2	927.515	-0.484091	0.12928	-3.74452	0.000180737	0.0010995
WBGene00012015	T25B9.9	1421.11	-0.4833	0.141775	-3.40893	0.000652183	0.00328561
WBGene00009132	F25H8.2	359.765	-0.482628	0.157074	-3.07261	0.00212194	0.00901656
WBGene00010697	uda-1	1224.13	-0.482595	0.113703	-4.24435	2.19224e-05	0.000180023
WBGene00004704	rsp-7	1869.98	-0.478618	0.151013	-3.16938	0.00152763	0.00683861
WBGene00001874	him-17	1321.51	-0.476253	0.131188	-3.63032	0.000283074	0.00161903
WBGene00018897	F55F8.9	873.864	-0.476253	0.126414	-3.76739	0.000164962	0.00101713
WBGene00012697	mrps-35	330.556	-0.475111	0.155065	-3.06394	0.00218441	0.00923588
WBGene00009098	ehbp-1	492.26	-0.474892	0.151936	-3.1256	0.00177441	0.00776609
WBGene00022046	Y66H1A.4	956.407	-0.474414	0.13792	-3.43978	0.000582194	0.00298015
WBGene00011037	R05D11.9	1314.76	-0.474396	0.112945	-4.20025	2.66624e-05	0.000213053
WBGene00008645	F10C2.4	1645.11	-0.472642	0.12088	-3.91002	9.22889e-05	0.000627028
WBGene00006540	tbg-1	997.102	-0.472593	0.132367	-3.57033	0.00035653	0.00197898
WBGene00013679	Y105E8A.21	739.123	-0.472062	0.149556	-3.15643	0.00159714	0.00710064
WBGene00000911	daf-15	1694	-0.4719	0.150137	-3.14312	0.00167155	0.00738801
WBGene00011015	R04F11.2	1195.46	-0.471735	0.121533	-3.88155	0.000103792	0.000690489
WBGene00002169	isw-1	3706.74	-0.469762	0.113383	-4.14315	3.42572e-05	0.000264151
WBGene00012458	ash-2	776.139	-0.469382	0.131282	-3.57537	0.000349732	0.0019457
WBGene00003065	lpd-9	401.756	-0.469361	0.150302	-3.12279	0.00179143	0.00782819
WBGene00017285	F09E5.7	370.353	-0.469153	0.141528	-3.31491	0.00091672	0.00441441
WBGene00011464	T05B9.1	1760.13	-0.468288	0.142826	-3.27873	0.00104275	0.00493302
WBGene00000230	atp-3	2978.26	-0.467777	0.129242	-3.61938	0.000295306	0.00167997
WBGene00022463	elpc-1	468.423	-0.46669	0.153104	-3.04819	0.00230225	0.00962731
WBGene00008852	ubql-1	1601.3	-0.465138	0.131546	-3.53594	0.000406326	0.00219793
WBGene00004392	rnr-2	11053.7	-0.464905	0.12999	-3.57647	0.000348268	0.00193845
WBGene00020970	W03A5.6	654.192	-0.464108	0.137026	-3.38701	0.000706594	0.00353326
WBGene00000896	dad-1	1608.32	-0.460611	0.132455	-3.4775	0.000506115	0.00264895
WBGene00014086	ZK809.3	914.223	-0.460465	0.136051	-3.38449	0.000713101	0.00356139
WBGene00000816	csn-4	816.786	-0.460302	0.134997	-3.40972	0.000650287	0.00327742
WBGene00010409	H21P03.2	370.453	-0.459982	0.151246	-3.04128	0.00235571	0.00981356
WBGene00009294	F31D4.9	384.599	-0.459092	0.147442	-3.11371	0.00184748	0.00802785
WBGene00021061	W06E11.1	449.708	-0.456245	0.137513	-3.31783	0.000907184	0.00438068
WBGene00009262	F30A10.3	595.129	-0.455168	0.131046	-3.47334	0.000514024	0.0026857
WBGene00004214	ptp-2	1036.29	-0.455038	0.13267	-3.42985	0.000603917	0.00307186
WBGene00011939	prmt-3	1820.9	-0.453901	0.121225	-3.74427	0.000180918	0.00110005
WBGene00021276	Y23H5B.5	485.224	-0.453561	0.147876	-3.06717	0.00216096	0.00915345
WBGene00022855	tcer-1	1527.3	-0.453205	0.126162	-3.59224	0.000327841	0.00183913
WBGene00015138	B0310.2	400.371	-0.452253	0.148428	-3.04695	0.00231175	0.00965702
WBGene00001161	efl-1	1271.36	-0.451804	0.145141	-3.11286	0.00185286	0.00804832
WBGene00010093	capg-2	3192.17	-0.451561	0.118533	-3.80958	0.000139201	0.000880442
WBGene00000834	cua-1	1173.47	-0.450718	0.129555	-3.47898	0.000503318	0.00263888
WBGene00001029	dnj-11	2979.98	-0.450431	0.14526	-3.10085	0.00192964	0.00831622
WBGene00013463	Y67H2A.5	1531.73	-0.446337	0.117234	-3.80723	0.000140534	0.000886095
WBGene00012550	hpo-21	797.662	-0.44569	0.141211	-3.1562	0.00159837	0.00710348
WBGene00020131	gcy-28	538.092	-0.445647	0.138857	-3.20939	0.00133016	0.0060492
WBGene00009505	F37B12.3	662.941	-0.445393	0.140608	-3.16762	0.00153692	0.00686821
WBGene00001511	fzy-1	3526.02	-0.444529	0.112203	-3.96183	7.43781e-05	0.000519874
WBGene00011510	pdha-1	1873.15	-0.444289	0.114931	-3.86569	0.000110777	0.000727652
WBGene00022750	ZK484.4	2755.69	-0.441862	0.11506	-3.84028	0.000122896	0.000792638
WBGene00000405	cdk-1	3201.56	-0.441567	0.108311	-4.07685	4.56502e-05	0.000340716
WBGene00016143	eri-9	797.383	-0.441295	0.13089	-3.3715	0.000747605	0.0037077
WBGene00010197	F57C2.5	823.417	-0.438199	0.124867	-3.50934	0.00044922	0.0023873
WBGene00003158	mcm-6	3975.41	-0.43746	0.123461	-3.54332	0.000395125	0.00214694
WBGene00004873	smc-3	2671.96	-0.434147	0.115491	-3.75914	0.000170498	0.00104732
WBGene00016393	C34B2.8	918.299	-0.433553	0.124647	-3.47826	0.000504681	0.00264373
WBGene00020423	prp-19	3116.43	-0.433403	0.115065	-3.76658	0.000165497	0.00101856
WBGene00015125	B0303.3	1708.14	-0.428797	0.13521	-3.17135	0.00151734	0.00679576
WBGene00016562	C41D11.3	1052.59	-0.428644	0.133264	-3.21649	0.00129767	0.00593912
WBGene00002001	hars-1	867.141	-0.426356	0.1196	-3.56484	0.000364076	0.0020144
WBGene00007093	B0001.8	603.802	-0.425986	0.136543	-3.1198	0.00180971	0.00788923
WBGene00016157	C27A12.7	1327.08	-0.423299	0.139487	-3.03469	0.00240784	0.009996
WBGene00019433	acdh-3	1587.89	-0.421969	0.107429	-3.92788	8.56995e-05	0.000589141
WBGene00009440	idhg-1	1640.32	-0.410562	0.111591	-3.67917	0.000233996	0.00137981
WBGene00008586	F08G12.2	1126.03	-0.403679	0.130946	-3.08278	0.00205076	0.00875405
WBGene00020604	T20B12.7	1580.83	-0.392451	0.120312	-3.26194	0.00110653	0.00518608
WBGene00012241	W04A8.6	1234.88	-0.38491	0.115478	-3.33319	0.000858568	0.00418768
WBGene00008386	D1081.8	3363.74	-0.377865	0.119873	-3.15221	0.00162038	0.00718547
WBGene00003389	mog-1	1922	-0.377664	0.112837	-3.34699	0.000816932	0.00400558
WBGene00022793	ZK686.3	1746.47	-0.374817	0.105769	-3.54372	0.000394518	0.0021446
WBGene00022134	Y71G10AL.1	2339.91	-0.355378	0.113804	-3.12273	0.00179183	0.00782819
WBGene00002855	let-721	1803.8	-0.352099	0.108103	-3.25707	0.0011257	0.00526571
WBGene00001331	erd-2	669.328	0.402337	0.128317	3.1355	0.00171564	0.00755805
WBGene00000276	byn-1	538.794	0.413077	0.127068	3.25083	0.00115068	0.00535364
WBGene00003063	lpd-7	808.358	0.415602	0.128286	3.23965	0.00119675	0.00554315
WBGene00016496	C37C3.2	886.142	0.416312	0.130637	3.18677	0.00143869	0.00648427
WBGene00004879	smg-1	665.301	0.419247	0.132672	3.16004	0.00157749	0.00702615
WBGene00002295	let-19	1550.74	0.427554	0.123051	3.47462	0.000511578	0.00267523
WBGene00018294	atg-18	1361.29	0.430703	0.116301	3.70334	0.000212778	0.00127017
WBGene00018898	F55F10.1	1125.93	0.438844	0.117102	3.74755	0.000178574	0.00109072
WBGene00009267	usp-48	682.195	0.451074	0.144672	3.11791	0.00182139	0.00793441
WBGene00019490	K07E3.1	404.184	0.458652	0.14401	3.18486	0.00144826	0.00652255
WBGene00022306	Y77E11A.1	462.805	0.462248	0.141129	3.27535	0.00105532	0.00497885
WBGene00002632	let-413	676.696	0.463028	0.123905	3.73695	0.000186265	0.00112859
WBGene00005010	spr-5	475.526	0.470816	0.152767	3.08192	0.00205668	0.0087744
WBGene00015232	B0511.6	939.725	0.474962	0.149908	3.16835	0.00153306	0.00685854
WBGene00018160	odr-8	317.609	0.486848	0.147561	3.29929	0.000969283	0.00463434
WBGene00009584	drap-1	398.43	0.488174	0.134811	3.62119	0.000293256	0.00166909
WBGene00010433	H40L08.1	452.145	0.489963	0.139198	3.51991	0.000431691	0.00231037
WBGene00015463	hpo-9	308.955	0.492658	0.145905	3.37657	0.000733944	0.00364892
WBGene00008670	F11A3.2	407.074	0.494579	0.136335	3.62768	0.000285975	0.0016338
WBGene00004077	pop-1	694.163	0.498055	0.134103	3.71399	0.00020402	0.00122331
WBGene00001834	hda-1	1850.04	0.508075	0.132973	3.82088	0.000132974	0.000848147
WBGene00004315	rbd-1	324.792	0.511227	0.160908	3.17713	0.00148741	0.00668395
WBGene00020867	shc-2	175.478	0.514959	0.167779	3.06927	0.00214582	0.00909569
WBGene00016500	tag-253	290.625	0.515286	0.148217	3.47658	0.000507859	0.00265693
WBGene00003777	nmy-2	2078.6	0.531128	0.162595	3.26658	0.00108855	0.00511769
WBGene00008331	ttll-5	904.284	0.533561	0.134071	3.9797	6.90037e-05	0.000485332
WBGene00001194	egl-27	989.568	0.535591	0.138474	3.8678	0.00010982	0.000722541
WBGene00006826	unc-97	236.998	0.537711	0.161725	3.32484	0.000884702	0.00429439
WBGene00021691	Y48G8AL.13	306.532	0.547808	0.156131	3.50865	0.000450391	0.00239247
WBGene00017373	F10G7.10	1056.18	0.552207	0.176036	3.1369	0.00170743	0.00753284
WBGene00004760	sel-2	1140.76	0.558956	0.120402	4.6424	3.44381e-06	3.47134e-05
WBGene00016138	flh-2	386.853	0.561619	0.160182	3.50614	0.000454655	0.00241406
WBGene00012887	Y45F10D.7	226.004	0.564109	0.167732	3.36315	0.000770594	0.00380768
WBGene00001972	hmg-1.2	1419.97	0.565014	0.128367	4.40155	1.07479e-05	9.6524e-05
WBGene00018866	nath-10	516.763	0.569502	0.146551	3.88604	0.000101894	0.000679267
WBGene00000585	cogc-2	215.682	0.572428	0.175662	3.2587	0.00111924	0.00523752
WBGene00008664	nubp-1	328.977	0.57244	0.168333	3.40064	0.000672284	0.0033785
WBGene00019087	F59A6.5	1358.42	0.573942	0.113703	5.04773	4.47096e-07	5.59725e-06
WBGene00006959	xbp-1	451.279	0.576532	0.148788	3.87487	0.000106683	0.000706125
WBGene00021316	Y32H12A.8	1455.94	0.581132	0.130218	4.46277	8.09084e-06	7.44284e-05
WBGene00022078	epg-9	237.961	0.586806	0.173633	3.37957	0.000725994	0.00361683
WBGene00021868	atln-1	530.647	0.59355	0.193263	3.07121	0.00213192	0.00905263
WBGene00009246	gfm-1	165.498	0.594131	0.177887	3.33993	0.000837997	0.00409654
WBGene00007943	C34F6.9	171.072	0.599732	0.180835	3.31647	0.000911634	0.00439691
WBGene00006773	unc-37	2373.85	0.601296	0.163119	3.68623	0.0002276	0.00134801
WBGene00000200	arx-2	325.16	0.602455	0.145288	4.14662	3.37419e-05	0.000260435
WBGene00020758	T24C4.2	789.072	0.603534	0.166023	3.63524	0.00027772	0.00159416
WBGene00018408	F44B9.5	151.29	0.605197	0.193872	3.12163	0.0017985	0.00784883
WBGene00001231	eif-3.H	353.656	0.605687	0.160478	3.77427	0.000160474	0.000993707
WBGene00007836	C31C9.2	1392.82	0.606296	0.167137	3.62753	0.000286141	0.00163397
WBGene00010056	smc-6	753.888	0.607267	0.132378	4.58737	4.48858e-06	4.41779e-05
WBGene00003976	pes-1	140.25	0.614293	0.200948	3.05698	0.00223579	0.00940135
WBGene00019836	R02F2.7	115.731	0.618333	0.199986	3.09189	0.0019889	0.00852304
WBGene00006734	ufd-2	1207.94	0.620677	0.162094	3.82913	0.000128599	0.000823712
WBGene00013730	sql-1	222.574	0.624804	0.19367	3.22613	0.00125474	0.00577125
WBGene00002335	let-60	488.093	0.629289	0.183802	3.42374	0.000617666	0.0031352
WBGene00004105	szy-20	530.623	0.629598	0.137422	4.5815	4.61654e-06	4.51532e-05
WBGene00008694	F11C1.5	554.61	0.63289	0.143679	4.40491	1.0583e-05	9.51839e-05
WBGene00003627	nhr-34	268.875	0.632949	0.151044	4.1905	2.78346e-05	0.000220527
WBGene00007025	mdt-29	198.835	0.635288	0.192656	3.29752	0.000975419	0.00465815
WBGene00004014	phb-1	241.38	0.640181	0.200602	3.1913	0.00141634	0.00639784
WBGene00003647	nhr-57	123.641	0.643513	0.20954	3.07108	0.00213285	0.00905342
WBGene00016934	mboa-3	170.357	0.644246	0.210399	3.06203	0.00219844	0.00927977
WBGene00012337	W07G4.3	298.877	0.650005	0.17032	3.81638	0.000135425	0.000861964
WBGene00003516	nab-1	138.927	0.653466	0.213685	3.05808	0.0022276	0.00938272
WBGene00003073	lars-1	741.227	0.653813	0.135008	4.84276	1.28049e-06	1.43533e-05
WBGene00004510	rrf-3	359.547	0.655675	0.15069	4.35115	1.35424e-05	0.000118201
WBGene00003021	lin-36	937.917	0.656922	0.185004	3.55086	0.000383975	0.00209576
WBGene00011629	T08G11.1	706.649	0.657192	0.136738	4.80622	1.53809e-06	1.68507e-05
WBGene00022554	duxl-1	357.204	0.65734	0.168897	3.89197	9.94348e-05	0.00066506
WBGene00022603	gck-2	378.135	0.657527	0.148653	4.42324	9.72336e-06	8.81731e-05
WBGene00006943	wrm-1	684.131	0.657882	0.153712	4.27998	1.86914e-05	0.000157138
WBGene00022015	Y61A9LA.3	446.731	0.658802	0.141878	4.64344	3.42649e-06	3.45676e-05
WBGene00011146	pde-2	587.108	0.659369	0.131513	5.0137	5.33928e-07	6.50262e-06
WBGene00002071	ile-2	276.435	0.659712	0.184923	3.5675	0.000360397	0.00199769
WBGene00016020	sptl-1	190.953	0.660625	0.179863	3.67293	0.000239787	0.00140779
WBGene00017563	F18C5.10	684.58	0.66102	0.129425	5.10734	3.26725e-07	4.2303e-06
WBGene00019432	knl-2	1157.31	0.662056	0.174612	3.79159	0.000149685	0.000934079
WBGene00004862	sma-9	711.6	0.663841	0.189039	3.51166	0.000445324	0.00237075
WBGene00000115	alh-9	404.183	0.66842	0.167578	3.9887	6.64359e-05	0.000469786
WBGene00018208	F39G3.3	282.248	0.671388	0.162768	4.12481	3.71036e-05	0.00028441
WBGene00001086	dpy-27	1330.18	0.674216	0.162424	4.15097	3.31071e-05	0.000256263
WBGene00003636	nhr-46	475.23	0.678202	0.190258	3.56465	0.000364345	0.00201482
WBGene00015642	C09E7.8	150.801	0.68153	0.211719	3.21903	0.00128627	0.00589161
WBGene00016457	C35E7.5	5154.72	0.681863	0.22053	3.09193	0.00198862	0.00852304
WBGene00021863	Y54F10BM.9	218.354	0.682286	0.178685	3.81837	0.000134336	0.000856386
WBGene00007053	chd-7	2562.18	0.687016	0.125794	5.46145	4.72261e-08	7.28304e-07
WBGene00000418	ced-4	322.088	0.688341	0.151598	4.54056	5.61048e-06	5.36073e-05
WBGene00010272	amph-1	296.377	0.692378	0.195652	3.53883	0.000401904	0.00217888
WBGene00003776	nmy-1	763.649	0.693632	0.134329	5.16368	2.42147e-07	3.24992e-06
WBGene00017423	F13C5.2	1313.65	0.695512	0.182762	3.80556	0.000141487	0.00089071
WBGene00004111	pqn-21	629.74	0.697786	0.152157	4.58597	4.51878e-06	4.43498e-05
WBGene00022048	fln-1	233.432	0.698736	0.17032	4.1025	4.08712e-05	0.000308377
WBGene00011738	T12G3.2	1476.42	0.698751	0.12724	5.49158	3.98364e-08	6.20668e-07
WBGene00012000	T24H10.1	669.28	0.699154	0.167242	4.1805	2.90873e-05	0.000229252
WBGene00015776	dct-1	188.474	0.699314	0.174985	3.99642	6.43069e-05	0.000456316
WBGene00014151	vps-15	505.86	0.699825	0.220914	3.16786	0.00153563	0.00686498
WBGene00001635	gly-10	224.105	0.701205	0.211203	3.32006	0.000899996	0.00435466
WBGene00016131	C26B9.1	113.715	0.702421	0.197221	3.56159	0.000368618	0.00203488
WBGene00001577	gem-4	160.551	0.703517	0.222588	3.16063	0.00157431	0.00701456
WBGene00020629	T20F5.7	402.753	0.70508	0.156042	4.51852	6.22736e-06	5.86224e-05
WBGene00013301	Y57G11C.3	327.169	0.705601	0.155711	4.53149	5.85688e-06	5.57357e-05
WBGene00001019	dnj-1	347.13	0.709877	0.154305	4.60047	4.2154e-06	4.17608e-05
WBGene00003111	mab-20	760.37	0.713227	0.233294	3.0572	0.00223414	0.00939766
WBGene00003009	lin-23	409.262	0.714544	0.157133	4.54739	5.43142e-06	5.21434e-05
WBGene00009264	sac-1	265.346	0.715332	0.196016	3.64936	0.000262889	0.00151694
WBGene00004378	rme-8	607.99	0.715684	0.131357	5.4484	5.08242e-08	7.79819e-07
WBGene00010713	uso-1	318.117	0.723563	0.178543	4.05261	5.06499e-05	0.000371842
WBGene00019628	pup-2	1209.88	0.723852	0.203963	3.54895	0.000386776	0.0021082
WBGene00001602	gln-1	99.3937	0.724698	0.209539	3.45853	0.000543127	0.00281348
WBGene00000020	abt-2	75.4447	0.724996	0.234626	3.09001	0.0020015	0.008574
WBGene00021074	W07E6.2	196.388	0.726271	0.19274	3.76814	0.000164467	0.00101532
WBGene00002035	hum-1	188.4	0.736244	0.229158	3.21282	0.00131437	0.00599817
WBGene00010759	cysl-2	226.23	0.737932	0.240564	3.06751	0.00215848	0.00914614
WBGene00003583	ndx-6	184.365	0.737993	0.212751	3.46881	0.000522761	0.00272312
WBGene00020742	T23H2.3	416.804	0.741868	0.234911	3.15809	0.00158808	0.00706813
WBGene00017435	F13H8.2	407.686	0.744674	0.208911	3.56455	0.000364485	0.00201482
WBGene00011338	sec-31	543.638	0.747918	0.20478	3.65231	0.000259896	0.00150253
WBGene00001484	fox-1	418.669	0.748943	0.229249	3.26694	0.00108716	0.00511512
WBGene00019877	R05D3.2	584.312	0.750044	0.138215	5.42665	5.74216e-08	8.7002e-07
WBGene00008415	mce-1	95.4001	0.755197	0.226822	3.32947	0.000870101	0.0042337
WBGene00022381	ubxn-2	345.107	0.75654	0.167069	4.5283	5.94607e-06	5.63689e-05
WBGene00006918	vha-9	227.177	0.756663	0.191233	3.95677	7.59714e-05	0.000529482
WBGene00007564	mrps-22	115.033	0.758703	0.216977	3.4967	0.000471056	0.00248913
WBGene00008110	C46C2.2	530.018	0.760264	0.212683	3.57463	0.000350724	0.00194966
WBGene00011742	T12G3.7	159.108	0.763235	0.201637	3.78519	0.000153594	0.000956979
WBGene00018339	abcf-3	108.379	0.765664	0.213624	3.58417	0.000338153	0.00188961
WBGene00004728	sax-2	1762.51	0.766007	0.126059	6.07659	1.22768e-09	2.46472e-08
WBGene00003196	mel-11	701.706	0.766115	0.126185	6.07138	1.26813e-09	2.53751e-08
WBGene00015176	vps-51	183.372	0.768338	0.171821	4.47173	7.75891e-06	7.17018e-05
WBGene00011806	ekl-6	527.156	0.768622	0.203517	3.7767	0.000158917	0.000986086
WBGene00019100	F59B1.8	80.1956	0.771474	0.223663	3.44927	0.000562097	0.00288704
WBGene00001115	dyb-1	73.6064	0.771896	0.234507	3.29157	0.000996307	0.0047448
WBGene00009367	F33H2.3	2132.77	0.772044	0.149617	5.16015	2.46756e-07	3.30445e-06
WBGene00001045	dnj-27	647.263	0.773061	0.151196	5.11297	3.17127e-07	4.12368e-06
WBGene00013506	usp-3	80.4812	0.775606	0.242583	3.19728	0.00138731	0.00628782
WBGene00009939	ztf-11	892.299	0.775907	0.125083	6.20314	5.5346e-10	1.17341e-08
WBGene00011250	R11H6.2	515.417	0.776484	0.198992	3.90208	9.53683e-05	0.000643909
WBGene00020235	T05A12.4	396.784	0.778769	0.180567	4.31292	1.61115e-05	0.000137647
WBGene00009450	ugt-58	143.062	0.78217	0.216873	3.60659	0.000310252	0.00175428
WBGene00007284	C03H12.1	254.348	0.783905	0.156716	5.00209	5.67128e-07	6.87252e-06
WBGene00004049	pme-1	143.91	0.784594	0.236681	3.31499	0.000916459	0.00441441
WBGene00015324	C02B8.6	158.132	0.788092	0.218757	3.60259	0.00031506	0.00177897
WBGene00015641	C09E7.7	170.764	0.788132	0.208078	3.78767	0.000152068	0.000948448
WBGene00015552	C06G3.6	673.886	0.789284	0.244701	3.2255	0.00125751	0.0057818
WBGene00003621	nhr-22	342.761	0.791063	0.155337	5.09257	3.53236e-07	4.53957e-06
WBGene00022739	toe-1	783.216	0.791235	0.126941	6.23308	4.57359e-10	9.73073e-09
WBGene00000802	crt-1	8654.91	0.793776	0.170695	4.65025	3.31526e-06	3.35854e-05
WBGene00000247	bec-1	132.293	0.795043	0.25221	3.15231	0.00161986	0.00718547
WBGene00018106	F36H5.8	65.8486	0.795496	0.25879	3.0739	0.00211278	0.00898712
WBGene00003637	nhr-47	217.358	0.798496	0.218023	3.66243	0.000249833	0.00145338
WBGene00001049	dog-1	252.307	0.799329	0.173124	4.61708	3.89183e-06	3.88704e-05
WBGene00010288	F58H1.5	103.136	0.800954	0.216032	3.70757	0.000209258	0.00125162
WBGene00000478	cfz-2	278.102	0.801605	0.156802	5.1122	3.18422e-07	4.13606e-06
WBGene00000800	cars-1	495.496	0.80434	0.264737	3.03826	0.0023795	0.00990244
WBGene00012643	Y39A1A.3	117.962	0.804366	0.213545	3.76673	0.0001654	0.00101848
WBGene00006523	tam-1	1661.73	0.808086	0.225398	3.58515	0.00033688	0.00188373
WBGene00008666	F10G8.8	177.459	0.810869	0.190718	4.25167	2.12185e-05	0.00017498
WBGene00022836	ZK973.11	289.178	0.812134	0.177294	4.58072	4.6337e-06	4.52383e-05
WBGene00007976	C36B1.9	607.605	0.81292	0.133659	6.08207	1.18643e-09	2.38586e-08
WBGene00015494	C05E11.3	108.647	0.814438	0.253323	3.21502	0.00130434	0.00596117
WBGene00003144	max-2	524.092	0.817589	0.253141	3.22978	0.00123884	0.00571114
WBGene00020245	T05B11.1	159.773	0.819767	0.213706	3.83595	0.000125078	0.000804205
WBGene00015501	C06A5.3	249.225	0.820838	0.197538	4.15533	3.24813e-05	0.000252063
WBGene00000482	chd-3	2107.21	0.822457	0.111373	7.3847	1.52794e-13	4.94578e-12
WBGene00006896	ver-3	238.547	0.823298	0.167134	4.92598	8.394e-07	9.91393e-06
WBGene00017589	F19B10.10	619.338	0.825865	0.185468	4.45287	8.47316e-06	7.74159e-05
WBGene00018674	F52C9.3	80.1312	0.826503	0.238609	3.46385	0.000532511	0.00276374
WBGene00007059	vps-52	77.3638	0.826898	0.264387	3.1276	0.00176239	0.00772744
WBGene00017480	nstp-2	153.675	0.828089	0.226646	3.65367	0.000258514	0.00149526
WBGene00001324	eor-1	519.245	0.830641	0.132512	6.26842	3.64729e-10	7.84265e-09
WBGene00006755	unc-16	238.787	0.831404	0.195692	4.24854	2.15169e-05	0.000176839
WBGene00006805	unc-73	634.261	0.832015	0.176492	4.71417	2.42695e-06	2.535e-05
WBGene00045433	F49D11.10	139.391	0.833229	0.205142	4.06173	4.87111e-05	0.000359791
WBGene00022677	ZK180.3	173.492	0.834647	0.213929	3.90152	9.55912e-05	0.000644694
WBGene00000899	daf-3	297.474	0.835354	0.181479	4.60303	4.16396e-06	4.13187e-05
WBGene00007050	tag-184	343.714	0.838104	0.209689	3.99688	6.41829e-05	0.000455985
WBGene00018872	F55C12.5	263.664	0.8387	0.160556	5.22373	1.75352e-07	2.40955e-06
WBGene00004189	pars-1	313.469	0.839835	0.145126	5.78692	7.16883e-09	1.2688e-07
WBGene00004308	rap-2	204.267	0.840598	0.208594	4.02983	5.58175e-05	0.000405842
WBGene00001025	dnj-7	410.551	0.844147	0.187879	4.49304	7.02148e-06	6.5588e-05
WBGene00001131	dys-1	288.281	0.844148	0.265621	3.17802	0.00148285	0.00666841
WBGene00009027	F21G4.6	96.6271	0.84442	0.221243	3.8167	0.000135248	0.000861291
WBGene00001574	gei-17	706.779	0.847016	0.153382	5.52225	3.34684e-08	5.27563e-07
WBGene00000178	aqp-10	193.959	0.849839	0.19961	4.2575	2.06729e-05	0.000171768
WBGene00016418	hpo-27	243.499	0.849926	0.163136	5.20992	1.88923e-07	2.58429e-06
WBGene00016250	hsp-110	498.85	0.851203	0.248111	3.43073	0.000601954	0.00306574
WBGene00004131	pqn-44	77.4963	0.851638	0.276428	3.08087	0.00206397	0.00880113
WBGene00000872	cyk-1	409.765	0.856505	0.167304	5.11945	3.06432e-07	3.98889e-06
WBGene00007694	C23H4.6	253.007	0.856952	0.243982	3.51235	0.000444161	0.0023656
WBGene00004414	rpl-3	1862.75	0.857463	0.242059	3.54237	0.00039655	0.00215275
WBGene00016073	C24H12.4	381.549	0.859473	0.14127	6.0839	1.17294e-09	2.36267e-08
WBGene00006545	tbx-8	80.8054	0.86409	0.272127	3.17531	0.00149676	0.00671349
WBGene00012868	tbc-9	497.142	0.86477	0.159167	5.43311	5.53816e-08	8.41217e-07
WBGene00003415	mars-1	337.776	0.867904	0.275163	3.15415	0.00160967	0.00714584
WBGene00017028	dex-1	190.245	0.868341	0.183307	4.73708	2.16823e-06	2.29045e-05
WBGene00000160	apb-1	535.936	0.871478	0.250954	3.47266	0.000515331	0.00269137
WBGene00003568	ncx-3	201.306	0.873104	0.168018	5.1965	2.03074e-07	2.76849e-06
WBGene00007646	nkb-1	329.486	0.873107	0.15413	5.66474	1.4725e-08	2.46557e-07
WBGene00013920	pssy-1	145.339	0.873556	0.237231	3.6823	0.000231142	0.00136431
WBGene00018764	F53F10.2	396.33	0.875247	0.226232	3.86881	0.00010937	0.000720364
WBGene00015678	mcp-1	91.3291	0.875644	0.238874	3.66571	0.000246652	0.00143833
WBGene00011306	R186.3	117.322	0.876653	0.284454	3.08188	0.00205698	0.0087744
WBGene00012472	Y17G7B.21	274.382	0.877266	0.243875	3.59719	0.000321674	0.00181041
WBGene00007145	B0334.5	56.1871	0.879048	0.267733	3.2833	0.001026	0.004869
WBGene00001439	fkh-7	406.84	0.879563	0.206888	4.25139	2.12452e-05	0.000175006
WBGene00003963	pdi-2	5141.85	0.882296	0.280431	3.14622	0.00165398	0.00732104
WBGene00013983	ZK512.2	346.413	0.883103	0.267551	3.30069	0.000964457	0.00461673
WBGene00011938	alh-13	409.259	0.884155	0.13727	6.441	1.18689e-10	2.74733e-09
WBGene00010935	M163.1	141.167	0.884346	0.207824	4.25527	2.08801e-05	0.000173077
WBGene00000422	ced-8	177.533	0.885549	0.232996	3.80071	0.000144283	0.000905961
WBGene00018355	ceh-86	275.406	0.886637	0.249023	3.56045	0.000370213	0.00204182
WBGene00003172	mec-8	507.268	0.893184	0.146795	6.08455	1.16818e-09	2.357e-08
WBGene00013554	Y75B8A.19	135.724	0.897921	0.237526	3.78031	0.000156635	0.000974919
WBGene00016620	dhhc-9	97.2508	0.898304	0.28379	3.16539	0.00154876	0.00691347
WBGene00013603	Y87G2A.17	61.2819	0.902485	0.256195	3.52265	0.000427257	0.00229069
WBGene00010882	atg-7	622.011	0.904022	0.192354	4.69978	2.60447e-06	2.70177e-05
WBGene00002827	let-653	116.439	0.905384	0.20544	4.40706	1.04784e-05	9.43832e-05
WBGene00021595	Y46E12BL.2	186.689	0.905713	0.21579	4.1972	2.70235e-05	0.00021537
WBGene00015485	C05D11.8	260.579	0.90597	0.246704	3.6723	0.000240378	0.00141058
WBGene00021913	cec-8	1097.23	0.906347	0.242133	3.74319	0.000181701	0.0011037
WBGene00006578	tli-1	67.625	0.907557	0.286035	3.17289	0.00150931	0.0067648
WBGene00004419	rpl-7A	658.459	0.910229	0.216902	4.19649	2.7108e-05	0.000215901
WBGene00018987	lgl-1	131.989	0.910626	0.229226	3.9726	7.10909e-05	0.000498625
WBGene00011815	bath-43	314.791	0.911209	0.15451	5.89742	3.69227e-09	6.86615e-08
WBGene00020028	R12C12.8	105.01	0.912045	0.234506	3.88922	0.000100568	0.000671158
WBGene00006438	nrfl-1	99.7499	0.912125	0.218987	4.1652	3.1108e-05	0.000242963
WBGene00012031	T25G3.4	182.044	0.912149	0.169929	5.36783	7.96891e-08	1.16935e-06
WBGene00010878	M05D6.5	108.086	0.913152	0.221385	4.12471	3.71195e-05	0.00028441
WBGene00019466	tos-1	277.91	0.918229	0.192936	4.75925	1.94316e-06	2.07992e-05
WBGene00000150	apm-1	58.1273	0.919641	0.286462	3.21035	0.00132575	0.00603593
WBGene00010052	F54D5.7	117.108	0.920559	0.214192	4.29783	1.72477e-05	0.000146321
WBGene00017369	F10G7.5	141.389	0.926139	0.264911	3.49603	0.000472227	0.00249314
WBGene00007730	C25G4.2	75.2643	0.929858	0.288636	3.22156	0.00127494	0.00584859
WBGene00007011	mdt-1.2	100.977	0.932521	0.245161	3.80371	0.000142547	0.000896456
WBGene00045058	gadr-5	243.582	0.937179	0.202054	4.63827	3.51345e-06	3.53271e-05
WBGene00013438	ztf-29	437.239	0.937994	0.305599	3.06937	0.00214513	0.00909569
WBGene00007653	cysl-1	134.191	0.939828	0.254064	3.69918	0.000216295	0.00128988
WBGene00000266	bre-1	60.3603	0.94312	0.282383	3.33987	0.000838189	0.00409654
WBGene00004826	skr-20	79.387	0.944084	0.311064	3.03501	0.00240525	0.00999244
WBGene00003676	nhr-86	104.23	0.944669	0.216272	4.36797	1.25406e-05	0.000110493
WBGene00009162	F26E4.7	61.3222	0.945019	0.287347	3.28877	0.00100626	0.00478845
WBGene00008151	C47E12.7	180.78	0.946599	0.274462	3.44892	0.000562831	0.00288958
WBGene00014251	gstk-1	65.0954	0.947704	0.258795	3.66198	0.00025027	0.00145522
WBGene00018018	F33G12.6	120.227	0.9481	0.200615	4.72597	2.29017e-06	2.40667e-05
WBGene00011775	T14G10.5	483.033	0.949408	0.246667	3.84895	0.000118628	0.000770544
WBGene00006497	tag-151	432.748	0.956181	0.14355	6.66096	2.7204e-11	6.90423e-10
WBGene00019686	K12H6.6	591.502	0.95622	0.232199	4.1181	3.82008e-05	0.000291302
WBGene00013875	ZC376.3	95.8122	0.956386	0.271598	3.52133	0.000429394	0.00230011
WBGene00003218	mep-1	2198.6	0.957875	0.145576	6.57988	4.70814e-11	1.15612e-09
WBGene00016333	C32F10.8	93.3557	0.958986	0.280696	3.41646	0.000634404	0.00320806
WBGene00010639	K07F5.15	355.048	0.960668	0.210884	4.55543	5.22791e-06	5.04697e-05
WBGene00006780	unc-44	652.712	0.960956	0.234949	4.09005	4.31271e-05	0.000323681
WBGene00010491	K02B7.3	164.804	0.961156	0.205507	4.677	2.91099e-06	2.98901e-05
WBGene00016617	C43H6.4	228.559	0.961716	0.177231	5.42633	5.75256e-08	8.70506e-07
WBGene00018632	tag-296	147.666	0.96495	0.191327	5.04346	4.57181e-07	5.71169e-06
WBGene00020726	T23C6.4	443.418	0.967602	0.29515	3.27834	0.0010442	0.00493598
WBGene00004738	scc-3	821.426	0.967683	0.130037	7.44158	9.9486e-14	3.29065e-12
WBGene00006594	tom-1	65.3946	0.969033	0.292308	3.31511	0.000916075	0.00441441
WBGene00017889	F28B3.10	59.0852	0.969264	0.27033	3.58549	0.000336444	0.00188273
WBGene00010678	K08F4.3	56.3829	0.972998	0.268669	3.62154	0.000292851	0.00166757
WBGene00002062	ife-4	122.919	0.97321	0.290325	3.35214	0.000801905	0.00394308
WBGene00009020	F21D9.6	90.211	0.973887	0.261034	3.73088	0.000190811	0.00115153
WBGene00002124	inx-2	1527.93	0.977546	0.129825	7.52972	5.08496e-14	1.7538e-12
WBGene00019491	K07E3.2	276.354	0.984591	0.281946	3.49212	0.000479195	0.00252663
WBGene00013765	cdkr-3	78.7195	0.985322	0.239103	4.12091	3.77382e-05	0.000288421
WBGene00015779	C14F11.2	114.984	0.985372	0.236312	4.16979	3.04874e-05	0.000239352
WBGene00013136	Y53C10A.5	76.3819	0.985674	0.23007	4.28423	1.83369e-05	0.000154587
WBGene00017713	F22E5.20	115.73	0.987403	0.303465	3.25376	0.00113889	0.00531546
WBGene00021486	lbp-9	94.0635	0.987693	0.219913	4.49128	7.07961e-06	6.60291e-05
WBGene00009314	F32B4.4	403.178	0.990861	0.175991	5.63017	1.80034e-08	2.96933e-07
WBGene00000381	cct-6	389.094	0.991415	0.207589	4.77586	1.78943e-06	1.92901e-05
WBGene00012152	cnc-10	51.9653	0.99164	0.318984	3.10875	0.0018788	0.00812895
WBGene00020361	fbxc-19	72.4645	0.992472	0.274812	3.61146	0.000304475	0.00172726
WBGene00021036	W05F2.4	37.445	0.993017	0.317627	3.12637	0.00176981	0.00775217
WBGene00004138	pqn-53	803.128	0.993628	0.155636	6.38429	1.72198e-10	3.88923e-09
WBGene00012066	fbxb-116	68.9343	0.996804	0.264196	3.77296	0.00016132	0.000998433
WBGene00000223	atf-7	909.653	1.00099	0.171619	5.8326	5.45709e-09	9.84554e-08
WBGene00003659	nhr-69	82.9142	1.00113	0.272746	3.67055	0.000242031	0.00141616
WBGene00000988	dhs-25	79.3705	1.0028	0.253591	3.95441	7.6725e-05	0.000533506
WBGene00015480	C05D10.4	57.9399	1.00454	0.277179	3.62414	0.000289923	0.00165401
WBGene00004951	spc-1	1828.21	1.00728	0.224839	4.47999	7.46455e-06	6.94054e-05
WBGene00007175	B0395.3	149.203	1.00897	0.294795	3.42262	0.000620217	0.00314684
WBGene00013362	Y60A3A.14	77.4092	1.01007	0.250401	4.03383	5.48745e-05	0.000400187
WBGene00001978	hmp-1	766.257	1.01008	0.125467	8.05053	8.24332e-16	3.48929e-14
WBGene00000259	bpl-1	54.734	1.01464	0.321204	3.15887	0.0015838	0.00705166
WBGene00007463	C08H9.2	2651.5	1.01482	0.249933	4.06037	4.89943e-05	0.000361001
WBGene00006430	tag-51	43.1265	1.01691	0.315535	3.22279	0.00126947	0.00582862
WBGene00003685	nhr-95	39.7683	1.01698	0.311562	3.26412	0.00109805	0.00515031
WBGene00004825	skr-19	133.644	1.01819	0.257098	3.9603	7.48543e-05	0.000522598
WBGene00000231	atx-2	1023.03	1.0215	0.298718	3.41963	0.000627072	0.00317629
WBGene00017769	hmgs-1	135.303	1.02239	0.317358	3.22158	0.00127487	0.00584859
WBGene00006874	vab-8	191.252	1.02345	0.209307	4.88971	1.00986e-06	1.16665e-05
WBGene00001812	haf-2	73.926	1.02473	0.250744	4.08676	4.37447e-05	0.000328067
WBGene00013002	Y48E1B.3	169.431	1.02652	0.246291	4.1679	3.07413e-05	0.000241032
WBGene00011475	T05D4.2	759.518	1.02713	0.289206	3.55154	0.000382988	0.00209415
WBGene00006812	unc-80	74.3162	1.02736	0.256882	3.99936	6.35152e-05	0.000452835
WBGene00009410	F35E2.2	30.3708	1.02746	0.337323	3.04592	0.00231972	0.00968386
WBGene00017719	F22F7.1	185.347	1.02877	0.196499	5.23551	1.64532e-07	2.28158e-06
WBGene00016277	C30G12.6	144.326	1.02902	0.211512	4.86506	1.14423e-06	1.29823e-05
WBGene00019301	K02D10.1	169.813	1.02948	0.235236	4.37636	1.20677e-05	0.000106792
WBGene00001685	gpd-3	279.447	1.02996	0.28562	3.60604	0.0003109	0.0017563
WBGene00019380	K04C2.2	291.164	1.03138	0.159728	6.45711	1.06721e-10	2.48455e-09
WBGene00022252	Y73B6BL.31	35.5259	1.03238	0.334666	3.08481	0.00203682	0.00870376
WBGene00000100	ajm-1	150.449	1.03337	0.317323	3.25651	0.00112791	0.00527403
WBGene00015887	C17C3.1	99.328	1.03339	0.249507	4.14171	3.4472e-05	0.000265639
WBGene00004284	rab-35	144.619	1.03347	0.195447	5.28772	1.23848e-07	1.75563e-06
WBGene00016511	C37H5.13	221.92	1.03462	0.258373	4.00436	6.21866e-05	0.000444148
WBGene00000857	cwn-1	126.492	1.04041	0.23344	4.45684	8.3178e-06	7.63422e-05
WBGene00020205	arrd-1	798.177	1.04175	0.320013	3.25535	0.00113254	0.00529364
WBGene00002127	inx-5	82.7242	1.04216	0.229192	4.54709	5.43938e-06	5.21784e-05
WBGene00013204	Y54E5B.2	91.3236	1.0433	0.25353	4.11509	3.87035e-05	0.000294682
WBGene00018860	F55A4.8	79.4665	1.0434	0.323265	3.22768	0.001248	0.00574735
WBGene00044698	K09F5.6	83.9726	1.0434	0.253955	4.10862	3.98024e-05	0.000302099
WBGene00018779	F53H8.3	109.039	1.04402	0.270119	3.86503	0.000111074	0.000729209
WBGene00005026	sqv-8	58.2955	1.04588	0.267734	3.90641	9.36783e-05	0.000635187
WBGene00000204	arx-6	133.618	1.04746	0.193184	5.42207	5.89141e-08	8.89295e-07
WBGene00012933	mib-1	44.1692	1.04804	0.338825	3.09317	0.00198031	0.00849528
WBGene00019334	K02F3.12	206.472	1.04859	0.22252	4.71236	2.44867e-06	2.55328e-05
WBGene00022206	Y73B3A.4	97.1411	1.05088	0.256135	4.10286	4.08079e-05	0.000308258
WBGene00004335	ref-2	175.264	1.05092	0.193231	5.43869	5.36753e-08	8.18379e-07
WBGene00004194	prx-5	81.3959	1.05234	0.344207	3.05729	0.00223351	0.00939766
WBGene00011562	T07C4.10	588.095	1.05426	0.245376	4.29651	1.73505e-05	0.000146987
WBGene00001038	dnj-20	536.023	1.05481	0.14161	7.44867	9.42872e-14	3.12723e-12
WBGene00022801	pcp-5	431.813	1.0556	0.304277	3.46921	0.000521986	0.00272032
WBGene00002215	klc-2	361.401	1.057	0.176867	5.97625	2.28331e-09	4.39331e-08
WBGene00001031	dnj-13	615.038	1.05706	0.148692	7.10903	1.16861e-12	3.49314e-11
WBGene00019726	M02B7.5	133.175	1.05708	0.346567	3.05015	0.0022873	0.00957803
WBGene00023067	F54D7.6	1048.82	1.0589	0.20637	5.13106	2.88116e-07	3.77891e-06
WBGene00270293	F36H5.17	85.1898	1.0616	0.288751	3.67653	0.000236428	0.00139212
WBGene00009717	dep-1	82.7135	1.06359	0.23089	4.60646	4.09574e-06	4.07085e-05
WBGene00021854	Y54F10AR.1	90.9744	1.06362	0.297383	3.57659	0.000348107	0.00193844
WBGene00018857	stau-1	248.665	1.06425	0.157593	6.75315	1.44665e-11	3.82383e-10
WBGene00000763	coq-3	51.3827	1.06581	0.299781	3.5553	0.000377547	0.00206949
WBGene00020688	T22D1.11	95.6794	1.06689	0.334236	3.19201	0.00141287	0.00638455
WBGene00018422	F44E2.9	47.6266	1.06962	0.327537	3.26565	0.00109212	0.0051273
WBGene00013358	Y60A3A.7	59.3198	1.07023	0.273387	3.91471	9.05145e-05	0.000616639
WBGene00015623	C09B8.4	66.9753	1.07098	0.352677	3.03672	0.0023917	0.00994639
WBGene00015551	C06G3.5	70.0819	1.07318	0.258688	4.14856	3.34575e-05	0.000258644
WBGene00017952	F31E3.6	44.3896	1.07685	0.352775	3.05252	0.00226926	0.00951893
WBGene00002044	hyl-2	200.09	1.08032	0.305849	3.53221	0.000412109	0.0022193
WBGene00001395	fat-3	149.129	1.0825	0.22177	4.8812	1.05444e-06	1.21111e-05
WBGene00012999	rpoa-1	307.812	1.08263	0.248674	4.35359	1.33924e-05	0.000116976
WBGene00077773	F25H5.10	71.531	1.08268	0.255702	4.23412	2.29445e-05	0.000186546
WBGene00006405	itsn-1	345.386	1.0852	0.205416	5.28294	1.27124e-07	1.79367e-06
WBGene00015640	C09E7.6	41.2265	1.08522	0.322993	3.35988	0.00077977	0.0038436
WBGene00004369	rig-1	74.8171	1.08527	0.243709	4.45315	8.46191e-06	7.73715e-05
WBGene00013382	gcl-1	53.952	1.08629	0.278287	3.9035	9.48128e-05	0.000640516
WBGene00015350	C02F5.7	38.5158	1.08646	0.331133	3.28102	0.00103431	0.00489834
WBGene00012103	clec-12	66.2596	1.08887	0.30342	3.58865	0.000332396	0.00186124
WBGene00006508	tag-163	171.334	1.09281	0.202447	5.39801	6.73835e-08	1.00834e-06
WBGene00016792	C49H3.6	173.566	1.09343	0.236238	4.62852	3.68286e-06	3.69059e-05
WBGene00001844	hid-1	317.124	1.0964	0.157978	6.94021	3.91519e-12	1.10483e-10
WBGene00019237	H24G06.1	73.0546	1.09965	0.251547	4.37155	1.23367e-05	0.000108854
WBGene00017207	fbxb-6	47.2004	1.10096	0.335922	3.27743	0.00104758	0.00495002
WBGene00008538	sqrd-1	103.22	1.10334	0.2516	4.38531	1.1582e-05	0.000102945
WBGene00006836	unc-112	366.093	1.10503	0.154608	7.14733	8.84823e-13	2.69137e-11
WBGene00020817	T25G12.11	58.8164	1.10896	0.26393	4.20172	2.64892e-05	0.000211949
WBGene00017440	upb-1	90.8746	1.1106	0.312729	3.5513	0.000383337	0.00209417
WBGene00001480	fmo-5	92.728	1.1113	0.216142	5.14155	2.72474e-07	3.59322e-06
WBGene00006815	unc-83	226.6	1.11144	0.257891	4.30974	1.63443e-05	0.000139341
WBGene00000179	aqp-11	102.544	1.11193	0.226565	4.90775	9.21286e-07	1.07655e-05
WBGene00000383	cdc-14	1350.83	1.11386	0.139138	8.00544	1.19044e-15	4.93542e-14
WBGene00004894	sms-3	35.7732	1.11506	0.330037	3.37858	0.000728615	0.00362769
WBGene00022073	Y67D8C.9	59.2987	1.12007	0.281921	3.97298	7.0978e-05	0.000498121
WBGene00007675	C18D4.6	34.578	1.12044	0.343796	3.25902	0.00111798	0.00523365
WBGene00001187	egl-19	49.9265	1.1213	0.291064	3.8524	0.000116967	0.000762522
WBGene00000458	ceh-37	70.5674	1.12159	0.315547	3.55443	0.000378795	0.00207497
WBGene00004423	rpl-11.2	364.429	1.12203	0.276109	4.06373	4.82949e-05	0.000357152
WBGene00019952	fbxb-74	172.44	1.12213	0.338159	3.31835	0.000905516	0.00437437
WBGene00016907	C53H9.2	215.852	1.12344	0.166302	6.75541	1.42434e-11	3.78138e-10
WBGene00004952	spd-1	276.93	1.12442	0.324781	3.46209	0.000535992	0.00277889
WBGene00020408	T10D4.6	328.019	1.12535	0.218528	5.14967	2.60943e-07	3.4714e-06
WBGene00016968	epg-5	141.274	1.12861	0.191441	5.89536	3.73857e-09	6.94159e-08
WBGene00019647	K11D12.7	45.7626	1.129	0.319373	3.53505	0.000407706	0.00220245
WBGene00011559	umps-1	122.934	1.1297	0.279563	4.04094	5.32385e-05	0.000388724
WBGene00002117	ins-34	174.118	1.13206	0.194708	5.81413	6.09516e-09	1.08902e-07
WBGene00007189	B0491.1	70.8716	1.13218	0.322429	3.51141	0.000445736	0.0023719
WBGene00019956	fbxb-75	322.829	1.13269	0.355037	3.19033	0.00142108	0.00641687
WBGene00014613	Y111B2A.25	102.155	1.13269	0.247499	4.57654	4.72731e-06	4.60039e-05
WBGene00016203	tag-250	63.2333	1.1337	0.267198	4.24291	2.20641e-05	0.000180722
WBGene00010701	ent-2	429.417	1.13382	0.255291	4.44131	8.94134e-06	8.13863e-05
WBGene00001684	gpd-2	240.088	1.13419	0.340861	3.32744	0.000876487	0.00425963
WBGene00017303	F09F7.6	136.239	1.13628	0.366354	3.1016	0.0019248	0.00830423
WBGene00010407	H19N07.3	65.8005	1.13794	0.341809	3.32918	0.000871031	0.00423652
WBGene00006932	vps-34	548.515	1.14101	0.220472	5.17531	2.27527e-07	3.07179e-06
WBGene00016188	sec-15	127.528	1.14119	0.21838	5.2257	1.73493e-07	2.38672e-06
WBGene00004268	rab-5	212.465	1.14179	0.1873	6.09607	1.08706e-09	2.20234e-08
WBGene00206519	F36H5.13	102.719	1.14302	0.227988	5.01351	5.34455e-07	6.50262e-06
WBGene00000463	ceh-43	445.804	1.14464	0.369076	3.10138	0.00192623	0.00830744
WBGene00007750	syg-2	53.4781	1.14492	0.289759	3.95127	7.77368e-05	0.00053992
WBGene00011059	R06C1.4	445.969	1.14743	0.246962	4.64619	3.38124e-06	3.4168e-05
WBGene00016967	C56C10.11	106.902	1.1483	0.21424	5.35988	8.32783e-08	1.21759e-06
WBGene00004192	prx-2	60.3614	1.14926	0.336359	3.41675	0.000633728	0.00320732
WBGene00020414	T10E9.4	49.2716	1.14999	0.300175	3.83106	0.000127595	0.000817713
WBGene00010976	R02D5.1	146.071	1.15021	0.200374	5.74035	9.44825e-09	1.62703e-07
WBGene00020911	cpt-6	1094.24	1.15133	0.149038	7.72509	1.11777e-14	4.16362e-13
WBGene00015515	spdl-1	382.849	1.15144	0.294432	3.91071	9.20269e-05	0.000625886
WBGene00002040	hum-7	104.782	1.15278	0.213774	5.39254	6.9469e-08	1.03698e-06
WBGene00003589	nex-2	212.936	1.15286	0.196156	5.87728	4.17057e-09	7.67309e-08
WBGene00008066	fbxb-65	82.6255	1.15306	0.292152	3.94677	7.92119e-05	0.000547965
WBGene00021741	Y50D4B.2	34.7133	1.15321	0.357601	3.22487	0.00126032	0.00579029
WBGene00006816	unc-84	858.365	1.15442	0.241281	4.78456	1.71362e-06	1.85722e-05
WBGene00000114	alh-8	345.769	1.15567	0.367124	3.14788	0.00164457	0.00728473
WBGene00018152	acs-4	990.018	1.15601	0.183463	6.30108	2.95581e-10	6.48243e-09
WBGene00004213	ptp-1	36.6728	1.15618	0.375041	3.08281	0.00205058	0.00875405
WBGene00010731	K10C3.4	1049.42	1.15685	0.159731	7.24247	4.40597e-13	1.36068e-11
WBGene00001646	gna-1	60.6956	1.15762	0.310182	3.73206	0.00018992	0.00114672
WBGene00021754	hpo-29	198.573	1.15873	0.192678	6.01381	1.81207e-09	3.54394e-08
WBGene00001249	elt-1	505.114	1.16026	0.256272	4.52746	5.96962e-06	5.65479e-05
WBGene00016103	dpyd-1	321.175	1.16036	0.177144	6.5504	5.73834e-11	1.38108e-09
WBGene00019844	abts-4	109.812	1.16478	0.23943	4.86482	1.14563e-06	1.2986e-05
WBGene00007799	nrx-1	38.725	1.16642	0.375228	3.10855	0.00188005	0.00813142
WBGene00017782	F25E5.1	1103.1	1.16666	0.126633	9.21296	3.17248e-20	2.19463e-18
WBGene00019918	fbxc-36	296.199	1.16761	0.258034	4.52501	6.03917e-06	5.71173e-05
WBGene00016469	C36B7.6	265.931	1.16788	0.188308	6.20198	5.57577e-10	1.17801e-08
WBGene00003089	ltd-1	98.395	1.16923	0.301348	3.88001	0.000104453	0.000694024
WBGene00000550	clu-1	363.057	1.16968	0.159296	7.34279	2.09183e-13	6.61192e-12
WBGene00002261	ldb-1	536.533	1.17061	0.130234	8.98856	2.50487e-19	1.60444e-17
WBGene00007652	C17G1.5	36.389	1.17202	0.358776	3.26671	0.00108806	0.00511733
WBGene00001880	his-6	45.3273	1.17225	0.290773	4.0315	5.54218e-05	0.000403449
WBGene00009582	F40F9.5	31.9248	1.17352	0.338328	3.4686	0.000523182	0.00272415
WBGene00020446	T12B3.3	29.1329	1.17463	0.356575	3.29421	0.000987001	0.0047079
WBGene00016507	C37H5.3	99.6123	1.17548	0.250084	4.70032	2.59755e-06	2.69691e-05
WBGene00000915	daf-21	2746.21	1.17769	0.251585	4.6811	2.85346e-06	2.93491e-05
WBGene00003654	nhr-64	68.7252	1.17873	0.360347	3.27108	0.00107137	0.00504864
WBGene00012206	W02B12.11	173.767	1.1842	0.180095	6.57541	4.85178e-11	1.18658e-09
WBGene00017584	F19B10.2	275.856	1.18438	0.186554	6.34873	2.17093e-10	4.83111e-09
WBGene00000158	apg-1	355.623	1.18783	0.231023	5.14163	2.72364e-07	3.59322e-06
WBGene00011904	hlb-1	194.504	1.18859	0.28268	4.20473	2.61395e-05	0.000209705
WBGene00017304	F09F7.7	84.822	1.19041	0.312056	3.81472	0.000136339	0.000867322
WBGene00001431	fkb-6	453.338	1.19524	0.196712	6.07612	1.23125e-09	2.4678e-08
WBGene00014199	ZK1053.4	1234.88	1.19541	0.180995	6.60467	3.98397e-11	9.90348e-10
WBGene00021482	Y39H10A.6	196.448	1.19774	0.196482	6.09595	1.08789e-09	2.20234e-08
WBGene00019710	M01E11.1	61.6819	1.19924	0.282946	4.23841	2.25104e-05	0.000183633
WBGene00019927	fbxc-24	112.877	1.19959	0.389568	3.0793	0.00207489	0.00884147
WBGene00000273	brp-1	24.7653	1.20047	0.390589	3.0735	0.00211566	0.00899304
WBGene00006814	unc-82	49.4212	1.2008	0.300287	3.99883	6.36559e-05	0.000453572
WBGene00004747	sdc-3	863.01	1.20096	0.190971	6.28873	3.20079e-10	6.9567e-09
WBGene00003072	lrp-2	725.349	1.20541	0.157776	7.64002	2.17189e-14	7.75601e-13
WBGene00023404	plr-1	127.736	1.21039	0.245509	4.93014	8.2171e-07	9.74302e-06
WBGene00021051	W05H9.4	257.027	1.21079	0.199641	6.06484	1.32087e-09	2.63869e-08
WBGene00019060	F58F9.7	112.966	1.21149	0.211282	5.73399	9.80974e-09	1.68449e-07
WBGene00006963	xpa-1	86.8003	1.21411	0.344625	3.523	0.000426692	0.00228867
WBGene00008915	F17C11.4	54.0351	1.21604	0.324744	3.7446	0.000180681	0.0010995
WBGene00013549	Y75B8A.13	150.634	1.21681	0.212427	5.7281	1.01561e-08	1.73413e-07
WBGene00022159	mppa-1	34.6092	1.2173	0.341001	3.56978	0.000357285	0.00198226
WBGene00077559	R05D7.7	21.8413	1.21992	0.400561	3.04552	0.0023228	0.00968983
WBGene00021847	Y54F10AL.1	112.138	1.22341	0.237589	5.14929	2.61474e-07	3.47464e-06
WBGene00219699	linc-22	47.6129	1.22437	0.333868	3.66724	0.000245186	0.00143185
WBGene00014208	ZK1067.2	237.799	1.22482	0.202825	6.03881	1.55259e-09	3.06617e-08
WBGene00007756	C27A7.5	241.793	1.225	0.162906	7.51968	5.491e-14	1.88847e-12
WBGene00014159	arrd-4	210.922	1.22568	0.235883	5.19613	2.03478e-07	2.77087e-06
WBGene00006787	unc-52	48.02	1.22787	0.371693	3.30345	0.000955025	0.00458427
WBGene00022334	Y82E9BR.1	232.859	1.23014	0.227232	5.41359	6.1772e-08	9.28958e-07
WBGene00020362	fbxb-10	162.145	1.23126	0.247237	4.98008	6.35569e-07	7.65592e-06
WBGene00007650	ugt-23	208.475	1.23289	0.286354	4.30547	1.6663e-05	0.000141659
WBGene00003769	nlp-31	95.152	1.23311	0.37939	3.25025	0.00115305	0.00535849
WBGene00009067	F23A7.1	70.9173	1.23587	0.288862	4.27842	1.88223e-05	0.000157909
WBGene00015064	B0228.7	103.377	1.23829	0.276547	4.47769	7.54545e-06	7.01038e-05
WBGene00003902	pab-1	5889.57	1.24061	0.321747	3.85586	0.000115326	0.000753898
WBGene00018758	F53E10.1	244.449	1.24109	0.244782	5.07017	3.97462e-07	5.04369e-06
WBGene00021387	Y37F4.6	70.2426	1.2423	0.245485	5.06058	4.17984e-07	5.25999e-06
WBGene00000109	alh-3	61.9445	1.24256	0.255146	4.86998	1.11608e-06	1.26986e-05
WBGene00000566	cnt-2	941.489	1.24271	0.246362	5.04426	4.55279e-07	5.69382e-06
WBGene00004361	rib-2	213.439	1.24339	0.166289	7.47726	7.58908e-14	2.53095e-12
WBGene00016458	C35E7.6	157.599	1.24387	0.263447	4.72152	2.3409e-06	2.45146e-05
WBGene00018452	F45D11.5	90.5286	1.24441	0.275156	4.52256	6.10976e-06	5.77398e-05
WBGene00219796	C03D6.9	216.202	1.24746	0.347151	3.59343	0.00032635	0.00183287
WBGene00021628	Y47D9A.1	175.402	1.25019	0.251526	4.97041	6.68128e-07	8.01621e-06
WBGene00001303	emo-1	562.806	1.25148	0.151155	8.27941	1.23789e-16	5.74174e-15
WBGene00011729	set-16	1044.99	1.26056	0.258078	4.88441	1.03737e-06	1.19376e-05
WBGene00011480	enpl-1	1480.23	1.26175	0.160999	7.83702	4.61363e-15	1.8017e-13
WBGene00016725	C46H3.2	204.018	1.26176	0.248903	5.06926	3.99359e-07	5.05187e-06
WBGene00021697	gcn-1	169.969	1.26249	0.307713	4.1028	4.08176e-05	0.000308258
WBGene00011739	T12G3.4	71.7191	1.26342	0.259747	4.86403	1.15018e-06	1.30254e-05
WBGene00015752	C14B9.2	815.68	1.26547	0.155754	8.12482	4.48029e-16	1.95806e-14
WBGene00015514	C06A8.3	1509.36	1.26975	0.178534	7.11208	1.14304e-12	3.42514e-11
WBGene00001405	fce-1	146.507	1.27037	0.205439	6.1837	6.26148e-10	1.30692e-08
WBGene00016520	C39B5.2	508.512	1.27074	0.366811	3.46428	0.00053165	0.00276111
WBGene00016308	C32B5.15	75.0042	1.27419	0.351746	3.62246	0.000291812	0.00166322
WBGene00011409	T04A8.7	58.2524	1.27513	0.25969	4.91021	9.09774e-07	1.06413e-05
WBGene00009299	F31E9.6	49.7124	1.27654	0.310547	4.11063	3.94575e-05	0.000299857
WBGene00003024	lin-39	74.6875	1.27734	0.236307	5.40544	6.46508e-08	9.68641e-07
WBGene00018481	F45F2.9	36.8057	1.27822	0.339088	3.7696	0.000163512	0.00100994
WBGene00012914	bcmo-1	44.3691	1.27902	0.315431	4.05485	5.01668e-05	0.000368743
WBGene00006308	sul-1	63.0959	1.28052	0.341897	3.74532	0.000180161	0.00109875
WBGene00020901	T28F2.2	129.462	1.28377	0.242949	5.28413	1.26305e-07	1.78454e-06
WBGene00007555	dohh-1	205.63	1.28508	0.282553	4.54808	5.41368e-06	5.20143e-05
WBGene00004055	pmk-1	278.86	1.28644	0.170157	7.56032	4.02066e-14	1.39069e-12
WBGene00044725	R11G1.7	98.07	1.28835	0.316202	4.07443	4.61267e-05	0.00034406
WBGene00015767	hex-2	52.628	1.29038	0.308271	4.18584	2.84112e-05	0.000224508
WBGene00010550	K04B12.2	290.944	1.29141	0.169309	7.62756	2.39241e-14	8.51839e-13
WBGene00000904	daf-8	79.1686	1.29417	0.244369	5.29597	1.18386e-07	1.68609e-06
WBGene00001976	hmg-11	1128.08	1.29599	0.254497	5.09235	3.53661e-07	4.54021e-06
WBGene00015518	C06E1.1	534.496	1.29652	0.344909	3.75903	0.000170576	0.00104732
WBGene00011033	R05D11.5	113.067	1.30004	0.335355	3.8766	0.000105926	0.000702265
WBGene00007260	olrn-1	65.8906	1.30016	0.33765	3.85061	0.000117824	0.000766871
WBGene00007587	C14C10.4	165.156	1.30027	0.193751	6.71105	1.93227e-11	5.01976e-10
WBGene00018489	F46E10.2	224.544	1.30156	0.192909	6.74703	1.50906e-11	3.98011e-10
WBGene00020549	nmt-1	220.806	1.30167	0.231227	5.62942	1.80813e-08	2.97812e-07
WBGene00023489	F42A10.9	54.2722	1.30663	0.391796	3.33497	0.000853088	0.00416263
WBGene00002083	inf-1	1747.25	1.30678	0.2526	5.17331	2.29987e-07	3.10047e-06
WBGene00016545	C40A11.2	75.7549	1.30858	0.354496	3.69138	0.000223036	0.00132357
WBGene00017283	F09E5.3	58.6739	1.31052	0.337849	3.87902	0.000104879	0.000696469
WBGene00022682	ZK185.2	30.0163	1.31101	0.37288	3.51591	0.000438255	0.00234032
WBGene00014309	F07H5.5	1502.42	1.31157	0.156099	8.40215	4.38373e-17	2.11432e-15
WBGene00016705	C46C11.2	36.2283	1.31204	0.363714	3.60734	0.000309353	0.00175094
WBGene00007838	fbxa-168	66.6065	1.31399	0.261209	5.03044	4.89367e-07	6.07619e-06
WBGene00017012	acs-22	129.385	1.31414	0.239434	5.48852	4.05321e-08	6.30696e-07
WBGene00006945	wars-1	59.5524	1.31755	0.269115	4.89588	9.78685e-07	1.13411e-05
WBGene00012073	cpd-2	46.63	1.32055	0.330278	3.99831	6.37958e-05	0.000454009
WBGene00004357	rho-1	1143.76	1.32218	0.17601	7.51195	5.82539e-14	1.98433e-12
WBGene00002025	hsp-60	203.9	1.32281	0.21142	6.25676	3.93069e-10	8.40723e-09
WBGene00003040	lin-59	751.73	1.32322	0.159811	8.27986	1.23319e-16	5.74174e-15
WBGene00011760	T13H5.6	28.9119	1.32502	0.361065	3.66976	0.000242777	0.00141915
WBGene00002262	ldh-1	215.378	1.32512	0.332487	3.98548	6.73425e-05	0.000475086
WBGene00001284	emb-30	291.205	1.32675	0.169841	7.8117	5.64236e-15	2.17536e-13
WBGene00014259	ZK1320.11	159.196	1.33171	0.237821	5.59962	2.14824e-08	3.50493e-07
WBGene00009729	F45E10.2	41.5865	1.33234	0.313196	4.25401	2.09976e-05	0.000173631
WBGene00011050	agl-1	439.643	1.33259	0.166202	8.01786	1.07601e-15	4.47634e-14
WBGene00013355	gck-3	137.508	1.33296	0.301091	4.42711	9.55049e-06	8.68005e-05
WBGene00013816	Y116F11A.1	49.1711	1.33309	0.315187	4.22952	2.34185e-05	0.000189762
WBGene00007028	trr-1	1545.36	1.33479	0.124564	10.7157	8.58726e-27	1.06079e-24
WBGene00001262	emb-8	280.497	1.33539	0.168918	7.90554	2.66767e-15	1.06936e-13
WBGene00019219	H20J04.4	90.2221	1.3392	0.272076	4.92216	8.55945e-07	1.007e-05
WBGene00044281	R04A9.7	262.923	1.3394	0.31584	4.24075	2.22773e-05	0.0001821
WBGene00012198	W02B8.2	1620.44	1.34023	0.210239	6.37476	1.83244e-10	4.11568e-09
WBGene00021343	cutl-23	29.7707	1.34029	0.376435	3.56047	0.000370187	0.00204182
WBGene00007236	C01G10.9	78.4344	1.34169	0.248861	5.39134	6.99348e-08	1.04265e-06
WBGene00003706	nhr-116	28.6658	1.3417	0.368194	3.644	0.000268433	0.00154524
WBGene00007321	C05B5.4	44.8307	1.34344	0.318024	4.22434	2.39641e-05	0.000193535
WBGene00006379	sys-1	527.178	1.34535	0.175826	7.65156	1.98556e-14	7.17528e-13
WBGene00012366	maea-1	71.0266	1.34856	0.264186	5.10456	3.31561e-07	4.27919e-06
WBGene00004438	rpl-25.1	166.193	1.34965	0.219452	6.1501	7.74341e-10	1.59154e-08
WBGene00003143	max-1	52.6255	1.35069	0.396378	3.40758	0.00065541	0.0033005
WBGene00001338	ears-2	66.8121	1.35141	0.360981	3.74372	0.000181313	0.00110189
WBGene00011977	T24B8.3	2993.64	1.35265	0.362074	3.73584	0.00018709	0.00113302
WBGene00018766	F53G2.1	90.5825	1.35402	0.297348	4.55367	5.27183e-06	5.08127e-05
WBGene00008424	D2045.7	46.8586	1.35552	0.337557	4.01569	5.92726e-05	0.000426608
WBGene00002243	lad-2	29.396	1.36228	0.407933	3.33947	0.000839384	0.00409907
WBGene00022564	ZC204.14	29.4029	1.36483	0.377384	3.61656	0.000298544	0.0016968
WBGene00006416	sams-5	113.071	1.36596	0.213189	6.40728	1.48141e-10	3.37104e-09
WBGene00015830	fbxb-98	115.711	1.36669	0.239494	5.70658	1.15266e-08	1.95436e-07
WBGene00022119	copa-1	778.508	1.36848	0.261814	5.22693	1.72351e-07	2.3737e-06
WBGene00189951	linc-29	23.9192	1.3728	0.42367	3.24027	0.00119418	0.00553474
WBGene00021375	Y37E11B.2	48.2412	1.37321	0.371468	3.6967	0.000218419	0.00129935
WBGene00000003	aat-2	37.7027	1.37556	0.345109	3.98588	6.72297e-05	0.000474567
WBGene00014108	ZK856.7	61.2523	1.37564	0.349731	3.93342	8.37471e-05	0.000577031
WBGene00003407	mrp-1	122.738	1.37668	0.200686	6.85989	6.89142e-12	1.90474e-10
WBGene00001404	fbp-1	89.1086	1.37792	0.239889	5.74398	9.24761e-09	1.59931e-07
WBGene00022538	ZC190.4	35.2981	1.38077	0.330797	4.17409	2.99182e-05	0.000235341
WBGene00001337	ears-1	353.835	1.38084	0.17672	7.81369	5.55374e-15	2.14804e-13
WBGene00016456	C35E7.4	24.0449	1.38157	0.430845	3.20664	0.00134295	0.00609818
WBGene00044789	T07A9.14	88.1381	1.38192	0.245191	5.63609	1.73949e-08	2.88076e-07
WBGene00019867	R04B3.2	142.499	1.38257	0.362903	3.80976	0.000139102	0.000880277
WBGene00020765	T24C12.3	215.896	1.38276	0.220801	6.26246	3.78951e-10	8.11962e-09
WBGene00019960	ztf-16	160.514	1.38321	0.201923	6.85016	7.37653e-12	2.02955e-10
WBGene00000431	ceh-6	38.6284	1.38845	0.326296	4.25518	2.08876e-05	0.000173077
WBGene00013650	Y105C5B.9	104.648	1.39038	0.358693	3.87624	0.000106083	0.000702921
WBGene00019207	fgt-1	274.243	1.39172	0.368936	3.77226	0.000161773	0.00100073
WBGene00003238	mig-1	78.6271	1.39354	0.455046	3.06241	0.00219564	0.009272
WBGene00011393	T03D8.6	34.3018	1.39355	0.347365	4.01177	6.02664e-05	0.000431963
WBGene00003681	nhr-91	31.6545	1.39834	0.353982	3.95032	7.80463e-05	0.000541449
WBGene00018241	F40G9.5	24.785	1.40243	0.450974	3.10979	0.00187223	0.0081063
WBGene00020835	T27A1.3	53.7941	1.40272	0.352479	3.97959	6.90353e-05	0.000485332
WBGene00006714	ubc-19	63.2328	1.4065	0.409016	3.43873	0.000584457	0.00299047
WBGene00012543	nkcc-1	90.1381	1.4067	0.30062	4.67933	2.87815e-06	2.9578e-05
WBGene00010061	F54E12.2	201.905	1.40777	0.178771	7.87472	3.41502e-15	1.35105e-13
WBGene00006580	tlp-1	120.613	1.40855	0.220389	6.39116	1.64627e-10	3.73215e-09
WBGene00010131	F55H2.5	51.5827	1.40888	0.291787	4.82845	1.37599e-06	1.52125e-05
WBGene00007911	C34B7.1	19.5267	1.41353	0.461138	3.06532	0.00217441	0.00920547
WBGene00010803	M01B2.10	35.1433	1.41602	0.382179	3.70513	0.000211284	0.00126187
WBGene00004031	pis-1	411.237	1.41672	0.155546	9.10804	8.38859e-20	5.51914e-18
WBGene00019611	K10B3.5	142.769	1.42044	0.260607	5.45051	5.02253e-08	7.7259e-07
WBGene00010362	enu-3	56.7169	1.4205	0.29291	4.84961	1.23707e-06	1.39311e-05
WBGene00004254	pxf-1	319.905	1.42053	0.154182	9.21331	3.16214e-20	2.19463e-18
WBGene00010310	F59B2.8	28.0918	1.42297	0.366176	3.88603	0.000101896	0.000679267
WBGene00017133	EEED8.2	215.154	1.42347	0.460828	3.08894	0.00200873	0.00859889
WBGene00020756	T24A6.20	45.1712	1.42566	0.389353	3.6616	0.000250641	0.00145668
WBGene00016624	C44B7.2	290.78	1.42581	0.150965	9.44462	3.56695e-21	2.71581e-19
WBGene00001165	efn-4	142.724	1.42647	0.275632	5.17525	2.27606e-07	3.07179e-06
WBGene00001853	hil-2	2254.44	1.42757	0.165846	8.60779	7.4485e-18	4.04357e-16
WBGene00006769	unc-33	439.864	1.43167	0.225211	6.35702	2.05709e-10	4.58621e-09
WBGene00022591	cuti-1	56.5976	1.43199	0.300136	4.77112	1.83204e-06	1.96794e-05
WBGene00013575	acs-5	80.5722	1.43334	0.24905	5.75522	8.65272e-09	1.50719e-07
WBGene00011688	T10C6.6	88.2993	1.43368	0.457381	3.13454	0.00172122	0.0075731
WBGene00021205	Y17G9B.8	57.1768	1.43409	0.280594	5.1109	3.20629e-07	4.15581e-06
WBGene00021789	nol-6	86.8857	1.4349	0.240975	5.95454	2.60801e-09	4.96424e-08
WBGene00012204	mfn-1	56.1114	1.43651	0.364844	3.93733	8.23942e-05	0.000568356
WBGene00013847	cls-3	702.512	1.43688	0.124431	11.5476	7.59152e-31	1.24193e-28
WBGene00016077	C24H12.8	24.222	1.43964	0.416832	3.45377	0.0005528	0.00285017
WBGene00001543	gcy-18	19.9061	1.44072	0.460632	3.12771	0.00176174	0.00772744
WBGene00019407	K05F1.5	259.727	1.4409	0.332256	4.33671	1.44631e-05	0.000124839
WBGene00001101	dsh-1	256.084	1.44937	0.189546	7.64654	2.06456e-14	7.43855e-13
WBGene00044631	bus-18	17.9462	1.44955	0.465172	3.11616	0.00183223	0.00797017
WBGene00018878	glit-1	282.17	1.45101	0.175909	8.24865	1.60188e-16	7.34557e-15
WBGene00020394	T10B5.8	30.2304	1.45159	0.35706	4.06539	4.79515e-05	0.000355264
WBGene00020624	T20D4.19	23.7361	1.45168	0.451537	3.21498	0.00130453	0.00596117
WBGene00000118	alh-12	104.858	1.45214	0.295003	4.92247	8.54589e-07	1.007e-05
WBGene00012716	Y39E4B.5	172.831	1.45258	0.286542	5.06935	3.99171e-07	5.05187e-06
WBGene00011101	R07D5.2	33.0326	1.4545	0.408707	3.55879	0.000372561	0.00205069
WBGene00019280	K01A2.5	59.9131	1.45515	0.323929	4.49218	7.04978e-06	6.58016e-05
WBGene00044459	Y55F3C.9	67.5816	1.45944	0.277496	5.25931	1.44599e-07	2.02138e-06
WBGene00020930	hlh-30	276.325	1.46854	0.266024	5.52033	3.38359e-08	5.3197e-07
WBGene00020382	T09B4.8	411.482	1.47113	0.244398	6.01943	1.75035e-09	3.43432e-08
WBGene00015646	mlt-10	149.441	1.47189	0.25945	5.67311	1.40225e-08	2.35446e-07
WBGene00000472	cey-1	1644.83	1.4737	0.125728	11.7213	9.91065e-32	1.68984e-29
WBGene00022727	prkl-1	34.9168	1.47378	0.380637	3.87186	0.000108006	0.000713325
WBGene00044798	tbx-43	89.3387	1.47583	0.257468	5.73209	9.92034e-09	1.69866e-07
WBGene00001790	gst-42	69.7139	1.47618	0.315751	4.67514	2.93754e-06	3.01116e-05
WBGene00006476	rhgf-2	23.7616	1.47815	0.404355	3.65558	0.000256602	0.00148562
WBGene00019492	K07E3.4	109.428	1.48349	0.275218	5.39024	7.03645e-08	1.04777e-06
WBGene00000397	cdh-5	48.0651	1.48486	0.318939	4.65561	3.23023e-06	3.28701e-05
WBGene00016265	nmur-4	36.8026	1.48517	0.369898	4.01507	5.94277e-05	0.00042747
WBGene00007753	C27A7.1	35.9768	1.48664	0.340033	4.37206	1.23079e-05	0.000108679
WBGene00011830	cyp-29A2	43.8599	1.48777	0.419597	3.54571	0.000391559	0.00213331
WBGene00020207	T04B8.5	195.022	1.4879	0.34815	4.27373	1.92227e-05	0.000160934
WBGene00017427	acp-5	26.5373	1.49274	0.42867	3.48225	0.000497216	0.00261141
WBGene00010337	F59F4.2	201.403	1.49283	0.220829	6.7601	1.37895e-11	3.68511e-10
WBGene00010755	vglu-2	36.4983	1.49462	0.344711	4.33587	1.45183e-05	0.000125095
WBGene00019311	K02E7.6	127.07	1.49769	0.256515	5.83859	5.26432e-09	9.54039e-08
WBGene00006342	sup-37	206.922	1.49785	0.211114	7.09496	1.29388e-12	3.85807e-11
WBGene00018146	F37C4.6	130.978	1.50129	0.223427	6.71937	1.82516e-11	4.79294e-10
WBGene00015474	C05D9.7	221.96	1.50549	0.181043	8.31565	9.12479e-17	4.26505e-15
WBGene00011106	acl-5	248.595	1.50815	0.19151	7.87501	3.40718e-15	1.35105e-13
WBGene00006830	unc-103	21.5207	1.50967	0.429812	3.51239	0.000444097	0.0023656
WBGene00004855	sma-1	1152.11	1.50984	0.128333	11.765	5.91113e-32	1.02229e-29
WBGene00011978	T24B8.4	49.213	1.51133	0.290534	5.20189	1.97269e-07	2.69237e-06
WBGene00019620	fah-1	694.014	1.51157	0.165325	9.14306	6.07125e-20	4.03838e-18
WBGene00000964	dhp-2	51.5674	1.51192	0.297	5.09065	3.56838e-07	4.57614e-06
WBGene00000279	cah-1	47.3272	1.51341	0.32998	4.58638	4.51003e-06	4.43169e-05
WBGene00022745	ZK470.2	88.7278	1.51387	0.378779	3.99671	6.42277e-05	0.000456035
WBGene00003518	nac-2	97.7728	1.5166	0.251165	6.03827	1.55773e-09	3.07131e-08
WBGene00019923	fbxc-29	196.976	1.51792	0.278536	5.44964	5.04723e-08	7.75403e-07
WBGene00006840	unc-116	520.002	1.51829	0.142344	10.6663	1.46376e-26	1.70387e-24
WBGene00004193	prx-3	146.603	1.52245	0.320866	4.74481	2.08697e-06	2.21234e-05
WBGene00003704	nhr-114	27.4826	1.52437	0.452163	3.37128	0.000748198	0.00370913
WBGene00017335	F10D2.10	197.028	1.52502	0.27439	5.55787	2.73081e-08	4.39033e-07
WBGene00019609	K10B3.1	35.4693	1.52544	0.412606	3.69708	0.000218091	0.00129804
WBGene00001906	his-32	61.729	1.52736	0.32604	4.68459	2.80516e-06	2.89015e-05
WBGene00019344	dhhc-10	62.9646	1.52778	0.295499	5.17018	2.33872e-07	3.14934e-06
WBGene00045272	F59C12.4	486.62	1.52959	0.349321	4.37875	1.1936e-05	0.000105704
WBGene00013683	zoo-1	201.808	1.5297	0.21241	7.20163	5.94971e-13	1.81887e-11
WBGene00012343	W08E3.2	417.373	1.52982	0.203702	7.51007	5.90948e-14	1.99833e-12
WBGene00044066	fbxb-66	276.37	1.53163	0.338193	4.52887	5.92993e-06	5.626e-05
WBGene00006678	twk-25	20.4008	1.53258	0.48262	3.17554	0.00149557	0.00671066
WBGene00002230	klp-20	57.1969	1.53281	0.285395	5.37084	7.8372e-08	1.15563e-06
WBGene00013873	ZC376.1	36.1753	1.53453	0.373209	4.11171	3.92745e-05	0.000298842
WBGene00022112	Y71F9AL.7	324.202	1.53484	0.324531	4.72941	2.25176e-06	2.37249e-05
WBGene00017026	D1037.5	17.5208	1.53537	0.483933	3.17269	0.00151035	0.00676696
WBGene00003772	nlr-1	55.8977	1.5408	0.284361	5.41846	6.01145e-08	9.06284e-07
WBGene00012121	T28C6.7	968.238	1.54119	0.120146	12.8276	1.148e-37	2.62221e-35
WBGene00004758	sek-1	104.919	1.5454	0.226282	6.82955	8.51788e-12	2.32771e-10
WBGene00000414	cec-1	398.493	1.54694	0.359053	4.30838	1.64456e-05	0.000140007
WBGene00009220	F28D9.4	39.3651	1.54731	0.346406	4.46675	7.94171e-06	7.31677e-05
WBGene00008997	lgc-31	14.0878	1.54897	0.508549	3.04587	0.00232009	0.00968386
WBGene00001854	hil-3	1062.56	1.55126	0.132457	11.7114	1.11385e-31	1.84716e-29
WBGene00011185	R10D12.1	30.5562	1.55269	0.359932	4.31384	1.60447e-05	0.000137173
WBGene00003628	nhr-35	111.257	1.55337	0.220077	7.05832	1.68526e-12	4.95188e-11
WBGene00017027	D1044.1	83.0618	1.55426	0.292428	5.31503	1.0664e-07	1.53247e-06
WBGene00022307	Y77E11A.2	22.194	1.55529	0.405116	3.83911	0.00012348	0.00079598
WBGene00002247	lam-1	1737.83	1.56306	0.138611	11.2766	1.71148e-29	2.52672e-27
WBGene00006062	stn-1	33.6288	1.56358	0.389086	4.0186	5.85439e-05	0.000422116
WBGene00044567	C46C11.4	92.0273	1.56629	0.304321	5.14683	2.64927e-07	3.51667e-06
WBGene00012908	Y46G5A.18	122.045	1.56714	0.453809	3.4533	0.00055378	0.00285401
WBGene00022647	ZK54.1	43.894	1.56726	0.30594	5.12276	3.01096e-07	3.92788e-06
WBGene00270290	ZK938.11	32.9543	1.5695	0.359451	4.36638	1.26324e-05	0.00011122
WBGene00012980	efhd-1	221.512	1.56998	0.35817	4.38332	1.16882e-05	0.000103814
WBGene00017245	F08D12.1	141.886	1.57122	0.235781	6.66391	2.66646e-11	6.79582e-10
WBGene00004197	prx-12	65.1428	1.57174	0.336442	4.67165	2.9879e-06	3.05761e-05
WBGene00007591	C14H10.1	15.9831	1.57225	0.485701	3.23707	0.00120763	0.00558607
WBGene00014001	pyk-2	110.132	1.57341	0.304449	5.16805	2.3655e-07	3.17833e-06
WBGene00009973	F53C11.3	338.85	1.57386	0.160553	9.80271	1.09606e-22	9.27897e-21
WBGene00018373	F43B10.1	19.8327	1.57455	0.470239	3.34839	0.000812813	0.00398861
WBGene00011391	mrps-12	43.8225	1.57457	0.337216	4.66931	3.02219e-06	3.08748e-05
WBGene00044330	alr-1	77.6286	1.57461	0.250275	6.29153	3.14342e-10	6.84429e-09
WBGene00012339	W07G4.5	16.745	1.5751	0.505423	3.1164	0.00183072	0.00796648
WBGene00011003	R04B5.5	30.9534	1.57609	0.389715	4.04423	5.24962e-05	0.000384232
WBGene00012623	fbxa-149	34.6654	1.57612	0.352797	4.46748	7.91453e-06	7.29728e-05
WBGene00003577	ndg-4	26.2438	1.57787	0.386501	4.08245	4.45632e-05	0.000333219
WBGene00020022	R12C12.1	39.348	1.5782	0.33151	4.76064	1.92983e-06	2.06748e-05
WBGene00007103	crm-1	104.699	1.5812	0.244815	6.45873	1.05583e-10	2.46279e-09
WBGene00021903	Y55B1AL.1	23.7379	1.58186	0.396766	3.98689	6.69461e-05	0.000472841
WBGene00003709	nhr-119	112.538	1.58292	0.240952	6.56943	5.05082e-11	1.23277e-09
WBGene00003387	mod-5	18.6301	1.58502	0.463433	3.42016	0.00062584	0.00317137
WBGene00004210	ptc-3	40.1176	1.5864	0.348668	4.54989	5.36746e-06	5.16522e-05
WBGene00000485	che-3	15.6627	1.58976	0.48887	3.25191	0.00114633	0.00533751
WBGene00019890	R05F9.6	28.1457	1.59016	0.371105	4.28493	1.82794e-05	0.000154209
WBGene00017350	F10E7.9	19.4098	1.59073	0.434866	3.65799	0.000254199	0.00147452
WBGene00019911	R06A10.4	22.6576	1.59131	0.465775	3.41648	0.00063437	0.00320806
WBGene00013969	tep-1	37.7237	1.59172	0.341898	4.65556	3.23107e-06	3.28701e-05
WBGene00013543	Y75B8A.6	83.4425	1.59187	0.322922	4.92959	8.24013e-07	9.76076e-06
WBGene00019317	K02E10.1	57.6032	1.59453	0.288496	5.52705	3.25666e-08	5.15361e-07
WBGene00021296	Y25C1A.13	525.812	1.59705	0.1642	9.72625	2.33035e-22	1.89337e-20
WBGene00004363	ric-3	31.8712	1.60034	0.404239	3.95889	7.52982e-05	0.000525092
WBGene00009468	F36D1.9	52.7753	1.60071	0.325293	4.92082	8.61816e-07	1.01293e-05
WBGene00022423	nhr-41	21.6925	1.60165	0.514549	3.11273	0.00185365	0.0080489
WBGene00021342	Y35H6.3	29.8151	1.60228	0.41487	3.86212	0.000112408	0.000737168
WBGene00022205	Y73B3A.3	15.9273	1.60326	0.523654	3.06168	0.00220097	0.00928718
WBGene00011508	T05H10.3	26.3695	1.60437	0.390941	4.10387	4.06303e-05	0.000307419
WBGene00020658	T21F4.1	31.6721	1.6046	0.514316	3.11987	0.00180928	0.00788923
WBGene00000253	bli-3	51.031	1.60668	0.291358	5.51447	3.49832e-08	5.49295e-07
WBGene00013321	Y57G11C.31	19.1337	1.60784	0.486781	3.303	0.00095655	0.00458795
WBGene00016906	C53D5.5	66.1558	1.60995	0.310169	5.19055	2.09669e-07	2.84877e-06
WBGene00000301	cav-1	7267.87	1.61368	0.299177	5.39374	6.90066e-08	1.03135e-06
WBGene00021898	Y54G2A.36	15.3904	1.61382	0.520539	3.10029	0.00193329	0.00832601
WBGene00016547	C40A11.4	83.6439	1.61388	0.432916	3.72793	0.000193062	0.00116285
[truncated: 918 more rows]

## Sheet: sin-3(tm1276)
Wormbase ID	Gene	baseMean	log2FoldChange	lfcSE	stat	pvalue	padj
WBGene00016800	C50C3.2	48.213	-9.05621	1.2082	-7.49564	6.59756e-14	4.3913e-13
WBGene00020140	ant-1.4	85.8985	-8.92464	1.1993	-7.44152	9.95364e-14	6.53867e-13
WBGene00010485	ant-1.3	125.916	-7.01228	0.627144	-11.1813	5.0353e-29	9.19932e-28
WBGene00021579	clec-73	11.4968	-6.98703	1.26664	-5.5162	3.46414e-08	1.31177e-07
WBGene00021113	gsp-3	10.9684	-6.91658	1.33477	-5.18186	2.19689e-07	7.5507e-07
WBGene00008508	F01G10.5	10.2704	-6.82575	1.2795	-5.33469	9.57093e-08	3.43485e-07
WBGene00019086	F59A6.4	9.77256	-6.75382	1.28082	-5.27305	1.34174e-07	4.731e-07
WBGene00011910	T22B3.2	9.43737	-6.69939	1.3586	-4.93109	8.17738e-07	2.62374e-06
WBGene00016440	gipc-1	17.2897	-6.60458	1.23846	-5.33288	9.66665e-08	3.46838e-07
WBGene00013290	Y57G11A.2	17.1611	-6.59051	1.27095	-5.18548	2.15459e-07	7.41543e-07
WBGene00014062	ZK673.6	7.91937	-6.4543	1.42219	-4.53828	5.67161e-06	1.64477e-05
WBGene00019406	acdh-8	5.88907	-6.02363	1.36782	-4.4038	1.06369e-05	2.97396e-05
WBGene00007415	C07E3.4	11.2232	-5.97541	1.2686	-4.71025	2.47411e-06	7.52139e-06
WBGene00012781	nspd-7	11.0419	-5.94545	1.28918	-4.61181	3.9918e-06	1.17889e-05
WBGene00019020	F57H12.5	18.9605	-5.87496	1.08439	-5.41775	6.03527e-08	2.2257e-07
WBGene00014100	ZK849.1	10.3748	-5.85403	1.3027	-4.49376	6.99775e-06	2.0051e-05
WBGene00022754	nspd-1	5.13828	-5.82198	1.43432	-4.05906	4.92709e-05	0.000126325
WBGene00004965	spe-11	4.97194	-5.78268	1.47331	-3.92496	8.67455e-05	0.000215353
WBGene00006449	tag-76	4.24131	-5.54718	1.40381	-3.95153	7.76528e-05	0.000193831
WBGene00017386	nspd-5	4.24131	-5.54718	1.40381	-3.95153	7.76528e-05	0.000193831
WBGene00008230	pfk-2	4.22334	-5.54251	1.40117	-3.95563	7.63316e-05	0.000190753
WBGene00020990	W03D8.9	4.12456	-5.5045	1.52112	-3.61872	0.000296059	0.000682196
WBGene00022751	ZK484.5	21.2826	-5.45557	0.912772	-5.97693	2.27384e-09	9.895e-09
WBGene00022888	rnh-1.1	3.90219	-5.42704	1.44753	-3.74916	0.000177426	0.000422229
WBGene00018548	clec-79	3.70142	-5.35365	1.50515	-3.55688	0.00037528	0.000851367
WBGene00016416	C34F11.5	7.32997	-5.35301	1.31541	-4.06947	4.71202e-05	0.000121057
WBGene00007308	C04G2.9	3.55845	-5.29488	1.53117	-3.45807	0.000544067	0.00119934
WBGene00012684	Y39B6A.25	3.54874	-5.29145	1.45005	-3.64916	0.0002631	0.000611002
WBGene00008941	srz-33	7.05285	-5.27924	1.34006	-3.93955	8.1634e-05	0.000203164
WBGene00015685	C10G11.1	3.41402	-5.23246	1.48953	-3.51283	0.000443365	0.000992759
WBGene00009708	F44G3.7	3.39678	-5.22655	1.46402	-3.57001	0.000356965	0.000811889
WBGene00013946	ZK228.3	3.31811	-5.20001	1.51717	-3.42744	0.000609302	0.00133362
WBGene00001245	elo-7	3.22686	-5.15243	1.47723	-3.48789	0.00048684	0.00108267
WBGene00001967	hlh-28	3.10472	-5.10422	1.82054	-2.80368	0.00505233	0.00954424
WBGene00019783	M70.1	3.0749	-5.08127	1.5281	-3.32522	0.000883503	0.00189265
WBGene00009459	F36A2.12	3.06738	-5.07835	1.50328	-3.37818	0.000729678	0.00158039
WBGene00018099	ztf-28	112.97	-5.01253	0.445545	-11.2503	2.30688e-29	4.28716e-28
WBGene00006058	sst-20	2.88094	-4.98957	1.49373	-3.34034	0.000836744	0.0017986
WBGene00015690	C10G11.10	2.88021	-4.9893	1.51179	-3.30025	0.000965975	0.00205302
WBGene00006258	str-227	2.87196	-4.98615	1.49212	-3.34166	0.000832796	0.00179062
WBGene00016447	msd-4	2.85545	-4.97997	1.50758	-3.30329	0.000955572	0.00203406
WBGene00010289	F58H1.6	5.78621	-4.97947	1.34486	-3.70259	0.000213407	0.000503022
WBGene00022753	ZK484.7	5.69872	-4.97929	1.37516	-3.62089	0.000293592	0.000676923
WBGene00022849	acs-6	2.84646	-4.97652	1.50599	-3.30448	0.000951524	0.00202658
WBGene00013474	Y69E1A.2	10.2444	-4.97519	1.13236	-4.39364	1.1147e-05	3.10911e-05
WBGene00007610	C15H7.3	2.803	-4.95765	1.62671	-3.04765	0.00230638	0.00460969
WBGene00045175	C10C6.9	2.64351	-4.87195	1.71679	-2.83782	0.00454229	0.00865004
WBGene00007169	B0393.4	9.45311	-4.85765	1.28299	-3.78619	0.000152976	0.00036705
WBGene00009239	irld-6	2.56804	-4.82087	1.60252	-3.0083	0.00262713	0.00520499
WBGene00019216	H20J04.1	5.04962	-4.79848	1.36806	-3.50752	0.000452312	0.00101139
WBGene00007948	C35A5.4	2.49981	-4.7906	1.56659	-3.05798	0.00222832	0.00446936
WBGene00016420	C34G6.3	2.49908	-4.78994	1.5911	-3.01046	0.00260853	0.00517221
WBGene00008312	C54G4.2	2.49156	-4.7864	1.61705	-2.95996	0.00307676	0.00602473
WBGene00013771	Y113G7C.1	17.6905	-4.75747	0.945655	-5.03088	4.8824e-07	1.6075e-06
WBGene00020802	btb-2	4.79253	-4.72227	1.46339	-3.22694	0.00125122	0.00261186
WBGene00043147	nspd-6	2.34859	-4.69846	1.5782	-2.9771	0.00290986	0.00571643
WBGene00014180	ZK1010.6	2.33062	-4.68979	1.59411	-2.94195	0.00326156	0.0063561
WBGene00002206	kin-24	4.6855	-4.68582	1.36495	-3.43295	0.000597048	0.00130888
WBGene00018135	F37A4.5	86.8902	-4.68109	0.416223	-11.2466	2.40731e-29	4.46831e-28
WBGene00020414	T10E9.4	17.309	-4.67734	0.820645	-5.69959	1.20092e-08	4.79386e-08
WBGene00013473	Y69E1A.1	2.21387	-4.60804	1.59964	-2.88067	0.00396834	0.00763695
WBGene00013052	scrm-7	2.21314	-4.60766	1.61061	-2.86082	0.0042255	0.00809342
WBGene00016358	C33F10.12	2.20562	-4.60402	1.60935	-2.86079	0.00422589	0.00809342
WBGene00019151	pck-3	2.20489	-4.60342	1.58149	-2.91081	0.00360495	0.00697851
WBGene00013449	Y67A6A.1	8.85601	-4.59933	1.29484	-3.55205	0.000382243	0.000865992
WBGene00019810	R01H2.2	2.1959	-4.59897	1.59629	-2.88103	0.00396374	0.00763004
WBGene00002186	kel-10	4.44454	-4.58087	1.37233	-3.33802	0.000843791	0.00181297
WBGene00009884	F49C12.15	31.249	-4.57736	0.633223	-7.22866	4.87772e-13	3.03782e-12
WBGene00007082	acs-10	7.71605	-4.49494	1.23959	-3.62615	0.000287677	0.000664502
WBGene00020565	T19C3.7	2.02743	-4.48377	1.60486	-2.79387	0.00520815	0.00980805
WBGene00235383	ZK616.65	3.73394	-4.34104	1.48943	-2.91456	0.0035619	0.00690253
WBGene00010651	K08C9.2	3.73322	-4.34017	1.44437	-3.00489	0.00265674	0.00525815
WBGene00023490	F36A2.14	3.55583	-4.24503	1.44309	-2.94162	0.003265	0.00636199
WBGene00014179	ZK1010.5	10.0716	-4.2025	1.00316	-4.18926	2.79865e-05	7.42228e-05
WBGene00016541	C39H7.1	3.38584	-4.19324	1.43809	-2.91584	0.00354728	0.0068792
WBGene00001968	hlh-29	26.3118	-4.181	0.719084	-5.81434	6.08752e-09	2.50549e-08
WBGene00010185	F57A10.4	43.6349	-4.0863	0.449702	-9.08668	1.02112e-19	1.04882e-18
WBGene00012605	Y38F1A.1	11.2115	-4.04493	0.859382	-4.7068	2.5164e-06	7.63767e-06
WBGene00006554	tbx-35	34.7666	-3.96418	0.63584	-6.23456	4.53051e-10	2.11924e-09
WBGene00020289	T06C10.3	10.3677	-3.95216	0.867963	-4.55337	5.27927e-06	1.53719e-05
WBGene00017182	F02E11.4	5.36207	-3.95005	1.21492	-3.25129	0.00114883	0.00241482
WBGene00008541	F07A5.2	5.02441	-3.84855	1.22827	-3.13331	0.00172846	0.00353004
WBGene00011478	T05D4.5	9.90191	-3.84376	0.873327	-4.40128	1.07614e-05	3.00709e-05
WBGene00001965	hlh-26	26.0263	-3.84148	0.740799	-5.18559	2.15335e-07	7.41285e-07
WBGene00007892	C33B4.4	63.3477	-3.82954	0.379114	-10.1013	5.4513e-24	7.52179e-23
WBGene00010641	crml-1	2312.45	-3.82837	0.194798	-19.6531	5.44095e-86	7.68292e-84
WBGene00000770	cpb-1	34.8197	-3.7829	0.590797	-6.40304	1.5231e-10	7.44501e-10
WBGene00010309	rpn-6.2	59.6286	-3.77807	0.477844	-7.90649	2.6475e-15	1.94937e-14
WBGene00009238	F28H7.4	14.362	-3.75455	0.813287	-4.61651	3.90252e-06	1.15478e-05
WBGene00016215	glb-10	4.47088	-3.71179	1.30919	-2.83518	0.00458003	0.00871971
WBGene00020635	T20H4.2	15.7227	-3.70443	0.78271	-4.73283	2.21412e-06	6.76506e-06
WBGene00009605	F40G12.10	4.65956	-3.69626	1.32181	-2.79635	0.00516827	0.00973779
WBGene00013894	ZC434.8	609.775	-3.69301	0.22769	-16.2195	3.67253e-59	2.37129e-57
WBGene00019997	R10F2.6	8.90858	-3.6885	0.872108	-4.22941	2.3431e-05	6.28251e-05
WBGene00021704	Y48G9A.11	15.6985	-3.68463	0.671197	-5.48964	4.0275e-08	1.51636e-07
WBGene00020914	sulp-6	4.39832	-3.67847	1.29941	-2.83088	0.00464195	0.00882425
WBGene00007733	smz-1	9.02107	-3.66999	0.893808	-4.10602	4.02528e-05	0.000104231
WBGene00016822	C50E3.11	24.5441	-3.64773	0.555291	-6.56904	5.06414e-11	2.60873e-10
WBGene00021066	W06H8.2	12.9558	-3.58554	0.734379	-4.8824	1.048e-06	3.32723e-06
WBGene00017620	F20A1.9	183	-3.54374	0.229496	-15.4414	8.62139e-54	4.58664e-52
WBGene00011752	fbxa-2	11.8717	-3.52756	0.819718	-4.30338	1.68209e-05	4.58999e-05
WBGene00001044	dnj-26	48.7729	-3.50249	0.45694	-7.66511	1.78678e-14	1.24522e-13
WBGene00001942	his-68	129.698	-3.41058	0.27688	-12.3179	7.25568e-35	1.81801e-33
WBGene00003181	med-2	7.71578	-3.40948	0.943414	-3.61398	0.000301533	0.000693856
WBGene00008955	F19D8.2	5.31608	-3.38013	1.06786	-3.16532	0.00154912	0.00319226
WBGene00004904	snf-5	7.51846	-3.37606	0.935792	-3.6077	0.000308921	0.000709993
WBGene00016953	C55C3.3	5.40599	-3.34974	1.07883	-3.10497	0.00190298	0.00385986
WBGene00016150	hint-3	46.6442	-3.34701	0.386898	-8.65088	5.11021e-18	4.65121e-17
WBGene00007377	C06C3.7	33.4941	-3.29203	0.654129	-5.03269	4.83647e-07	1.59307e-06
WBGene00044259	Y73F8A.36	35.9259	-3.22487	0.61948	-5.20577	1.93189e-07	6.70087e-07
WBGene00021721	Y49F6B.9	193.556	-3.16989	0.294249	-10.7728	4.62565e-27	7.62148e-26
WBGene00010246	F58D5.7	16.0547	-3.16844	0.705245	-4.49268	7.03312e-06	2.01447e-05
WBGene00001966	hlh-27	60.5701	-3.14159	0.596898	-5.2632	1.4157e-07	4.97783e-07
WBGene00194923	linc-121	16.9746	-3.12795	1.05858	-2.95487	0.00312805	0.00612198
WBGene00021287	Y24D9B.1	6.0096	-3.11642	0.980168	-3.17947	0.00147544	0.0030479
WBGene00219443	Y57G11C.1144	52.3346	-3.09886	0.668585	-4.63495	3.57021e-06	1.06144e-05
WBGene00019066	sdz-23	34.6959	-3.09778	0.660022	-4.69346	2.68628e-06	8.11254e-06
WBGene00015590	bath-15	140.966	-3.08267	0.255668	-12.0573	1.77483e-33	4.17043e-32
WBGene00004358	rhr-1	18.5934	-3.08065	0.813774	-3.78563	0.00015332	0.000367817
WBGene00006558	tbx-39	68.5644	-3.07986	0.550077	-5.59896	2.15642e-08	8.36277e-08
WBGene00007961	C35D6.4	208.856	-3.07586	0.342845	-8.97157	2.92306e-19	2.89224e-18
WBGene00007798	C29A12.2	16.2828	-3.07126	0.699582	-4.39013	1.13281e-05	3.15729e-05
WBGene00018712	F52G3.4	7.15091	-3.06908	0.973054	-3.15407	0.0016101	0.00330621
WBGene00013030	Y49E10.4	236.049	-3.06786	0.24562	-12.4902	8.44022e-36	2.19868e-34
WBGene00006559	tbx-40	66.9977	-3.06172	0.514198	-5.95436	2.61089e-09	1.12515e-08
WBGene00014044	ZK666.4	33.7709	-3.05389	0.44381	-6.88107	5.94063e-12	3.33297e-11
WBGene00077606	C06C6.10	4.49835	-3.04368	1.09175	-2.78788	0.00530543	0.00996764
WBGene00001483	fog-3	40.2589	-3.04368	0.380334	-8.00263	1.21785e-15	9.2187e-15
WBGene00001311	end-3	71.9015	-3.04228	0.530304	-5.73686	9.64465e-09	3.88589e-08
WBGene00020858	mop-25.3	175.252	-3.02373	0.225385	-13.4158	4.88336e-41	1.58332e-39
WBGene00020439	T12A2.5	12.2962	-3.01316	0.875601	-3.44125	0.000579038	0.00127217
WBGene00006551	tbx-32	61.1436	-3.00205	0.44127	-6.8032	1.02321e-11	5.62374e-11
WBGene00011376	gla-3	318.983	-2.9905	0.313768	-9.53094	1.55868e-21	1.81855e-20
WBGene00022236	Y73B6BL.12	8.60877	-2.98643	0.810611	-3.68417	0.000229445	0.000538389
WBGene00000144	apc-10	88.5068	-2.98048	0.263307	-11.3194	1.05186e-29	2.00158e-28
WBGene00022638	scl-27	18.9006	-2.96947	0.725709	-4.09182	4.27994e-05	0.000110596
WBGene00014909	Y51B9A.2	6.65377	-2.95551	0.98707	-2.99423	0.00275142	0.00543343
WBGene00018808	F54D10.7	193.984	-2.94497	0.227828	-12.9263	3.19933e-38	9.22494e-37
WBGene00206464	F59C6.18	6.90731	-2.9281	0.98121	-2.98417	0.00284344	0.00559979
WBGene00014041	ZK666.1	40.4293	-2.92472	0.490745	-5.95976	2.5261e-09	1.09173e-08
WBGene00206389	C29F7.10	199.324	-2.92295	0.356704	-8.19435	2.51949e-16	2.00247e-15
WBGene00015850	C16C8.12	8.5378	-2.90449	0.783229	-3.70835	0.000208612	0.000492181
WBGene00012490	Y19D2B.2	171.033	-2.90291	0.526715	-5.51136	3.56079e-08	1.3477e-07
WBGene00010255	F58E6.6	15.3654	-2.89806	0.703162	-4.12147	3.76467e-05	9.79683e-05
WBGene00022705	ZK354.2	12.6597	-2.89112	0.676517	-4.27353	1.92401e-05	5.21715e-05
WBGene00077787	T05E12.10	59.9718	-2.88428	0.504749	-5.71429	1.10162e-08	4.41494e-08
WBGene00000974	dhs-11	75.3504	-2.87539	0.302848	-9.4945	2.21261e-21	2.5578e-20
WBGene00003562	ncr-2	16.191	-2.86646	0.61687	-4.64679	3.37144e-06	1.00531e-05
WBGene00020771	T24E12.1	144.655	-2.86639	0.217183	-13.198	9.00463e-40	2.75407e-38
WBGene00002267	lec-4	57.2142	-2.86266	0.379482	-7.5436	4.57159e-14	3.08771e-13
WBGene00020757	ucr-2.3	918.031	-2.86241	0.173126	-16.5337	2.0981e-61	1.4676e-59
WBGene00017134	EEED8.3	2160.2	-2.85613	0.294866	-9.6862	3.45122e-22	4.22222e-21
WBGene00013349	Y59A8B.12	294.422	-2.84684	0.219309	-12.981	1.5687e-38	4.56676e-37
WBGene00021599	srt-42	5.42863	-2.83441	0.960173	-2.95198	0.00315747	0.00617077
WBGene00020098	R144.10	304.602	-2.82398	0.329234	-8.57743	9.70185e-18	8.62266e-17
WBGene00006555	tbx-36	103.763	-2.80395	0.242346	-11.57	5.84654e-31	1.1873e-29
WBGene00013208	Y54G9A.5	145.788	-2.80311	0.256661	-10.9215	9.10228e-28	1.56458e-26
WBGene00001862	him-3	141.052	-2.80083	0.231878	-12.0789	1.36493e-33	3.2223e-32
WBGene00017708	F22E5.9	75.3477	-2.79517	0.315834	-8.85013	8.74175e-19	8.39663e-18
WBGene00022298	Y76B12C.4	12.2429	-2.79237	0.786926	-3.54845	0.000387499	0.00087685
WBGene00005131	srd-53	5.29464	-2.79055	0.954929	-2.92226	0.00347499	0.00674334
WBGene00001941	his-67	52.4633	-2.7882	0.464857	-5.99799	1.99777e-09	8.74146e-09
WBGene00001683	gpd-1	884.305	-2.78494	0.175237	-15.8924	7.15193e-57	4.30512e-55
WBGene00015849	C16C8.11	94.334	-2.78257	0.350636	-7.93577	2.09195e-15	1.5509e-14
WBGene00044758	Y37H2A.12	47.2544	-2.7823	0.336606	-8.26574	1.38834e-16	1.1308e-15
WBGene00015312	C01G8.1	128.252	-2.77269	0.404637	-6.8523	7.26732e-12	4.05173e-11
WBGene00012431	Y11D7A.7	294.69	-2.77211	0.30824	-8.99337	2.39763e-19	2.39272e-18
WBGene00016586	C42C1.8	825.277	-2.77078	0.171905	-16.1181	1.90263e-58	1.20785e-56
WBGene00022654	ZK105.3	10.7097	-2.7707	0.784324	-3.5326	0.00041149	0.000925867
WBGene00014976	Y116A8C.7	9.90226	-2.77023	0.756559	-3.66161	0.000250631	0.000584741
WBGene00020290	T06D4.1	587.814	-2.7681	0.242071	-11.4351	2.79373e-30	5.47478e-29
WBGene00007334	C05C10.7	8.37433	-2.7667	0.788831	-3.50734	0.000452619	0.00101193
WBGene00003184	mei-2	331.528	-2.74772	0.261178	-10.5205	6.95066e-26	1.06509e-24
WBGene00021165	Y5H2B.3	342.996	-2.73974	0.466707	-5.87036	4.34856e-09	1.82355e-08
WBGene00016799	C50C3.1	161.213	-2.73894	0.216891	-12.6282	1.47636e-36	3.96909e-35
WBGene00017752	sdz-15	192.39	-2.73841	0.375798	-7.28691	3.17152e-13	2.0058e-12
WBGene00007299	C04F12.5	39.491	-2.72316	0.395495	-6.88546	5.76018e-12	3.23654e-11
WBGene00008825	F14H3.6	3374.38	-2.71742	0.153838	-17.6642	7.9128e-70	7.11634e-68
WBGene00014117	clec-91	2666.57	-2.71663	0.121943	-22.2779	6.05236e-110	1.54992e-107
WBGene00009539	F38C2.7	339.04	-2.71052	0.438474	-6.18171	6.34121e-10	2.92726e-09
WBGene00007342	C05D12.5	494.541	-2.70874	0.542311	-4.99481	5.88951e-07	1.92233e-06
WBGene00001686	gpd-4	342.841	-2.70543	0.287827	-9.39952	5.48123e-21	6.12544e-20
WBGene00010689	K08H2.2	227.364	-2.70402	0.473779	-5.70735	1.14746e-08	4.59137e-08
WBGene00044702	F46C3.4	15.1644	-2.699	0.603827	-4.46982	7.8284e-06	2.22874e-05
WBGene00016501	C37C3.9	1530.86	-2.69644	0.114507	-23.5483	1.3069e-122	4.59207e-120
WBGene00013369	Y60A9.2	77.9503	-2.68616	0.33831	-7.93993	2.02295e-15	1.50195e-14
WBGene00010149	F56D5.5	693.31	-2.68338	0.499151	-5.37588	7.62106e-08	2.77596e-07
WBGene00021189	Y13C8A.2	16.5025	-2.68235	0.593937	-4.51622	6.29538e-06	1.81451e-05
WBGene00018950	F56C9.6	526.926	-2.68231	0.158983	-16.8717	7.26879e-64	5.46388e-62
WBGene00010195	pot-2	210.926	-2.67882	0.257101	-10.4193	2.02428e-25	3.04631e-24
WBGene00021035	W05F2.3	227.483	-2.67407	0.516383	-5.17846	2.23721e-07	7.68052e-07
WBGene00022737	ZK418.8	66.5906	-2.66562	0.28615	-9.31545	1.21432e-20	1.32471e-19
WBGene00020729	T23E1.2	9.56501	-2.65496	0.726558	-3.65416	0.000258021	0.00060013
WBGene00018483	F45F2.11	894.12	-2.65304	0.152426	-17.4054	7.50892e-68	6.30291e-66
WBGene00011945	hpo-24	852.936	-2.64479	0.183311	-14.4279	3.45472e-47	1.46211e-45
WBGene00007732	spe-44	25.24	-2.63557	0.49787	-5.2937	1.19867e-07	4.25634e-07
WBGene00010081	F55A11.8	111.586	-2.63544	0.362723	-7.26573	3.71041e-13	2.33392e-12
WBGene00006550	tbx-31	41.0905	-2.63521	0.453208	-5.81456	6.07939e-09	2.50282e-08
WBGene00004798	sip-1	4567.69	-2.63409	0.345058	-7.63377	2.2798e-14	1.57429e-13
WBGene00004241	puf-5	500.189	-2.62972	0.405471	-6.48559	8.83877e-11	4.43229e-10
WBGene00009950	sdz-20	28.5544	-2.62346	0.442105	-5.93401	2.95619e-09	1.26423e-08
WBGene00013978	ZK507.1	10.8288	-2.61852	0.717294	-3.65056	0.000261667	0.000608142
WBGene00012640	Y38H8A.7	26.4404	-2.61828	0.49017	-5.34158	9.21392e-08	3.31381e-07
WBGene00020438	T12A2.3	175.995	-2.61267	0.322659	-8.0973	5.61936e-16	4.3607e-15
WBGene00009537	ccch-2	258.208	-2.60824	0.307785	-8.47421	2.3668e-17	2.04928e-16
WBGene00015853	C16C8.16	160.88	-2.60406	0.341146	-7.63328	2.28862e-14	1.57966e-13
WBGene00015905	C17E7.12	330.417	-2.60306	0.190665	-13.6525	1.9511e-42	6.85561e-41
WBGene00013797	Y116A8C.20	150.202	-2.60248	0.366889	-7.09338	1.30878e-12	7.81906e-12
WBGene00006394	taf-11.2	664.796	-2.60186	0.218496	-11.9081	1.0745e-32	2.4087e-31
WBGene00019925	fbxc-31	102.139	-2.59788	0.452823	-5.73708	9.63239e-09	3.88199e-08
WBGene00011489	T05F1.2	1583.83	-2.59344	0.181883	-14.2588	3.94974e-46	1.59991e-44
WBGene00020351	T08B6.1	45.0418	-2.58893	0.560983	-4.61499	3.93111e-06	1.1621e-05
WBGene00022586	ZC308.4	1915.27	-2.58611	0.20081	-12.8784	5.95658e-38	1.68535e-36
WBGene00021201	Y17G9B.4	23.3619	-2.58457	0.587311	-4.40068	1.07914e-05	3.01437e-05
WBGene00008099	C44H9.4	17.6781	-2.58273	0.522741	-4.94075	7.7824e-07	2.50179e-06
WBGene00019785	M70.3	6.3593	-2.58075	0.881792	-2.92672	0.00342562	0.00665436
WBGene00001985	hop-1	161.483	-2.5797	0.242062	-10.6572	1.61376e-26	2.58288e-25
WBGene00015674	C10E2.4	12.458	-2.57952	0.612631	-4.21057	2.54731e-05	6.79028e-05
WBGene00022730	ZK402.3	10.7763	-2.57589	0.740292	-3.47956	0.000502229	0.00111411
WBGene00007709	clec-87	13800.2	-2.57112	0.247498	-10.3885	2.79856e-25	4.19062e-24
WBGene00015129	sdz-1	130.459	-2.5706	0.40904	-6.28446	3.28999e-10	1.55728e-09
WBGene00010227	F58A4.2	54.8237	-2.56879	0.429963	-5.97443	2.30899e-09	1.00364e-08
WBGene00022724	ZK380.4	8.88889	-2.56105	0.744321	-3.44078	0.000580032	0.00127417
WBGene00018189	nhr-181	78.5276	-2.55902	0.418252	-6.11836	9.4543e-10	4.2768e-09
WBGene00013432	Y66D12A.6	56.4714	-2.55875	0.366123	-6.98879	2.77267e-12	1.60644e-11
WBGene00013644	Y105C5A.25	14.5571	-2.55639	0.795314	-3.21432	0.00130752	0.0027215
WBGene00001964	hlh-25	38.7263	-2.54939	0.627323	-4.06392	4.82558e-05	0.000123849
WBGene00017647	F20H11.4	15.3556	-2.54933	0.675918	-3.77165	0.000162171	0.000387819
WBGene00003180	med-1	10.2583	-2.54907	0.802864	-3.17497	0.0014985	0.00309216
WBGene00015595	bath-33	60.3216	-2.5484	0.422289	-6.03472	1.59243e-09	7.06399e-09
WBGene00013881	mans-4	287.851	-2.54784	0.163927	-15.5426	1.78677e-54	9.71088e-53
WBGene00016695	C45H4.14	174.043	-2.54602	0.199882	-12.7376	3.6531e-37	1.00354e-35
WBGene00020168	mct-5	457.664	-2.53732	0.192126	-13.2065	8.04532e-40	2.47067e-38
WBGene00021484	Y40A1A.2	18.2738	-2.53249	0.591861	-4.27885	1.87857e-05	5.0985e-05
WBGene00010098	F55C5.10	243.235	-2.52821	0.534836	-4.72708	2.27769e-06	6.94943e-06
WBGene00021717	sdz-32	49.9202	-2.52606	0.487257	-5.18426	2.16879e-07	7.4609e-07
WBGene00007341	C05D12.4	595.172	-2.52483	0.531862	-4.74715	2.06298e-06	6.33137e-06
WBGene00044414	C06A5.12	29.7432	-2.52225	0.543418	-4.64145	3.4597e-06	1.03021e-05
WBGene00011810	T16G12.9	12.1034	-2.51674	0.612812	-4.10687	4.01061e-05	0.000103921
WBGene00019606	clec-88	4047.5	-2.51503	0.106557	-23.6025	3.62932e-123	1.37088e-120
WBGene00001647	gna-2	316.3	-2.5128	0.175531	-14.3154	1.75295e-46	7.21669e-45
WBGene00017358	F10E9.7	427.871	-2.51142	0.367151	-6.8403	7.9026e-12	4.38327e-11
WBGene00018203	F39F10.3	91.7868	-2.51121	0.243036	-10.3327	5.01415e-25	7.37671e-24
WBGene00017848	F27B3.6	114.123	-2.50607	0.485187	-5.16517	2.40224e-07	8.21782e-07
WBGene00017986	F32D1.7	1307.33	-2.50599	0.448335	-5.58953	2.27681e-08	8.79579e-08
WBGene00011435	T04D3.8	11.5682	-2.50586	0.7247	-3.45779	0.000544621	0.00120039
WBGene00003386	mod-1	19.8615	-2.5042	0.501284	-4.99558	5.866e-07	1.91507e-06
WBGene00007332	C05C10.5	1767.43	-2.50024	0.423181	-5.90821	3.45848e-09	1.46781e-08
WBGene00019799	M151.7	139.707	-2.49717	0.396628	-6.296	3.05424e-10	1.45115e-09
WBGene00013054	Y50E8A.11	27.1671	-2.49538	0.513645	-4.85818	1.18467e-06	3.74068e-06
WBGene00003216	mel-43	167.697	-2.49087	0.337074	-7.38967	1.47195e-13	9.54903e-13
WBGene00009946	F52H3.4	154.365	-2.48911	0.281221	-8.8511	8.66579e-19	8.32897e-18
WBGene00004078	pos-1	6061.97	-2.48867	0.265014	-9.39073	5.95878e-21	6.63457e-20
WBGene00002042	hus-1	67.3435	-2.48725	0.338498	-7.34792	2.01316e-13	1.29544e-12
WBGene00011601	zim-3	82.0324	-2.4868	0.27191	-9.14565	5.92709e-20	6.21891e-19
WBGene00009588	F40F11.3	615.117	-2.48587	0.416358	-5.9705	2.36527e-09	1.02722e-08
WBGene00001914	his-40	19.5335	-2.48456	0.51367	-4.83687	1.31897e-06	4.14827e-06
WBGene00020941	W02D7.5	68.9564	-2.48294	0.33642	-7.38048	1.57722e-13	1.02057e-12
WBGene00008050	C41C4.1	10.4892	-2.47896	0.804891	-3.07987	0.00207089	0.00417856
WBGene00013610	fbxa-206	150.592	-2.47598	0.267274	-9.26382	1.9724e-20	2.12258e-19
WBGene00009222	fbxa-95	36.5059	-2.47518	0.372087	-6.65215	2.88839e-11	1.52164e-10
WBGene00014144	ZK899.6	337.196	-2.47498	0.549796	-4.50163	6.7435e-06	1.93592e-05
WBGene00019254	H31G24.3	36.732	-2.47129	0.397265	-6.22076	4.94739e-10	2.30639e-09
WBGene00017942	fbxc-37	71.3463	-2.47121	0.500283	-4.93963	7.82703e-07	2.5156e-06
WBGene00010637	K07F5.12	164.538	-2.46255	0.295846	-8.32376	8.52151e-17	7.09375e-16
WBGene00015307	C01G5.5	261.384	-2.46157	0.239864	-10.2624	1.0413e-24	1.49839e-23
WBGene00008440	DY3.8	1196.86	-2.46121	0.123246	-19.9699	1.00748e-88	1.49235e-86
WBGene00006374	syx-4	167.533	-2.45852	0.221164	-11.1162	1.04597e-28	1.87691e-27
WBGene00021713	Y49F6A.5	13.1727	-2.45807	0.642883	-3.82351	0.000131565	0.000318815
WBGene00016460	C35E7.8	131.398	-2.4557	0.310128	-7.91832	2.40732e-15	1.77686e-14
WBGene00164974	F46C3.7	16.6115	-2.45346	0.600741	-4.08406	4.42553e-05	0.000114105
WBGene00012851	Y44A6C.2	658.692	-2.45207	0.286897	-8.54686	1.26481e-17	1.11363e-16
WBGene00009754	F46A9.1	18.5097	-2.44592	0.684346	-3.5741	0.000351439	0.000800165
WBGene00000121	aly-2	3530.88	-2.44587	0.268262	-9.11749	7.68856e-20	7.98944e-19
WBGene00020948	W02F12.3	2157.06	-2.44388	0.309781	-7.88904	3.04508e-15	2.228e-14
WBGene00004823	skr-17	204.662	-2.44076	0.218977	-11.1462	7.47258e-29	1.35376e-27
WBGene00014946	Y70G10A.1	150.187	-2.43999	0.319798	-7.62978	2.35151e-14	1.62159e-13
WBGene00012879	fbxa-215	2062.15	-2.43955	0.195088	-12.5049	7.02265e-36	1.83891e-34
WBGene00012792	Y43D4A.6	60.0677	-2.43912	0.44792	-5.44545	5.16754e-08	1.91975e-07
WBGene00008822	F14H3.3	463.555	-2.43399	0.350866	-6.93709	4.00267e-12	2.28126e-11
WBGene00000771	cpb-2	14.7298	-2.43337	0.617443	-3.94105	8.11264e-05	0.000201934
WBGene00014904	Y49E10.26	75.473	-2.43204	0.378468	-6.42601	1.30997e-10	6.4491e-10
WBGene00009186	trcs-1	1418.05	-2.43113	0.204972	-11.8608	1.89195e-32	4.19143e-31
WBGene00007278	lab-1	165.692	-2.42309	0.246647	-9.82413	8.86381e-23	1.13398e-21
WBGene00008824	F14H3.5	138.734	-2.42285	0.264293	-9.16731	4.84963e-20	5.09903e-19
WBGene00014163	rnh-1.2	87.2961	-2.42161	0.283087	-8.5543	1.18584e-17	1.04777e-16
WBGene00009721	F45D3.1	121.22	-2.41874	0.533178	-4.53647	5.7205e-06	1.65799e-05
WBGene00012795	Y43E12A.3	40.6288	-2.41771	0.335371	-7.20905	5.63415e-13	3.48165e-12
WBGene00077652	ZK228.12	39.8667	-2.41682	0.516057	-4.68324	2.82373e-06	8.4879e-06
WBGene00045498	F56F4.8	635.03	-2.41654	0.473914	-5.09912	3.41235e-07	1.14572e-06
WBGene00020223	T05A7.6	11.9984	-2.41332	0.599436	-4.02598	5.67383e-05	0.000144126
WBGene00011741	T12G3.6	1477.26	-2.41149	0.236738	-10.1863	2.28187e-24	3.23118e-23
WBGene00010492	meg-1	1615.61	-2.40371	0.308399	-7.79415	6.4844e-15	4.65208e-14
WBGene00013566	Y75B12A.2	24.6311	-2.39715	0.460022	-5.21095	1.87874e-07	6.52548e-07
WBGene00000975	dhs-12	83.8171	-2.39579	0.313681	-7.63765	2.21216e-14	1.52828e-13
WBGene00017263	F08F3.6	1274.53	-2.39426	0.124031	-19.3037	5.00146e-83	6.35017e-81
WBGene00004808	skr-2	1012.87	-2.38969	0.239635	-9.97221	2.01686e-23	2.6707e-22
WBGene00018423	F44E2.10	332.658	-2.3859	0.159381	-14.9698	1.15619e-50	5.56332e-49
WBGene00014064	sdz-37	97.0908	-2.3859	0.263679	-9.04852	1.44915e-19	1.47047e-18
WBGene00015843	C16C8.5	51.3224	-2.38468	0.336847	-7.0794	1.4478e-12	8.60198e-12
WBGene00017090	E01A2.8	20.4593	-2.38293	0.612583	-3.88996	0.000100259	0.000246511
WBGene00012527	set-22	500.098	-2.38108	0.321302	-7.41071	1.25624e-13	8.19187e-13
WBGene00015261	B0563.1	64.5948	-2.37479	0.557944	-4.25632	2.0782e-05	5.60707e-05
WBGene00004985	spo-11	240.883	-2.37303	0.331265	-7.16354	7.86219e-13	4.79959e-12
WBGene00008580	dsb-1	230.45	-2.37222	0.241985	-9.80317	1.09106e-22	1.38296e-21
WBGene00021192	Y14H12B.2	610.926	-2.37111	0.147317	-16.0953	2.7531e-58	1.74044e-56
WBGene00016632	C44B7.12	1230.4	-2.3677	0.230333	-10.2795	8.7202e-25	1.2608e-23
WBGene00021969	Y57G7A.6	7.70468	-2.36655	0.819926	-2.8863	0.00389804	0.0075093
WBGene00008755	sdz-13	157.604	-2.36554	0.453184	-5.21982	1.79096e-07	6.23925e-07
WBGene00013796	Y116A8C.19	366.902	-2.36266	0.32727	-7.21929	5.22582e-13	3.23992e-12
WBGene00002368	let-99	507.99	-2.35835	0.25872	-9.11546	7.83382e-20	8.1292e-19
WBGene00022452	Y110A2AR.1	222.029	-2.3578	0.360272	-6.5445	5.96947e-11	3.05117e-10
WBGene00021661	mbtr-1	457.761	-2.35315	0.22413	-10.499	8.72741e-26	1.33599e-24
WBGene00017985	F32D1.6	374.846	-2.35258	0.345304	-6.81308	9.55341e-12	5.25838e-11
WBGene00011773	ttr-53	593.679	-2.34974	0.29256	-8.03164	9.61812e-16	7.35054e-15
WBGene00007391	C06H2.7	263.479	-2.34779	0.198606	-11.8214	3.02657e-32	6.57037e-31
WBGene00013278	Y57A10B.6	282.689	-2.34691	0.313816	-7.47862	7.51072e-14	4.98154e-13
WBGene00020118	R155.4	8.75507	-2.34453	0.740884	-3.16451	0.00155346	0.00320033
WBGene00012296	spe-46	12.7646	-2.34237	0.656143	-3.5699	0.000357111	0.0008121
WBGene00013370	Y60A9.3	111.504	-2.34203	0.418921	-5.59062	2.26257e-08	8.74523e-08
WBGene00016486	fbxa-170	103.036	-2.34063	0.27214	-8.6008	7.91608e-18	7.09816e-17
WBGene00007448	C08F8.6	12.3488	-2.33615	0.626028	-3.73169	0.000190196	0.000451268
WBGene00002136	inx-14	401.765	-2.33499	0.206728	-11.295	1.38908e-29	2.62018e-28
WBGene00017538	ceh-49	691.634	-2.33207	0.248698	-9.37711	6.78068e-21	7.53304e-20
WBGene00016163	C27D9.1	89.931	-2.33143	0.37878	-6.15509	7.50326e-10	3.43535e-09
WBGene00206474	T22A3.12	11.9414	-2.33097	0.833253	-2.79744	0.00515096	0.00971003
WBGene00019013	F57C9.7	120.076	-2.33047	0.238246	-9.78178	1.34814e-22	1.69883e-21
WBGene00011691	T10C6.10	81.0664	-2.33019	0.288749	-8.06994	7.03353e-16	5.41088e-15
WBGene00012220	W03C9.2	328.083	-2.32614	0.28238	-8.23761	1.75681e-16	1.41869e-15
WBGene00013726	Y106G6H.16	122.094	-2.32533	0.415684	-5.59398	2.21921e-08	8.58643e-08
WBGene00022395	ceh-76	40.4468	-2.3222	0.574665	-4.04096	5.32337e-05	0.000135817
WBGene00011342	T01G5.7	71.3654	-2.32171	0.283083	-8.20154	2.37327e-16	1.89323e-15
WBGene00000866	cyb-2.1	443.148	-2.31498	0.226266	-10.2312	1.43698e-24	2.05795e-23
WBGene00001753	gst-5	36.6503	-2.31477	0.359741	-6.43453	1.23855e-10	6.11546e-10
WBGene00001413	fem-3	605.966	-2.31307	0.166206	-13.9169	5.00103e-44	1.8611e-42
WBGene00021056	W06B4.1	967.693	-2.31006	0.257353	-8.97625	2.8016e-19	2.7757e-18
WBGene00004242	puf-6	346.139	-2.30993	0.429103	-5.38315	7.31916e-08	2.67308e-07
WBGene00009007	otub-3	1954.64	-2.30863	0.2427	-9.51228	1.86523e-21	2.16949e-20
WBGene00011886	T21B10.4	570.102	-2.29594	0.130792	-17.5541	5.53457e-69	4.86174e-67
WBGene00001607	gln-6	1198.52	-2.29025	0.184076	-12.4418	1.54891e-35	3.9868e-34
WBGene00011788	T15H9.2	188.334	-2.28924	0.200586	-11.4128	3.61093e-30	7.05789e-29
WBGene00006618	trt-1	451.404	-2.2871	0.271289	-8.4305	3.44202e-17	2.9365e-16
WBGene00011908	pash-1	859.212	-2.28701	0.173088	-13.213	7.38125e-40	2.27135e-38
WBGene00000388	cdc-25.3	1026.11	-2.28671	0.215052	-10.6333	2.08553e-26	3.2995e-25
WBGene00011319	T01C3.2	733.247	-2.28586	0.432617	-5.28379	1.26535e-07	4.47523e-07
WBGene00008346	C56A3.8	51.318	-2.28066	0.312461	-7.29903	2.89855e-13	1.83855e-12
WBGene00000512	ckb-2	211.611	-2.27732	0.344007	-6.61999	3.59228e-11	1.87416e-10
WBGene00004102	pqn-10	66.3297	-2.27497	0.453686	-5.01443	5.31921e-07	1.74523e-06
WBGene00017166	aldo-2	2851.03	-2.27389	0.279186	-8.1447	3.80217e-16	2.99359e-15
WBGene00012581	Y38E10A.3	271.015	-2.2734	0.487078	-4.66742	3.05006e-06	9.13447e-06
WBGene00007580	C14B1.9	89.0679	-2.27021	0.331646	-6.84529	7.63215e-12	4.24886e-11
WBGene00009374	F34D10.4	377.852	-2.27006	0.402049	-5.64623	1.64001e-08	6.43442e-08
WBGene00008464	E02H4.6	241.038	-2.26992	0.187703	-12.0932	1.14775e-33	2.73523e-32
WBGene00004984	spn-4	5121.89	-2.2695	0.285532	-7.94831	1.89069e-15	1.4086e-14
WBGene00006977	zif-1	1284.91	-2.26605	0.248059	-9.13513	6.53299e-20	6.82621e-19
WBGene00013794	dct-13	283.634	-2.26591	0.346635	-6.53688	6.28157e-11	3.20095e-10
WBGene00016824	C50E3.13	246.921	-2.25975	0.207566	-10.8869	1.33061e-27	2.2691e-26
WBGene00007797	C29A12.1	158.219	-2.25921	0.200381	-11.2746	1.75267e-29	3.28142e-28
WBGene00006938	wee-1.1	209.37	-2.25836	0.414118	-5.45341	4.94127e-08	1.83931e-07
WBGene00008061	C41G7.3	225.948	-2.25601	0.304783	-7.40202	1.34124e-13	8.71977e-13
WBGene00012315	immt-2	756.102	-2.25567	0.145586	-15.4937	3.82483e-54	2.05656e-52
WBGene00010353	H02I12.5	148.462	-2.25522	0.409682	-5.50479	3.69603e-08	1.39539e-07
WBGene00044537	B0238.15	9.24885	-2.25257	0.724359	-3.10974	0.00187249	0.00380364
WBGene00195070	C16C8.20	15.2062	-2.25099	0.597858	-3.76508	0.000166495	0.000397343
WBGene00020433	T11F8.1	100.669	-2.25083	0.314067	-7.16672	7.68164e-13	4.69127e-12
WBGene00019044	F58E1.13	15.6821	-2.25025	0.521963	-4.31114	1.62418e-05	4.43758e-05
WBGene00007277	asfl-1	266.134	-2.24627	0.217518	-10.3268	5.32879e-25	7.81677e-24
WBGene00007171	B0393.6	334.893	-2.2453	0.346193	-6.4857	8.83223e-11	4.43048e-10
WBGene00011819	hal-2	330.529	-2.24426	0.237863	-9.43508	3.90704e-21	4.42515e-20
WBGene00020349	T08B2.11	85.174	-2.2432	0.378844	-5.92117	3.19667e-09	1.36282e-08
WBGene00014242	sdz-36	57.9206	-2.24277	0.443931	-5.05208	4.3703e-07	1.44709e-06
WBGene00003231	mex-6	2807.41	-2.24246	0.267665	-8.37787	5.3894e-17	4.544e-16
WBGene00002068	ify-1	1785.65	-2.24246	0.149563	-14.9934	8.1153e-51	3.92994e-49
WBGene00001760	gst-12	30.0868	-2.24117	0.464633	-4.82353	1.41043e-06	4.42029e-06
WBGene00021014	W03G9.2	174.507	-2.23738	0.249118	-8.98121	2.67809e-19	2.66031e-18
WBGene00017548	F18A1.7	2097.47	-2.23599	0.221736	-10.084	6.50148e-24	8.90579e-23
WBGene00000473	cey-2	982.57	-2.23377	0.366426	-6.0961	1.08688e-09	4.89324e-09
WBGene00043705	egrh-2	21.4655	-2.22918	0.47273	-4.71555	2.41059e-06	7.33716e-06
WBGene00012277	ccch-3	396.881	-2.2291	0.344714	-6.46651	1.00292e-10	4.99771e-10
WBGene00021832	Y54E10A.12	123.326	-2.22788	0.238144	-9.35517	8.34682e-21	9.21872e-20
WBGene00019354	K03B4.2	844.416	-2.22785	0.150157	-14.8368	8.46569e-50	3.93563e-48
WBGene00013137	Y53C10A.6	530.083	-2.22745	0.157049	-14.1832	1.16406e-45	4.60411e-44
WBGene00003749	nlp-11	23.1147	-2.22502	0.551179	-4.03684	5.41763e-05	0.000138012
WBGene00007985	swah-1	101.488	-2.22354	0.266273	-8.35059	6.79206e-17	5.68854e-16
WBGene00007270	C03C10.4	1005.23	-2.22207	0.32479	-6.84155	7.83399e-12	4.35161e-11
WBGene00000885	cyn-9	251.281	-2.22096	0.28681	-7.74369	9.65758e-15	6.87636e-14
WBGene00008248	srsx-27	12.0506	-2.22036	0.759179	-2.92468	0.00344807	0.0066954
WBGene00018991	F56F11.4	822.45	-2.21727	0.150429	-14.7397	3.58549e-49	1.62682e-47
WBGene00017177	F02E8.4	264.971	-2.2162	0.357708	-6.19555	5.80801e-10	2.69182e-09
WBGene00000465	cpg-1	102.66	-2.21614	0.638224	-3.47236	0.0005159	0.00114141
WBGene00013639	Y105C5A.15	84.3434	-2.21503	0.426298	-5.19596	2.03664e-07	7.04156e-07
WBGene00017549	F18A1.8	101.286	-2.21117	0.361687	-6.11348	9.74807e-10	4.4031e-09
WBGene00019458	K06H7.7	215.317	-2.21051	0.35258	-6.26952	3.62168e-10	1.7068e-09
WBGene00017269	F08F8.4	718.288	-2.20999	0.312975	-7.06125	1.65017e-12	9.73924e-12
WBGene00044987	K07A1.17	185.533	-2.20873	0.233803	-9.44696	3.488e-21	3.9654e-20
WBGene00006976	zhp-3	478.539	-2.20805	0.225296	-9.80068	1.11833e-22	1.41634e-21
WBGene00007643	marc-3	396.7	-2.20673	0.290935	-7.58498	3.32551e-14	2.26227e-13
WBGene00012128	nra-1	1037.84	-2.20546	0.18509	-11.9156	9.81513e-33	2.21669e-31
WBGene00011898	T21C9.13	698.567	-2.20456	0.23231	-9.48973	2.31624e-21	2.66942e-20
WBGene00008343	C56A3.4	214.718	-2.20348	0.183481	-12.0093	3.1763e-33	7.33804e-32
WBGene00010666	K08E4.2	172.616	-2.20228	0.281373	-7.8269	5.00027e-15	3.61825e-14
WBGene00021364	Y37E11AL.9	45.6012	-2.20063	0.562361	-3.91319	9.10847e-05	0.000225606
WBGene00010690	K08H2.3	123.054	-2.20012	0.313643	-7.01472	2.30406e-12	1.34358e-11
WBGene00017712	F22E5.17	59.5795	-2.19901	0.422745	-5.20175	1.9742e-07	6.83977e-07
WBGene00007445	C08F8.3	700.887	-2.19818	0.164248	-13.3832	7.57729e-41	2.43586e-39
WBGene00003230	mex-5	4236.58	-2.19756	0.36891	-5.9569	2.57065e-09	1.11003e-08
WBGene00012499	Y24F12A.4	74.7386	-2.19692	0.27273	-8.05528	7.93e-16	6.08813e-15
WBGene00018441	math-29	25.4523	-2.19467	0.437246	-5.0193	5.18592e-07	1.70483e-06
WBGene00001864	him-5	77.4197	-2.19243	0.317698	-6.90101	5.16352e-12	2.91212e-11
WBGene00021730	Y49F6C.8	217.571	-2.19215	0.180883	-12.1192	8.36176e-34	2.00855e-32
WBGene00017786	F25E5.5	23.3678	-2.18922	0.514299	-4.25671	2.07455e-05	5.60022e-05
WBGene00018302	F41G3.6	1062.61	-2.18883	0.147656	-14.8239	1.02715e-49	4.76049e-48
WBGene00015899	C17E7.4	768.682	-2.18789	0.159998	-13.6745	1.4415e-42	5.1006e-41
WBGene00008316	dod-18	275.027	-2.18678	0.408045	-5.35916	8.36095e-08	3.02867e-07
WBGene00012038	T26E3.5	239.939	-2.18527	0.37423	-5.83939	5.23935e-09	2.17476e-08
WBGene00020404	T10B11.8	428.131	-2.18259	0.195273	-11.1771	5.27572e-29	9.62692e-28
WBGene00003865	oma-2	714.503	-2.18255	0.425752	-5.12634	2.9543e-07	1.00015e-06
WBGene00015180	B0416.4	183.611	-2.18204	0.404005	-5.40102	6.62646e-08	2.4354e-07
WBGene00020461	T12C9.7	40.9992	-2.1804	0.445373	-4.89567	9.79736e-07	3.11845e-06
WBGene00019153	H04M03.3	314.2	-2.18014	0.230053	-9.47669	2.62469e-21	3.01112e-20
WBGene00000772	cpb-3	1026.08	-2.17786	0.22317	-9.75873	1.69258e-22	2.11699e-21
WBGene00022787	tag-307	554.188	-2.17768	0.173833	-12.5274	5.28503e-36	1.39845e-34
WBGene00020354	T08B6.5	349.596	-2.1768	0.351844	-6.18681	6.13921e-10	2.83922e-09
WBGene00007757	C27A7.6	85.7542	-2.173	0.426295	-5.0974	3.44349e-07	1.15566e-06
WBGene00008569	fbxa-101	197.759	-2.17288	0.258722	-8.39852	4.52132e-17	3.83348e-16
WBGene00014902	Y49E10.5	8.73347	-2.16916	0.713198	-3.04146	0.00235433	0.00469965
WBGene00255714	B0511.19	217.581	-2.16886	0.185707	-11.6789	1.63332e-31	3.41326e-30
WBGene00007979	imp-1	3774.06	-2.16722	0.0949809	-22.8175	3.07574e-115	9.48394e-113
WBGene00017933	F29G9.7	13.1696	-2.16662	0.670791	-3.22995	0.00123814	0.00258527
WBGene00008789	F14D7.2	759.033	-2.16646	0.156396	-13.8524	1.23048e-43	4.50153e-42
WBGene00086551	D2005.7	285.968	-2.16377	0.30761	-7.03415	2.00478e-12	1.17678e-11
WBGene00010000	F53F8.3	1033.33	-2.16354	0.380188	-5.69071	1.26509e-08	5.02875e-08
WBGene00017452	bath-29	64.4746	-2.1628	0.306436	-7.0579	1.69038e-12	9.96487e-12
WBGene00045406	D1086.19	53.7563	-2.16268	0.441504	-4.89844	9.66001e-07	3.07788e-06
WBGene00021541	Y42H9B.3	1016.38	-2.16236	0.219446	-9.85369	6.6071e-23	8.51764e-22
WBGene00003993	pgl-2	166.725	-2.15913	0.222371	-9.70957	2.74489e-22	3.38275e-21
WBGene00013728	Y111B2A.2	459.186	-2.15874	0.203443	-10.611	2.64865e-26	4.17729e-25
WBGene00008823	F14H3.4	525.108	-2.1574	0.323788	-6.66299	2.68312e-11	1.41696e-10
WBGene00015591	cyk-7	193.611	-2.15512	0.358859	-6.00549	1.90755e-09	8.37825e-09
WBGene00011941	T23B5.4	56.1536	-2.15439	0.346588	-6.21599	5.10025e-10	2.37472e-09
WBGene00015903	C17E7.9	259.783	-2.15081	0.269367	-7.98468	1.40884e-15	1.06166e-14
WBGene00016767	C49C8.3	44.6129	-2.15068	0.440547	-4.88184	1.05098e-06	3.33599e-06
WBGene00000867	cyb-2.2	910.566	-2.15002	0.203415	-10.5696	4.12075e-26	6.44517e-25
WBGene00015134	B0304.2	118.569	-2.14811	0.239865	-8.95549	3.38217e-19	3.32474e-18
WBGene00011061	wago-1	2321.86	-2.14372	0.301562	-7.10872	1.17122e-12	7.04455e-12
WBGene00014061	ZK673.5	102.64	-2.14216	0.288535	-7.42425	1.13417e-13	7.41827e-13
WBGene00019141	bath-5	90.2369	-2.13927	0.400447	-5.3422	9.18228e-08	3.30322e-07
WBGene00008005	C38D4.4	319.626	-2.13793	0.281018	-7.60781	2.78778e-14	1.91197e-13
WBGene00022399	Y97E10AR.4	234.28	-2.13784	0.244801	-8.733	2.48013e-18	2.31311e-17
WBGene00017135	EEED8.4	802.603	-2.13269	0.546001	-3.90601	9.38338e-05	0.000231846
WBGene00007083	AH10.2	18.9455	-2.13156	0.597193	-3.56929	0.000357945	0.000813874
WBGene00008172	C48B4.9	138.435	-2.13106	0.250453	-8.50881	1.7573e-17	1.53297e-16
WBGene00010281	F58G11.3	723.266	-2.12939	0.28662	-7.42932	1.09161e-13	7.14914e-13
WBGene00015559	npr-17	19.6692	-2.12931	0.515144	-4.13343	3.57384e-05	9.32674e-05
WBGene00044372	ZC239.21	164.276	-2.12716	0.24598	-8.64767	5.25598e-18	4.78101e-17
WBGene00001597	gld-3	2039.5	-2.1269	0.166052	-12.8086	1.46721e-37	4.08252e-36
WBGene00012565	fbxa-210	399.519	-2.12635	0.215625	-9.86137	6.121e-23	7.89772e-22
WBGene00018118	F36H12.2	21.0358	-2.12618	0.52918	-4.01788	5.87249e-05	0.000148847
WBGene00012916	Y46G5A.28	752.646	-2.12545	0.32863	-6.46762	9.9559e-11	4.96448e-10
WBGene00003948	pbs-2	1259.66	-2.12507	0.397729	-5.343	9.14199e-08	3.29107e-07
WBGene00020261	vet-1	3024.05	-2.12105	0.588228	-3.60583	0.000311152	0.000714902
WBGene00019139	bath-1	30.2508	-2.11957	0.451715	-4.69227	2.7019e-06	8.15531e-06
WBGene00009086	F23D12.2	137.164	-2.11924	0.242311	-8.74596	2.21132e-18	2.06878e-17
WBGene00015349	henn-1	538.985	-2.11896	0.247814	-8.55064	1.22412e-17	1.08033e-16
WBGene00007109	B0035.6	910.237	-2.11802	0.174485	-12.1387	6.58541e-34	1.58944e-32
WBGene00006311	sun-1	629.11	-2.11794	0.16148	-13.1158	2.67423e-39	8.06485e-38
WBGene00012020	gyg-2	649.477	-2.11677	0.391828	-5.4023	6.57929e-08	2.41983e-07
WBGene00002032	htp-1	149.129	-2.11491	0.32957	-6.41719	1.3881e-10	6.81376e-10
WBGene00017142	EEED8.14	134.764	-2.10833	0.383744	-5.49409	3.92729e-08	1.48047e-07
WBGene00044290	B0035.18	60.3921	-2.10769	0.27312	-7.71708	1.19029e-14	8.41951e-14
WBGene00194981	Y49E10.30	18.2539	-2.10731	0.482975	-4.3632	1.28176e-05	3.55015e-05
WBGene00008207	C49F5.3	196.297	-2.10711	0.181778	-11.5916	4.54372e-31	9.30232e-30
WBGene00011012	R04D3.4	140.277	-2.1069	0.217987	-9.66527	4.23488e-22	5.14347e-21
WBGene00021153	Y4C6A.3	472.775	-2.10581	0.223977	-9.4019	5.35874e-21	6.01078e-20
WBGene00021943	Y55F3BR.6	122.857	-2.10563	0.363218	-5.79714	6.74546e-09	2.76348e-08
WBGene00003983	pes-10	952.801	-2.10357	0.312484	-6.73176	1.67624e-11	9.0033e-11
WBGene00015974	C18E3.5	272.717	-2.10349	0.165587	-12.7032	5.67441e-37	1.53922e-35
WBGene00018598	F48C1.5	203.413	-2.1034	0.373686	-5.6288	1.81466e-08	7.09018e-08
WBGene00004086	pph-4.2	871.378	-2.10335	0.252269	-8.33773	7.57294e-17	6.31803e-16
WBGene00011743	T13F2.2	646.596	-2.10322	0.406903	-5.16886	2.35532e-07	8.06584e-07
WBGene00003951	pbs-5	1659.65	-2.10073	0.18718	-11.2231	3.14181e-29	5.80313e-28
WBGene00002214	klc-1	898.099	-2.09948	0.120876	-17.3688	1.42062e-67	1.18587e-65
WBGene00012301	W06D11.3	62.3673	-2.09883	0.32835	-6.39205	1.63677e-10	7.97228e-10
WBGene00022462	Y110A7A.15	381.798	-2.09861	0.168452	-12.4582	1.26157e-35	3.25274e-34
WBGene00018902	F55G1.6	137.21	-2.09424	0.203033	-10.3148	6.04074e-25	8.82683e-24
WBGene00009921	F52B5.2	846.191	-2.09338	0.172766	-12.1168	8.60573e-34	2.06387e-32
WBGene00022420	Y102E9.2	1374.59	-2.09157	0.106361	-19.6648	4.32071e-86	6.15865e-84
WBGene00010608	K07A1.1	173.171	-2.09143	0.310472	-6.73629	1.62487e-11	8.74291e-11
WBGene00007710	rsa-1	1883.02	-2.09131	0.260015	-8.04303	8.76409e-16	6.71825e-15
WBGene00007365	C06B3.6	18.1856	-2.08915	0.481508	-4.33877	1.43283e-05	3.94255e-05
WBGene00016930	madf-6	100.045	-2.0885	0.289122	-7.22359	5.06314e-13	3.14681e-12
WBGene00022244	Y73B6BL.23	171.308	-2.08648	0.351617	-5.93394	2.95745e-09	1.26441e-08
WBGene00009179	kbp-3	1083.39	-2.08595	0.457811	-4.55636	5.20474e-06	1.51753e-05
WBGene00022036	Y65B4BL.4	215.37	-2.08422	0.38644	-5.39338	6.9145e-08	2.53694e-07
WBGene00014472	MTCE.33	346.836	-2.08301	0.641976	-3.24468	0.00117584	0.00246575
WBGene00010119	F55G7.1	16.5618	-2.07985	0.533223	-3.90053	9.59841e-05	0.000236771
WBGene00003923	pas-2	1218.35	-2.07878	0.114639	-18.1332	1.74265e-73	1.7209e-71
WBGene00007092	B0001.7	810.44	-2.07477	0.136857	-15.1601	6.49549e-52	3.2933e-50
WBGene00002240	ksr-2	504.356	-2.07326	0.209817	-9.88124	5.02071e-23	6.50583e-22
WBGene00022532	ZC155.4	352.677	-2.07111	0.204606	-10.1224	4.3947e-24	6.12542e-23
WBGene00012104	sygl-1	197.483	-2.06812	0.594775	-3.47716	0.000506762	0.00112317
WBGene00017265	snpc-1.3	45.825	-2.06712	0.334987	-6.17075	6.79677e-10	3.1261e-09
WBGene00002033	htp-2	208.124	-2.06612	0.185663	-11.1283	9.13579e-29	1.64914e-27
WBGene00016373	swd-2.1	406.195	-2.06189	0.328037	-6.28554	3.26721e-10	1.54747e-09
WBGene00010913	M110.3	450.865	-2.06142	0.275188	-7.49096	6.83721e-14	4.54881e-13
WBGene00021723	bath-8	84.8949	-2.06037	0.354368	-5.8142	6.09251e-09	2.50686e-08
WBGene00005130	srd-52	8.64273	-2.05801	0.73009	-2.81884	0.00481973	0.00913579
WBGene00018636	F49E8.2	378.296	-2.0578	0.263658	-7.8048	5.95962e-15	4.28781e-14
WBGene00016835	C50F2.1	33.2917	-2.05493	0.422623	-4.86233	1.16012e-06	3.66701e-06
WBGene00008480	E04D5.1	2521.66	-2.05463	0.235845	-8.71181	2.99074e-18	2.77221e-17
WBGene00007974	dhfr-1	716.027	-2.05431	0.239114	-8.59132	8.59762e-18	7.68193e-17
WBGene00016291	C31H1.8	250.108	-2.0541	0.33003	-6.22398	4.84703e-10	2.2617e-09
WBGene00019757	memb-2	292.805	-2.05348	0.357849	-5.73839	9.55787e-09	3.85504e-08
WBGene00006856	usp-14	2027.05	-2.05337	0.0967953	-21.2135	7.16681e-100	1.38825e-97
WBGene00021795	Y52E8A.2	106.181	-2.05315	0.246933	-8.31461	9.20555e-17	7.63374e-16
WBGene00013691	Y105E8B.6	59.7142	-2.0517	0.492443	-4.16637	3.09485e-05	8.16627e-05
WBGene00011501	rmd-1	371.219	-2.04997	0.377011	-5.43743	5.40555e-08	2.00522e-07
WBGene00003949	pbs-3	960.347	-2.04894	0.130578	-15.6913	1.73543e-55	9.96983e-54
WBGene00022131	Y71F9B.13	21.1632	-2.04481	0.494434	-4.13566	3.53941e-05	9.24247e-05
WBGene00004027	pie-1	495.044	-2.04231	0.343126	-5.95207	2.64767e-09	1.14003e-08
WBGene00017843	F26G5.1	359.407	-2.04177	0.169273	-12.062	1.67705e-33	3.95298e-32
WBGene00014029	ZK637.12	9.43165	-2.04018	0.699264	-2.91761	0.00352723	0.00684208
WBGene00010542	K03H1.7	814.913	-2.03987	0.194718	-10.476	1.11316e-25	1.69373e-24
WBGene00018337	F42A9.8	96.1467	-2.03984	0.232051	-8.79049	1.48904e-18	1.40876e-17
WBGene00011600	zim-2	281.246	-2.03981	0.186435	-10.9411	7.32721e-28	1.26522e-26
WBGene00008173	C48B4.10	42.1032	-2.03871	0.433868	-4.69891	2.61548e-06	7.92087e-06
WBGene00010099	fbxb-117	52.6479	-2.03792	0.458712	-4.44269	8.88394e-06	2.5108e-05
WBGene00015747	C13G5.2	261.32	-2.03762	0.233071	-8.74248	2.28054e-18	2.12959e-17
WBGene00007624	hrd-1	380.319	-2.03641	0.359901	-5.65825	1.52925e-08	6.02019e-08
WBGene00013799	athp-3	245.865	-2.03041	0.40926	-4.96118	7.00668e-07	2.26592e-06
WBGene00020823	T26A5.8	429.104	-2.02743	0.236141	-8.58567	9.03099e-18	8.05961e-17
WBGene00011981	T24C2.2	153.014	-2.02711	0.253403	-7.99954	1.24888e-15	9.44407e-15
WBGene00023427	F14D2.15	35.4557	-2.02494	0.370275	-5.46875	4.53213e-08	1.69453e-07
WBGene00011988	har-2	272.037	-2.02354	0.239671	-8.443	3.09289e-17	2.64462e-16
WBGene00018833	ztf-1	154.991	-2.02077	0.210726	-9.58956	8.84607e-22	1.04828e-20
WBGene00004243	puf-7	294.248	-2.0196	0.449678	-4.49121	7.08213e-06	2.02736e-05
WBGene00018698	vha-18	109.752	-2.01934	0.232878	-8.67126	4.27383e-18	3.9088e-17
WBGene00006463	nduf-2.2	403.726	-2.01925	0.195083	-10.3507	4.15388e-25	6.17118e-24
WBGene00003953	pbs-7	1876.33	-2.01885	0.153817	-13.125	2.36834e-39	7.15664e-38
WBGene00000530	clh-3	101.877	-2.01637	0.381461	-5.28592	1.25073e-07	4.4256e-07
WBGene00013380	Y62E10A.14	105.921	-2.01588	0.35343	-5.70376	1.17191e-08	4.68669e-08
WBGene00010807	M01E5.4	730.204	-2.01529	0.14079	-14.3141	1.78547e-46	7.33063e-45
WBGene00007333	ufd-3	2295.93	-2.01524	0.245671	-8.20299	2.34475e-16	1.87146e-15
WBGene00008959	F19H6.4	439.398	-2.01487	0.242865	-8.29624	1.07461e-16	8.85775e-16
WBGene00011155	R09B3.2	1186.68	-2.01344	0.253273	-7.94969	1.8698e-15	1.39442e-14
WBGene00016796	cec-2	517.919	-2.01293	0.217003	-9.27605	1.75885e-20	1.89953e-19
WBGene00023259	C52D10.10	44.1012	-2.01291	0.541171	-3.71954	0.000199583	0.000471982
WBGene00003952	pbs-6	1117.24	-2.0124	0.159757	-12.5967	2.20219e-36	5.88899e-35
WBGene00019163	ubxn-6	1271.29	-2.01088	0.191539	-10.4986	8.76837e-26	1.3409e-24
WBGene00011900	T21C12.4	67.7385	-2.00974	0.439008	-4.57791	4.69639e-06	1.37836e-05
WBGene00012167	W01A8.5	608.162	-2.00831	0.151649	-13.2431	4.94532e-40	1.53742e-38
WBGene00015766	C14C11.2	93.6473	-2.00769	0.387395	-5.18254	2.1889e-07	7.52665e-07
WBGene00000592	coh-3	133.11	-2.00766	0.289295	-6.93985	3.92505e-12	2.24041e-11
WBGene00004217	ptr-2	971.851	-2.0058	0.356437	-5.62736	1.8299e-08	7.146e-08
WBGene00010140	F56A8.4	282.949	-2.00303	0.288318	-6.9473	3.72352e-12	2.1302e-11
WBGene00000913	daf-18	5086.63	-2.00186	0.212885	-9.40347	5.27928e-21	5.92605e-20
WBGene00011791	T15H9.6	359.87	-2.00168	0.22955	-8.72004	2.78105e-18	2.58264e-17
WBGene00184990	C14B1.12	74.6445	-2.00058	0.291265	-6.8686	6.48332e-12	3.62533e-11
WBGene00009606	F40G12.11	577.33	-1.9994	0.211439	-9.45615	3.19484e-21	3.64308e-20
WBGene00006726	ubl-5	385.892	-1.99857	0.545221	-3.66561	0.000246746	0.000576122
WBGene00014124	ZK863.4	2112.11	-1.99814	0.184764	-10.8146	2.93711e-27	4.86588e-26
WBGene00003864	oma-1	1627.94	-1.99803	0.266291	-7.5032	6.22769e-14	4.15427e-13
WBGene00018016	lrr-1	1070.27	-1.99785	0.207386	-9.63347	5.77462e-22	6.91901e-21
WBGene00002034	htp-3	274.293	-1.9961	0.209621	-9.52242	1.69199e-21	1.97255e-20
WBGene00008218	nasp-2	9098.36	-1.99595	0.182152	-10.9576	6.11199e-28	1.06145e-26
WBGene00019433	acdh-3	1229.66	-1.99489	0.110047	-18.1277	1.92671e-73	1.8903e-71
WBGene00011198	R10E4.1	403.004	-1.99331	0.29013	-6.8704	6.40206e-12	3.5852e-11
WBGene00011038	R05H5.3	3836.04	-1.99217	0.119099	-16.7269	8.34261e-63	6.00231e-61
WBGene00017344	F10E7.2	129.024	-1.99202	0.238747	-8.34365	7.20302e-17	6.01938e-16
WBGene00011312	trcs-2	2370.21	-1.99141	0.213881	-9.31086	1.26801e-20	1.38128e-19
WBGene00001595	gld-1	1489.37	-1.99041	0.398104	-4.99971	5.74153e-07	1.87565e-06
WBGene00017017	D1014.4	349.179	-1.98987	0.432003	-4.60614	4.10216e-06	1.2103e-05
WBGene00012919	Y46G5A.34	9.5428	-1.98715	0.633708	-3.13576	0.00171412	0.0035036
WBGene00044253	M117.6	9.75506	-1.98671	0.627609	-3.16552	0.00154807	0.00319054
WBGene00021188	Y13C8A.1	23.6437	-1.98465	0.44206	-4.48954	7.13785e-06	2.04176e-05
WBGene00008224	C50B8.1	476.834	-1.98432	0.163375	-12.1458	6.03978e-34	1.46008e-32
WBGene00001569	gei-12	827.345	-1.98214	0.284347	-6.97086	3.15013e-12	1.81109e-11
WBGene00011320	T01C3.3	41.1854	-1.98027	0.387156	-5.11491	3.13886e-07	1.05812e-06
WBGene00009922	F52B5.3	1190.79	-1.97951	0.139228	-14.2177	7.1103e-46	2.84959e-44
WBGene00077500	C27H6.9	169.02	-1.97669	0.276888	-7.13896	9.40364e-13	5.70372e-12
WBGene00013699	Y106G6D.2	897.781	-1.97599	0.6308	-3.13251	0.00173317	0.00353919
WBGene00185086	F59A3.12	117.884	-1.97534	0.224113	-8.81403	1.20721e-18	1.14932e-17
WBGene00003413	mrp-7	603.771	-1.9743	0.31921	-6.18497	6.21148e-10	2.86826e-09
WBGene00005007	spr-2	1215.93	-1.97418	0.113794	-17.3487	2.01714e-67	1.67456e-65
WBGene00011789	T15H9.4	12.2859	-1.97358	0.605914	-3.2572	0.00112518	0.00236938
WBGene00012098	fbxb-86	66.5877	-1.97042	0.3301	-5.96914	2.38503e-09	1.0352e-08
WBGene00016178	mesp-1	118.716	-1.96888	0.444944	-4.425	9.64433e-06	2.71341e-05
WBGene00017357	F10E9.5	364.584	-1.96832	0.38873	-5.06347	4.11702e-07	1.36983e-06
WBGene00020383	T09B4.9	556.112	-1.96588	0.239397	-8.2118	2.17901e-16	1.74842e-15
WBGene00018900	rod-1	3651.72	-1.96561	0.107776	-18.2379	2.58321e-74	2.61945e-72
WBGene00006723	ubh-3	501.044	-1.96393	0.350995	-5.59532	2.20215e-08	8.52917e-08
WBGene00016564	C41D11.5	774.936	-1.96359	0.226283	-8.67757	4.04306e-18	3.70221e-17
WBGene00009563	F39H2.3	385.167	-1.96324	0.225458	-8.70782	3.09785e-18	2.86973e-17
WBGene00006557	tbx-38	128.811	-1.96311	0.352524	-5.56872	2.56618e-08	9.86828e-08
WBGene00021667	snpc-3.2	19.3637	-1.96306	0.594367	-3.30277	0.000957344	0.00203668
WBGene00004163	pqn-82	358.108	-1.95988	0.43292	-4.52711	5.97958e-06	1.72877e-05
WBGene00013445	Y66D12A.19	230.862	-1.95925	0.334055	-5.86506	4.4897e-09	1.8796e-08
WBGene00020684	T22D1.5	433.016	-1.95849	0.238554	-8.20984	2.21475e-16	1.7752e-15
WBGene00020375	T09B4.1	2688.41	-1.95819	0.221602	-8.83653	9.87409e-19	9.46622e-18
WBGene00008535	F02H6.2	633.92	-1.95799	0.183542	-10.6678	1.44029e-26	2.31751e-25
WBGene00015132	B0303.14	373.946	-1.9557	0.309653	-6.3158	2.68764e-10	1.28423e-09
WBGene00011275	psf-1	335.398	-1.95482	0.206855	-9.45021	3.38166e-21	3.8474e-20
WBGene00007221	cpna-3	723.739	-1.95386	0.156248	-12.5049	7.02003e-36	1.83891e-34
WBGene00019692	M01A10.1	93.22	-1.95288	0.246297	-7.92896	2.20997e-15	1.63518e-14
WBGene00016387	kbp-5	771.24	-1.95246	0.309488	-6.30868	2.81429e-10	1.34263e-09
WBGene00004467	rpn-11	1627.53	-1.952	0.209261	-9.32807	1.07812e-20	1.1821e-19
WBGene00013719	Y106G6H.6	1092.75	-1.95182	0.116661	-16.7307	7.83746e-63	5.66585e-61
WBGene00018427	F44E7.5	339.27	-1.95106	0.232574	-8.38899	4.90329e-17	4.14339e-16
WBGene00206366	C03H5.9	19.3948	-1.95038	0.499105	-3.90775	9.31604e-05	0.000230295
WBGene00012654	Y39A1A.16	86.2515	-1.94897	0.454108	-4.29187	1.77174e-05	4.82675e-05
WBGene00011835	T19B10.8	1345.92	-1.94731	0.236354	-8.23895	1.73731e-16	1.4041e-15
WBGene00004302	ran-1	8413.22	-1.94727	0.137784	-14.1328	2.38587e-45	9.36313e-44
WBGene00016652	got-2.1	454.291	-1.94676	0.148661	-13.0952	3.50605e-39	1.04277e-37
WBGene00006704	ubc-7	2543.86	-1.94663	0.195185	-9.97324	1.99614e-23	2.64559e-22
WBGene00018595	fbxa-145	14.9918	-1.946	0.548507	-3.54781	0.000388449	0.000878736
WBGene00016939	C55B6.1	331.715	-1.94555	0.160133	-12.1496	5.76386e-34	1.39561e-32
WBGene00013431	ceh-92	44.797	-1.94377	0.374082	-5.1961	2.03517e-07	7.03807e-07
WBGene00006375	syp-1	297.638	-1.9432	0.187856	-10.3441	4.45058e-25	6.59253e-24
WBGene00003947	pbs-1	1600.54	-1.94249	0.258915	-7.5024	6.2658e-14	4.176e-13
WBGene00012551	cec-7	372.095	-1.9419	0.199032	-9.75672	1.72651e-22	2.15764e-21
WBGene00013214	Y54G11A.3	311.829	-1.94075	0.355509	-5.45908	4.78597e-08	1.78326e-07
WBGene00008174	C48B4.11	215.288	-1.93964	0.177992	-10.8973	1.1867e-27	2.02597e-26
WBGene00015677	cpg-4	142.582	-1.93909	0.319231	-6.07424	1.24575e-09	5.57692e-09
WBGene00003950	pbs-4	1121.48	-1.93804	0.143076	-13.5455	8.42141e-42	2.8529e-40
WBGene00016182	C28C12.12	349.203	-1.937	0.27969	-6.92554	4.34324e-12	2.46421e-11
WBGene00001872	him-14	44.8453	-1.93605	0.333873	-5.79877	6.68035e-09	2.73829e-08
WBGene00012481	Y18D10A.11	366.019	-1.93591	0.292856	-6.61043	3.83203e-11	1.99443e-10
WBGene00012029	T25G3.1	292.425	-1.93405	0.412473	-4.68891	2.74662e-06	8.2749e-06
WBGene00021038	W05F2.6	203.638	-1.93389	0.359305	-5.38231	7.35371e-08	2.6844e-07
WBGene00020725	cnp-3	932.43	-1.93303	0.205747	-9.3952	5.71084e-21	6.3679e-20
WBGene00009203	aptf-3	176.508	-1.93166	0.215441	-8.96611	3.07178e-19	3.03263e-18
WBGene00021419	eri-5	155.097	-1.93057	0.358395	-5.38672	7.17548e-08	2.62632e-07
WBGene00013024	cept-2	584.999	-1.93012	0.228162	-8.4594	2.68758e-17	2.31508e-16
WBGene00012780	Y42A5A.5	19.6757	-1.92877	0.554847	-3.47621	0.000508549	0.00112647
WBGene00018806	F54D10.5	197.09	-1.92869	0.20518	-9.40002	5.45535e-21	6.10102e-20
WBGene00003418	msh-2	870.969	-1.92858	0.133285	-14.4696	1.88467e-47	8.08964e-46
WBGene00006552	tbx-33	417.912	-1.92779	0.196365	-9.8174	9.47602e-23	1.20821e-21
WBGene00018668	bath-2	132.517	-1.92777	0.271553	-7.09906	1.25607e-12	7.53094e-12
WBGene00010502	K02C4.3	2083.53	-1.92668	0.157823	-12.2078	2.82365e-34	6.97101e-33
WBGene00011274	R53.5	319.004	-1.92554	0.184575	-10.4323	1.76492e-25	2.66395e-24
WBGene00022669	ZK177.1	742.888	-1.92464	0.236542	-8.13656	4.06661e-16	3.19347e-15
WBGene00015698	kca-1	31.6306	-1.92417	0.394879	-4.8728	1.10029e-06	3.4859e-06
WBGene00001435	fkh-3	277.328	-1.92295	0.273531	-7.0301	2.06391e-12	1.21055e-11
WBGene00007515	C10C6.7	12.5787	-1.92275	0.573899	-3.35033	0.000807154	0.00173846
WBGene00011464	T05B9.1	1394.33	-1.9215	0.138604	-13.8632	1.05839e-43	3.90031e-42
WBGene00010609	dut-1	2384.23	-1.92146	0.158771	-12.1021	1.02915e-33	2.45647e-32
WBGene00220246	ZK858.10	299.815	-1.9212	0.178907	-10.7385	6.71149e-27	1.09389e-25
WBGene00001856	hil-5	1413.67	-1.92099	0.299443	-6.41521	1.40629e-10	6.89633e-10
WBGene00019600	rga-3	506.029	-1.91969	0.338658	-5.66853	1.44031e-08	5.68635e-08
WBGene00020782	T24H7.3	318.99	-1.91914	0.202744	-9.46582	2.91268e-21	3.33139e-20
WBGene00003228	mex-1	1480.41	-1.91795	0.430056	-4.45978	8.20448e-06	2.32835e-05
WBGene00012210	W02D9.4	19.2304	-1.91705	0.583264	-3.28676	0.00101346	0.00215
WBGene00020665	T22B2.1	1145.64	-1.91601	0.315579	-6.07143	1.26776e-09	5.67038e-09
WBGene00011925	T22C8.4	139.154	-1.9154	0.461855	-4.14719	3.36583e-05	8.82224e-05
WBGene00015098	snpc-3.1	17.9266	-1.91535	0.535929	-3.57389	0.000351713	0.000800669
WBGene00017532	ent-5	54.3517	-1.9151	0.434956	-4.40297	1.06779e-05	2.98486e-05
WBGene00014789	F59C6.10	54.4415	-1.91315	0.483076	-3.96035	7.48388e-05	0.000187116
WBGene00022393	Y97E10AL.2	686.529	-1.91172	0.193069	-9.90176	4.09026e-23	5.3184e-22
WBGene00011560	T07C4.3	1053.47	-1.91016	0.295046	-6.47411	9.53733e-11	4.76677e-10
WBGene00003229	mex-3	3132.42	-1.90954	0.378855	-5.04029	4.64832e-07	1.53512e-06
WBGene00018903	F55G1.7	156.154	-1.90945	0.458676	-4.16296	3.14142e-05	8.28048e-05
WBGene00018585	F48A11.4	556.69	-1.90839	0.24705	-7.72473	1.1209e-14	7.93613e-14
WBGene00002992	lin-3	281.917	-1.90725	0.236212	-8.0743	6.78661e-16	5.23157e-15
WBGene00009437	F35G2.3	68.6986	-1.90693	0.54655	-3.48903	0.000484778	0.00107856
WBGene00011490	T05F1.4	581.548	-1.90598	0.185327	-10.2844	8.28567e-25	1.19912e-23
WBGene00016702	C46A5.6	158.565	-1.90425	0.272657	-6.98404	2.86819e-12	1.65786e-11
WBGene00018509	F46F11.6	447.403	-1.90358	0.145744	-13.0611	5.4906e-39	1.62343e-37
WBGene00008117	gsr-1	1755.14	-1.90278	0.0980923	-19.3978	8.05223e-84	1.05792e-81
WBGene00015976	C18E3.9	264.157	-1.90192	0.20596	-9.23438	2.59779e-20	2.77189e-19
WBGene00008417	D2030.7	260.403	-1.90067	0.189408	-10.0348	1.07192e-23	1.44734e-22
WBGene00007187	tag-342	749.108	-1.9006	0.312254	-6.0867	1.15258e-09	5.1813e-09
WBGene00018335	F42A9.6	179.909	-1.89754	0.217027	-8.74334	2.26319e-18	2.11469e-17
WBGene00012299	W06D11.1	193.377	-1.89625	0.18788	-10.0929	5.94054e-24	8.17447e-23
WBGene00008399	D2005.4	434.503	-1.89569	0.163434	-11.5992	4.16188e-31	8.55535e-30
WBGene00012002	T24H10.4	247.917	-1.89497	0.246637	-7.68323	1.55123e-14	1.08407e-13
WBGene00016485	C36C9.1	325.359	-1.89315	0.253895	-7.45642	8.89024e-14	5.86306e-13
WBGene00001600	glh-3	371.753	-1.8928	0.155384	-12.1814	3.90489e-34	9.54676e-33
WBGene00000168	apx-1	539.83	-1.89272	0.498487	-3.79692	0.000146503	0.000352358
WBGene00017011	eaf-1	1099.8	-1.89213	0.307294	-6.15741	7.39434e-10	3.38651e-09
WBGene00006791	unc-57	660.044	-1.89135	0.185452	-10.1986	2.011e-24	2.86373e-23
WBGene00000935	daz-1	285.554	-1.89095	0.321355	-5.88429	3.99776e-09	1.68157e-08
WBGene00018341	F42A10.5	1282.37	-1.8908	0.104371	-18.1162	2.37546e-73	2.31554e-71
WBGene00012109	T28A8.3	444.631	-1.89074	0.186665	-10.1291	4.106e-24	5.7336e-23
WBGene00004887	smn-1	585.61	-1.88989	0.314889	-6.00176	1.95185e-09	8.56534e-09
WBGene00013756	ftr-1	46.3176	-1.88798	0.385612	-4.89606	9.77767e-07	3.1134e-06
WBGene00021088	W08E12.7	3583.45	-1.88779	0.320781	-5.88499	3.98079e-09	1.67584e-08
WBGene00009272	gras-1	342.783	-1.88702	0.182618	-10.3332	4.98856e-25	7.34621e-24
WBGene00022034	deps-1	672.333	-1.8859	0.363431	-5.18916	2.11242e-07	7.28687e-07
WBGene00007022	mdt-22	384.279	-1.88579	0.299891	-6.28826	3.21054e-10	1.52206e-09
WBGene00007711	lid-1	562.993	-1.88568	0.124279	-15.1729	5.34585e-52	2.71955e-50
WBGene00008384	D1081.6	262.772	-1.88547	0.334423	-5.63799	1.72047e-08	6.7326e-08
WBGene00009668	cfim-1	596.467	-1.88327	0.258746	-7.27846	3.37651e-13	2.13098e-12
WBGene00004468	rpn-12	1229.99	-1.88273	0.159162	-11.8291	2.7624e-32	6.04011e-31
WBGene00017005	D1007.8	193.424	-1.88181	0.300044	-6.27179	3.56915e-10	1.68257e-09
WBGene00006713	ubc-18	1911.33	-1.88157	0.187376	-10.0417	9.99352e-24	1.35419e-22
WBGene00019797	fbxb-31	144.887	-1.88116	0.339807	-5.53596	3.09529e-08	1.1783e-07
WBGene00007167	rbg-3	1011.77	-1.88115	0.155671	-12.0842	1.28082e-33	3.03321e-32
WBGene00021465	Y39G10AR.7	51.0159	-1.88103	0.54125	-3.47534	0.000510205	0.00112981
WBGene00008371	D1054.3	946.764	-1.88083	0.285782	-6.58136	4.66176e-11	2.4072e-10
WBGene00014131	sdz-38	88.7758	-1.87913	0.336484	-5.58461	2.3422e-08	9.04608e-08
WBGene00011542	fbxa-104	51.9013	-1.87907	0.351254	-5.34961	8.81451e-08	3.18456e-07
WBGene00013383	aptf-2	853.908	-1.87816	0.173279	-10.8389	2.25115e-27	3.7708e-26
WBGene00001503	fum-1	948.294	-1.87714	0.398884	-4.70597	2.52658e-06	7.66702e-06
WBGene00009820	F47B10.9	348.775	-1.87659	0.295151	-6.35806	2.04316e-10	9.85009e-10
WBGene00019037	fbxb-17	520.457	-1.87615	0.466761	-4.01951	5.83194e-05	0.000147893
WBGene00018442	sdz-18	164.654	-1.87579	0.304458	-6.16106	7.22603e-10	3.31244e-09
WBGene00021877	Y54G2A.12	75.0991	-1.87507	0.34309	-5.46526	4.62238e-08	1.72528e-07
WBGene00003499	mut-2	261.198	-1.87413	0.192381	-9.74175	2.00078e-22	2.48396e-21
WBGene00001755	gst-7	934.85	-1.87194	0.218309	-8.57474	9.93088e-18	8.81584e-17
WBGene00011746	T13F2.6	456.626	-1.87081	0.175581	-10.655	1.65215e-26	2.63872e-25
WBGene00014115	gld-4	3615.29	-1.87029	0.162676	-11.497	1.36516e-30	2.71755e-29
WBGene00007762	C27B7.5	414.5	-1.86999	0.182553	-10.2435	1.26563e-24	1.81599e-23
WBGene00016238	C30A5.3	1621.6	-1.86864	0.173507	-10.7698	4.78032e-27	7.86774e-26
WBGene00009173	prom-1	154.64	-1.86762	0.242663	-7.69634	1.40013e-14	9.83937e-14
WBGene00018513	F46F11.10	69.8064	-1.86667	0.261499	-7.13831	9.44828e-13	5.72849e-12
WBGene00016609	C43E11.12	371.225	-1.86649	0.363981	-5.128	2.92838e-07	9.91816e-07
WBGene00016779	sdz-7	99.6156	-1.8656	0.341625	-5.46095	4.73599e-08	1.76595e-07
WBGene00009277	F30F8.10	463.396	-1.86517	0.165107	-11.2968	1.36135e-29	2.57378e-28
WBGene00004383	rnh-2	486.862	-1.86442	0.259735	-7.17816	7.06567e-13	4.32908e-12
WBGene00001855	hil-4	1002.79	-1.86426	0.415926	-4.48218	7.38839e-06	2.10943e-05
WBGene00000392	cdd-2	133.731	-1.8641	0.219452	-8.49434	1.99053e-17	1.73243e-16
WBGene00009138	F25H9.6	335.092	-1.86351	0.172069	-10.83	2.48072e-27	4.13244e-26
WBGene00008536	F02H6.3	368.816	-1.8619	0.282165	-6.59863	4.14988e-11	2.15318e-10
WBGene00014234	vps-29	424.124	-1.86168	0.143616	-12.9629	1.98486e-38	5.74506e-37
WBGene00016056	C24D10.5	72.2888	-1.86096	0.325246	-5.72168	1.05473e-08	4.23603e-08
WBGene00077543	F27D4.8	51.709	-1.85789	0.284481	-6.53079	6.54247e-11	3.32941e-10
WBGene00020783	blos-4	141.505	-1.85787	0.299898	-6.19501	5.82828e-10	2.70038e-09
WBGene00020896	T28D9.4	400.798	-1.85675	0.158902	-11.6848	1.52371e-31	3.18861e-30
WBGene00021412	cyp-29A3	16.6805	-1.85661	0.581978	-3.19017	0.00142187	0.0029445
WBGene00015852	C16C8.14	30.5453	-1.85624	0.421657	-4.40226	1.0713e-05	2.99414e-05
WBGene00003164	mdt-6	668.852	-1.85567	0.276347	-6.715	1.88067e-11	1.00656e-10
WBGene00017292	F09E5.16	13.4131	-1.85545	0.612821	-3.02772	0.00246402	0.00490823
WBGene00003924	pas-3	1151.4	-1.85486	0.130116	-14.2554	4.14732e-46	1.67545e-44
WBGene00014143	ZK899.5	161.204	-1.85472	0.398575	-4.65337	3.2656e-06	9.75675e-06
WBGene00022262	Y73C8C.3	495.676	-1.8521	0.357619	-5.17897	2.23117e-07	7.66152e-07
WBGene00001778	gst-30	27.7464	-1.85192	0.405885	-4.56268	5.0504e-06	1.47713e-05
WBGene00011777	T14G10.8	15.9897	-1.85166	0.52312	-3.53965	0.000400657	0.000902973
WBGene00006556	tbx-37	97.7102	-1.85106	0.32036	-5.77805	7.55726e-09	3.08102e-08
WBGene00021596	spsb-2	277.492	-1.85007	0.241194	-7.67045	1.71396e-14	1.19502e-13
WBGene00015819	fbxc-44	173.343	-1.84998	0.214887	-8.60906	7.3659e-18	6.62449e-17
WBGene00016263	C30F12.4	186.153	-1.84925	0.348597	-5.30484	1.12775e-07	4.01771e-07
WBGene00018564	F47D12.9	1140.89	-1.8488	0.171461	-10.7827	4.15657e-27	6.85607e-26
WBGene00006729	ucp-4	128.44	-1.84825	0.293245	-6.30275	2.92402e-10	1.39234e-09
WBGene00022302	Y76B12C.8	11.2764	-1.84693	0.605311	-3.0512	0.0022793	0.0045589
WBGene00007788	C28A5.1	138.353	-1.84669	0.319409	-5.78159	7.4e-09	3.01854e-08
WBGene00012112	T28A8.6	206.514	-1.8465	0.201109	-9.1816	4.24733e-20	4.48448e-19
WBGene00008016	C38D9.8	173.36	-1.84564	0.310365	-5.94666	2.73665e-09	1.17566e-08
WBGene00044065	tag-229	122.814	-1.84363	0.232108	-7.94298	1.97383e-15	1.46765e-14
WBGene00018923	eme-1	370.496	-1.84345	0.177978	-10.3577	3.86019e-25	5.74617e-24
WBGene00012744	Y40H7A.4	9.06761	-1.84264	0.660055	-2.79165	0.00524401	0.00986328
WBGene00001372	exo-3	446.15	-1.84246	0.212017	-8.69014	3.61978e-18	3.33483e-17
WBGene00020466	T12F5.1	713.325	-1.84224	0.29672	-6.20869	5.34292e-10	2.48083e-09
WBGene00007102	B0024.13	108.772	-1.84177	0.24467	-7.52758	5.16908e-14	3.47109e-13
WBGene00013924	rad-23	2701.19	-1.84071	0.163307	-11.2715	1.81502e-29	3.39394e-28
WBGene00019631	K10D2.5	143.838	-1.8397	0.208703	-8.8149	1.19796e-18	1.14124e-17
WBGene00045078	C46C2.7	88.0669	-1.83873	0.238933	-7.69557	1.40865e-14	9.88543e-14
WBGene00012110	T28A8.4	169.372	-1.83871	0.189686	-9.69343	3.21548e-22	3.9466e-21
WBGene00018665	bath-4	43.5194	-1.83867	0.31284	-5.87734	4.16923e-09	1.75175e-08
WBGene00016947	C55B7.11	172.342	-1.83722	0.195443	-9.40025	5.44339e-21	6.09216e-20
WBGene00015938	anat-1	469.882	-1.83716	0.163996	-11.2024	3.96637e-29	7.29937e-28
WBGene00018137	bath-41	1100.24	-1.83654	0.183641	-10.0007	1.5128e-23	2.02094e-22
WBGene00004205	psr-1	484.261	-1.83601	0.135254	-13.5745	5.66993e-42	1.94256e-40
WBGene00019244	H25P19.1	241.35	-1.83525	0.267661	-6.85664	7.05e-12	3.93493e-11
WBGene00009673	F43G9.13	352.442	-1.83519	0.267997	-6.84783	7.49807e-12	4.17576e-11
WBGene00017159	F01F1.2	301.656	-1.83481	0.253331	-7.24275	4.39684e-13	2.74285e-12
WBGene00000206	asb-1	1112.51	-1.83461	0.173448	-10.5773	3.79648e-26	5.94414e-25
WBGene00010493	meg-2	386.19	-1.83333	0.394545	-4.6467	3.37287e-06	1.00554e-05
WBGene00007785	C27H6.3	245.197	-1.83173	0.243892	-7.51042	5.89371e-14	3.93844e-13
WBGene00016112	C25H3.3	193.705	-1.83153	0.313654	-5.83932	5.24142e-09	2.17502e-08
WBGene00012209	hmg-20	180.563	-1.8286	0.396169	-4.6157	3.9177e-06	1.15882e-05
WBGene00012512	ekl-5	635.086	-1.82781	0.2209	-8.27436	1.29145e-16	1.0553e-15
WBGene00011597	zim-1	252.439	-1.82768	0.171639	-10.6484	1.77376e-26	2.82697e-25
WBGene00011887	set-17	656.137	-1.82642	0.170648	-10.7028	9.87089e-27	1.60365e-25
WBGene00017460	bath-30	127.45	-1.82296	0.22898	-7.96123	1.70331e-15	1.27465e-14
WBGene00009270	F30F8.1	311.506	-1.82239	0.207582	-8.77912	1.64757e-18	1.55388e-17
WBGene00019824	R02D3.7	888.58	-1.82167	0.204152	-8.92307	4.53527e-19	4.42657e-18
WBGene00021391	smut-1	708.873	-1.82008	0.157002	-11.5927	4.48711e-31	9.19888e-30
WBGene00019712	M01E11.3	106.083	-1.81926	0.223416	-8.14291	3.85905e-16	3.03679e-15
WBGene00021853	Y54F10AM.11	81.7563	-1.81841	0.508062	-3.57911	0.000344769	0.0007864
WBGene00010198	spat-1	861.238	-1.81694	0.212034	-8.56909	1.04304e-17	9.24297e-17
WBGene00000155	app-1	1261.62	-1.81605	0.271019	-6.70084	2.07225e-11	1.10518e-10
WBGene00003507	mut-14	119.15	-1.81591	0.246037	-7.38064	1.57532e-13	1.01978e-12
WBGene00015136	B0304.4	103.295	-1.81198	0.240345	-7.5391	4.73225e-14	3.19337e-13
WBGene00008876	F16A11.1	764.354	-1.81164	0.154792	-11.7037	1.22061e-31	2.57214e-30
WBGene00004795	sid-1	172.868	-1.81109	0.265069	-6.83251	8.344e-12	4.61624e-11
WBGene00004380	rnf-1	167.882	-1.81081	0.207661	-8.72004	2.78109e-18	2.58264e-17
WBGene00017405	bath-31	299.539	-1.8097	0.3415	-5.29928	1.16258e-07	4.13305e-07
WBGene00019341	K02F6.7	275.94	-1.80851	0.237933	-7.60091	2.94057e-14	2.01218e-13
WBGene00044371	ZC239.20	209.269	-1.80845	0.280304	-6.45175	1.10567e-10	5.48624e-10
WBGene00007789	C28A5.2	150.187	-1.80844	0.21043	-8.59403	8.3968e-18	7.51583e-17
WBGene00011152	R09A8.1	36.458	-1.80843	0.438386	-4.1252	3.70418e-05	9.65271e-05
WBGene00001482	fog-2	139.858	-1.80838	0.215945	-8.37428	5.55607e-17	4.6793e-16
WBGene00004178	prg-1	644.844	-1.80787	0.329668	-5.4839	4.16044e-08	1.56252e-07
WBGene00003926	pas-5	1595.76	-1.80705	0.116613	-15.4961	3.68686e-54	1.98946e-52
WBGene00044204	suds-3	408.541	-1.8067	0.262092	-6.89338	5.44838e-12	3.06705e-11
WBGene00010132	F55H2.7	513.734	-1.805	0.255238	-7.07184	1.52891e-12	9.06249e-12
WBGene00009019	F21D9.5	80.8199	-1.80401	0.407918	-4.42249	9.7568e-06	2.74108e-05
WBGene00022265	Y73C8C.8	727.748	-1.80321	0.318143	-5.66792	1.4454e-08	5.70494e-08
WBGene00004353	rgs-10	31.0243	-1.80266	0.382767	-4.70956	2.48256e-06	7.54406e-06
WBGene00003209	mel-26	1980.46	-1.80262	0.131319	-13.727	6.99989e-43	2.51214e-41
WBGene00020588	T19H12.2	4192.15	-1.80239	0.217174	-8.29928	1.04745e-16	8.64328e-16
WBGene00011890	mics-1	1131.24	-1.80204	0.284335	-6.33773	2.33173e-10	1.11948e-09
WBGene00007603	C15C6.4	209.752	-1.80203	0.357516	-5.04042	4.64508e-07	1.53438e-06
WBGene00013419	Y65A5A.2	79.4851	-1.80163	0.374801	-4.8069	1.53286e-06	4.78711e-06
WBGene00010911	M106.3	799.539	-1.80102	0.141152	-12.7595	2.7614e-37	7.62742e-36
WBGene00016872	dop-4	17.7494	-1.80047	0.557078	-3.23199	0.00122931	0.0025679
WBGene00014016	ZK632.9	709.071	-1.79977	0.196229	-9.17178	4.65286e-20	4.89555e-19
WBGene00016245	C30B5.4	1056.02	-1.79925	0.436919	-4.11804	3.82114e-05	9.93353e-05
WBGene00009786	F46F2.1	38.4436	-1.7976	0.453282	-3.96575	7.3166e-05	0.000183176
WBGene00002144	inx-22	208.781	-1.79745	0.257804	-6.97216	3.12121e-12	1.79583e-11
WBGene00004305	ran-4	972.415	-1.79714	0.13259	-13.5541	7.48877e-42	2.54265e-40
WBGene00017759	sucl-2	801.868	-1.79673	0.179716	-9.99763	1.56092e-23	2.08154e-22
WBGene00018249	F40H3.1	63.0984	-1.79672	0.275165	-6.52961	6.594e-11	3.3545e-10
WBGene00043056	nfya-2	214.916	-1.79648	0.201055	-8.93528	4.06149e-19	3.97699e-18
WBGene00008488	F01D4.5	488.798	-1.79528	0.383343	-4.68322	2.82406e-06	8.4879e-06
WBGene00009427	fbxa-181	23.5524	-1.79439	0.51306	-3.49743	0.00046976	0.00104762
WBGene00006706	ubc-9	3047.09	-1.79293	0.129521	-13.8428	1.40532e-43	5.12872e-42
WBGene00019723	fbxc-47	139.423	-1.79266	0.252666	-7.09499	1.29358e-12	7.74356e-12
WBGene00009659	F43G6.7	201.008	-1.79178	0.437201	-4.09831	4.16186e-05	0.000107655
WBGene00021766	hex-4	649.268	-1.79164	0.190048	-9.42733	4.20657e-21	4.75015e-20
WBGene00012715	snpc-1.2	291.665	-1.79148	0.228352	-7.84526	4.32057e-15	3.13542e-14
WBGene00019713	pqn-52	553.39	-1.79049	0.133127	-13.4495	3.09999e-41	1.016e-39
WBGene00006483	dgk-4	2283.43	-1.79026	0.183605	-9.75058	1.83419e-22	2.28653e-21
WBGene00015095	B0261.7	461.988	-1.78944	0.131969	-13.5596	6.95235e-42	2.37118e-40
WBGene00219425	Y54G2A.73	44.7435	-1.78894	0.538234	-3.32372	0.000888269	0.00190259
WBGene00021711	wago-11	26.8783	-1.78841	0.377541	-4.73701	2.169e-06	6.63791e-06
WBGene00018006	hpo-3	1611.89	-1.78791	0.114781	-15.5767	1.04866e-54	5.80376e-53
WBGene00017365	F10G2.4	213.724	-1.78596	0.288366	-6.19337	5.88912e-10	2.72773e-09
WBGene00016303	fbxc-32	385.206	-1.78477	0.230666	-7.73745	1.01431e-14	7.20846e-14
WBGene00017598	F19F10.1	223.557	-1.78184	0.373729	-4.76774	1.86308e-06	5.75062e-06
WBGene00008665	ercc-1	197.333	-1.78146	0.216281	-8.23677	1.76924e-16	1.42796e-15
WBGene00012672	Y39B6A.10	288.419	-1.77872	0.165551	-10.7443	6.30678e-27	1.03015e-25
WBGene00010670	K08E4.6	541.467	-1.7783	0.142664	-12.4649	1.16002e-35	3.00114e-34
WBGene00004466	rpn-10	1439.92	-1.77713	0.131389	-13.5257	1.10283e-41	3.69459e-40
WBGene00007621	C16C2.4	1094.73	-1.77542	0.287246	-6.18085	6.37571e-10	2.94139e-09
WBGene00009280	F31B9.3	180.569	-1.77538	0.27062	-6.56044	5.36509e-11	2.75718e-10
WBGene00009662	F43G6.10	119.464	-1.77304	0.296673	-5.97643	2.28077e-09	9.92231e-09
WBGene00001867	him-8	240.537	-1.77276	0.264751	-6.69593	2.14308e-11	1.14215e-10
WBGene00194929	Y105C5B.1413	23.2329	-1.77129	0.60817	-2.9125	0.00358553	0.00694446
WBGene00012497	ragc-1	1322.25	-1.77	0.177671	-9.96226	2.22935e-23	2.9392e-22
WBGene00008411	mans-1	1671.33	-1.76954	0.14742	-12.0034	3.40912e-33	7.83995e-32
WBGene00002225	klp-15	130.682	-1.76923	0.515127	-3.43456	0.00059352	0.00130171
WBGene00008561	F07H5.10	157.265	-1.76891	0.202131	-8.75127	2.10963e-18	1.97487e-17
WBGene00044067	hke-4.1	160.475	-1.76712	0.371874	-4.75194	2.01471e-06	6.19334e-06
WBGene00003919	par-4	891.97	-1.76519	0.181684	-9.71575	2.5835e-22	3.18906e-21
WBGene00018015	F33G12.3	286.15	-1.76316	0.222049	-7.94044	2.01473e-15	1.49732e-14
WBGene00011300	R107.5	970.951	-1.76314	0.251027	-7.02369	2.16084e-12	1.26592e-11
WBGene00016566	eri-7	716.425	-1.76261	0.234237	-7.52492	5.27525e-14	3.53924e-13
WBGene00015509	C06A6.4	521.411	-1.76258	0.191813	-9.18908	3.96224e-20	4.18639e-19
WBGene00077732	szy-4	247.946	-1.7622	0.309378	-5.69596	1.22682e-08	4.88817e-08
WBGene00020709	T23B3.1	684.935	-1.76034	0.179053	-9.83139	8.24705e-23	1.05687e-21
WBGene00001486	frh-1	93.3883	-1.75866	0.259568	-6.77534	1.24116e-11	6.76261e-11
WBGene00011399	T03F6.3	1322.4	-1.75711	0.2702	-6.50298	7.87442e-11	3.97642e-10
WBGene00001571	gei-14	370.893	-1.75672	0.169747	-10.3491	4.22577e-25	6.27182e-24
WBGene00000102	akt-1	1931.59	-1.7562	0.105452	-16.654	2.83115e-62	2.02729e-60
WBGene00013254	tag-276	338.335	-1.75513	0.161573	-10.8628	1.73353e-27	2.92974e-26
WBGene00016236	cec-9	77.7963	-1.75372	0.302528	-5.79688	6.75584e-09	2.76698e-08
WBGene00007769	C27C7.7	63.3857	-1.75353	0.419498	-4.18006	2.91428e-05	7.7073e-05
WBGene00016701	C46A5.5	53.2571	-1.75348	0.358363	-4.89302	9.92997e-07	3.1579e-06
WBGene00011915	T22C1.4	208.688	-1.75251	0.331518	-5.28633	1.24797e-07	4.41893e-07
WBGene00022492	dss-1	1275.88	-1.75167	0.364595	-4.80441	1.55206e-06	4.84007e-06
WBGene00045382	T05E12.8	19.7809	-1.75155	0.457737	-3.82654	0.000129957	0.00031502
WBGene00009004	pfd-6	597.651	-1.7515	0.299585	-5.84643	5.02232e-09	2.09042e-08
WBGene00021555	Y45G5AM.2	202.996	-1.7495	0.324942	-5.38405	7.28269e-08	2.66104e-07
WBGene00008330	C55A6.1	403.931	-1.74882	0.178974	-9.77136	1.49434e-22	1.87681e-21
WBGene00007914	mys-4	751.415	-1.74846	0.134259	-13.023	9.04984e-39	2.65503e-37
WBGene00000142	aos-1	1056.47	-1.74624	0.22212	-7.8617	3.78954e-15	2.75668e-14
WBGene00015282	C01B10.8	460.527	-1.74487	0.198056	-8.81	1.25147e-18	1.18996e-17
WBGene00015156	B0361.2	626.006	-1.74393	0.295489	-5.90184	3.59468e-09	1.52049e-08
WBGene00045483	oxy-5	268.133	-1.74386	0.186033	-9.37392	6.98874e-21	7.74141e-20
WBGene00017800	F25G6.9	1212.91	-1.74378	0.140897	-12.3763	3.51325e-35	8.8914e-34
WBGene00015102	cpg-2	79.8509	-1.74309	0.546451	-3.18983	0.00142355	0.00294756
WBGene00011010	R04D3.2	535.373	-1.74126	0.184851	-9.4198	4.51947e-21	5.09207e-20
WBGene00017729	F22H10.5	19.7378	-1.74014	0.570984	-3.04763	0.00230656	0.00460969
WBGene00004504	rpt-4	1737.93	-1.73871	0.114403	-15.1981	3.64273e-52	1.87204e-50
WBGene00015504	C06A5.6	134.239	-1.73829	0.291695	-5.95927	2.53365e-09	1.09468e-08
WBGene00004802	sir-2.3	36.8068	-1.7375	0.34304	-5.06501	4.08377e-07	1.35937e-06
WBGene00008145	set-5	408.323	-1.73744	0.142064	-12.23	2.14901e-34	5.31415e-33
WBGene00020087	R119.1	36.0623	-1.73742	0.40145	-4.32787	1.50559e-05	4.13074e-05
WBGene00020183	T03D3.5	133.228	-1.73608	0.349428	-4.96836	6.75202e-07	2.18825e-06
WBGene00012405	ztf-25	352.493	-1.73508	0.168615	-10.2902	7.80251e-25	1.13245e-23
WBGene00008418	D2030.8	995.132	-1.73458	0.157098	-11.0414	2.41249e-28	4.26319e-27
WBGene00001437	fkh-5	138.07	-1.73458	0.41151	-4.21515	2.49609e-05	6.66667e-05
WBGene00004093	ppw-1	178.308	-1.73403	0.260751	-6.65012	2.92848e-11	1.54169e-10
WBGene00010663	toca-2	301.96	-1.73242	0.256412	-6.75637	1.41491e-11	7.66779e-11
WBGene00013212	Y54G11A.1	142.847	-1.73204	0.28691	-6.03688	1.57123e-09	6.97201e-09
WBGene00021676	Y48G1C.1	265.372	-1.7313	0.28098	-6.16165	7.1992e-10	3.30215e-09
WBGene00010568	K04G2.10	1031.72	-1.73038	0.528447	-3.27445	0.00105867	0.00223891
WBGene00019196	H14A12.3	257.859	-1.73032	0.218642	-7.91395	2.49357e-15	1.83782e-14
WBGene00011834	dvc-1	541.348	-1.7295	0.152373	-11.3505	7.37718e-30	1.42352e-28
WBGene00001056	dpf-3	3030.08	-1.72858	0.118196	-14.6247	1.95561e-48	8.69041e-47
WBGene00015409	C03H5.7	31.5404	-1.72769	0.399391	-4.32581	1.51972e-05	4.16573e-05
WBGene00018908	fncm-1	289.617	-1.72743	0.240506	-7.18247	6.84615e-13	4.19629e-12
WBGene00009052	ekl-1	705.747	-1.72627	0.133408	-12.9399	2.68133e-38	7.74613e-37
WBGene00008062	set-32	114.23	-1.72576	0.223171	-7.73289	1.05132e-14	7.447e-14
WBGene00007235	C01G10.8	1871.85	-1.72492	0.289865	-5.95078	2.66863e-09	1.14807e-08
WBGene00019792	M116.5	70.2237	-1.72458	0.280563	-6.14686	7.90319e-10	3.60636e-09
WBGene00009651	F43D2.2	36.8405	-1.72454	0.475076	-3.63003	0.000283392	0.000654906
WBGene00016764	C49A9.10	119.471	-1.72417	0.337651	-5.10636	3.28421e-07	1.1049e-06
WBGene00003504	mut-7	746.652	-1.72408	0.15261	-11.2973	1.35367e-29	2.56298e-28
WBGene00010787	K12D12.5	103.019	-1.72364	0.330835	-5.20998	1.88865e-07	6.55841e-07
WBGene00021402	Y38C1AA.12	197.408	-1.72322	0.185277	-9.30076	1.39441e-20	1.5157e-19
WBGene00002143	inx-21	120.254	-1.72272	0.203611	-8.46084	2.65465e-17	2.28803e-16
WBGene00004337	rfc-1	2046.5	-1.72223	0.108038	-15.9409	3.29577e-57	2.00789e-55
WBGene00017750	F23F1.10	130.263	-1.72187	0.273291	-6.30048	2.96718e-10	1.41156e-09
WBGene00009112	tag-353	775.775	-1.72003	0.201198	-8.54894	1.24221e-17	1.09502e-16
WBGene00013721	Y106G6H.9	18.7003	-1.71972	0.509728	-3.3738	0.000741379	0.00160365
WBGene00004332	rec-1	87.7299	-1.71902	0.314923	-5.45853	4.80106e-08	1.78844e-07
WBGene00018845	F54H12.5	233.613	-1.71879	0.384816	-4.46654	7.94964e-06	2.26113e-05
WBGene00019259	H34C03.2	2110.73	-1.71748	0.233898	-7.34287	2.09059e-13	1.34069e-12
WBGene00015978	C18F10.7	696.167	-1.71563	0.209007	-8.20847	2.24034e-16	1.79476e-15
WBGene00009661	patr-1	5503.43	-1.71497	0.215021	-7.97582	1.51367e-15	1.13725e-14
WBGene00016156	C27A12.6	1187.88	-1.71432	0.144059	-11.9001	1.18154e-32	2.6408e-31
WBGene00017140	EEED8.12	489.6	-1.7143	0.506646	-3.38363	0.000715349	0.00155179
WBGene00015327	snpn-1	303.966	-1.71407	0.19994	-8.57292	1.00898e-17	8.95162e-17
WBGene00001090	drh-1	502.142	-1.71377	0.186147	-9.20654	3.36795e-20	3.56597e-19
WBGene00012111	T28A8.5	124.485	-1.71373	0.206741	-8.28925	1.13966e-16	9.35821e-16
WBGene00008844	F15A4.10	172.712	-1.71353	0.185813	-9.22183	2.92081e-20	3.10123e-19
WBGene00009372	evl-18	972.469	-1.7133	0.130728	-13.1059	3.04606e-39	9.14967e-38
WBGene00003979	pes-5	546.641	-1.7127	0.12649	-13.5402	9.05593e-42	3.06098e-40
WBGene00016944	uri-1	577.416	-1.7125	0.243085	-7.04487	1.85629e-12	1.09216e-11
WBGene00003994	pgl-3	55.7507	-1.71169	0.526953	-3.24828	0.00116106	0.00243781
WBGene00000145	apc-11	402.554	-1.71161	0.357981	-4.7813	1.74166e-06	5.40012e-06
WBGene00012423	Y10G11A.1	226.187	-1.71131	0.182948	-9.35406	8.43477e-21	9.30906e-20
WBGene00011329	T01D3.5	469.748	-1.71112	0.135424	-12.6353	1.34897e-36	3.63308e-35
WBGene00011011	R04D3.3	127.381	-1.71094	0.294109	-5.81735	5.97884e-09	2.46411e-08
WBGene00017461	bath-28	47.8746	-1.71081	0.33	-5.18426	2.16873e-07	7.4609e-07
WBGene00009011	F21D5.6	855.361	-1.71029	0.371094	-4.60877	4.05062e-06	1.19579e-05
WBGene00013994	ZK524.4	983.692	-1.70841	0.212709	-8.03168	9.61508e-16	7.35054e-15
WBGene00015796	C15F1.5	35.595	-1.70565	0.456923	-3.73291	0.000189278	0.000449159
WBGene00003183	mei-1	1109.65	-1.70551	0.231971	-7.35223	1.94922e-13	1.25483e-12
WBGene00016113	C25H3.4	479.736	-1.70445	0.192227	-8.86685	7.52435e-19	7.25497e-18
WBGene00000236	bag-1	604.174	-1.70328	0.341026	-4.99456	5.89685e-07	1.92431e-06
WBGene00045434	Y95D11A.3	358.265	-1.7012	0.283709	-5.99628	2.01895e-09	8.82953e-09
WBGene00015505	C06A5.8	34.0686	-1.70066	0.360859	-4.71281	2.44327e-06	7.43062e-06
WBGene00022880	tbc-2	793.051	-1.70055	0.147301	-11.5447	7.85158e-31	1.57752e-29
WBGene00007188	B0464.9	326.309	-1.70035	0.177025	-9.60512	7.60671e-22	9.05672e-21
WBGene00019894	R05F9.11	27.1718	-1.70007	0.399408	-4.25647	2.07682e-05	5.60534e-05
WBGene00015313	hpo-32	46.9922	-1.69873	0.338193	-5.02297	5.08798e-07	1.67409e-06
WBGene00006699	uba-1	2995.3	-1.69787	0.334354	-5.07807	3.81297e-07	1.27372e-06
WBGene00007588	C14C10.5	2504.93	-1.69638	0.236485	-7.17332	7.32015e-13	4.47956e-12
WBGene00015326	ivd-1	173.756	-1.69624	0.341606	-4.96547	6.85339e-07	2.21873e-06
WBGene00009297	sdz-16	267.717	-1.69581	0.253034	-6.70191	2.0571e-11	1.09749e-10
WBGene00004050	pme-2	1532.13	-1.69575	0.195023	-8.69515	3.46358e-18	3.19678e-17
WBGene00014113	hpo-40	184.59	-1.69464	0.279103	-6.07175	1.26525e-09	5.66084e-09
WBGene00020909	W01A11.1	263.796	-1.69416	0.182354	-9.29048	1.53596e-20	1.66357e-19
WBGene00007718	otub-1	760.747	-1.69361	0.116393	-14.5508	5.77375e-48	2.52126e-46
WBGene00012096	T27E9.6	46.6115	-1.69208	0.298561	-5.66745	1.44934e-08	5.71902e-08
WBGene00015842	C16C8.4	61.0065	-1.69185	0.327956	-5.15876	2.48586e-07	8.47829e-07
WBGene00003914	pam-1	4640.55	-1.69	0.204107	-8.27996	1.23215e-16	1.00902e-15
WBGene00004117	sin-3	1881.07	-1.6887	0.121867	-13.8568	1.15679e-43	4.25143e-42
WBGene00013538	tag-349	1274.97	-1.68807	0.12834	-13.1531	1.63241e-39	4.95261e-38
WBGene00019833	R02F2.4	36.7364	-1.68799	0.433791	-3.89124	9.97315e-05	0.000245294
WBGene00077765	T20F10.8	23.0694	-1.6876	0.519384	-3.24924	0.00115714	0.00242991
WBGene00006448	glod-4	321.362	-1.68738	0.298885	-5.64558	1.64625e-08	6.45721e-08
WBGene00001678	gpa-16	635.369	-1.68615	0.241189	-6.99097	2.72994e-12	1.58276e-11
WBGene00009658	F43G6.5	408.876	-1.6861	0.154074	-10.9434	7.14612e-28	1.2382e-26
WBGene00012276	his-74	434.947	-1.68509	0.384881	-4.37822	1.19652e-05	3.32504e-05
WBGene00007168	B0393.3	2799.84	-1.68484	0.151457	-11.1242	9.56561e-29	1.72466e-27
WBGene00021685	herc-1	645.756	-1.68205	0.210213	-8.00163	1.2278e-15	9.28936e-15
WBGene00004502	rpt-2	2243.25	-1.68158	0.155241	-10.832	2.42701e-27	4.04743e-26
WBGene00018424	F44E7.2	217.721	-1.68003	0.299082	-5.61729	1.93976e-08	7.55355e-08
WBGene00021887	fbxc-45	20.5042	-1.67992	0.427703	-3.92776	8.57402e-05	0.000213067
WBGene00022620	ZC477.5	424.467	-1.6787	0.227043	-7.39375	1.42746e-13	9.26839e-13
WBGene00022794	snu-23	752.656	-1.67867	0.356586	-4.70761	2.50633e-06	7.61017e-06
WBGene00022803	ZK688.9	288.545	-1.67846	0.148231	-11.3233	1.00661e-29	1.92274e-28
WBGene00018659	F52C6.2	85.4984	-1.67827	0.263459	-6.37014	1.8886e-10	9.12532e-10
WBGene00006414	raga-1	876.28	-1.67752	0.131483	-12.7584	2.7972e-37	7.71221e-36
WBGene00002064	iff-1	1578.76	-1.6765	0.243852	-6.87507	6.19612e-12	3.47245e-11
WBGene00018864	F55A12.5	995.771	-1.6754	0.156552	-10.7018	9.97676e-27	1.61911e-25
WBGene00017165	F01F1.11	1038.81	-1.67442	0.292972	-5.7153	1.09512e-08	4.39241e-08
WBGene00000777	cpn-1	230.392	-1.67373	0.162948	-10.2716	9.4626e-25	1.36292e-23
WBGene00016391	C34B2.6	1177.75	-1.67362	0.112591	-14.8646	5.59407e-50	2.62487e-48
WBGene00008677	F11A5.9	106.01	-1.67359	0.356427	-4.69545	2.66019e-06	8.04338e-06
WBGene00015203	B0495.2	807.412	-1.67335	0.165539	-10.1085	5.06726e-24	7.03042e-23
WBGene00009145	F26A3.7	308.346	-1.67298	0.308953	-5.415	6.12871e-08	2.25795e-07
WBGene00010363	H04D03.2	107.404	-1.67128	0.288137	-5.8003	6.61949e-09	2.71408e-08
WBGene00008170	C48B4.7	211.34	-1.66939	0.258564	-6.45641	1.07217e-10	5.33052e-10
WBGene00008338	C55A6.9	1605.66	-1.66766	0.27296	-6.10952	9.99311e-10	4.50704e-09
WBGene00022831	cec-10	893.281	-1.66733	0.191204	-8.72017	2.77773e-18	2.58264e-17
WBGene00008380	prp-38	1013.68	-1.66697	0.239524	-6.95954	3.41393e-12	1.95679e-11
WBGene00017673	F21F3.3	45.1342	-1.66618	0.404669	-4.1174	3.83178e-05	9.95604e-05
WBGene00002073	ima-2	270.924	-1.66532	0.310002	-5.37196	7.78851e-08	2.83217e-07
WBGene00013127	Y52B11A.8	515.603	-1.665	0.423032	-3.93587	8.28948e-05	0.000206234
WBGene00003927	pas-6	694.707	-1.66317	0.170227	-9.77033	1.50963e-22	1.89287e-21
WBGene00017984	F32D1.5	4588.73	-1.66299	0.19851	-8.37737	5.41256e-17	4.56098e-16
WBGene00013319	ccch-5	229.054	-1.66288	0.182254	-9.12399	7.24114e-20	7.54007e-19
WBGene00015675	C10E2.5	9.99109	-1.66255	0.591822	-2.80921	0.00496628	0.00939
WBGene00013250	Y57A10A.5	109.938	-1.66255	0.223754	-7.43026	1.08384e-13	7.10446e-13
WBGene00021270	Y23H5A.3	901.56	-1.66159	0.114115	-14.5606	4.99813e-48	2.19525e-46
WBGene00008143	C47E8.4	856.09	-1.66145	0.306457	-5.42147	5.91098e-08	2.18466e-07
WBGene00012546	Y37D8A.4	892.021	-1.66107	0.171946	-9.66045	4.43927e-22	5.37013e-21
WBGene00006619	try-1	162.497	-1.66073	0.35758	-4.64435	3.41144e-06	1.01684e-05
WBGene00020107	R151.2	2416.87	-1.66043	0.17744	-9.35768	8.15105e-21	9.00908e-20
WBGene00011044	R05H10.3	319.09	-1.65994	0.364442	-4.55476	5.24466e-06	1.52858e-05
WBGene00009701	egg-3	219.107	-1.65958	0.299237	-5.54602	2.92248e-08	1.11589e-07
WBGene00011216	usp-46	611.691	-1.6583	0.1708	-9.70905	2.75885e-22	3.39719e-21
WBGene00022704	ZK353.9	345.159	-1.65812	0.270962	-6.11938	9.39423e-10	4.2509e-09
WBGene00021516	Y41D4B.14	216.745	-1.65809	0.507302	-3.26845	0.00108139	0.00228355
WBGene00004679	rars-1	890.138	-1.65683	0.123307	-13.4367	3.68643e-41	1.20039e-39
WBGene00004422	rpl-11.1	649.318	-1.65527	0.170118	-9.73012	2.24328e-22	2.78045e-21
WBGene00018248	F40G9.14	35.381	-1.65477	0.455749	-3.63088	0.000282455	0.000653038
WBGene00019082	pup-3	275.029	-1.65439	0.287257	-5.75926	8.44841e-09	3.42676e-08
WBGene00020314	T07E3.3	122.847	-1.65371	0.215146	-7.68645	1.51269e-14	1.05811e-13
WBGene00019002	F57B10.4	951.276	-1.65364	0.139687	-11.8382	2.47765e-32	5.44902e-31
WBGene00012675	Y39B6A.13	179.862	-1.65288	0.199248	-8.29558	1.08053e-16	8.90167e-16
WBGene00020103	R148.4	64.2423	-1.65232	0.343507	-4.81014	1.50825e-06	4.71609e-06
WBGene00013086	arrd-2	528.451	-1.65213	0.266303	-6.20393	5.50686e-10	2.55459e-09
WBGene00003835	nxf-2	207.021	-1.65146	0.173992	-9.49159	2.27544e-21	2.62641e-20
WBGene00008000	C38C10.2	2318.56	-1.65145	0.245268	-6.73324	1.65929e-11	8.9218e-11
WBGene00016408	prmt-5	377.546	-1.65128	0.164136	-10.0604	8.26575e-24	1.12816e-22
WBGene00004905	snf-6	640.351	-1.65036	0.289608	-5.6986	1.20793e-08	4.81718e-08
WBGene00015666	gad-2	33.8701	-1.64845	0.350854	-4.6984	2.62214e-06	7.93787e-06
WBGene00219275	Y39G10AR.32	285.494	-1.64772	0.305796	-5.38828	7.11366e-08	2.60558e-07
WBGene00009665	lmd-1	350.02	-1.64764	0.162588	-10.1338	3.91079e-24	5.47619e-23
WBGene00018218	F40A3.3	238.037	-1.64737	0.248336	-6.63362	3.27552e-11	1.71661e-10
WBGene00020839	usp-5	1653.25	-1.64705	0.197286	-8.34856	6.91011e-17	5.781e-16
WBGene00012498	Y24F12A.3	41.9813	-1.64632	0.4256	-3.86825	0.000109621	0.000268265
WBGene00004392	rnr-2	9136.22	-1.64575	0.113388	-14.5143	9.83275e-48	4.26905e-46
WBGene00003155	mcm-3	3840.43	-1.64527	0.186292	-8.83165	1.03139e-18	9.85661e-18
WBGene00013739	spin-4	711.485	-1.64271	0.299315	-5.48822	4.05997e-08	1.52706e-07
WBGene00020208	T04C4.1	1205.97	-1.64231	0.349526	-4.69868	2.61851e-06	7.92846e-06
WBGene00011892	T21C9.4	649.11	-1.64206	0.284467	-5.77242	7.81408e-09	3.178e-08
WBGene00006434	prdx-2	1832.84	-1.64194	0.205107	-8.0053	1.19178e-15	9.03493e-15
WBGene00001168	eef-1A.1	34369.1	-1.64105	0.378304	-4.33791	1.43843e-05	3.95724e-05
WBGene00016390	C34B2.5	138.801	-1.64082	0.38283	-4.28604	1.81889e-05	4.95164e-05
WBGene00001436	fkh-4	373.588	-1.64054	0.227869	-7.19947	6.0448e-13	3.72627e-12
WBGene00022257	puf-11	287.762	-1.64038	0.537334	-3.05282	0.002267	0.00453602
WBGene00011761	T13H5.8	879.534	-1.63942	0.116291	-14.0976	3.9307e-45	1.5189e-43
WBGene00006703	ubc-6	423.994	-1.63928	0.162235	-10.1044	5.28247e-24	7.30887e-23
WBGene00004083	pph-1	27.8815	-1.63927	0.41892	-3.91308	9.11257e-05	0.000225634
WBGene00189954	F40G9.18	119.094	-1.63751	0.386562	-4.23608	2.27454e-05	6.10951e-05
WBGene00015817	C16A11.4	280.246	-1.63716	0.373441	-4.38397	1.16534e-05	3.24256e-05
WBGene00007024	mdt-28	1388.92	-1.63714	0.244963	-6.6832	2.33786e-11	1.24026e-10
WBGene00000386	cdc-25.1	1130.65	-1.63601	0.202665	-8.07249	6.88788e-16	5.30694e-15
WBGene00020625	mrrf-1	153.619	-1.63398	0.40808	-4.00407	6.22619e-05	0.000157254
WBGene00010212	fbxa-192	25.6781	-1.63368	0.402873	-4.05508	5.01173e-05	0.000128299
WBGene00022357	kbp-4	510.778	-1.63327	0.289514	-5.6414	1.68676e-08	6.6041e-08
WBGene00001609	glp-1	1647.78	-1.63306	0.229307	-7.12172	1.06587e-12	6.42885e-12
WBGene00004463	rpn-7	2043.28	-1.6325	0.183335	-8.90447	5.3641e-19	5.21869e-18
WBGene00009346	F32H2.10	152.306	-1.63134	0.229811	-7.09864	1.25987e-12	7.55071e-12
WBGene00044614	C36B1.14	471.482	-1.63105	0.446429	-3.65354	0.000258645	0.000601475
WBGene00019798	fbxb-32	76.7238	-1.63038	0.341274	-4.77734	1.77627e-06	5.50178e-06
WBGene00011636	cec-3	1114.49	-1.62935	0.150127	-10.8531	1.92755e-27	3.24676e-26
WBGene00044319	tag-266	268.473	-1.62921	0.201289	-8.09389	5.77898e-16	4.47767e-15
WBGene00015554	C06G3.8	268.12	-1.62802	0.208512	-7.80781	5.81906e-15	4.19066e-14
WBGene00015329	C02B10.4	1715.71	-1.62733	0.261958	-6.21216	5.22605e-10	2.42955e-09
WBGene00006537	tbb-2	14604.2	-1.62675	0.370832	-4.38675	1.15058e-05	3.20327e-05
WBGene00022791	ZK686.1	311.988	-1.62555	0.16246	-10.0058	1.43672e-23	1.92442e-22
WBGene00011449	T04H1.2	1216.92	-1.62503	0.208073	-7.8099	5.72317e-15	4.12358e-14
WBGene00015291	C01B12.8	190.909	-1.6239	0.273486	-5.93777	2.88926e-09	1.23735e-08
WBGene00017992	F32E10.5	242.618	-1.62315	0.235594	-6.88961	5.59456e-12	3.14582e-11
WBGene00007444	C08F8.2	343.515	-1.62272	0.188466	-8.61017	7.29531e-18	6.56491e-17
WBGene00018371	ess-2	554.144	-1.62192	0.195292	-8.30512	9.97191e-17	8.2421e-16
WBGene00003805	npp-19	953.48	-1.6219	0.126384	-12.833	1.07096e-37	2.98545e-36
WBGene00019381	K04C2.3	1004.37	-1.62186	0.116622	-13.907	5.74579e-44	2.133e-42
WBGene00022360	Y92H12A.4	677.058	-1.62182	0.22098	-7.33922	2.14847e-13	1.37547e-12
WBGene00020287	lsy-13	796.139	-1.62155	0.25616	-6.33025	2.44771e-10	1.17256e-09
WBGene00003158	mcm-6	3277.29	-1.62039	0.12054	-13.4428	3.39433e-41	1.11006e-39
WBGene00001743	grp-1	1336.95	-1.61974	0.237899	-6.8085	9.86198e-12	5.42567e-11
WBGene00000090	age-1	739.632	-1.61967	0.211064	-7.67384	1.66919e-14	1.16542e-13
WBGene00010730	ensa-1	2209.42	-1.61934	0.104695	-15.4672	5.7762e-54	3.08384e-52
WBGene00017730	F22H10.6	10.482	-1.61903	0.568852	-2.84613	0.00442544	0.00844617
WBGene00043998	T21C12.8	41.5514	-1.61809	0.365032	-4.43275	9.30403e-06	2.62364e-05
WBGene00011276	aakg-5	300.83	-1.61702	0.251243	-6.43607	1.22603e-10	6.05758e-10
WBGene00010806	M01E5.3	2201.62	-1.61649	0.312123	-5.17903	2.23047e-07	7.66086e-07
WBGene00002059	ife-1	634.566	-1.6164	0.124031	-13.0323	8.01931e-39	2.35727e-37
WBGene00018132	F37A4.2	509.235	-1.61394	0.414994	-3.88906	0.000100634	0.000247312
WBGene00020175	T02H6.5	69.6494	-1.61346	0.46211	-3.4915	0.000480313	0.00106942
WBGene00019711	M01E11.2	795.016	-1.61342	0.187075	-8.62446	6.4398e-18	5.81236e-17
WBGene00003784	nos-2	503.096	-1.61326	0.216036	-7.46756	8.16983e-14	5.41157e-13
WBGene00007493	npp-23	695.17	-1.61313	0.187088	-8.62231	6.56181e-18	5.91895e-17
WBGene00011912	T22C1.1	1700.15	-1.61284	0.162029	-9.95397	2.42319e-23	3.18919e-22
WBGene00000250	bir-2	118.624	-1.61136	0.296575	-5.43324	5.53409e-08	2.04988e-07
WBGene00020716	phf-30	294.179	-1.61118	0.270054	-5.96616	2.42908e-09	1.05251e-08
WBGene00018948	F56C9.3	423.631	-1.61019	0.213708	-7.53452	4.90128e-14	3.30153e-13
WBGene00021827	dnc-6	297.759	-1.60983	0.189747	-8.48405	2.17495e-17	1.88557e-16
WBGene00001973	hmg-3	588.839	-1.60858	0.198389	-8.10824	5.13587e-16	3.99577e-15
WBGene00007290	C04B4.2	73.1951	-1.60708	0.398833	-4.02946	5.59045e-05	0.000142127
WBGene00194892	dsb-2	159.697	-1.60623	0.225997	-7.10733	1.18311e-12	7.11328e-12
WBGene00018391	rpb-4	1240.3	-1.60612	0.273583	-5.87069	4.33996e-09	1.82044e-08
WBGene00019264	H35B03.2	468.532	-1.60518	0.272145	-5.89826	3.67359e-09	1.553e-08
WBGene00013998	ZK550.4	656.298	-1.60452	0.148033	-10.839	2.24973e-27	3.7708e-26
WBGene00020398	T10B11.2	481.19	-1.60354	0.207344	-7.73369	1.0447e-14	7.40352e-14
WBGene00009966	F53B7.3	972.711	-1.60304	0.315758	-5.0768	3.83849e-07	1.28139e-06
WBGene00019725	hpo-16	170.509	-1.6028	0.22986	-6.97295	3.10367e-12	1.78778e-11
WBGene00022629	ZC513.5	578.41	-1.60213	0.171752	-9.32818	1.07706e-20	1.18179e-19
WBGene00020819	T26A5.2	234.031	-1.60197	0.234222	-6.83953	7.94555e-12	4.40548e-11
WBGene00011267	fbxb-85	165.487	-1.60021	0.439935	-3.63738	0.00027543	0.00063797
WBGene00003035	lin-52	476.841	-1.59974	0.338234	-4.72967	2.24882e-06	6.86828e-06
WBGene00019900	vdac-1	4015.46	-1.59788	0.255652	-6.2502	4.09924e-10	1.92286e-09
WBGene00003508	mut-16	1708.41	-1.59659	0.108176	-14.7592	2.68295e-49	1.22839e-47
WBGene00017825	cee-1	726.337	-1.59651	0.141694	-11.2673	1.90417e-29	3.55625e-28
WBGene00018511	F46F11.8	258.946	-1.5963	0.227777	-7.0082	2.41397e-12	1.4055e-11
WBGene00020480	ssup-72	276.018	-1.59573	0.308556	-5.1716	2.32103e-07	7.95562e-07
WBGene00009627	F42A8.3	325.27	-1.59501	0.176505	-9.03666	1.61538e-19	1.63147e-18
WBGene00005648	srp-7	1189.54	-1.59462	0.153063	-10.418	2.05152e-25	3.08422e-24
WBGene00009189	F27D4.4	1295.44	-1.59452	0.235253	-6.77789	1.21944e-11	6.64907e-11
WBGene00016087	C25A11.2	370.36	-1.5926	0.274319	-5.80566	6.41136e-09	2.63232e-08
WBGene00017007	D1007.10	84.981	-1.59206	0.257647	-6.17921	6.44245e-10	2.97037e-09
WBGene00015912	fbxc-50	126.343	-1.59147	0.376188	-4.23052	2.33149e-05	6.25469e-05
WBGene00008402	wdfy-2	691.49	-1.59134	0.140096	-11.359	6.69367e-30	1.2966e-28
WBGene00015915	C17G10.1	635.677	-1.59041	0.147037	-10.8164	2.87887e-27	4.77463e-26
WBGene00019630	emb-1	223.347	-1.59	0.181678	-8.75174	2.10083e-18	1.96785e-17
WBGene00019627	K10D2.1	834.243	-1.58936	0.16271	-9.76806	1.54383e-22	1.93253e-21
WBGene00019045	fbxb-47	137.332	-1.58868	0.457309	-3.47396	0.000512829	0.00113529
WBGene00003083	lst-1	1123.63	-1.5884	0.238067	-6.67207	2.52227e-11	1.33528e-10
WBGene00019715	M01G5.1	540.771	-1.58787	0.269824	-5.88483	3.98469e-09	1.67701e-08
WBGene00011510	pdha-1	1554.9	-1.58719	0.104438	-15.1974	3.68111e-52	1.87898e-50
WBGene00001401	fbf-1	41.6101	-1.58692	0.37075	-4.2803	1.86645e-05	5.07014e-05
WBGene00013040	Y49E10.21	514.043	-1.58662	0.142717	-11.1172	1.03413e-28	1.86008e-27
WBGene00006061	stl-1	659.942	-1.58621	0.219567	-7.22427	5.03805e-13	3.13251e-12
WBGene00007476	C09E9.1	150.758	-1.58574	0.223729	-7.08775	1.36307e-12	8.12413e-12
WBGene00014034	ZK643.2	499.419	-1.58491	0.244237	-6.4892	8.62907e-11	4.33145e-10
WBGene00006542	tbp-1	777.365	-1.58471	0.125834	-12.5936	2.28903e-36	6.11041e-35
WBGene00002201	kin-18	2219.19	-1.58432	0.107214	-14.7771	2.05831e-49	9.45256e-48
WBGene00008537	F02H6.4	69.5887	-1.58392	0.285219	-5.55336	2.80229e-08	1.07352e-07
WBGene00020441	T12A2.7	743.104	-1.58366	0.198794	-7.96635	1.63429e-15	1.22483e-14
WBGene00011124	sdz-27	152.345	-1.58279	0.558671	-2.83314	0.00460938	0.00876786
WBGene00020784	tat-4	446.758	-1.58274	0.146084	-10.8344	2.36448e-27	3.95625e-26
WBGene00015073	B0238.9	312.895	-1.58196	0.304629	-5.19307	2.0686e-07	7.14386e-07
WBGene00016011	C23G10.2	263.92	-1.58058	0.162668	-9.71664	2.56099e-22	3.16385e-21
WBGene00014119	ZK858.6	1637.45	-1.57988	0.29064	-5.43588	5.45252e-08	2.02115e-07
WBGene00011411	sel-13	464.992	-1.57951	0.382445	-4.13003	3.62721e-05	9.45868e-05
WBGene00000064	act-2	6510.16	-1.5792	0.306344	-5.155	2.53634e-07	8.63681e-07
WBGene00018482	F45F2.10	1458.74	-1.57872	0.16366	-9.64633	5.09447e-22	6.14304e-21
WBGene00017934	F30B5.4	248.981	-1.57869	0.466252	-3.38592	0.000709401	0.00153977
WBGene00013340	tcc-1	959.455	-1.57822	0.208031	-7.58648	3.28715e-14	2.23719e-13
WBGene00019016	F57F4.2	18.3495	-1.57708	0.516926	-3.05089	0.00228164	0.00456238
WBGene00000073	add-2	373.862	-1.57626	0.297577	-5.29697	1.17738e-07	4.18367e-07
WBGene00022035	Y65B4BL.3	46.0956	-1.57606	0.397519	-3.96474	7.34768e-05	0.000183893
WBGene00020500	T14B4.3	238.078	-1.5754	0.242691	-6.49141	8.50347e-11	4.27266e-10
WBGene00013862	wdr-5.3	313.665	-1.57532	0.240637	-6.54648	5.89098e-11	3.0131e-10
WBGene00004043	plk-2	158.781	-1.57458	0.337106	-4.67088	2.99909e-06	8.99074e-06
WBGene00008774	F13H10.3	700.624	-1.57364	0.162094	-9.70822	2.78143e-22	3.4222e-21
WBGene00020169	mmaa-1	355.422	-1.57268	0.161854	-9.71667	2.56008e-22	3.16385e-21
WBGene00021861	Y54F10BM.6	76.0834	-1.57254	0.415072	-3.78861	0.000151495	0.000363611
WBGene00009262	F30A10.3	496.863	-1.57215	0.131345	-11.9697	5.1243e-33	1.16953e-31
WBGene00004324	rde-2	485.728	-1.57212	0.217481	-7.22877	4.87375e-13	3.0366e-12
WBGene00011959	T23G4.3	74.1832	-1.57197	0.257375	-6.10771	1.01073e-09	4.55717e-09
WBGene00004181	pri-2	970.025	-1.57082	0.193345	-8.12447	4.49331e-16	3.51758e-15
WBGene00020411	T10E9.1	277.2	-1.57055	0.215871	-7.27538	3.45442e-13	2.17833e-12
WBGene00007114	B0035.16	50.725	-1.56934	0.355536	-4.41401	1.01476e-05	2.8461e-05
WBGene00004503	rpt-3	1513.74	-1.56902	0.181496	-8.64493	5.38396e-18	4.88566e-17
WBGene00021959	Y57E12AL.6	849.853	-1.56846	0.196844	-7.96804	1.61204e-15	1.20875e-14
WBGene00009565	F39H11.1	566.498	-1.56735	0.41514	-3.77548	0.000159699	0.000382331
WBGene00017643	czw-1	1427.07	-1.56652	0.154162	-10.1615	2.94569e-24	4.14399e-23
WBGene00015702	C11D2.4	305.649	-1.56628	0.144693	-10.8249	2.62503e-27	4.36802e-26
WBGene00012678	Y39B6A.16	29.3673	-1.56539	0.3634	-4.30761	1.65027e-05	4.5056e-05
WBGene00019460	idi-1	300.511	-1.56514	0.292721	-5.34686	8.94931e-08	3.22709e-07
WBGene00000994	dic-1	665.876	-1.56449	0.135832	-11.5178	1.07302e-30	2.14732e-29
WBGene00045237	mrt-1	208.404	-1.56431	0.194208	-8.05481	7.95999e-16	6.10805e-15
WBGene00006740	ulp-5	18.7943	-1.56288	0.480338	-3.2537	0.00113912	0.00239641
WBGene00013253	Y57A10A.8	259.751	-1.56212	0.165541	-9.43649	3.85469e-21	4.36913e-20
WBGene00017044	mrpl-18	211.32	-1.56135	0.249879	-6.24844	4.14562e-10	1.94341e-09
WBGene00004815	skr-9	980.289	-1.56019	0.391594	-3.98421	6.77038e-05	0.000170121
WBGene00008157	C47F8.1	181.872	-1.55989	0.387572	-4.02477	5.70305e-05	0.000144795
WBGene00017316	F09G2.8	1189.64	-1.55952	0.15392	-10.132	3.98423e-24	5.57387e-23
WBGene00009880	F49C12.11	2243.29	-1.55908	0.397169	-3.92547	8.65589e-05	0.000214925
WBGene00017735	did-2	712.346	-1.55882	0.251469	-6.19888	5.68678e-10	2.63725e-09
WBGene00012385	Y5F2A.4	542.129	-1.55867	0.237968	-6.5499	5.75748e-11	2.94781e-10
WBGene00013019	Y48G10A.2	419.553	-1.5583	0.166213	-9.37536	6.8937e-21	7.64174e-20
WBGene00003794	npp-8	3012.86	-1.55811	0.307922	-5.06009	4.19054e-07	1.39215e-06
WBGene00016846	C50F7.6	72.3531	-1.55692	0.301962	-5.15603	2.52246e-07	8.59536e-07
WBGene00019217	athp-2	1448.54	-1.55562	0.165156	-9.4191	4.54972e-21	5.12233e-20
WBGene00012095	pssy-2	90.0036	-1.55559	0.344656	-4.51345	6.37827e-06	1.83684e-05
WBGene00022113	Y71F9AL.8	28.351	-1.55338	0.373806	-4.15557	3.24481e-05	8.53365e-05
WBGene00022350	Y82E9BR.18	470.709	-1.55298	0.202976	-7.65108	1.99299e-14	1.38319e-13
WBGene00014027	tpk-1	39.9153	-1.55226	0.385593	-4.02564	5.68216e-05	0.000144289
WBGene00018446	ceh-83	540.418	-1.55175	0.268071	-5.78858	7.09841e-09	2.90021e-08
WBGene00019767	rpa-2	3021.66	-1.55126	0.176694	-8.77933	1.64449e-18	1.55194e-17
WBGene00004960	spe-6	19.3478	-1.5506	0.430498	-3.60187	0.000315939	0.000725239
WBGene00019629	cid-1	1549.55	-1.54896	0.128532	-12.0511	1.91266e-33	4.47343e-32
WBGene00001998	hpr-17	234.928	-1.54877	0.198033	-7.82075	5.25114e-15	3.79433e-14
WBGene00016449	C35D10.13	1061.57	-1.54753	0.238184	-6.49723	8.18129e-11	4.1245e-10
WBGene00000898	daf-2	1799.44	-1.54646	0.258105	-5.9916	2.07782e-09	9.07599e-09
WBGene00006512	abcf-1	806.675	-1.54626	0.127182	-12.1578	5.21361e-34	1.26644e-32
WBGene00022694	ZK328.4	1084.57	-1.5458	0.221481	-6.97938	2.96484e-12	1.71107e-11
WBGene00019304	K02D10.4	32.1676	-1.54548	0.44556	-3.46863	0.000523115	0.00115636
WBGene00009952	F53A2.7	1387.4	-1.54507	0.256548	-6.02256	1.7168e-09	7.58288e-09
WBGene00021781	Y51H7C.3	97.6779	-1.54479	0.308836	-5.00196	5.67493e-07	1.85469e-06
WBGene00003801	npp-15	1381.31	-1.54361	0.159466	-9.67988	3.67161e-22	4.47735e-21
WBGene00007330	C05C10.3	322.197	-1.54343	0.156428	-9.86668	5.80533e-23	7.50965e-22
WBGene00011324	T01C3.9	130.561	-1.54319	0.238638	-6.46666	1.00194e-10	4.9945e-10
WBGene00017482	set-9	839.913	-1.54202	0.43323	-3.55935	0.000371778	0.000843928
WBGene00012496	Y24F12A.1	821.724	-1.54167	0.117555	-13.1144	2.7231e-39	8.19587e-38
WBGene00018819	rog-1	251.366	-1.54038	0.429663	-3.5851	0.000336955	0.000770444
WBGene00008768	F13G3.10	432.821	-1.54018	0.383597	-4.0151	5.942e-05	0.000150432
WBGene00013596	Y87G2A.7	524.855	-1.54016	0.182682	-8.43081	3.43275e-17	2.93025e-16
WBGene00002151	irk-3	15.2358	-1.53997	0.52514	-2.93249	0.00336251	0.00653767
WBGene00013551	Y75B8A.16	143.195	-1.53819	0.342087	-4.49648	6.90878e-06	1.98036e-05
WBGene00008948	F19B6.1	1719.29	-1.53737	0.121819	-12.6201	1.63602e-36	4.39051e-35
WBGene00022772	ZK616.2	25.8062	-1.53713	0.466315	-3.29633	0.000979582	0.00208106
WBGene00009978	F53E4.1	542.339	-1.53681	0.185804	-8.27112	1.32705e-16	1.0838e-15
WBGene00022718	ZK370.4	1136.66	-1.53619	0.255397	-6.01493	1.79969e-09	7.92989e-09
WBGene00017459	F14D2.11	21.0035	-1.53517	0.487007	-3.15226	0.00162013	0.00332499
WBGene00017450	bath-27	37.2454	-1.53501	0.406607	-3.77516	0.000159906	0.000382705
WBGene00003992	pgl-1	946.277	-1.53324	0.325983	-4.70343	2.55833e-06	7.76024e-06
WBGene00003868	ooc-3	369.618	-1.53322	0.145594	-10.5307	6.23369e-26	9.6107e-25
WBGene00010687	K08F9.4	810.698	-1.53312	0.154771	-9.90577	3.92945e-23	5.12695e-22
WBGene00010365	H04D03.4	298.866	-1.53271	0.338042	-4.53409	5.78527e-06	1.67548e-05
WBGene00019825	R02D3.8	147.502	-1.53213	0.223554	-6.85351	7.2058e-12	4.01892e-11
WBGene00020027	R12C12.7	318.102	-1.53135	0.323494	-4.73377	2.20385e-06	6.73639e-06
WBGene00012182	osta-3	167.67	-1.53118	0.396245	-3.86421	0.000111447	0.000272381
WBGene00010975	R01H10.7	554.743	-1.53051	0.314499	-4.86649	1.13598e-06	3.59446e-06
WBGene00021640	Y47G6A.14	200.163	-1.5305	0.209566	-7.30321	2.80989e-13	1.78306e-12
WBGene00016278	C30H7.2	1028.61	-1.52961	0.144857	-10.5595	4.59264e-26	7.14627e-25
WBGene00020781	T24H7.2	2959.31	-1.52889	0.162805	-9.39092	5.9479e-21	6.62734e-20
WBGene00007787	C27H6.8	666.844	-1.52764	0.170234	-8.97374	2.86619e-19	2.83783e-18
WBGene00016115	mdt-26	1676.49	-1.5275	0.156677	-9.74934	1.85672e-22	2.3108e-21
WBGene00020064	kbp-1	475.101	-1.52687	0.414164	-3.68664	0.000227237	0.000533538
WBGene00004702	rsp-5	1249.28	-1.52666	0.140805	-10.8424	2.16777e-27	3.64326e-26
WBGene00018247	F40G9.12	38.8558	-1.52614	0.46847	-3.25771	0.00112317	0.00236647
WBGene00005023	sqv-5	1596.48	-1.52461	0.252186	-6.04555	1.48897e-09	6.61673e-09
WBGene00011193	hpo-17	129.534	-1.52446	0.325574	-4.6824	2.83539e-06	8.52026e-06
WBGene00007744	C26D10.3	35.0069	-1.52362	0.337867	-4.50952	6.49737e-06	1.87024e-05
WBGene00008018	tbc-8	29.3865	-1.52347	0.405137	-3.76039	0.000169646	0.000404479
WBGene00013323	Y57G11C.33	482.503	-1.52161	0.129757	-11.7267	9.30303e-32	1.97138e-30
WBGene00007355	rpb-6	1147.6	-1.52122	0.242961	-6.26119	3.82061e-10	1.79719e-09
WBGene00006733	ufd-1	636.496	-1.52117	0.133513	-11.3934	4.50921e-30	8.77959e-29
WBGene00010002	F53F8.5	644.592	-1.52059	0.269698	-5.63814	1.71897e-08	6.72849e-08
WBGene00022117	Y71F9AL.12	376.722	-1.5203	0.209384	-7.26081	3.84769e-13	2.41725e-12
WBGene00022043	psf-3	406.158	-1.51975	0.196421	-7.73719	1.01639e-14	7.21989e-14
WBGene00013857	orc-5	615.442	-1.51968	0.230054	-6.60573	3.95561e-11	2.05521e-10
WBGene00004680	rars-2	261.75	-1.51918	0.17353	-8.75454	2.04946e-18	1.92092e-17
WBGene00020399	ztf-4	953.954	-1.51898	0.125673	-12.0868	1.24077e-33	2.94762e-32
WBGene00017406	sdz-12	48.5899	-1.51807	0.359396	-4.22396	2.40052e-05	6.42733e-05
WBGene00010080	F55A11.7	99.2576	-1.51787	0.29999	-5.05973	4.19858e-07	1.39451e-06
WBGene00019412	fbxb-49	163.376	-1.51735	0.356492	-4.25633	2.07813e-05	5.60707e-05
WBGene00001023	dnj-5	5477.86	-1.51706	0.205534	-7.38105	1.57046e-13	1.01706e-12
WBGene00013224	Y55D9A.2	543.234	-1.51656	0.13023	-11.6453	2.42537e-31	5.02674e-30
WBGene00004930	sod-1	830.116	-1.51653	0.150096	-10.1037	5.31992e-24	7.35395e-23
WBGene00000405	cdk-1	2689.4	-1.51554	0.0977219	-15.5087	3.02838e-54	1.63999e-52
WBGene00010828	M02B1.3	2257.34	-1.51482	0.203648	-7.43841	1.01904e-13	6.68552e-13
WBGene00022336	Y82E9BR.3	5786.16	-1.51366	0.346353	-4.37029	1.24084e-05	3.43998e-05
WBGene00017830	rpb-8	803.735	-1.51291	0.263563	-5.74021	9.45571e-09	3.81689e-08
WBGene00020994	W03F8.4	681.186	-1.51269	0.218506	-6.92291	4.42472e-12	2.50574e-11
WBGene00008400	drh-3	1035.08	-1.5125	0.16277	-9.29227	1.51039e-20	1.63823e-19
WBGene00021826	Y54E10A.3	896.493	-1.51248	0.127798	-11.8349	2.57638e-32	5.64972e-31
WBGene00008363	D1046.2	722.161	-1.51237	0.206915	-7.30916	2.68819e-13	1.70727e-12
WBGene00000480	cgp-1	1384.56	-1.51074	0.176069	-8.58039	9.45555e-18	8.41862e-17
WBGene00013018	Y48G10A.1	388.287	-1.5099	0.212995	-7.08892	1.35161e-12	8.0622e-12
WBGene00021392	Y38A10A.7	618.145	-1.5085	0.258249	-5.84125	5.18097e-09	2.15349e-08
WBGene00009436	F35G2.2	115.959	-1.50822	0.218112	-6.91492	4.68135e-12	2.64611e-11
WBGene00004352	rgs-9	220.326	-1.50817	0.167246	-9.01767	1.92136e-19	1.92889e-18
WBGene00009065	F22G12.5	1273.06	-1.50724	0.373767	-4.03257	5.51704e-05	0.000140379
WBGene00008920	eef-1G	5189.31	-1.50718	0.200167	-7.52963	5.08849e-14	3.42306e-13
WBGene00011689	T10C6.7	18.9101	-1.50716	0.431142	-3.49573	0.000472759	0.00105399
WBGene00018846	eef-1B.1	2580.53	-1.50625	0.162458	-9.27168	1.83236e-20	1.97469e-19
WBGene00004505	rpt-5	1324.48	-1.50577	0.145882	-10.3218	5.61378e-25	8.2109e-24
WBGene00001046	dnj-28	123.146	-1.50523	0.223292	-6.74108	1.57208e-11	8.47097e-11
WBGene00016169	C27F2.7	16.0124	-1.50466	0.462806	-3.25117	0.00114929	0.00241545
WBGene00001173	egl-4	2528.66	-1.50426	0.248149	-6.06195	1.34484e-09	6.00092e-09
WBGene00002133	inx-11	151.348	-1.50346	0.226414	-6.64031	3.13032e-11	1.64165e-10
WBGene00003136	mau-2	541.481	-1.50273	0.140695	-10.6808	1.25201e-26	2.02317e-25
WBGene00008775	F13H10.4	873.247	-1.50261	0.190489	-7.88815	3.06693e-15	2.2429e-14
WBGene00004750	sea-1	854.006	-1.50159	0.188674	-7.95862	1.73967e-15	1.29994e-14
WBGene00003802	npp-16	735.298	-1.50102	0.304186	-4.93456	8.03336e-07	2.57918e-06
WBGene00021658	Y48G1A.2	87.3504	-1.50098	0.28385	-5.28793	1.23707e-07	4.38443e-07
WBGene00014013	ZK632.4	792.767	-1.50063	0.137622	-10.904	1.10251e-27	1.89078e-26
WBGene00016495	C37C3.1	440.966	-1.49985	0.206969	-7.24675	4.26899e-13	2.6686e-12
WBGene00000865	cyb-1	6079.48	-1.49976	0.210582	-7.12197	1.06395e-12	6.41984e-12
WBGene00008684	mig-32	1002.42	-1.49964	0.166858	-8.98753	2.52857e-19	2.52007e-18
WBGene00001590	C45G3.3	185.797	-1.4985	0.253977	-5.90013	3.63215e-09	1.53591e-08
WBGene00011687	T10C6.5	1492.97	-1.49774	0.177739	-8.42662	3.55805e-17	3.03378e-16
WBGene00009920	abts-1	2052.32	-1.49756	0.11404	-13.1318	2.16412e-39	6.55264e-38
WBGene00011153	R09A8.2	201.755	-1.49737	0.296832	-5.04451	4.54685e-07	1.50292e-06
WBGene00022300	Y76B12C.6	724.418	-1.49679	0.289607	-5.16836	2.36158e-07	8.08546e-07
WBGene00020951	sna-1	483.77	-1.49665	0.214987	-6.96156	3.36517e-12	1.93031e-11
WBGene00016057	C24D10.6	249.806	-1.49382	0.17397	-8.58664	8.95482e-18	7.99636e-17
WBGene00018245	F40G9.9	140.943	-1.49256	0.333523	-4.47515	7.6359e-06	2.1764e-05
WBGene00002079	xpo-2	2143.24	-1.49237	0.370986	-4.02271	5.75328e-05	0.000145972
WBGene00020091	rnp-8	185.983	-1.49179	0.397532	-3.75264	0.000174985	0.000416681
WBGene00004882	smg-4	536.38	-1.49162	0.231152	-6.45297	1.09677e-10	5.44383e-10
WBGene00013256	Y57A10A.13	1380.14	-1.4912	0.149585	-9.96889	2.08556e-23	2.75443e-22
WBGene00003803	rae-1	1152	-1.49115	0.16968	-8.78801	1.52232e-18	1.43935e-17
WBGene00000815	csn-3	1184.61	-1.49087	0.255656	-5.83155	5.49152e-09	2.27194e-08
WBGene00017763	crls-1	406.348	-1.49047	0.146141	-10.1988	2.00661e-24	2.86018e-23
WBGene00022434	Y108G3AL.2	545.419	-1.49025	0.276663	-5.38651	7.18391e-08	2.62876e-07
WBGene00010077	F55A11.4	188.058	-1.48934	0.189653	-7.85298	4.06262e-15	2.95248e-14
WBGene00007195	B0513.2	788.225	-1.48885	0.300373	-4.95669	7.17052e-07	2.31395e-06
WBGene00009456	F36A2.9	698.828	-1.48799	0.131241	-11.3379	8.5211e-30	1.63382e-28
WBGene00003798	npp-12	2260.77	-1.48692	0.255958	-5.80924	6.27553e-09	2.57865e-08
WBGene00009770	F46B6.5	1543.72	-1.48458	0.163104	-9.10208	8.86194e-20	9.16461e-19
WBGene00012694	Y39B6A.36	791.808	-1.48327	0.217338	-6.82471	8.81022e-12	4.86526e-11
WBGene00013442	Y66D12A.16	29.4743	-1.48325	0.354192	-4.18769	2.81813e-05	7.47134e-05
WBGene00017931	F29G9.2	1011.61	-1.48271	0.143378	-10.3413	4.58384e-25	6.77001e-24
WBGene00009223	F28F8.5	370.924	-1.4827	0.175122	-8.46667	2.52511e-17	2.18385e-16
WBGene00010583	K05C4.7	880.121	-1.48238	0.171936	-8.62165	6.59968e-18	5.94955e-17
WBGene00022376	Y94H6A.3	307.057	-1.48234	0.150914	-9.82241	9.01631e-23	1.15154e-21
WBGene00006515	tag-170	659.345	-1.48188	0.335937	-4.41119	1.02803e-05	2.8812e-05
WBGene00013015	Y48E1C.2	182.94	-1.47847	0.170284	-8.68239	3.87533e-18	3.55509e-17
WBGene00004954	spd-3	80.3369	-1.47817	0.263322	-5.61354	1.9823e-08	7.71325e-08
WBGene00007975	gls-1	1702.01	-1.47765	0.164852	-8.96349	3.1455e-19	3.10218e-18
WBGene00016654	C44E4.5	303.235	-1.47715	0.207613	-7.11492	1.1198e-12	6.74604e-12
WBGene00000055	acr-16	53.6415	-1.47599	0.305206	-4.83604	1.32452e-06	4.16401e-06
WBGene00001983	hoe-1	875.498	-1.47584	0.120992	-12.1979	3.19071e-34	7.86435e-33
WBGene00019827	mop-25.1	637.566	-1.47553	0.234864	-6.28251	3.33151e-10	1.57496e-09
WBGene00001598	glh-1	329.242	-1.47533	0.207498	-7.11011	1.1595e-12	6.97683e-12
WBGene00013759	fbxb-59	92.5265	-1.4746	0.309239	-4.76848	1.85617e-06	5.73279e-06
WBGene00006376	syp-2	87.1766	-1.47398	0.243304	-6.05821	1.37642e-09	6.13643e-09
WBGene00011049	sdz-26	309.387	-1.47384	0.207762	-7.09388	1.30404e-12	7.79953e-12
WBGene00004953	spd-2	1127.95	-1.47366	0.171793	-8.57813	9.64277e-18	8.5752e-17
WBGene00021376	Y37E11B.3	105.324	-1.47349	0.277029	-5.31893	1.04381e-07	3.73011e-07
WBGene00185089	C16A11.10	19.3979	-1.473	0.485847	-3.03181	0.00243091	0.00484674
WBGene00007912	C34B7.2	847.409	-1.47256	0.162363	-9.06954	1.19519e-19	1.2185e-18
WBGene00009731	exo-1	391.023	-1.47207	0.172738	-8.52203	1.56783e-17	1.37324e-16
WBGene00019415	K05F6.4	499.84	-1.47187	0.315522	-4.66488	3.08791e-06	9.24415e-06
WBGene00016353	C33F10.4	123.535	-1.47172	0.275163	-5.34853	8.86738e-08	3.20137e-07
WBGene00017101	E02H9.3	96.5771	-1.47131	0.210554	-6.98779	2.79253e-12	1.61657e-11
WBGene00001332	eri-1	567.893	-1.47104	0.202425	-7.26705	3.67428e-13	2.31311e-12
WBGene00015744	C13F10.5	213.355	-1.47028	0.394895	-3.72323	0.000196694	0.000465514
WBGene00007093	B0001.8	508.703	-1.46988	0.140505	-10.4614	1.29913e-25	1.97074e-24
WBGene00002072	ima-1	563.108	-1.4696	0.142235	-10.3322	5.03967e-25	7.39984e-24
WBGene00022055	Y67D2.5	55.0938	-1.46934	0.382798	-3.83842	0.000123828	0.000300742
WBGene00015265	B0563.8	36.5002	-1.46931	0.50536	-2.90745	0.00364394	0.00704684
WBGene00021312	Y32H12A.4	477.735	-1.46832	0.208698	-7.03562	1.9838e-12	1.16537e-11
WBGene00011747	sna-2	1574.24	-1.46764	0.227567	-6.44929	1.12375e-10	5.57046e-10
WBGene00015011	B0041.8	684.342	-1.4671	0.24848	-5.90429	3.54163e-09	1.50057e-08
WBGene00003395	mom-2	955.207	-1.46634	0.284754	-5.14948	2.6121e-07	8.88079e-07
WBGene00001977	hmg-12	417.033	-1.46604	0.40908	-3.58375	0.000338697	0.000773719
WBGene00001393	fat-1	1190.21	-1.46578	0.175183	-8.36714	5.90336e-17	4.95246e-16
WBGene00004886	smi-1	137.655	-1.46507	0.211826	-6.9164	4.63278e-12	2.62005e-11
WBGene00001599	glh-2	186.364	-1.46505	0.316138	-4.63423	3.58277e-06	1.06475e-05
WBGene00009441	wdr-48	1163.23	-1.46405	0.108855	-13.4495	3.09964e-41	1.016e-39
WBGene00007434	arp-6	703.707	-1.46353	0.258102	-5.67036	1.42494e-08	5.63154e-08
WBGene00016803	bath-42	2264.4	-1.4627	0.133764	-10.935	7.84423e-28	1.35295e-26
WBGene00007013	mdt-8	521.815	-1.46264	0.216503	-6.75572	1.42132e-11	7.69982e-11
WBGene00002147	ire-1	1429.12	-1.46222	0.125301	-11.6697	1.82102e-31	3.79501e-30
WBGene00003922	pas-1	564.632	-1.46214	0.161796	-9.03693	1.61132e-19	1.62955e-18
WBGene00018014	F33G12.2	231.622	-1.4619	0.18027	-8.10949	5.08319e-16	3.96091e-15
WBGene00044608	glrx-22	377.172	-1.46171	0.362149	-4.03619	5.43252e-05	0.000138345
WBGene00021149	dnc-3	344.994	-1.46126	0.273184	-5.34899	8.84443e-08	3.19384e-07
WBGene00006499	tag-153	957.382	-1.46116	0.280204	-5.21463	1.8418e-07	6.40748e-07
WBGene00013876	ceh-74	116.683	-1.46054	0.396608	-3.68259	0.000230877	0.000541497
WBGene00018847	marc-6	1202.74	-1.46017	0.165731	-8.8105	1.24589e-18	1.1854e-17
WBGene00010560	iftb-1	1354.55	-1.45994	0.205943	-7.08903	1.35051e-12	8.05881e-12
WBGene00021054	fbxb-118	134.575	-1.45989	0.465638	-3.13525	0.00171705	0.00350909
WBGene00015481	C05D11.1	858.945	-1.45986	0.162635	-8.97634	2.79928e-19	2.77522e-18
WBGene00001880	his-6	20.7488	-1.45717	0.445205	-3.27303	0.00106402	0.0022497
WBGene00008169	C48B4.6	69.0947	-1.45619	0.326553	-4.45928	8.22346e-06	2.33286e-05
WBGene00003795	npp-9	2280.34	-1.45599	0.408614	-3.56324	0.000366303	0.000832251
WBGene00017951	panl-2	1516.9	-1.45578	0.182902	-7.95934	1.72961e-15	1.2937e-14
WBGene00012864	Y45F3A.9	56.7469	-1.45445	0.28202	-5.15727	2.50576e-07	8.54352e-07
WBGene00001175	egl-6	79.1187	-1.4533	0.262949	-5.52694	3.25873e-08	1.23616e-07
WBGene00012768	eef-1B.2	1450.72	-1.45327	0.124856	-11.6395	2.59399e-31	5.36151e-30
WBGene00001412	fem-2	563.808	-1.45325	0.375965	-3.86539	0.000110911	0.000271159
WBGene00015164	ykt-6	786.304	-1.45302	0.172918	-8.40294	4.3545e-17	3.69618e-16
WBGene00195093	Y59E9AL.36	661.728	-1.45268	0.159851	-9.08772	1.01141e-19	1.03955e-18
WBGene00021677	pgs-1	242.586	-1.45254	0.168957	-8.59709	8.17594e-18	7.32682e-17
WBGene00009575	F40F8.1	430.147	-1.45195	0.146137	-9.93553	2.91618e-23	3.81807e-22
WBGene00007106	B0035.3	143.096	-1.45175	0.2099	-6.91637	4.6335e-12	2.62005e-11
WBGene00016494	C37A2.8	499.532	-1.45088	0.39064	-3.71412	0.000203911	0.000481992
WBGene00017608	F19F10.12	664.065	-1.44951	0.137178	-10.5667	4.25286e-26	6.64494e-25
WBGene00003373	mlh-1	478.933	-1.44945	0.21016	-6.89688	5.31562e-12	2.99566e-11
WBGene00044325	tag-321	196.758	-1.44814	0.174329	-8.30693	9.82101e-17	8.12182e-16
WBGene00004759	sel-1	1398.95	-1.44706	0.13849	-10.4488	1.48318e-25	2.24542e-24
WBGene00003925	pas-4	541.944	-1.44703	0.170178	-8.50304	1.84686e-17	1.61017e-16
WBGene00010875	M05D6.2	993.627	-1.44685	0.154577	-9.36008	7.96744e-21	8.8126e-20
WBGene00017402	F12E12.1	361.735	-1.44668	0.174758	-8.27821	1.25036e-16	1.02283e-15
WBGene00011939	prmt-3	1555.77	-1.44615	0.125112	-11.5588	6.66193e-31	1.34746e-29
WBGene00011962	T23G5.2	1820.96	-1.44614	0.164746	-8.778	1.66413e-18	1.56852e-17
WBGene00009245	rict-1	1029.67	-1.44604	0.262518	-5.50832	3.62274e-08	1.36908e-07
WBGene00044638	F23A7.8	805.625	-1.44598	0.177523	-8.1453	3.78358e-16	2.98051e-15
WBGene00021901	tag-262	1174.24	-1.44479	0.221131	-6.53364	6.41909e-11	3.26882e-10
WBGene00006397	taf-13	448.539	-1.44442	0.34882	-4.14086	3.46e-05	9.04919e-05
WBGene00015939	C18A3.1	152.664	-1.44391	0.312897	-4.61464	3.93784e-06	1.16387e-05
WBGene00014226	ZK1098.11	72.9291	-1.44364	0.24661	-5.85392	4.80123e-09	2.00222e-08
WBGene00003390	mog-2	1026.17	-1.44285	0.212213	-6.79906	1.05304e-11	5.78351e-11
WBGene00012564	fbxa-107	42.6391	-1.44197	0.311084	-4.63529	3.56431e-06	1.05989e-05
WBGene00003405	mre-11	744.236	-1.43997	0.179487	-8.02271	1.03436e-15	7.87314e-15
WBGene00008419	wdr-23	887.47	-1.43957	0.135939	-10.5898	3.32162e-26	5.20605e-25
WBGene00013669	Y105E8A.8	333.533	-1.43915	0.179428	-8.02075	1.05104e-15	7.99205e-15
WBGene00016992	zhit-1	177.321	-1.43892	0.189203	-7.60519	2.84486e-14	1.95023e-13
WBGene00016325	C32E8.9	47.7337	-1.4388	0.292937	-4.91165	9.03148e-07	2.88736e-06
WBGene00016154	C27A12.2	873.315	-1.43832	0.243632	-5.90367	3.55502e-09	1.5054e-08
WBGene00021759	Y50D7A.11	104.516	-1.43732	0.266053	-5.40238	6.57616e-08	2.41926e-07
WBGene00009006	F21D5.1	590.051	-1.4371	0.229597	-6.25921	3.86926e-10	1.81894e-09
WBGene00021507	Y41D4A.5	817.868	-1.43699	0.249304	-5.764	8.21437e-09	3.33542e-08
WBGene00000209	asg-1	763.582	-1.4347	0.221358	-6.48135	9.09069e-11	4.55408e-10
WBGene00018797	F54D7.2	810.309	-1.43358	0.116004	-12.358	4.40942e-35	1.11408e-33
WBGene00010262	F58E10.7	32.506	-1.43146	0.351422	-4.07332	4.63482e-05	0.000119216
WBGene00003982	pes-9	684.484	-1.43081	0.159501	-8.97059	2.94933e-19	2.91632e-18
WBGene00009671	mfap-1	1526.14	-1.43048	0.387914	-3.68762	0.00022636	0.000531644
WBGene00003214	mel-32	1702.28	-1.43028	0.20264	-7.05823	1.68634e-12	9.94493e-12
WBGene00008034	C39E9.11	1060.01	-1.43026	0.297464	-4.80816	1.52325e-06	4.75907e-06
WBGene00011526	cox-15	256.352	-1.42941	0.331295	-4.31461	1.59885e-05	4.3731e-05
WBGene00018954	F56C9.11	69.4828	-1.42866	0.242332	-5.89546	3.73633e-09	1.57732e-08
WBGene00021293	Y25C1A.6	481.498	-1.42831	0.169017	-8.4507	2.89558e-17	2.48152e-16
WBGene00003804	npp-18	1195.14	-1.42816	0.198525	-7.19388	6.29767e-13	3.87425e-12
WBGene00015745	C13F10.6	813.624	-1.42788	0.271414	-5.26091	1.43347e-07	5.03915e-07
WBGene00013261	sinh-1	220.888	-1.42777	0.310551	-4.59754	4.27507e-06	1.25861e-05
WBGene00008197	C49C3.7	391.606	-1.42757	0.329437	-4.33337	1.46843e-05	4.03466e-05
WBGene00001041	dnj-23	1144.43	-1.42696	0.283857	-5.02705	4.98083e-07	1.63955e-06
WBGene00004721	san-1	686.147	-1.42672	0.285273	-5.00124	5.6964e-07	1.86131e-06
WBGene00021295	Y25C1A.8	439.249	-1.4264	0.201174	-7.09041	1.33715e-12	7.98538e-12
WBGene00021597	spsb-1	622.969	-1.42634	0.264851	-5.38544	7.22669e-08	2.64378e-07
WBGene00195155	W04A8.9	30.1895	-1.42596	0.479391	-2.97452	0.00293452	0.00576037
WBGene00014011	ZK632.2	925.972	-1.42592	0.192555	-7.40526	1.30895e-13	8.52089e-13
WBGene00003417	mrt-2	115.081	-1.42584	0.204828	-6.96117	3.37454e-12	1.93495e-11
WBGene00004816	skr-10	1734.06	-1.42511	0.429275	-3.31982	0.000900769	0.00192636
WBGene00004821	skr-15	558.888	-1.42449	0.200573	-7.10209	1.2288e-12	7.37916e-12
WBGene00020412	T10E9.2	599.502	-1.42414	0.178356	-7.98479	1.40759e-15	1.06124e-14
WBGene00006817	unc-85	840.421	-1.42375	0.110777	-12.8524	8.34074e-38	2.34238e-36
WBGene00009448	zfp-2	530.117	-1.42233	0.190493	-7.46656	8.23204e-14	5.448e-13
WBGene00009435	F35G2.1	827.473	-1.42177	0.278945	-5.09695	3.45162e-07	1.15813e-06
WBGene00008968	F20C5.3	83.8529	-1.42097	0.277999	-5.11143	3.19732e-07	1.07615e-06
WBGene00010066	F54F7.6	206.509	-1.4208	0.258007	-5.50685	3.65316e-08	1.38023e-07
WBGene00003396	mom-4	1082.42	-1.42076	0.16421	-8.65208	5.05679e-18	4.60814e-17
WBGene00022149	lin-65	948.262	-1.42061	0.171117	-8.30196	1.02407e-16	8.455e-16
WBGene00011528	T06D8.7	526.889	-1.41995	0.202531	-7.01104	2.36555e-12	1.37784e-11
WBGene00008236	C50F4.12	186.515	-1.41759	0.175746	-8.06613	7.25594e-16	5.57914e-15
WBGene00011117	R07E5.11	100.316	-1.41681	0.282313	-5.01859	5.20531e-07	1.71046e-06
WBGene00017988	fipp-1	1146.24	-1.41657	0.197378	-7.17691	7.13047e-13	4.36702e-12
WBGene00006607	tre-1	737.276	-1.41577	0.157525	-8.98757	2.52746e-19	2.52007e-18
WBGene00008740	F13D12.5	113.666	-1.41507	0.348253	-4.06332	4.83787e-05	0.000124143
WBGene00021359	Y37E11AL.3	606.789	-1.41503	0.163484	-8.6555	4.90774e-18	4.47772e-17
WBGene00017738	F23C8.9	525.91	-1.41489	0.342787	-4.12761	3.66561e-05	9.5555e-05
WBGene00016192	C28H8.1	975.384	-1.41319	0.356743	-3.96137	7.45225e-05	0.000186386
WBGene00010697	uda-1	1060.38	-1.41253	0.111503	-12.6681	8.88229e-37	2.39647e-35
WBGene00022192	Y71H2B.2	1038.46	-1.41219	0.242819	-5.81578	6.035e-09	2.4859e-08
WBGene00021926	Y55F3AM.9	260.468	-1.4119	0.181315	-7.78701	6.86109e-15	4.91766e-14
WBGene00004501	rpt-1	1206.8	-1.41175	0.217464	-6.49187	8.47757e-11	4.26248e-10
WBGene00012015	T25B9.9	1233.17	-1.41138	0.144698	-9.75399	1.77349e-22	2.21452e-21
WBGene00001029	dnj-11	2557.14	-1.41089	0.136482	-10.3376	4.76409e-25	7.02936e-24
WBGene00015233	B0511.7	588.715	-1.41073	0.256884	-5.4917	3.98086e-08	1.49954e-07
WBGene00015693	ugt-28	51.5947	-1.41067	0.339458	-4.15566	3.24344e-05	8.53155e-05
WBGene00013729	Y111B2A.3	285.903	-1.41017	0.314292	-4.48681	7.22967e-06	2.06724e-05
WBGene00013405	Y63D3A.4	193.742	-1.40912	0.173992	-8.09873	5.55369e-16	4.31196e-15
WBGene00001110	duo-1	72.2147	-1.40893	0.248032	-5.68044	1.34348e-08	5.32773e-08
WBGene00011066	ztf-15	149.762	-1.40829	0.18459	-7.62927	2.36096e-14	1.62736e-13
WBGene00009923	F52B5.7	243.611	-1.40823	0.418904	-3.36169	0.00077466	0.00167181
WBGene00003154	mcm-2	3392.96	-1.40787	0.282935	-4.97596	6.49265e-07	2.10917e-06
WBGene00013698	Y106G6D.1	550.146	-1.40717	0.493455	-2.85167	0.00434901	0.00831552
WBGene00021545	Y43H11AL.1	997.79	-1.40678	0.160285	-8.77674	1.6828e-18	1.58414e-17
WBGene00008710	F11E6.7	3462.81	-1.40643	0.142946	-9.83888	7.65548e-23	9.84397e-22
WBGene00006390	taf-8	520.696	-1.40617	0.188352	-7.46566	8.2881e-14	5.4803e-13
WBGene00022681	ZK185.1	200.622	-1.40539	0.174407	-8.05807	7.75103e-16	5.95678e-15
WBGene00008398	D2005.3	365.056	-1.4049	0.198536	-7.07626	1.48097e-12	8.79211e-12
WBGene00008502	skih-2	428.014	-1.40468	0.158362	-8.87004	7.31191e-19	7.06366e-18
WBGene00022673	ZK177.8	165.391	-1.40468	0.193634	-7.25433	4.03663e-13	2.52858e-12
WBGene00010142	F56A8.8	677.334	-1.40427	0.27428	-5.11982	3.05822e-07	1.03394e-06
WBGene00020193	T03F1.12	71.9068	-1.40417	0.298228	-4.70838	2.49697e-06	7.5863e-06
WBGene00009834	lsy-27	1125	-1.40388	0.137083	-10.2411	1.29704e-24	1.8593e-23
WBGene00010367	H05L14.2	63.7279	-1.4034	0.253819	-5.52915	3.2179e-08	1.22313e-07
WBGene00012950	Y47H9C.7	318.309	-1.40305	0.154835	-9.06159	1.2856e-19	1.3089e-18
WBGene00019940	npp-21	4402.44	-1.40258	0.119164	-11.7702	5.56056e-32	1.1917e-30
WBGene00008645	F10C2.4	1424.43	-1.40246	0.11877	-11.8082	3.53913e-32	7.64988e-31
WBGene00011253	R11H6.5	661.146	-1.4024	0.157067	-8.92867	4.31149e-19	4.2136e-18
WBGene00022460	use-1	277.379	-1.40191	0.216031	-6.48941	8.61705e-11	4.32685e-10
WBGene00004307	rap-1	1804.6	-1.40175	0.152181	-9.2111	3.22798e-20	3.42017e-19
WBGene00011292	R102.5	1253.06	-1.40166	0.109081	-12.8497	8.63494e-38	2.42051e-36
WBGene00009505	F37B12.3	569.369	-1.40163	0.119222	-11.7565	6.53781e-32	1.39717e-30
WBGene00017289	F09E5.11	348.95	-1.40062	0.339421	-4.1265	3.68331e-05	9.59999e-05
WBGene00018366	F42H10.2	124.416	-1.40053	0.324915	-4.31045	1.6292e-05	4.44886e-05
WBGene00003219	mes-1	341.823	-1.40034	0.295793	-4.73419	2.19932e-06	6.72799e-06
WBGene00022850	ZK1127.3	632.985	-1.39996	0.344876	-4.05931	4.92182e-05	0.000126212
WBGene00019498	K07E8.7	148.415	-1.39988	0.246769	-5.67283	1.40459e-08	5.55984e-08
WBGene00004767	sel-10	1938.95	-1.39906	0.17977	-7.78246	7.11274e-15	5.0932e-14
WBGene00022092	Y69A2AR.21	599.46	-1.39854	0.238705	-5.85887	4.66027e-09	1.94723e-08
WBGene00009479	fcp-1	1139.52	-1.39787	0.165972	-8.42232	3.69094e-17	3.14531e-16
WBGene00002169	isw-1	3210.25	-1.39691	0.106655	-13.0975	3.40164e-39	1.01372e-37
WBGene00014017	ZK632.10	1004.02	-1.39681	0.11928	-11.7103	1.12877e-31	2.38526e-30
WBGene00004858	sma-4	43.9492	-1.39661	0.296924	-4.70359	2.5563e-06	7.75565e-06
WBGene00004132	ifet-1	5673.15	-1.39586	0.263883	-5.28967	1.22534e-07	4.34492e-07
WBGene00009202	aptf-4	920.015	-1.3958	0.29278	-4.76741	1.86611e-06	5.75879e-06
WBGene00011367	snpc-3.4	347.507	-1.3957	0.200928	-6.94629	3.75024e-12	2.14468e-11
WBGene00013779	Y116A8B.1	57.519	-1.39471	0.369057	-3.77912	0.000157382	0.000377142
WBGene00018070	F35H10.5	108.307	-1.39423	0.268019	-5.202	1.97154e-07	6.83211e-07
WBGene00019815	kin-34	146.789	-1.39352	0.200686	-6.94379	3.81725e-12	2.18135e-11
WBGene00017066	maco-1	1749.41	-1.39314	0.109668	-12.7033	5.66974e-37	1.53922e-35
WBGene00015468	madf-11	606.874	-1.39304	0.143744	-9.69117	3.28725e-22	4.02815e-21
WBGene00009002	hint-1	246.035	-1.39303	0.216661	-6.42953	1.27999e-10	6.3077e-10
WBGene00009103	F25B3.6	3525.59	-1.39274	0.161455	-8.62617	6.34395e-18	5.72927e-17
WBGene00010093	capg-2	2750.98	-1.3926	0.111734	-12.4636	1.17932e-35	3.04588e-34
WBGene00017601	ets-7	326.559	-1.39167	0.305182	-4.56013	5.1123e-06	1.4923e-05
WBGene00009507	mus-101	867.77	-1.391	0.145914	-9.53298	1.5283e-21	1.78586e-20
WBGene00022697	cyy-1	1241.87	-1.39065	0.134554	-10.3352	4.88366e-25	7.19876e-24
WBGene00011323	mut-15	427.767	-1.3906	0.163826	-8.48824	2.09798e-17	1.82174e-16
WBGene00020035	egg-5	57.4513	-1.39057	0.390329	-3.56256	0.000367252	0.000834283
WBGene00006700	uba-2	1481.74	-1.38968	0.180463	-7.70065	1.35377e-14	9.53621e-14
WBGene00001040	dnj-22	698.265	-1.38939	0.38259	-3.63153	0.000281743	0.000651793
WBGene00013123	Y52B11A.3	427.442	-1.38848	0.166133	-8.35762	6.39977e-17	5.36296e-16
WBGene00014228	mett-10	242.519	-1.38793	0.164147	-8.45543	2.78056e-17	2.38837e-16
WBGene00011016	R04F11.3	1031.05	-1.38679	0.364611	-3.80349	0.000142673	0.000343967
WBGene00007923	C34C12.4	175.054	-1.38666	0.198683	-6.97924	2.96777e-12	1.7121e-11
WBGene00007615	set-31	179.039	-1.3865	0.205482	-6.74755	1.50365e-11	8.12834e-11
WBGene00006446	atx-3	274.955	-1.38635	0.233107	-5.94726	2.72675e-09	1.17174e-08
WBGene00005014	spt-4	504.26	-1.38561	0.153314	-9.03768	1.60032e-19	1.61951e-18
WBGene00001320	ent-1	1804.11	-1.38555	0.205646	-6.73758	1.61046e-11	8.66848e-11
WBGene00012126	T28D6.6	763.749	-1.3855	0.120387	-11.5087	1.19269e-30	2.37736e-29
WBGene00014955	Y102A5C.6	24.6928	-1.38497	0.489231	-2.83091	0.00464156	0.00882425
WBGene00011664	T09F3.5	180.685	-1.38485	0.191006	-7.25029	4.15884e-13	2.60298e-12
WBGene00004354	rgs-11	214.018	-1.38443	0.202349	-6.84179	7.82084e-12	4.3459e-11
WBGene00012903	vps-2	543.511	-1.38358	0.153959	-8.98668	2.54807e-19	2.53783e-18
WBGene00008441	E01B7.1	385.733	-1.38336	0.399859	-3.45962	0.000540948	0.00119299
WBGene00001005	dlc-1	2892.87	-1.38256	0.125668	-11.0017	3.75035e-28	6.61191e-27
WBGene00000001	aap-1	644.922	-1.37988	0.135278	-10.2004	1.97524e-24	2.81813e-23
WBGene00003955	pcn-1	5650.47	-1.37988	0.189236	-7.29184	3.0575e-13	1.93531e-12
WBGene00010781	K11H3.4	27.293	-1.37855	0.428045	-3.22057	0.00127936	0.00266733
WBGene00020761	T24C4.5	21.0417	-1.3781	0.436314	-3.15849	0.00158587	0.00326131
WBGene00001513	gad-1	1239.6	-1.37688	0.159152	-8.65136	5.08899e-18	4.63469e-17
WBGene00011662	T09F3.2	563.068	-1.37626	0.270373	-5.09022	3.5765e-07	1.19817e-06
WBGene00006447	tag-72	599.617	-1.37561	0.218528	-6.29489	3.07621e-10	1.46113e-09
WBGene00022881	ZK1248.11	314.84	-1.3753	0.407035	-3.37882	0.000727968	0.00157735
WBGene00015310	fan-1	357.158	-1.37503	0.156201	-8.80293	1.33286e-18	1.26496e-17
WBGene00012247	W04E12.2	72.5715	-1.37493	0.311695	-4.41114	1.02827e-05	2.88134e-05
WBGene00007623	C16C10.2	488.163	-1.37456	0.300102	-4.58033	4.64252e-06	1.36387e-05
WBGene00020824	T26A8.1	781.909	-1.37452	0.129659	-10.601	2.94861e-26	4.63585e-25
WBGene00018426	F44E7.4	1514.8	-1.37428	0.310435	-4.42694	9.55807e-06	2.69126e-05
WBGene00006352	sur-6	2994.76	-1.37385	0.121367	-11.3198	1.04762e-29	1.99602e-28
WBGene00017742	nfyc-1	561.664	-1.37312	0.195582	-7.02067	2.20806e-12	1.28959e-11
WBGene00009862	fbxb-67	109.047	-1.37276	0.328601	-4.17759	2.94615e-05	7.78887e-05
WBGene00015508	mvb-12	420.001	-1.3726	0.161036	-8.52354	1.54749e-17	1.357e-16
WBGene00014250	ZK1307.9	289.878	-1.37245	0.286003	-4.79872	1.59685e-06	4.97255e-06
WBGene00012698	Y39B6A.40	53.1873	-1.37223	0.279891	-4.90275	9.45057e-07	3.01496e-06
WBGene00019004	xpg-1	442.947	-1.3718	0.157456	-8.71228	2.97831e-18	2.76239e-17
WBGene00021938	Y55F3BR.1	535.628	-1.37105	0.307088	-4.46468	8.01889e-06	2.2804e-05
WBGene00004340	rfc-4	1299.32	-1.3707	0.214444	-6.39189	1.63846e-10	7.9779e-10
WBGene00018230	mage-1	200.7	-1.36988	0.172453	-7.94348	1.96583e-15	1.46242e-14
WBGene00006736	ulp-1	1091.83	-1.36658	0.134055	-10.1941	2.1059e-24	2.99323e-23
WBGene00017675	F21F3.6	1419.18	-1.36635	0.229085	-5.9644	2.45534e-09	1.06267e-08
WBGene00010620	K07A12.1	796.198	-1.36572	0.185885	-7.3471	2.02552e-13	1.30228e-12
WBGene00004297	rad-51	490.439	-1.36525	0.15748	-8.66938	4.34464e-18	3.96875e-17
WBGene00010498	K02B12.5	531.739	-1.36513	0.164026	-8.32267	8.60037e-17	7.15151e-16
WBGene00004681	rsd-2	2010.61	-1.36464	0.0977354	-13.9626	2.6359e-44	9.93164e-43
WBGene00021331	glrx-10	228.302	-1.36364	0.191035	-7.13815	9.45919e-13	5.73281e-12
WBGene00013725	ska-1	486.577	-1.36276	0.436986	-3.11855	0.00181746	0.00369682
WBGene00018409	F44B9.8	791.037	-1.36262	0.182712	-7.45778	8.79953e-14	5.8083e-13
WBGene00013766	prmt-1	2835.83	-1.36213	0.186285	-7.31211	2.62985e-13	1.67233e-12
WBGene00017746	F23F1.5	718.04	-1.36184	0.169426	-8.03796	9.13445e-16	6.9986e-15
WBGene00015733	C13B9.2	75.064	-1.36154	0.232708	-5.85086	4.89044e-09	2.03778e-08
WBGene00022466	Y119C1A.1	593.947	-1.36094	0.12993	-10.4744	1.13268e-25	1.72169e-24
WBGene00009177	F26H9.5	1135.36	-1.36064	0.228836	-5.94594	2.74883e-09	1.18022e-08
WBGene00019941	pgam-5	1052.11	-1.36063	0.16362	-8.31577	9.11548e-17	7.56319e-16
WBGene00009286	F31C3.4	505.368	-1.36056	0.169514	-8.02621	1.00529e-15	7.66346e-15
WBGene00000094	agt-2	265.171	-1.36012	0.207919	-6.54157	6.08756e-11	3.10788e-10
WBGene00016143	eri-9	689.921	-1.36004	0.126286	-10.7696	4.79217e-27	7.87867e-26
WBGene00002278	lep-2	588.552	-1.35974	0.215737	-6.30277	2.92369e-10	1.39234e-09
WBGene00003967	pdr-1	467.858	-1.35954	0.147379	-9.22476	2.84209e-20	3.02403e-19
WBGene00021180	Y9C9A.13	112.847	-1.3589	0.317476	-4.28034	1.86612e-05	5.07014e-05
WBGene00013039	scav-3	687.594	-1.35882	0.150025	-9.05729	1.33737e-19	1.35978e-18
WBGene00001036	dnj-18	138.732	-1.35742	0.214016	-6.34261	2.25899e-10	1.08491e-09
WBGene00006931	vps-26	538.272	-1.35735	0.142228	-9.54348	1.38115e-21	1.61891e-20
WBGene00011415	him-18	450.059	-1.35531	0.221189	-6.1274	8.93253e-10	4.0529e-09
WBGene00013021	Y48G10A.4	416.348	-1.35489	0.217463	-6.23043	4.6515e-10	2.1718e-09
WBGene00018009	dhhc-3	696.522	-1.35488	0.144077	-9.40386	5.25961e-21	5.90836e-20
WBGene00021456	Y39F10B.1	314.382	-1.35476	0.303298	-4.46675	7.94163e-06	2.25928e-05
WBGene00003606	nhr-7	31.9855	-1.35458	0.482699	-2.80627	0.00501193	0.00947158
WBGene00011142	R08D7.1	672.922	-1.35362	0.126859	-10.6703	1.40205e-26	2.25837e-25
WBGene00017757	bra-2	905.682	-1.35341	0.301365	-4.49094	7.0908e-06	2.02945e-05
WBGene00012560	Y37D8A.25	91.7995	-1.35332	0.218787	-6.18556	6.18836e-10	2.85952e-09
WBGene00012341	catp-6	756.947	-1.35314	0.200677	-6.74288	1.55279e-11	8.37e-11
WBGene00015353	C02F5.13	276.015	-1.3527	0.186751	-7.24333	4.37792e-13	2.73218e-12
WBGene00020682	T22D1.3	504.357	-1.35247	0.193381	-6.99381	2.67517e-12	1.5522e-11
WBGene00017837	F26G1.1	751.179	-1.35222	0.159805	-8.46172	2.63463e-17	2.27337e-16
WBGene00008641	pch-2	458.657	-1.35212	0.21146	-6.39423	1.61361e-10	7.86962e-10
WBGene00003928	pas-7	402.513	-1.35211	0.148141	-9.12718	7.03074e-20	7.32603e-19
WBGene00001258	emb-4	2221.55	-1.35204	0.138667	-9.75027	1.83975e-22	2.29157e-21
WBGene00016323	C32E8.5	655.378	-1.35169	0.246496	-5.4836	4.16761e-08	1.56482e-07
WBGene00014114	tftc-3	1378.07	-1.35025	0.132677	-10.177	2.51199e-24	3.54375e-23
WBGene00010606	cyp-13B2	197.324	-1.35022	0.253774	-5.32055	1.03455e-07	3.69876e-07
WBGene00019118	F59E12.1	1934.55	-1.34989	0.15568	-8.6709	4.28719e-18	3.91864e-17
WBGene00011035	snrp-27	862.579	-1.34936	0.352267	-3.83051	0.000127877	0.000310178
WBGene00003161	mdf-2	1365.65	-1.34866	0.162146	-8.31757	8.97883e-17	7.46143e-16
WBGene00022335	Y82E9BR.2	53.1897	-1.34863	0.297419	-4.53446	5.77513e-06	1.67318e-05
WBGene00009499	ent-7	1077.17	-1.34838	0.110559	-12.196	3.26275e-34	8.02882e-33
WBGene00006439	ant-1.1	11494.3	-1.34701	0.235191	-5.7273	1.02044e-08	4.10159e-08
WBGene00008682	lex-1	3135.49	-1.34581	0.152649	-8.81638	1.1822e-18	1.12693e-17
WBGene00018793	mrpl-40	284.322	-1.34557	0.287034	-4.68784	2.76099e-06	8.30991e-06
WBGene00009364	F33H1.3	729.028	-1.3425	0.144064	-9.31878	1.17688e-20	1.28572e-19
WBGene00009460	F36A2.13	4703.01	-1.34231	0.17989	-7.46186	8.53068e-14	5.63331e-13
WBGene00016816	C50E3.5	181.128	-1.34217	0.212309	-6.32178	2.58574e-10	1.23711e-09
WBGene00001514	xnd-1	185.633	-1.34204	0.303681	-4.41923	9.90526e-06	2.78072e-05
WBGene00000143	apc-2	676.143	-1.34168	0.137282	-9.77321	1.46732e-22	1.84441e-21
WBGene00007978	C36B1.11	488.13	-1.34165	0.191069	-7.02182	2.18999e-12	1.28101e-11
WBGene00009120	F25H2.6	767.565	-1.3413	0.135826	-9.8751	5.33799e-23	6.91102e-22
WBGene00010409	H21P03.2	323.136	-1.34063	0.154376	-8.6842	3.81416e-18	3.5011e-17
WBGene00009082	dlat-1	800.127	-1.34025	0.370645	-3.61599	0.000299201	0.000689014
WBGene00002028	hst-1	728.685	-1.33976	0.122432	-10.9429	7.18882e-28	1.24417e-26
WBGene00016591	C42C1.13	69.0076	-1.33867	0.359153	-3.7273	0.000193542	0.000458702
WBGene00021752	Y50D7A.2	391.05	-1.33834	0.220079	-6.08117	1.19312e-09	5.35238e-09
WBGene00023421	rde-11	213.486	-1.33813	0.199237	-6.71624	1.8647e-11	9.98359e-11
WBGene00021311	Y32H12A.2	772.965	-1.3376	0.193228	-6.92241	4.44025e-12	2.51359e-11
WBGene00019578	K09E3.7	57.6894	-1.33744	0.329673	-4.05688	4.97326e-05	0.000127401
WBGene00044069	hat-1	1995.84	-1.33716	0.182002	-7.34693	2.02806e-13	1.30336e-12
WBGene00018319	hda-6	798.594	-1.33706	0.185513	-7.2074	5.70299e-13	3.52275e-12
WBGene00008405	ttll-12	455.345	-1.33645	0.190542	-7.01395	2.31676e-12	1.34994e-11
WBGene00016592	erl-1	186.761	-1.33587	0.172638	-7.73799	1.01001e-14	7.18131e-14
WBGene00020628	T20F5.6	1395.45	-1.3355	0.289792	-4.60849	4.05613e-06	1.19719e-05
WBGene00000868	cyb-3	16386.4	-1.33542	0.296956	-4.49703	6.89106e-06	1.97566e-05
WBGene00007887	gadr-2	364.799	-1.33468	0.302499	-4.4122	1.02327e-05	2.86892e-05
WBGene00009981	F53F1.3	51.8114	-1.33467	0.344692	-3.87206	0.000107921	0.000264404
WBGene00016453	vet-2	3296.63	-1.33422	0.285194	-4.67828	2.89287e-06	8.68437e-06
WBGene00007609	C15C8.7	215.286	-1.33382	0.165948	-8.03758	9.16318e-16	7.01705e-15
WBGene00015746	C13F10.7	977.461	-1.33334	0.312689	-4.26411	2.00701e-05	5.42855e-05
WBGene00011916	T22C1.5	270.736	-1.3323	0.300041	-4.44039	8.97974e-06	2.53551e-05
WBGene00014177	frg-1	954.266	-1.33198	0.298552	-4.46148	8.13964e-06	2.31169e-05
WBGene00044026	W02B12.15	326.632	-1.33176	0.156198	-8.5261	1.51368e-17	1.32889e-16
WBGene00006940	wee-1.3	994.835	-1.33137	0.195547	-6.80847	9.86453e-12	5.42567e-11
WBGene00018156	ncbp-1	2116.55	-1.33035	0.127736	-10.4148	2.12236e-25	3.18755e-24
WBGene00000846	cup-5	733.136	-1.32984	0.177804	-7.47923	7.47591e-14	4.96281e-13
WBGene00015450	C04F5.8	351.055	-1.32942	0.187933	-7.07387	1.50669e-12	8.94133e-12
WBGene00014204	ccdc-47	3005.84	-1.32914	0.16391	-8.10899	5.10429e-16	3.97324e-15
WBGene00019130	F59H5.1	275.779	-1.3288	0.216564	-6.13581	8.4727e-10	3.85352e-09
WBGene00011299	ikke-1	449.439	-1.32834	0.206448	-6.43425	1.2408e-10	6.12457e-10
WBGene00010645	fecl-1	415.321	-1.3279	0.163177	-8.13778	4.02581e-16	3.16472e-15
WBGene00009739	F45H10.2	719.443	-1.32722	0.17902	-7.41383	1.22703e-13	8.00827e-13
WBGene00012767	fcd-2	751.149	-1.32653	0.154327	-8.59562	8.28138e-18	7.41691e-17
WBGene00009576	F40F8.3	35.4406	-1.32625	0.333808	-3.9731	7.09429e-05	0.000177875
WBGene00017686	tpp-2	1788.68	-1.32518	0.11353	-11.6725	1.76088e-31	3.67474e-30
WBGene00008780	F14B4.2	477.472	-1.32484	0.263932	-5.01962	5.17734e-07	1.70238e-06
WBGene00021202	Y17G9B.5	378.868	-1.32442	0.216715	-6.11134	9.87997e-10	4.46134e-09
WBGene00001511	fzy-1	3074.95	-1.3244	0.10728	-12.3452	5.16829e-35	1.30146e-33
WBGene00016741	C48B6.3	688.256	-1.32421	0.153207	-8.6433	5.46131e-18	4.9499e-17
WBGene00045291	F23D12.10	20.0855	-1.32384	0.424482	-3.11872	0.00181636	0.00369509
WBGene00015460	C05C8.1	113.426	-1.32338	0.342717	-3.86143	0.000112723	0.000275321
WBGene00020300	tag-261	407.963	-1.32295	0.314259	-4.20974	2.55659e-05	6.81142e-05
WBGene00000890	sig-7	817.432	-1.32258	0.267379	-4.94646	7.55734e-07	2.43151e-06
WBGene00019971	ergo-1	3665.3	-1.3222	0.217478	-6.07968	1.20424e-09	5.39907e-09
WBGene00016811	C50D2.8	385.97	-1.32159	0.201889	-6.54611	5.90557e-11	3.01953e-10
WBGene00011368	tftc-5	481.72	-1.32128	0.249633	-5.2929	1.20392e-07	4.27297e-07
WBGene00016965	C56C10.9	170.423	-1.32085	0.269347	-4.90392	9.3945e-07	2.99834e-06
WBGene00044604	T10F2.5	92.424	-1.32011	0.295237	-4.47135	7.77289e-06	2.21377e-05
WBGene00045407	T07D4.5	313.234	-1.32006	0.413051	-3.19587	0.00139412	0.00288979
WBGene00018925	F56A11.5	117.207	-1.32005	0.309068	-4.27108	1.9453e-05	5.27013e-05
WBGene00017328	F10C5.2	1145.93	-1.32004	0.27768	-4.75383	1.99596e-06	6.1407e-06
WBGene00012041	T26E3.8	206.183	-1.31964	0.426271	-3.09578	0.00196296	0.00397566
WBGene00017886	F28B3.5	305.154	-1.31945	0.141958	-9.2946	1.47755e-20	1.60376e-19
WBGene00004775	sep-1	1006.6	-1.31846	0.270877	-4.86737	1.13096e-06	3.57931e-06
WBGene00020542	fbxb-82	156.024	-1.31839	0.46928	-2.80938	0.00496366	0.00938622
WBGene00017641	csr-1	185.75	-1.31827	0.292139	-4.51248	6.40736e-06	1.84468e-05
WBGene00007561	ccm-3	553.187	-1.31662	0.151541	-8.68823	3.68143e-18	3.38544e-17
WBGene00010233	F58B3.7	407.89	-1.31654	0.226016	-5.82498	5.71205e-09	2.35608e-08
WBGene00000098	air-1	1290.59	-1.31581	0.114881	-11.4537	2.25234e-30	4.43108e-29
WBGene00005021	sqv-3	144.88	-1.31468	0.209197	-6.28439	3.29146e-10	1.55749e-09
WBGene00017132	mel-47	677.62	-1.31459	0.132254	-9.93984	2.79262e-23	3.66265e-22
WBGene00001537	gcy-11	61.8519	-1.31424	0.267735	-4.90874	9.16617e-07	2.92732e-06
WBGene00014118	ZK858.5	238.386	-1.31351	0.187215	-7.01607	2.28191e-12	1.33117e-11
WBGene00019778	M57.2	744.45	-1.31296	0.222285	-5.90667	3.49096e-09	1.48118e-08
WBGene00000797	crn-4	111.539	-1.31259	0.206418	-6.35889	2.03221e-10	9.80042e-10
WBGene00002027	hsr-9	3981.07	-1.31229	0.169645	-7.73547	1.03018e-14	7.31436e-14
WBGene00016750	C48E7.2	356.953	-1.31179	0.193292	-6.78657	1.14833e-11	6.27719e-11
WBGene00006492	tag-146	335.365	-1.31164	0.225555	-5.81516	6.05775e-09	2.49459e-08
WBGene00008428	D2085.3	588.015	-1.31148	0.142862	-9.18007	4.30806e-20	4.54446e-19
WBGene00015914	C17F4.8	50.4426	-1.31075	0.434542	-3.01639	0.00255806	0.00508149
WBGene00021443	Y39A3CL.7	652.235	-1.31071	0.131354	-9.97843	1.89446e-23	2.51523e-22
WBGene00000408	cdk-7	640	-1.31058	0.245514	-5.33809	9.39302e-08	3.3734e-07
WBGene00006596	top-3	214.054	-1.31022	0.283035	-4.62918	3.67124e-06	1.08976e-05
WBGene00004959	spe-5	29.3171	-1.30956	0.369003	-3.54893	0.000386803	0.000875411
WBGene00003222	mes-4	1338.62	-1.30946	0.187209	-6.99463	2.65968e-12	1.5438e-11
WBGene00007297	C04F12.1	175.43	-1.30925	0.242683	-5.39491	6.85588e-08	2.51604e-07
WBGene00008288	C54C6.6	260.256	-1.30845	0.318175	-4.11236	3.91628e-05	0.000101616
WBGene00011527	cchl-1	491.225	-1.30823	0.231262	-5.65691	1.54125e-08	6.06427e-08
WBGene00015635	C09D4.4	871.57	-1.30649	0.185284	-7.05129	1.77266e-12	1.04336e-11
WBGene00045486	K05F6.12	78.8025	-1.30506	0.418864	-3.11572	0.00183494	0.00373138
WBGene00021842	Y54E10BR.3	334.161	-1.3048	0.177091	-7.36796	1.73256e-13	1.11964e-12
WBGene00003129	map-1	305.143	-1.30452	0.244672	-5.33172	9.72845e-08	3.48889e-07
WBGene00010096	rskd-1	1020.41	-1.30409	0.148765	-8.76611	1.84951e-18	1.73891e-17
WBGene00011268	pde-12	386.411	-1.30363	0.138702	-9.39882	5.51775e-21	6.16169e-20
WBGene00014054	ZK669.4	348.048	-1.30198	0.179218	-7.2648	3.736e-13	2.34903e-12
WBGene00009078	rpb-12	272.557	-1.30106	0.296573	-4.38696	1.14944e-05	3.20067e-05
WBGene00012300	W06D11.2	65.5956	-1.30097	0.34045	-3.82134	0.000132729	0.000321327
WBGene00008262	ril-1	1934.63	-1.30036	0.108428	-11.9928	3.8765e-33	8.88771e-32
WBGene00004508	rrf-1	1705.37	-1.29928	0.146924	-8.84321	9.30069e-19	8.92783e-18
WBGene00003882	orc-2	821.596	-1.29918	0.119935	-10.8324	2.41719e-27	4.0355e-26
WBGene00000794	crn-1	1469.36	-1.29884	0.102071	-12.7249	4.30199e-37	1.17539e-35
WBGene00006638	tsp-12	1123.55	-1.298	0.144514	-8.98185	2.66264e-19	2.6467e-18
WBGene00010889	M18.3	243.734	-1.29769	0.251032	-5.16941	2.34832e-07	8.0437e-07
WBGene00016145	C26E6.12	200.666	-1.29729	0.274597	-4.72436	2.30841e-06	7.04173e-06
WBGene00015022	B0205.8	314.569	-1.2971	0.312118	-4.15581	3.24139e-05	8.52763e-05
WBGene00008848	inft-2	592.769	-1.29691	0.324712	-3.99404	6.49569e-05	0.000163545
WBGene00003177	mec-15	699.807	-1.29474	0.145505	-8.89826	5.67282e-19	5.51194e-18
WBGene00015499	C06A5.1	1233.26	-1.29369	0.125457	-10.3118	6.23168e-25	9.09705e-24
WBGene00010671	eak-7	1298.67	-1.2927	0.120501	-10.7277	7.54394e-27	1.22825e-25
WBGene00004824	F56B3.4	278.959	-1.29224	0.16225	-7.96452	1.65867e-15	1.24248e-14
WBGene00004279	rab-21	161.558	-1.29163	0.254072	-5.08371	3.70127e-07	1.23804e-06
WBGene00012234	W04A4.5	534.379	-1.29055	0.139654	-9.24106	2.44058e-20	2.60968e-19
WBGene00015778	got-2.2	1014.2	-1.2895	0.32103	-4.01676	5.90028e-05	0.000149476
WBGene00044083	tin-9.2	93.3083	-1.28935	0.286564	-4.49936	6.81593e-06	1.9556e-05
WBGene00008344	C56A3.5	322.139	-1.28841	0.30345	-4.24588	2.17741e-05	5.86216e-05
WBGene00008082	com-1	396.572	-1.28796	0.173742	-7.41308	1.23403e-13	8.05053e-13
WBGene00015249	otub-4	840.746	-1.28791	0.14742	-8.73633	2.40814e-18	2.24735e-17
WBGene00017085	E01A2.2	3208.51	-1.28723	0.0961388	-13.3893	6.98118e-41	2.24901e-39
WBGene00016235	C29H12.2	1753.01	-1.28632	0.170135	-7.56055	4.01358e-14	2.71933e-13
WBGene00010229	F58A4.6	83.7779	-1.28595	0.245901	-5.22954	1.6993e-07	5.93362e-07
WBGene00022087	Y69A2AR.16	1046.47	-1.28595	0.205003	-6.27281	3.54591e-10	1.67318e-09
WBGene00043051	C29E4.13	171.782	-1.28584	0.32999	-3.89662	9.75455e-05	0.000240348
WBGene00021332	Y34D9A.7	492.819	-1.28562	0.206825	-6.21599	5.10005e-10	2.37472e-09
WBGene00021466	Y39G10AR.8	1291.47	-1.28466	0.211361	-6.07803	1.21666e-09	5.45312e-09
WBGene00012641	epg-6	1450.73	-1.28452	0.153499	-8.36823	5.84886e-17	4.91493e-16
WBGene00002324	let-49	358.395	-1.28358	0.1664	-7.71385	1.22075e-14	8.63097e-14
WBGene00014097	ZK829.9	1303.52	-1.28274	0.282521	-4.54032	5.61682e-06	1.62982e-05
WBGene00022348	Y82E9BR.16	645.65	-1.28256	0.35411	-3.62193	0.000292415	0.000674491
WBGene00008878	ppfr-1	1627.87	-1.28249	0.13711	-9.35374	8.46051e-21	9.33064e-20
WBGene00007329	C05C10.2	1782.63	-1.28243	0.133096	-9.63539	5.66763e-22	6.8016e-21
WBGene00004339	rfc-3	1248.08	-1.28216	0.133621	-9.59551	8.34999e-22	9.93385e-21
WBGene00018399	F43H9.3	94.9533	-1.28208	0.242435	-5.28834	1.23429e-07	4.37563e-07
WBGene00004259	pyr-1	2944.1	-1.28115	0.103486	-12.3799	3.35865e-35	8.55748e-34
WBGene00000376	ccr-4	6259.51	-1.28103	0.149559	-8.56535	1.07746e-17	9.54241e-17
WBGene00018017	F33G12.5	1169.63	-1.28087	0.146897	-8.71953	2.79362e-18	2.59268e-17
WBGene00012762	Y41E3.1	962.246	-1.28052	0.189976	-6.74041	1.57935e-11	8.5071e-11
WBGene00018894	mff-2	139.372	-1.28002	0.186343	-6.86912	6.45972e-12	3.61347e-11
WBGene00001214	ego-1	253.141	-1.27939	0.279001	-4.58559	4.52717e-06	1.33102e-05
WBGene00013209	bub-3	1219.85	-1.27921	0.14206	-9.00473	2.16195e-19	2.16324e-18
WBGene00019842	R02F11.4	773.956	-1.27913	0.180677	-7.07964	1.44529e-12	8.59041e-12
WBGene00021554	Y45G5AL.1	444.888	-1.27877	0.338541	-3.77729	0.000158541	0.00037968
WBGene00013306	Y57G11C.8	20.3874	-1.27845	0.425016	-3.00801	0.00262962	0.00520856
WBGene00016321	C32E8.3	328.884	-1.27797	0.184576	-6.92378	4.39736e-12	2.49305e-11
WBGene00018679	F52C12.2	128.405	-1.27757	0.197144	-6.48037	9.14961e-11	4.57905e-10
WBGene00044329	cpsf-4	567.629	-1.27742	0.184834	-6.91117	4.80688e-12	2.71504e-11
WBGene00015975	cas-2	188.735	-1.2772	0.190815	-6.69341	2.18029e-11	1.15952e-10
WBGene00013792	Y116A8C.13	193.127	-1.27637	0.307397	-4.1522	3.29296e-05	8.64974e-05
WBGene00003401	mpk-1	811.134	-1.27624	0.267119	-4.77779	1.7723e-06	5.49174e-06
WBGene00011451	T04H1.5	262.758	-1.27496	0.294033	-4.33612	1.45021e-05	3.9882e-05
WBGene00012395	Y6D1A.1	680.564	-1.27491	0.140252	-9.0901	9.8947e-20	1.01769e-18
WBGene00015023	B0205.9	697.154	-1.2747	0.125952	-10.1205	4.48235e-24	6.23609e-23
WBGene00020738	T23F2.5	1278.14	-1.27461	0.126855	-10.0478	9.39662e-24	1.27559e-22
WBGene00022322	Y82E9BL.5	57.022	-1.27461	0.423266	-3.01136	0.00260081	0.00515758
WBGene00021966	Y57G7A.2	180.217	-1.27437	0.385682	-3.30421	0.000952453	0.00202799
WBGene00000189	arl-5	187.719	-1.27342	0.314526	-4.04869	5.15057e-05	0.000131608
WBGene00015184	djr-1.1	414.404	-1.2734	0.160942	-7.91215	2.52988e-15	1.86368e-14
WBGene00012205	W02B12.10	461.152	-1.27336	0.217521	-5.85396	4.80017e-09	2.00222e-08
WBGene00008361	D1043.1	734.698	-1.27248	0.17325	-7.34478	2.06101e-13	1.32285e-12
WBGene00000965	dhs-1	326.37	-1.27246	0.168998	-7.52943	5.09626e-14	3.42676e-13
WBGene00018995	ccpp-1	955.806	-1.27093	0.182362	-6.96931	3.18497e-12	1.83042e-11
WBGene00020274	T05H4.11	1662.68	-1.27002	0.256729	-4.94691	7.53993e-07	2.42643e-06
WBGene00044431	W03G9.8	221.02	-1.26936	0.223512	-5.67913	1.3538e-08	5.36442e-08
WBGene00001048	dnj-30	502.374	-1.26893	0.292532	-4.33774	1.43955e-05	3.9596e-05
WBGene00015927	dyci-1	1014.23	-1.26807	0.161789	-7.83781	4.58464e-15	3.32227e-14
WBGene00014874	Y38H6A.4	49.713	-1.26755	0.448031	-2.82916	0.00466697	0.00886959
WBGene00007244	C01G12.3	91.4102	-1.26746	0.414569	-3.05729	0.00223346	0.00447656
WBGene00006529	tba-2	10717.1	-1.2655	0.296949	-4.26169	2.02889e-05	5.48283e-05
WBGene00012888	sas-6	841.509	-1.26539	0.142403	-8.88599	6.3354e-19	6.15177e-18
WBGene00018625	prp-17	1695.55	-1.26518	0.0993897	-12.7295	4.0551e-37	1.11195e-35
WBGene00014058	ZK673.2	567.578	-1.26362	0.124238	-10.171	2.672e-24	3.76598e-23
WBGene00015623	C09B8.4	32.8488	-1.26351	0.438834	-2.87925	0.00398627	0.00767047
WBGene00019402	K04G7.11	1215.02	-1.26284	0.330847	-3.817	0.000135082	0.000326709
WBGene00044666	F33G12.7	31.078	-1.26237	0.364404	-3.4642	0.000531819	0.00117474
WBGene00018953	F56C9.10	2436.26	-1.26204	0.205201	-6.15027	7.73524e-10	3.53621e-09
WBGene00002226	klp-16	252.744	-1.26131	0.366162	-3.44467	0.000571766	0.0012571
WBGene00000080	adr-2	950.613	-1.26096	0.234002	-5.38866	7.09852e-08	2.60067e-07
WBGene00011505	pzf-1	21.708	-1.26095	0.43115	-2.92463	0.00344868	0.00669573
WBGene00013075	Y51A2D.7	279.966	-1.2608	0.350768	-3.5944	0.00032514	0.000745114
WBGene00077453	Y62F5A.12	162.988	-1.26074	0.278565	-4.52582	6.01616e-06	1.73901e-05
WBGene00020778	T24E12.11	86.3294	-1.2604	0.219821	-5.73373	9.82432e-09	3.95617e-08
WBGene00007971	rpb-3	789.914	-1.26031	0.171777	-7.33689	2.18621e-13	1.39904e-12
WBGene00022292	Y75D11A.3	18.9696	-1.25996	0.436561	-2.88611	0.00390036	0.00751282
WBGene00016404	mutd-1	243.81	-1.25987	0.259655	-4.85211	1.22157e-06	3.85156e-06
WBGene00003148	mbf-1	362.808	-1.25976	0.193224	-6.5197	7.04482e-11	3.56942e-10
WBGene00219886	F09E10.15	36.5567	-1.2593	0.378945	-3.32319	0.000889952	0.00190511
WBGene00004384	rnp-1	935.891	-1.25914	0.169485	-7.42923	1.09228e-13	7.15046e-13
WBGene00011308	R186.7	1656.7	-1.25821	0.322512	-3.90128	9.56839e-05	0.000236146
WBGene00004917	snr-4	2148.86	-1.25815	0.303007	-4.1522	3.29294e-05	8.64974e-05
WBGene00003510	mxl-2	163.46	-1.25813	0.384883	-3.26887	0.00107979	0.00228047
WBGene00008611	fbxb-68	122.105	-1.25778	0.440135	-2.85772	0.004267	0.00816904
WBGene00003668	nhr-78	66.6936	-1.25674	0.288053	-4.3629	1.28353e-05	3.5544e-05
WBGene00003611	nhr-12	254.362	-1.25669	0.243789	-5.15484	2.53849e-07	8.64218e-07
WBGene00044305	rad-8	272.259	-1.2563	0.173351	-7.24715	4.25634e-13	2.6629e-12
WBGene00002256	lbp-4	279.359	-1.25628	0.238503	-5.26734	1.38417e-07	4.87501e-07
WBGene00012807	Y43F4B.10	592.245	-1.25597	0.286566	-4.38283	1.17146e-05	3.25899e-05
WBGene00012157	adbp-1	438.836	-1.25556	0.234614	-5.35162	8.71687e-08	3.15004e-07
WBGene00001051	cks-1	1935.77	-1.25536	0.289029	-4.34335	1.40327e-05	3.86827e-05
WBGene00008196	C49C3.6	313.713	-1.25535	0.231203	-5.42965	5.64654e-08	2.09051e-07
WBGene00004296	rad-50	1150.77	-1.25519	0.177332	-7.07821	1.46032e-12	8.67293e-12
WBGene00004298	rad-54	102.952	-1.25518	0.238291	-5.26744	1.38342e-07	4.87454e-07
WBGene00015001	B0025.4	404.468	-1.25426	0.409972	-3.05938	0.00221796	0.00445212
WBGene00002004	hsf-1	970.169	-1.25421	0.196321	-6.38854	1.67476e-10	8.14155e-10
WBGene00002076	imb-2	2230.28	-1.25405	0.237519	-5.2798	1.29327e-07	4.57078e-07
WBGene00007227	C01G6.5	3344.32	-1.25394	0.142414	-8.8049	1.30966e-18	1.24451e-17
WBGene00007136	B0285.3	316.312	-1.25322	0.382532	-3.27611	0.00105246	0.00222681
WBGene00017996	F33D4.4	363.149	-1.25258	0.158714	-7.89206	2.97234e-15	2.17794e-14
WBGene00020263	T05E8.3	1242.98	-1.25254	0.167688	-7.46948	8.05136e-14	5.33544e-13
WBGene00013269	Y57A10A.29	134.414	-1.25242	0.228085	-5.491	3.99675e-08	1.50516e-07
WBGene00021535	wht-7	130.563	-1.25223	0.276598	-4.52727	5.97502e-06	1.72778e-05
WBGene00020030	R12E2.1	405.239	-1.25193	0.179751	-6.96482	3.2883e-12	1.88693e-11
WBGene00021811	ral-1	395.674	-1.25157	0.270578	-4.62553	3.73642e-06	1.10824e-05
WBGene00011604	T08A11.1	1082.9	-1.25103	0.14471	-8.64506	5.37774e-18	4.88295e-17
WBGene00007137	B0285.4	495.933	-1.2507	0.123763	-10.1056	5.21822e-24	7.23322e-23
WBGene00013122	Y52B11A.2	163.165	-1.25034	0.21224	-5.89114	3.83539e-09	1.61778e-08
WBGene00007385	atp-5	2159.13	-1.25031	0.10548	-11.8536	2.06201e-32	4.55482e-31
WBGene00002276	lem-3	1101.19	-1.25017	0.140127	-8.92169	4.59228e-19	4.47644e-18
WBGene00006528	tba-1	9765.12	-1.25015	0.310224	-4.02982	5.58196e-05	0.000141935
WBGene00000010	aat-9	616.581	-1.25	0.198436	-6.29928	2.99032e-10	1.42212e-09
WBGene00011239	R11A8.5	398.934	-1.24978	0.152216	-8.21057	2.20144e-16	1.76548e-15
WBGene00016602	mus-81	201.787	-1.24931	0.227655	-5.48772	4.07153e-08	1.53103e-07
WBGene00003800	npp-14	2035.68	-1.24907	0.148757	-8.3967	4.592e-17	3.88904e-16
WBGene00007029	mys-1	761.385	-1.24888	0.209295	-5.96708	2.41537e-09	1.04687e-08
WBGene00018935	skr-18	227.075	-1.24861	0.173117	-7.21254	5.49182e-13	3.39647e-12
WBGene00011720	T11G6.5	769.698	-1.24758	0.130676	-9.54715	1.3332e-21	1.56635e-20
WBGene00012666	Y39B6A.3	138.861	-1.24754	0.257997	-4.83548	1.32822e-06	4.17388e-06
WBGene00011637	sds-22	563.656	-1.24726	0.251681	-4.95574	7.20548e-07	2.32474e-06
WBGene00023418	R06F6.12	301.634	-1.24703	0.175344	-7.11189	1.14465e-12	6.89027e-12
WBGene00003078	lsm-4	761.643	-1.24646	0.178393	-6.98716	2.805e-12	1.62316e-11
WBGene00270322	C17G10.13	83.1136	-1.24631	0.22057	-5.65038	1.60091e-08	6.28755e-08
WBGene00014807	M04D5.1	87.2784	-1.24622	0.335189	-3.71795	0.000200843	0.000474813
WBGene00007429	C08B6.8	393.326	-1.24614	0.196398	-6.34496	2.2248e-10	1.06984e-09
WBGene00006465	fntb-1	668.572	-1.24601	0.142314	-8.75539	2.03396e-18	1.90876e-17
WBGene00008514	F02A9.4	955.873	-1.24581	0.184888	-6.73821	1.60349e-11	8.63402e-11
WBGene00003912	pal-1	814.724	-1.24555	0.144354	-8.62842	6.22059e-18	5.62122e-17
WBGene00013652	sams-2	337.647	-1.24554	0.153948	-8.09063	5.93593e-16	4.59693e-15
WBGene00021867	Y54F10BM.13	73.8381	-1.24421	0.29864	-4.16626	3.09637e-05	8.16885e-05
WBGene00077663	F55C9.14	69.4653	-1.24396	0.305557	-4.07112	4.67868e-05	0.000120262
WBGene00164985	ZK1010.10	51.0389	-1.24346	0.275906	-4.50681	6.5809e-06	1.89219e-05
WBGene00011237	R11A8.2	635.771	-1.24314	0.274892	-4.52229	6.11737e-06	1.76692e-05
WBGene00004304	ran-3	991.733	-1.24273	0.250382	-4.96335	6.92883e-07	2.24171e-06
WBGene00004333	rec-8	160.702	-1.24266	0.260107	-4.77749	1.775e-06	5.49897e-06
WBGene00004888	smo-1	3957.83	-1.24257	0.121859	-10.1968	2.04918e-24	2.91536e-23
WBGene00002180	jtr-1	94.6181	-1.24223	0.245225	-5.06566	4.06983e-07	1.35518e-06
WBGene00022402	Y97E10AR.7	294.277	-1.24139	0.170143	-7.29619	2.96039e-13	1.87541e-12
WBGene00022388	Y95B8A.8	1363.43	-1.24118	0.292148	-4.24845	2.15256e-05	5.80043e-05
WBGene00007492	C09G9.1	453.237	-1.24078	0.24725	-5.01833	5.21225e-07	1.71237e-06
WBGene00003241	mig-5	1048.48	-1.23986	0.187119	-6.62605	3.44778e-11	1.80188e-10
WBGene00008318	C54G4.9	226.88	-1.2397	0.233732	-5.30395	1.13325e-07	4.03543e-07
WBGene00010054	F54D5.11	650.522	-1.23903	0.325203	-3.81002	0.000138956	0.000335382
WBGene00008147	C47E12.2	243.777	-1.23884	0.150943	-8.20734	2.26136e-16	1.80968e-15
WBGene00013252	Y57A10A.7	30.102	-1.23882	0.402328	-3.07912	0.0020761	0.00418739
WBGene00022060	dmd-9	116.709	-1.23773	0.344824	-3.58944	0.000331389	0.00075863
WBGene00022488	orc-3	589.006	-1.23758	0.246799	-5.01452	5.31655e-07	1.74474e-06
WBGene00018909	slx-1	450.668	-1.23728	0.173621	-7.12635	1.03066e-12	6.22638e-12
WBGene00022361	Y92H12A.5	1003.85	-1.2368	0.233649	-5.29342	1.2005e-07	4.26182e-07
WBGene00004684	rsd-6	1656.24	-1.23675	0.110776	-11.1644	6.09061e-29	1.10738e-27
WBGene00022168	Y71H2AM.3	309.058	-1.23652	0.149426	-8.27516	1.28285e-16	1.04884e-15
WBGene00019793	M151.1	39.8615	-1.23642	0.351035	-3.52221	0.000427972	0.000960664
WBGene00021425	ppgn-1	355.74	-1.23617	0.214689	-5.75796	8.5138e-09	3.45051e-08
WBGene00014258	ZK1320.9	176.931	-1.23584	0.22017	-5.61313	1.98704e-08	7.7263e-08
WBGene00008747	phf-31	86.0681	-1.23565	0.242514	-5.09517	3.48431e-07	1.16876e-06
WBGene00009924	cfp-1	1179.08	-1.23529	0.121186	-10.1933	2.12356e-24	3.01549e-23
WBGene00006392	taf-10	432.897	-1.23454	0.181724	-6.79348	1.09457e-11	5.99415e-11
WBGene00022199	pfk-1	463.69	-1.23428	0.241084	-5.11972	3.05995e-07	1.03406e-06
WBGene00017775	F25B5.3	353.685	-1.23302	0.179012	-6.88791	5.66187e-12	3.18249e-11
WBGene00001764	gst-16	39.4091	-1.23295	0.335483	-3.67516	0.000237698	0.000556199
WBGene00002078	xpo-1	6554.4	-1.23237	0.204566	-6.02429	1.69851e-09	7.51251e-09
WBGene00007019	mdt-19	627.284	-1.23225	0.275342	-4.47534	7.62903e-06	2.17485e-05
WBGene00015789	syx-6	141.854	-1.23147	0.241838	-5.09213	3.54072e-07	1.18644e-06
WBGene00022232	exos-2	257.225	-1.23111	0.21644	-5.688	1.28533e-08	5.10381e-08
WBGene00018512	trpp-8	494.392	-1.2309	0.175284	-7.02233	2.18193e-12	1.27679e-11
WBGene00000500	chn-1	578.305	-1.23033	0.170836	-7.20178	5.94325e-13	3.66816e-12
WBGene00002075	imb-1	2032.79	-1.23026	0.258958	-4.7508	2.02614e-06	6.22341e-06
WBGene00001035	dnj-17	509.085	-1.22985	0.159939	-7.68948	1.47738e-14	1.03485e-13
WBGene00018795	F54C4.4	169.411	-1.2294	0.36296	-3.38715	0.000706217	0.00153333
WBGene00016400	C34D4.4	436.93	-1.22872	0.177997	-6.90305	5.08994e-12	2.87169e-11
WBGene00014018	ZK632.11	417.624	-1.22866	0.308415	-3.9838	6.78223e-05	0.00017039
WBGene00011722	T11G6.8	1649.45	-1.22825	0.169615	-7.24144	4.43961e-13	2.76839e-12
WBGene00013561	Y75B8A.31	297.805	-1.22818	0.192235	-6.38892	1.67056e-10	8.12375e-10
WBGene00015145	B0336.5	273.692	-1.22805	0.152838	-8.03497	9.35994e-16	7.1641e-15
WBGene00003998	pgp-4	324.498	-1.22803	0.16322	-7.52375	5.32273e-14	3.56952e-13
WBGene00013128	Y52B11A.9	698.918	-1.22745	0.218278	-5.62335	1.87286e-08	7.30436e-08
WBGene00044326	tag-322	336.728	-1.22738	0.304647	-4.02886	5.60473e-05	0.000142466
WBGene00020647	pqbp-1.1	630.88	-1.22705	0.245534	-4.99745	5.80935e-07	1.89699e-06
WBGene00019823	fnta-1	485.88	-1.22697	0.12967	-9.46226	3.01348e-21	3.44147e-20
WBGene00022069	eel-1	3909.61	-1.22693	0.283168	-4.33288	1.47169e-05	4.04288e-05
WBGene00011273	R53.4	2459.6	-1.22566	0.164471	-7.45215	9.1832e-14	6.04045e-13
WBGene00044233	Y56A3A.36	85.2418	-1.2254	0.302175	-4.05526	5.00784e-05	0.000128222
WBGene00003156	mcm-4	2404.84	-1.22513	0.370762	-3.30435	0.000951955	0.00202722
WBGene00018259	F41B4.3	40.185	-1.22509	0.334587	-3.66151	0.000250733	0.000584888
WBGene00013697	dsbn-1	477.049	-1.22506	0.209773	-5.83995	5.22161e-09	2.16799e-08
WBGene00011704	sdz-31	112.144	-1.22506	0.436849	-2.80431	0.0050425	0.00952696
WBGene00001601	glh-4	196.33	-1.22443	0.326944	-3.74507	0.000180344	0.000428835
WBGene00019357	cpg-8	1589.61	-1.22405	0.242075	-5.05649	4.27046e-07	1.41714e-06
WBGene00021846	ztf-23	207.758	-1.22299	0.174271	-7.01774	2.25478e-12	1.31585e-11
WBGene00001104	dsl-2	1146.65	-1.22274	0.2258	-5.41514	6.12403e-08	2.25733e-07
WBGene00021470	tpxl-1	1028.52	-1.22181	0.429753	-2.84306	0.00446827	0.00851874
WBGene00017827	F26F4.5	288.322	-1.2218	0.175419	-6.96508	3.28215e-12	1.88412e-11
WBGene00010197	F57C2.5	732.077	-1.22157	0.126663	-9.64421	5.20111e-22	6.26164e-21
WBGene00004214	ptp-2	925.545	-1.22146	0.137705	-8.87012	7.30666e-19	7.0631e-18
WBGene00011311	T01B7.5	764.569	-1.22123	0.297503	-4.10492	4.04448e-05	0.000104709
WBGene00021856	Y54F10BM.1	1220.34	-1.22085	0.147931	-8.25284	1.54672e-16	1.25507e-15
WBGene00016171	C27F2.10	527.184	-1.22075	0.17021	-7.17205	7.3883e-13	4.51943e-12
WBGene00003391	mog-3	1142.7	-1.22052	0.110389	-11.0565	2.03928e-28	3.61214e-27
WBGene00022618	ZC477.3	274.007	-1.22049	0.231744	-5.26654	1.39021e-07	4.89392e-07
WBGene00011040	R05H5.5	173.478	-1.22025	0.233186	-5.23295	1.66828e-07	5.82798e-07
WBGene00009443	F35G12.7	91.8396	-1.22018	0.324683	-3.75807	0.000171232	0.000408067
WBGene00013604	Y87G2A.18	98.6126	-1.21992	0.216411	-5.63704	1.72996e-08	6.76801e-08
WBGene00023401	ZK380.t2	251.69	-1.21969	0.234725	-5.19627	2.03326e-07	7.03308e-07
WBGene00006540	tbg-1	895.919	-1.21939	0.137305	-8.88092	6.63108e-19	6.42649e-18
WBGene00013529	Y73F8A.24	249.518	-1.21866	0.223307	-5.45732	4.83363e-08	1.80013e-07
WBGene00008921	F17C11.10	1994.56	-1.21832	0.112633	-10.8167	2.86877e-27	4.76311e-26
WBGene00022398	Y97E10AR.3	456.455	-1.21772	0.315488	-3.8598	0.00011348	0.000277062
WBGene00004387	rnp-4	1914.55	-1.21767	0.301633	-4.03693	5.41546e-05	0.00013798
WBGene00000834	cua-1	1047.4	-1.21667	0.127415	-9.54885	1.31144e-21	1.54199e-20
WBGene00003581	ndx-4	134.229	-1.21623	0.253628	-4.79534	1.62395e-06	5.05278e-06
WBGene00000888	cyn-12	419.616	-1.21607	0.233354	-5.21127	1.87553e-07	6.51583e-07
WBGene00003582	dcap-2	1037.89	-1.21413	0.218421	-5.55867	2.71835e-08	1.04243e-07
WBGene00007627	ccdc-55	961.286	-1.21363	0.329864	-3.67918	0.000233985	0.00054819
WBGene00020933	W02D3.4	725.725	-1.21342	0.142499	-8.51526	1.6622e-17	1.45252e-16
WBGene00044924	M106.7	180.497	-1.21314	0.311851	-3.89013	0.00010019	0.000246381
WBGene00008080	C44B9.3	592.264	-1.21125	0.155315	-7.79872	6.25399e-15	4.49104e-14
WBGene00002696	let-504	1401.31	-1.21044	0.10727	-11.284	1.57428e-29	2.96211e-28
WBGene00018151	F37C12.3	605.826	-1.21021	0.173921	-6.95837	3.44221e-12	1.9715e-11
WBGene00018609	F48E8.2	306.899	-1.20964	0.158765	-7.61907	2.55512e-14	1.75718e-13
WBGene00020821	jhdm-1	2184.26	-1.20933	0.19803	-6.10682	1.01634e-09	4.58111e-09
WBGene00008765	ttx-7	641.772	-1.20918	0.169419	-7.13721	9.5245e-13	5.76776e-12
WBGene00019129	F59G1.8	177.952	-1.20917	0.310882	-3.88948	0.000100457	0.000246959
WBGene00001744	gars-1	550.225	-1.2091	0.283564	-4.26394	2.00855e-05	5.43175e-05
WBGene00000878	cyn-2	22.5293	-1.20838	0.406024	-2.97613	0.00291907	0.00573228
WBGene00000270	bre-5	136.493	-1.20823	0.218548	-5.52844	3.23083e-08	1.2265e-07
WBGene00003220	mes-2	411.079	-1.20699	0.203922	-5.91889	3.24116e-09	1.37985e-08
WBGene00009172	F26F2.7	373.481	-1.20671	0.371634	-3.24704	0.00116613	0.0024471
WBGene00013178	Y53H1A.2	96.0701	-1.20619	0.21619	-5.57932	2.41462e-08	9.3139e-08
WBGene00000884	cyn-8	1468.47	-1.20589	0.188893	-6.38399	1.72534e-10	8.36589e-10
WBGene00020259	T05E7.3	637.65	-1.20585	0.17602	-6.8506	7.3541e-12	4.09709e-11
WBGene00013552	gmn-1	938.989	-1.20542	0.152721	-7.89292	2.95193e-15	2.16508e-14
WBGene00017888	acl-11	129.755	-1.2053	0.206368	-5.84052	5.20381e-09	2.16179e-08
WBGene00009163	drsh-1	775.761	-1.20487	0.142396	-8.46143	2.64119e-17	2.27772e-16
WBGene00001827	hcf-1	2855.4	-1.20368	0.118522	-10.1557	3.1251e-24	4.3882e-23
WBGene00008219	C50B6.3	897.881	-1.20331	0.142388	-8.45095	2.8895e-17	2.47772e-16
WBGene00013150	Y53F4B.3	351.019	-1.20312	0.212576	-5.6597	1.51642e-08	5.97277e-08
WBGene00000519	cku-70	412.37	-1.20302	0.14284	-8.42214	3.69656e-17	3.14832e-16
WBGene00018239	sec-20	288.305	-1.203	0.271922	-4.42406	9.6863e-06	2.7233e-05
WBGene00000939	dcr-1	1928.09	-1.20285	0.131922	-9.11788	7.66111e-20	7.9664e-19
WBGene00004818	skr-12	898.286	-1.20212	0.415952	-2.89005	0.00385183	0.00742692
WBGene00021765	Y51F10.4	346.849	-1.20186	0.166937	-7.1995	6.04323e-13	3.72627e-12
WBGene00021467	Y39G10AR.9	360.782	-1.20046	0.2879	-4.16972	3.04969e-05	8.05275e-05
WBGene00017546	rpa-1	4216.45	-1.19991	0.0910639	-13.1766	1.19648e-39	3.64468e-38
WBGene00015670	C10B5.1	33.351	-1.19984	0.417589	-2.87325	0.00406275	0.00780671
WBGene00021930	Y55F3AM.13	353.165	-1.19911	0.387463	-3.09477	0.00196963	0.00398757
WBGene00014109	ZK856.8	700.399	-1.19814	0.373386	-3.20886	0.00133263	0.00277071
WBGene00016157	C27A12.7	1178.95	-1.19788	0.129364	-9.25973	2.0495e-20	2.20398e-19
WBGene00219700	linc-6	34.7081	-1.19692	0.397108	-3.01409	0.0025775	0.00511605
WBGene00006574	tin-13	188.561	-1.19574	0.233925	-5.11166	3.19336e-07	1.07506e-06
WBGene00020423	prp-19	2780.42	-1.19572	0.106809	-11.1949	4.31877e-29	7.91896e-28
WBGene00008729	F13B12.1	2252.64	-1.19554	0.142615	-8.38299	5.16008e-17	4.35795e-16
WBGene00018071	F35H10.6	175.231	-1.19464	0.361652	-3.3033	0.000955555	0.00203406
WBGene00001584	nrde-4	1320.48	-1.19432	0.180255	-6.62574	3.45513e-11	1.8051e-10
WBGene00004201	prx-19	472.527	-1.19373	0.201479	-5.92485	3.12579e-09	1.33411e-08
WBGene00003692	nhr-102	64.5952	-1.19336	0.379143	-3.14752	0.00164661	0.00337719
WBGene00000814	csn-2	1907.86	-1.1929	0.326784	-3.65042	0.00026181	0.000608381
WBGene00021649	Y47G6A.25	78.4078	-1.19244	0.235871	-5.05548	4.29314e-07	1.42404e-06
WBGene00015283	C01B10.9	362.747	-1.19194	0.174416	-6.8339	8.26371e-12	4.57517e-11
WBGene00013307	Y57G11C.9	2458.12	-1.19193	0.164027	-7.26667	3.68456e-13	2.31862e-12
WBGene00000093	agt-1	73.2791	-1.19174	0.276408	-4.31152	1.62132e-05	4.43137e-05
WBGene00018420	F44E2.7	1019.85	-1.19137	0.180619	-6.59605	4.22256e-11	2.18864e-10
WBGene00021884	Y54G2A.19	21.6979	-1.19073	0.401818	-2.96336	0.00304303	0.00596331
WBGene00018897	F55F8.9	790.703	-1.19004	0.127633	-9.32392	1.1212e-20	1.22755e-19
WBGene00000122	aly-3	3749.32	-1.18963	0.191189	-6.22227	4.9002e-10	2.2851e-09
WBGene00001093	drp-1	1474.8	-1.18951	0.17446	-6.81824	9.21654e-12	5.08221e-11
WBGene00001027	dnj-9	320.662	-1.18786	0.163025	-7.28636	3.18432e-13	2.01221e-12
WBGene00045410	E01G4.7	138.875	-1.18756	0.412126	-2.88155	0.0039573	0.0076186
WBGene00008532	dpt-1	1213.42	-1.18662	0.127428	-9.31201	1.25431e-20	1.36735e-19
WBGene00004326	rde-4	594.499	-1.18658	0.218324	-5.43493	5.48191e-08	2.03155e-07
WBGene00004461	rpn-5	970.14	-1.18615	0.166123	-7.14018	9.32111e-13	5.6582e-12
WBGene00006988	zyg-1	732.177	-1.18282	0.148014	-7.99124	1.33583e-15	1.00815e-14
WBGene00007579	C14B1.8	333.457	-1.18228	0.343433	-3.44254	0.000576281	0.00126648
WBGene00010038	rheb-1	334.076	-1.18225	0.179597	-6.58278	4.61737e-11	2.38672e-10
WBGene00007087	B0001.2	285.902	-1.18094	0.181233	-6.51613	7.2145e-11	3.65294e-10
WBGene00000836	cul-1	3071.78	-1.18093	0.131047	-9.01155	2.03173e-19	2.03699e-18
WBGene00007186	B0464.6	1310.55	-1.18063	0.124894	-9.45307	3.29026e-21	3.74623e-20
WBGene00006442	tag-65	674.825	-1.18039	0.14741	-8.00753	1.17037e-15	8.88151e-15
WBGene00019822	R02D3.4	891.613	-1.17956	0.132181	-8.92379	4.50578e-19	4.40064e-18
WBGene00001874	him-17	1198.76	-1.17882	0.135715	-8.68601	3.75393e-18	3.44791e-17
WBGene00021560	coh-4	85.909	-1.17809	0.233433	-5.04679	4.49305e-07	1.48579e-06
WBGene00003960	pcs-1	76.7905	-1.1779	0.269814	-4.3656	1.26772e-05	3.5132e-05
WBGene00009440	idhg-1	1459.47	-1.17731	0.10267	-11.4669	1.93437e-30	3.82045e-29
WBGene00000151	apn-1	515.842	-1.17667	0.384136	-3.06317	0.00219008	0.00440083
WBGene00020286	T06A10.3	256.848	-1.17586	0.174683	-6.73138	1.68065e-11	9.02379e-11
WBGene00020403	T10B11.7	704.822	-1.17582	0.212547	-5.53207	3.16471e-08	1.20382e-07
WBGene00016055	C24D10.4	274.971	-1.17559	0.161611	-7.27421	3.48463e-13	2.19555e-12
WBGene00050936	ZK856.16	37.4922	-1.17454	0.382841	-3.06797	0.00215516	0.00433529
WBGene00007017	mdt-17	1118.16	-1.17147	0.205913	-5.68916	1.27665e-08	5.07202e-08
WBGene00002183	kat-1	261.211	-1.17054	0.40235	-2.90925	0.00362295	0.00700976
WBGene00007118	npp-22	923.087	-1.17047	0.191529	-6.11117	9.8902e-10	4.46463e-09
WBGene00002061	ife-3	503.749	-1.17026	0.356564	-3.28204	0.00103059	0.00218298
WBGene00019905	R05G9.3	177.502	-1.17007	0.171931	-6.80551	1.00692e-11	5.53622e-11
WBGene00018904	F55G1.9	130.276	-1.16989	0.190467	-6.1422	8.13882e-10	3.70725e-09
WBGene00015162	B0361.8	589.807	-1.16949	0.157555	-7.42275	1.1471e-13	7.49634e-13
WBGene00009287	psf-2	290.85	-1.16909	0.144352	-8.09891	5.54532e-16	4.30767e-15
WBGene00007780	C27D8.4	98.108	-1.16872	0.222217	-5.25934	1.44575e-07	5.07877e-07
WBGene00010839	chl-1	152.48	-1.16845	0.259338	-4.50552	6.6212e-06	1.902e-05
WBGene00010279	letm-1	774.045	-1.1682	0.177571	-6.5788	4.74262e-11	2.44644e-10
WBGene00009368	F33H2.5	2165.23	-1.16774	0.184346	-6.33451	2.38095e-10	1.14203e-09
WBGene00013877	ZC376.6	621.365	-1.16748	0.173934	-6.71222	1.91687e-11	1.02448e-10
WBGene00017442	F13H8.9	49.142	-1.16677	0.337003	-3.46218	0.000535811	0.00118218
WBGene00015138	B0310.2	360.785	-1.16665	0.159514	-7.31379	2.59711e-13	1.6522e-12
WBGene00009554	F39B2.3	137.793	-1.16607	0.186254	-6.26066	3.83361e-10	1.80274e-09
WBGene00000765	coq-5	226.164	-1.1657	0.204683	-5.69511	1.23291e-08	4.90986e-08
WBGene00013241	ung-1	535.703	-1.16515	0.209183	-5.57003	2.54692e-08	9.8017e-08
WBGene00021024	W04C9.2	379.522	-1.16492	0.180802	-6.44307	1.17081e-10	5.79992e-10
WBGene00022369	Y92H12BR.3	2705.12	-1.16468	0.23354	-4.98706	6.13057e-07	1.99799e-06
WBGene00003047	lis-1	396.637	-1.16434	0.267281	-4.35625	1.32313e-05	3.6587e-05
WBGene00001103	dsl-1	240.367	-1.16416	0.365784	-3.18264	0.00145938	0.00301722
WBGene00009667	F43G9.4	320.967	-1.16313	0.262758	-4.42661	9.57244e-06	2.6943e-05
WBGene00004089	ppk-3	658.369	-1.16249	0.247942	-4.68854	2.75165e-06	8.28588e-06
WBGene00022025	Y65B4A.1	572.147	-1.1622	0.169326	-6.86367	6.71138e-12	3.74869e-11
WBGene00022174	Y71H2AM.9	139.525	-1.16186	0.254342	-4.56809	4.92198e-06	1.44149e-05
WBGene00022176	Y71H2AM.11	553.837	-1.16123	0.135764	-8.5533	1.19624e-17	1.05634e-16
WBGene00013658	Y105C5B.19	249.208	-1.16106	0.171653	-6.76402	1.34219e-11	7.29201e-11
WBGene00022115	Y71F9AL.10	219.8	-1.16083	0.20409	-5.68784	1.28658e-08	5.10743e-08
WBGene00020463	cec-6	570.016	-1.1589	0.127208	-9.11031	8.21502e-20	8.50725e-19
WBGene00011115	R07E5.7	323.705	-1.15881	0.228972	-5.06093	4.17215e-07	1.38665e-06
WBGene00019953	wapl-1	1874.94	-1.15826	0.174607	-6.63355	3.27703e-11	1.71681e-10
WBGene00016808	C50D2.5	609.055	-1.15815	0.255765	-4.52818	5.94939e-06	1.7207e-05
WBGene00014172	clpp-1	131.395	-1.15763	0.221376	-5.22926	1.70191e-07	5.94133e-07
WBGene00008505	F01G4.6	3689.8	-1.15762	0.38664	-2.99405	0.002753	0.00543584
WBGene00044341	ave-1	55.779	-1.15714	0.317473	-3.64484	0.000267553	0.000620962
WBGene00009122	tct-1	6223.82	-1.15679	0.18809	-6.15017	7.73983e-10	3.53724e-09
WBGene00016409	C34E10.8	833.726	-1.15678	0.199922	-5.78613	7.20257e-09	2.94118e-08
WBGene00001336	qars-1	735.615	-1.15655	0.208351	-5.55096	2.84099e-08	1.08697e-07
WBGene00021732	Y49G5B.1	142.729	-1.15613	0.296952	-3.89333	9.88774e-05	0.000243312
[truncated: 6,043 more rows]

## Sheet: spr-1(ok2144)
Wormbase ID	Gene	baseMean	log2FoldChange	lfcSE	stat	pvalue	padj
WBGene00019703	fbxb-41	194.018	-11.0331	1.22554	-9.0027	2.20242e-19	3.58708e-18
WBGene00019704	fbxb-40	86.3325	-9.8653	1.25309	-7.87275	3.46936e-15	3.91963e-14
WBGene00018458	fbxb-30	29.3384	-8.30931	1.27943	-6.49454	8.32894e-11	5.99274e-10
WBGene00018456	fbxc-39	29.019	-8.29342	1.24212	-6.67683	2.4416e-11	1.88257e-10
WBGene00018452	F45D11.5	28.5882	-8.27143	1.23982	-6.67146	2.53275e-11	1.94874e-10
WBGene00019705	fbxb-45	55.5009	-8.26262	1.26744	-6.51911	7.07236e-11	5.13658e-10
WBGene00016298	fbxc-14	49.4185	-8.09403	1.28297	-6.30883	2.81144e-10	1.89614e-09
WBGene00016308	C32B5.15	23.2972	-7.97697	1.28082	-6.22801	4.72404e-10	3.0976e-09
WBGene00006195	str-148	14.6744	-7.31071	1.35923	-5.37857	7.50808e-08	3.73923e-07
WBGene00018455	fbxc-42	14.5907	-7.29751	1.27281	-5.73338	9.84498e-09	5.55278e-08
WBGene00016295	fbxc-40	17.838	-6.6158	1.25372	-5.27693	1.31368e-07	6.33353e-07
WBGene00044419	fbxc-17	4.36406	-5.5626	1.69278	-3.28608	0.00101594	0.00255986
WBGene00015685	C10G11.1	3.36384	-5.1794	1.49556	-3.46318	0.000533825	0.00141856
WBGene00016299	C32B5.6	2.82592	-4.9316	1.51818	-3.24837	0.0011607	0.00289178
WBGene00017039	trk-1	2.63253	-4.83229	1.61897	-2.98479	0.00283769	0.00646786
WBGene00016297	fbxc-15	2.62042	-4.82634	1.66292	-2.90232	0.00370406	0.00822114
WBGene00009239	irld-6	2.5328	-4.76895	1.60939	-2.96319	0.00304465	0.00688702
WBGene00008955	F19D8.2	4.98536	-4.74336	1.36943	-3.46374	0.000532721	0.00141588
WBGene00269373	M01D1.12	2.46761	-4.73947	1.5761	-3.0071	0.00263755	0.00606359
WBGene00019991	R09H3.3	3.47566	-4.19704	1.45946	-2.87575	0.00403074	0.00888826
WBGene00012904	tiar-2	286.65	-4.08328	0.33988	-12.0139	3.00341e-33	1.20153e-31
WBGene00014179	ZK1010.5	10.1491	-3.4633	0.807606	-4.28835	1.80002e-05	6.2938e-05
WBGene00022654	ZK105.3	10.0059	-3.40756	0.924874	-3.68436	0.000229282	0.000654543
WBGene00010246	F58D5.7	15.7411	-3.26013	0.720243	-4.52643	5.99871e-06	2.26025e-05
WBGene00016800	C50C3.2	52.8405	-3.1582	0.358935	-8.7988	1.38286e-18	2.11797e-17
WBGene00013449	Y67A6A.1	9.33792	-3.04766	0.922929	-3.30215	0.000959451	0.00242798
WBGene00013639	Y105C5A.15	77.0304	-2.98502	0.445606	-6.6988	2.10141e-11	1.63577e-10
WBGene00020635	T20H4.2	16.3212	-2.95385	0.698582	-4.22835	2.35413e-05	8.04791e-05
WBGene00006554	tbx-35	36.4157	-2.95323	0.531756	-5.55372	2.79647e-08	1.48355e-07
WBGene00018712	F52G3.4	7.21034	-2.93503	0.934037	-3.14231	0.00167622	0.00403739
WBGene00206464	F59C6.18	6.89129	-2.84182	0.966274	-2.94101	0.00327143	0.00734441
WBGene00020140	ant-1.4	96.6259	-2.79932	0.272062	-10.2893	7.87728e-25	1.98518e-23
WBGene00017344	F10E7.2	116.14	-2.79231	0.24822	-11.2494	2.33301e-29	7.7285e-28
WBGene00001968	hlh-29	28.3585	-2.76869	0.603977	-4.5841	4.55939e-06	1.75219e-05
WBGene00008508	F01G10.5	11.5909	-2.76476	0.670512	-4.12336	3.73378e-05	0.000122606
WBGene00003386	mod-1	19.3174	-2.72847	0.539152	-5.06066	4.17805e-07	1.88521e-06
WBGene00007892	C33B4.4	67.6281	-2.66653	0.304314	-8.76241	1.91116e-18	2.87893e-17
WBGene00012792	Y43D4A.6	58.2001	-2.64961	0.457126	-5.79623	6.7821e-09	3.91421e-08
WBGene00006558	tbx-39	70.607	-2.61152	0.561653	-4.64969	3.32431e-06	1.30146e-05
WBGene00011810	T16G12.9	11.7753	-2.59596	0.635667	-4.08383	4.42986e-05	0.000143152
WBGene00003181	med-2	8.03704	-2.58091	0.816046	-3.1627	0.00156312	0.00378426
WBGene00017730	F22H10.6	9.07451	-2.56102	0.728066	-3.51757	0.000435524	0.00117807
WBGene00021717	sdz-32	49.3798	-2.5485	0.456421	-5.58367	2.35493e-08	1.25889e-07
WBGene00006550	tbx-31	41.1491	-2.54488	0.411476	-6.18475	6.22023e-10	4.01927e-09
WBGene00000897	daf-1	483.041	-2.52812	0.353002	-7.16178	7.9636e-13	7.17999e-12
WBGene00015674	C10E2.4	12.2907	-2.52234	0.626114	-4.02857	5.61167e-05	0.000178235
WBGene00009369	F33H2.6	125.319	-2.52096	0.359759	-7.00736	2.42864e-12	2.08905e-11
WBGene00014789	F59C6.10	50.0188	-2.49832	0.50848	-4.9133	8.95544e-07	3.84195e-06
WBGene00012490	Y19D2B.2	175.534	-2.49791	0.51798	-4.8224	1.41843e-06	5.89347e-06
WBGene00001966	hlh-27	63.4395	-2.48298	0.572837	-4.33452	1.46076e-05	5.17128e-05
WBGene00167147	21ur-8192	7.73123	-2.47068	0.777322	-3.17845	0.00148066	0.00360729
WBGene00014100	ZK849.1	11.9366	-2.4432	0.657696	-3.71479	0.00020337	0.000587674
WBGene00020118	R155.4	8.56229	-2.43541	0.765234	-3.18257	0.00145973	0.00356162
WBGene00006559	tbx-40	70.2175	-2.41129	0.487562	-4.94562	7.59031e-07	3.29101e-06
WBGene00013771	Y113G7C.1	20.0061	-2.40821	0.610826	-3.94254	8.06216e-05	0.000250045
WBGene00016416	C34F11.5	8.45724	-2.40415	0.735552	-3.2685	0.00108121	0.00271117
WBGene00018135	F37A4.5	98.1395	-2.38891	0.27629	-8.64639	5.31565e-18	7.7599e-17
WBGene00001965	hlh-26	28.8775	-2.35282	0.60983	-3.85816	0.000114245	0.000345114
WBGene00020612	arrd-22	24.4777	-2.34751	0.435767	-5.38707	7.1617e-08	3.58012e-07
WBGene00009884	F49C12.15	35.6202	-2.33193	0.404705	-5.76204	8.31013e-09	4.73267e-08
WBGene00010485	ant-1.3	147.846	-2.3239	0.241513	-9.62226	6.43997e-22	1.29703e-20
WBGene00022395	ceh-76	39.9602	-2.314	0.563794	-4.10435	4.05461e-05	0.000132016
WBGene00007342	C05D12.5	509.549	-2.31343	0.536003	-4.31608	1.58826e-05	5.601e-05
WBGene00020351	T08B6.1	45.9057	-2.30734	0.539878	-4.27382	1.92152e-05	6.68763e-05
WBGene00019938	R07E4.5	499.092	-2.29585	0.139927	-16.4075	1.68935e-60	1.97884e-58
WBGene00010309	rpn-6.2	65.7991	-2.27911	0.303572	-7.50765	6.02002e-14	6.15969e-13
WBGene00023259	C52D10.10	42.0263	-2.27381	0.504474	-4.50728	6.56625e-06	2.46079e-05
WBGene00001175	egl-6	69.2879	-2.26585	0.293594	-7.71763	1.18515e-14	1.27502e-13
WBGene00012512	ekl-5	590.363	-2.26062	0.223018	-10.1365	3.80583e-24	9.21073e-23
WBGene00019066	sdz-23	37.1711	-2.25219	0.610092	-3.69156	0.000222885	0.00063852
WBGene00003180	med-1	10.4683	-2.21937	0.725333	-3.05979	0.00221494	0.00518152
WBGene00007341	C05D12.4	610.209	-2.20505	0.525947	-4.19253	2.75859e-05	9.31534e-05
WBGene00219443	Y57G11C.1144	56.4888	-2.20141	0.625171	-3.5213	0.000429442	0.0011627
WBGene00008755	sdz-13	159.216	-2.1827	0.448117	-4.87084	1.11127e-06	4.69996e-06
WBGene00016486	fbxa-170	103.638	-2.18243	0.279418	-7.81063	5.69045e-15	6.29302e-14
WBGene00011990	T24D5.2	14.7257	-2.17811	0.582157	-3.74145	0.000182961	0.000533117
WBGene00006394	taf-11.2	688.28	-2.17391	0.217092	-10.0137	1.32636e-23	3.09245e-22
WBGene00011152	R09A8.1	34.1523	-2.1704	0.450141	-4.8216	1.42411e-06	5.91372e-06
WBGene00022724	ZK380.4	9.14466	-2.16631	0.709355	-3.05392	0.00225875	0.00527598
WBGene00013474	Y69E1A.2	12.0617	-2.16597	0.587033	-3.68969	0.000224529	0.000642476
WBGene00011789	T15H9.4	11.9031	-2.16179	0.622144	-3.47474	0.000511344	0.00136303
WBGene00021113	gsp-3	13.2701	-2.16103	0.748368	-2.88766	0.00388118	0.00858303
WBGene00013566	Y75B12A.2	24.9365	-2.16035	0.456259	-4.73491	2.19153e-06	8.83004e-06
WBGene00044638	F23A7.8	711.417	-2.15773	0.14574	-14.8054	1.35171e-49	1.15741e-47
WBGene00014946	Y70G10A.1	153.32	-2.15294	0.308582	-6.97688	3.01797e-12	2.55428e-11
WBGene00013054	Y50E8A.11	28.0215	-2.14298	0.485186	-4.41682	1.00165e-05	3.65194e-05
WBGene00019925	fbxc-31	106.285	-2.1328	0.43971	-4.85047	1.23171e-06	5.18538e-06
WBGene00019086	F59A6.4	11.9018	-2.12697	0.624165	-3.4077	0.000655139	0.00171326
WBGene00006938	wee-1.1	210.442	-2.11852	0.40604	-5.21751	1.81349e-07	8.56552e-07
WBGene00007083	AH10.2	18.7691	-2.11717	0.601893	-3.51752	0.0004356	0.00117807
WBGene00007415	C07E3.4	13.4982	-2.11709	0.558088	-3.79346	0.000148562	0.00043911
WBGene00022262	Y73C8C.3	471.89	-2.11685	0.354104	-5.97805	2.25821e-09	1.37426e-08
WBGene00009539	F38C2.7	357.966	-2.11179	0.432308	-4.88493	1.03463e-06	4.39742e-06
WBGene00007377	C06C3.7	37.0152	-2.1073	0.57984	-3.63428	0.000278756	0.000783857
WBGene00020665	T22B2.1	1102.83	-2.10236	0.31324	-6.71167	1.92413e-11	1.50337e-10
WBGene00013369	Y60A9.2	82.2842	-2.09877	0.306119	-6.85606	7.07855e-12	5.79341e-11
WBGene00018808	F54D10.7	208.927	-2.09279	0.217043	-9.6423	5.29885e-22	1.0836e-20
WBGene00004102	pqn-10	67.1826	-2.08781	0.430378	-4.85111	1.22771e-06	5.1715e-06
WBGene00002151	irk-3	13.8822	-2.08698	0.559917	-3.7273	0.000193539	0.000561816
WBGene00017942	fbxc-37	73.9079	-2.08281	0.485676	-4.28849	1.79895e-05	6.29245e-05
WBGene00001955	hlh-11	43.027	-2.07707	0.453607	-4.57901	4.67187e-06	1.79307e-05
WBGene00022706	ZK354.3	29.7108	-2.07277	0.682577	-3.03669	0.00239194	0.00555652
WBGene00007961	C35D6.4	228.401	-2.0655	0.349315	-5.91301	3.35919e-09	2.00429e-08
WBGene00005308	srh-87	16.653	-2.05595	0.669798	-3.06951	0.00214409	0.00502703
WBGene00022586	ZC308.4	2010.35	-2.05591	0.203358	-10.1098	4.99977e-24	1.20208e-22
WBGene00013290	Y57G11A.2	20.8256	-2.05505	0.500383	-4.10696	4.00903e-05	0.000130706
WBGene00015261	B0563.1	66.3058	-2.05348	0.520386	-3.94608	7.94424e-05	0.000246544
WBGene00013978	ZK507.1	11.3333	-2.04931	0.645854	-3.17302	0.00150863	0.0036681
WBGene00009950	sdz-20	30.2096	-2.03754	0.432391	-4.71227	2.44974e-06	9.78693e-06
WBGene00045498	F56F4.8	657.533	-2.03746	0.468019	-4.35337	1.34063e-05	4.77835e-05
WBGene00009069	F23A7.4	128.734	-2.0357	0.310619	-6.5537	5.61283e-11	4.13812e-10
WBGene00022705	ZK354.2	13.5482	-2.02879	0.566641	-3.58039	0.000343087	0.000947828
WBGene00009086	F23D12.2	137.03	-2.02822	0.240508	-8.43307	3.36724e-17	4.55246e-16
WBGene00011908	pash-1	876.142	-2.02791	0.185928	-10.907	1.06778e-27	3.21696e-26
WBGene00007248	catp-4	11.8202	-2.02522	0.57625	-3.51448	0.000440622	0.00119077
WBGene00011791	T15H9.6	354.242	-2.02366	0.235807	-8.58183	9.33721e-18	1.33251e-16
WBGene00008822	F14H3.3	481.577	-2.02329	0.345711	-5.85253	4.8415e-09	2.83557e-08
WBGene00010493	meg-2	370.444	-2.01785	0.394931	-5.10937	3.23237e-07	1.48272e-06
WBGene00219425	Y54G2A.73	42.7355	-2.01738	0.538667	-3.74513	0.0001803	0.000526096
WBGene00001964	hlh-25	40.8258	-2.01581	0.609359	-3.30808	0.000939387	0.00238421
WBGene00018900	rod-1	3577.72	-2.01438	0.136469	-14.7608	2.62291e-49	2.20716e-47
WBGene00017786	F25E5.5	23.7453	-2.01423	0.478721	-4.20752	2.5819e-05	8.78145e-05
WBGene00022508	ZC53.1	69.1586	-2.00625	0.420845	-4.76719	1.86815e-06	7.6151e-06
WBGene00020168	mct-5	481.081	-2.00469	0.181903	-11.0206	3.03955e-28	9.44906e-27
WBGene00015675	C10E2.5	9.42735	-2.00179	0.691622	-2.89434	0.00379961	0.00841789
WBGene00014144	ZK899.6	353.338	-2.00056	0.545686	-3.66614	0.000246236	0.000698314
WBGene00021711	wago-11	25.742	-1.99973	0.430663	-4.64338	3.42754e-06	1.33865e-05
WBGene00000898	daf-2	1651.93	-1.99905	0.261267	-7.65137	1.98845e-14	2.09913e-13
WBGene00007167	rbg-3	981.378	-1.99652	0.157025	-12.7146	4.90305e-37	2.40908e-35
WBGene00007769	C27C7.7	60.2654	-1.99413	0.391311	-5.09602	3.46876e-07	1.58569e-06
WBGene00015129	sdz-1	138.009	-1.99158	0.393674	-5.05895	4.21574e-07	1.90046e-06
WBGene00006552	tbx-33	408.561	-1.98906	0.199149	-9.9878	1.7237e-23	3.98083e-22
WBGene00016586	C42C1.8	888.967	-1.98475	0.163256	-12.1573	5.24782e-34	2.16447e-32
WBGene00022730	ZK402.3	11.5045	-1.97851	0.67209	-2.94383	0.00324183	0.00729249
WBGene00013653	Y105C5B.14	9.91384	-1.9764	0.662597	-2.98281	0.00285618	0.00650291
WBGene00016566	eri-7	685.256	-1.97594	0.232838	-8.48633	2.13268e-17	2.92807e-16
WBGene00010353	H02I12.5	151.698	-1.97071	0.395436	-4.98365	6.23971e-07	2.74277e-06
WBGene00017263	F08F3.6	1328.04	-1.96014	0.118575	-16.5308	2.20097e-61	2.68555e-59
WBGene00018943	dgn-2	11.5974	-1.95928	0.667165	-2.93672	0.00331699	0.00743871
WBGene00014115	gld-4	3519.82	-1.95906	0.170167	-11.5126	1.13984e-30	4.06072e-29
WBGene00077765	T20F10.8	21.9228	-1.9385	0.548048	-3.53711	0.000404531	0.0011028
WBGene00011900	T21C12.4	67.5514	-1.93682	0.449367	-4.3101	1.63178e-05	5.74339e-05
WBGene00020261	vet-1	3069.47	-1.93356	0.582298	-3.32056	0.000898356	0.00229119
WBGene00012581	Y38E10A.3	280.251	-1.92908	0.479102	-4.02645	5.66241e-05	0.000179612
WBGene00003216	mel-43	177.215	-1.92751	0.335364	-5.74752	9.05639e-09	5.11984e-08
WBGene00009019	F21D9.5	78.3232	-1.92595	0.41227	-4.67158	2.98887e-06	1.17769e-05
WBGene00012744	Y40H7A.4	8.76189	-1.92529	0.671721	-2.86621	0.0041542	0.00912614
WBGene00011945	hpo-24	916.88	-1.91893	0.170974	-11.2235	3.12519e-29	1.02829e-27
WBGene00021579	clec-73	14.333	-1.91468	0.521149	-3.67396	0.00023882	0.000679782
WBGene00010492	meg-1	1696.69	-1.9044	0.303497	-6.27484	3.50003e-10	2.33155e-09
WBGene00008464	E02H4.6	249.866	-1.90281	0.17475	-10.8888	1.30415e-27	3.897e-26
WBGene00017848	F27B3.6	121.702	-1.90245	0.459906	-4.13661	3.52481e-05	0.000116266
WBGene00010689	K08H2.2	247.09	-1.89786	0.462698	-4.10173	4.10069e-05	0.000133339
WBGene00012981	Y48B6A.10	14.0659	-1.89426	0.592822	-3.19533	0.00139671	0.00341984
WBGene00021165	Y5H2B.3	374.46	-1.89008	0.458113	-4.1258	3.69448e-05	0.000121479
WBGene00013797	Y116A8C.20	161.659	-1.88968	0.357021	-5.2929	1.20389e-07	5.83882e-07
WBGene00004086	pph-4.2	885.428	-1.88358	0.247157	-7.62097	2.5177e-14	2.63808e-13
WBGene00206389	C29F7.10	221.074	-1.88042	0.32014	-5.87373	4.26093e-09	2.51567e-08
WBGene00017467	F14F9.4	9.29068	-1.88022	0.653737	-2.87611	0.00402604	0.00888057
WBGene00000388	cdc-25.3	1069.39	-1.87711	0.214939	-8.73319	2.47591e-18	3.68793e-17
WBGene00020666	T22B2.2	21.7013	-1.87706	0.553065	-3.39393	0.00068897	0.00179596
WBGene00013370	Y60A9.3	117.228	-1.87663	0.38228	-4.90905	9.15194e-07	3.91821e-06
WBGene00018189	nhr-181	84.2276	-1.87636	0.371975	-5.04432	4.55138e-07	2.04296e-06
WBGene00012299	W06D11.1	191.675	-1.87324	0.188126	-9.95735	2.34224e-23	5.367e-22
WBGene00015595	bath-33	64.8648	-1.87134	0.437163	-4.28064	1.86356e-05	6.50137e-05
WBGene00008825	F14H3.6	3680.05	-1.87092	0.149961	-12.476	1.00869e-35	4.64443e-34
WBGene00009921	F52B5.2	862.075	-1.86694	0.174456	-10.7015	1.00104e-26	2.87962e-25
WBGene00020473	lips-12	16.9046	-1.86638	0.579296	-3.22181	0.00127385	0.00314691
WBGene00021730	Y49F6C.8	224.267	-1.86505	0.175896	-10.6031	2.88202e-26	8.14644e-25
WBGene00011153	R09A8.2	187.392	-1.86481	0.298342	-6.25058	4.08943e-10	2.70694e-09
WBGene00019101	F59B1.10	22.5305	-1.86372	0.477715	-3.90132	9.56689e-05	0.000292867
WBGene00007333	ufd-3	2313.06	-1.86251	0.244473	-7.61844	2.5675e-14	2.68524e-13
WBGene00006551	tbx-32	68.603	-1.86247	0.375155	-4.96454	6.88651e-07	3.00902e-06
WBGene00002240	ksr-2	512.163	-1.86238	0.215876	-8.6271	6.29291e-18	9.14095e-17
WBGene00010098	F55C5.10	261.494	-1.85966	0.526088	-3.53489	0.000407939	0.00111064
WBGene00006726	ubl-5	389.686	-1.85447	0.53953	-3.43719	0.000587784	0.00155153
WBGene00077652	ZK228.12	42.4603	-1.85239	0.482299	-3.84075	0.000122659	0.000368328
WBGene00008823	F14H3.4	541.223	-1.85193	0.312754	-5.92138	3.19256e-09	1.9072e-08
WBGene00001311	end-3	80.9119	-1.85191	0.484228	-3.82447	0.000131056	0.000391217
WBGene00018335	F42A9.6	178.353	-1.85065	0.216163	-8.56137	1.1153e-17	1.57021e-16
WBGene00020375	T09B4.1	2692.52	-1.84963	0.220506	-8.3881	4.94062e-17	6.55853e-16
WBGene00020725	cnp-3	932.003	-1.84767	0.209698	-8.81109	1.2394e-18	1.90823e-17
WBGene00017177	F02E8.4	274.641	-1.84759	0.340229	-5.43043	5.62192e-08	2.86317e-07
WBGene00001435	fkh-3	276.923	-1.84664	0.276999	-6.6666	2.61799e-11	2.01221e-10
WBGene00020771	T24E12.1	160.506	-1.84545	0.189673	-9.72965	2.25373e-22	4.76178e-21
WBGene00011342	T01G5.7	75.1525	-1.84439	0.253943	-7.26297	3.78669e-13	3.52926e-12
WBGene00015590	bath-15	159.184	-1.84413	0.226162	-8.15402	3.52022e-16	4.33499e-15
WBGene00016501	C37C3.9	1673.98	-1.83746	0.104611	-17.5646	4.59636e-69	7.64772e-67
WBGene00044259	Y73F8A.36	41.1864	-1.83289	0.576807	-3.17766	0.00148471	0.00361535
WBGene00016632	C44B7.12	1303.53	-1.83188	0.22808	-8.03175	9.60959e-16	1.14206e-14
WBGene00010149	F56D5.5	759.816	-1.83121	0.49543	-3.69621	0.00021884	0.000628107
WBGene00008591	F08H9.3	47.8011	-1.83088	0.611781	-2.9927	0.00276521	0.00632463
WBGene00000055	acr-16	49.7825	-1.82888	0.325311	-5.62195	1.88815e-08	1.02091e-07
WBGene00001413	fem-3	637.819	-1.82395	0.147786	-12.3419	5.38941e-35	2.39853e-33
WBGene00006557	tbx-38	129.679	-1.82393	0.378298	-4.8214	1.42551e-06	5.91789e-06
WBGene00007588	C14C10.5	2420.03	-1.8236	0.237886	-7.66586	1.7764e-14	1.88478e-13
WBGene00020208	T04C4.1	1154.07	-1.8236	0.346419	-5.26414	1.40847e-07	6.75272e-07
WBGene00011312	trcs-2	2395.06	-1.82237	0.209734	-8.68897	3.65736e-18	5.38201e-17
WBGene00022265	Y73C8C.8	716.778	-1.82132	0.317189	-5.74205	9.35381e-09	5.28185e-08
WBGene00019799	M151.7	150.007	-1.82111	0.383034	-4.75442	1.99015e-06	8.07869e-06
WBGene00016235	C29H12.2	1573.32	-1.82012	0.168854	-10.7793	4.31387e-27	1.2711e-25
WBGene00006483	dgk-4	2241.92	-1.81788	0.181627	-10.0088	1.39367e-23	3.23907e-22
WBGene00013786	nep-24	21.6684	-1.81453	0.636688	-2.84995	0.00437258	0.00954615
WBGene00019037	fbxb-17	519.841	-1.80731	0.463544	-3.8989	9.66313e-05	0.000295505
WBGene00010255	F58E6.6	17.3277	-1.80538	0.549184	-3.28738	0.00101123	0.00254931
WBGene00004089	ppk-3	577.023	-1.80482	0.246	-7.33668	2.18957e-13	2.09404e-12
WBGene00044253	M117.6	9.84652	-1.80183	0.629667	-2.86157	0.00421554	0.00924427
WBGene00008959	F19H6.4	447.37	-1.79453	0.227156	-7.9	2.78901e-15	3.19536e-14
WBGene00003983	pes-10	983.519	-1.79353	0.314137	-5.7094	1.13377e-08	6.32669e-08
WBGene00010502	K02C4.3	2096.33	-1.79291	0.161814	-11.08	1.56844e-28	4.99241e-27
WBGene00017101	E02H9.3	90.3689	-1.78929	0.230986	-7.74634	9.45793e-15	1.02504e-13
WBGene00011267	fbxb-85	158.543	-1.78834	0.444163	-4.02632	5.66558e-05	0.000179674
WBGene00008789	F14D7.2	789.311	-1.78695	0.153981	-11.605	3.88725e-31	1.4265e-29
WBGene00017538	ceh-49	734.976	-1.78531	0.252628	-7.06696	1.58366e-12	1.38767e-11
WBGene00012916	Y46G5A.28	780.866	-1.78079	0.327456	-5.43826	5.38027e-08	2.74487e-07
WBGene00007635	npr-4	11.1835	-1.78056	0.581727	-3.06081	0.00220739	0.00516469
WBGene00077787	T05E12.10	67.3162	-1.78009	0.460915	-3.86207	0.000112429	0.000339981
WBGene00018482	F45F2.10	1392.34	-1.77675	0.170194	-10.4395	1.63593e-25	4.37903e-24
WBGene00006556	tbx-37	97.7087	-1.77628	0.312496	-5.68417	1.31453e-08	7.27137e-08
WBGene00012851	Y44A6C.2	710.544	-1.77543	0.281785	-6.30065	2.96406e-10	1.99631e-09
WBGene00018441	math-29	26.8177	-1.7717	0.440905	-4.01832	5.86139e-05	0.000185562
WBGene00010000	F53F8.3	1079.64	-1.76918	0.376785	-4.69547	2.65989e-06	1.05574e-05
WBGene00007979	imp-1	3939.08	-1.76789	0.10184	-17.3594	1.6737e-67	2.55274e-65
WBGene00012038	T26E3.5	251.444	-1.76764	0.369101	-4.78905	1.67576e-06	6.87681e-06
WBGene00003219	mes-1	316.204	-1.76591	0.297076	-5.94431	2.77623e-09	1.67007e-08
WBGene00022360	Y92H12A.4	652.521	-1.76067	0.226357	-7.77831	7.35e-15	8.04326e-14
WBGene00016120	C25H3.11	134.596	-1.75978	0.227581	-7.73254	1.05422e-14	1.13918e-13
WBGene00014143	ZK899.5	161.721	-1.75899	0.384606	-4.57347	4.79705e-06	1.83678e-05
WBGene00009786	F46F2.1	38.0847	-1.75673	0.44008	-3.99184	6.55636e-05	0.000206226
WBGene00016796	cec-2	530.622	-1.75259	0.21535	-8.13836	4.00679e-16	4.89303e-15
WBGene00017090	E01A2.8	22.0854	-1.75152	0.567339	-3.08726	0.00202013	0.00476308
WBGene00003229	mex-3	3161.14	-1.75055	0.372987	-4.69333	2.68794e-06	1.06485e-05
WBGene00011489	T05F1.2	1739.95	-1.74904	0.183418	-9.53582	1.48709e-21	2.91876e-20
WBGene00017752	sdz-15	214.639	-1.74613	0.347399	-5.02631	5.00018e-07	2.22396e-06
WBGene00002368	let-99	543.974	-1.74486	0.263166	-6.63025	3.35111e-11	2.53576e-10
WBGene00022669	ZK177.1	753.962	-1.74479	0.238785	-7.30694	2.73289e-13	2.58328e-12
WBGene00017800	F25G6.9	1196.15	-1.74317	0.149354	-11.6714	1.78471e-31	6.66626e-30
WBGene00019354	K03B4.2	892.082	-1.74202	0.150851	-11.548	7.55866e-31	2.7126e-29
WBGene00013794	dct-13	301.162	-1.74142	0.331008	-5.26096	1.43306e-07	6.86835e-07
WBGene00001597	gld-3	2126.17	-1.74097	0.162719	-10.6992	1.02634e-26	2.9466e-25
WBGene00020948	W02F12.3	2333.62	-1.7384	0.30596	-5.68178	1.33296e-08	7.36777e-08
WBGene00011835	T19B10.8	1370.35	-1.73359	0.233918	-7.41111	1.25248e-13	1.23494e-12
WBGene00009659	F43G6.7	199.719	-1.73333	0.436555	-3.97047	7.17314e-05	0.000224125
WBGene00001056	dpf-3	2988.25	-1.73048	0.12397	-13.9588	2.77932e-44	1.87533e-42
WBGene00014955	Y102A5C.6	22.9206	-1.72949	0.509193	-3.39653	0.000682459	0.00178057
WBGene00020634	acs-9	18.0583	-1.72843	0.523397	-3.30234	0.00095881	0.00242677
WBGene00020183	T03D3.5	131.735	-1.72787	0.357218	-4.83702	1.31797e-06	5.51837e-06
WBGene00012879	fbxa-215	2238.82	-1.72399	0.195913	-8.79978	1.3709e-18	2.10406e-17
WBGene00017269	F08F8.4	760.434	-1.7199	0.30757	-5.59191	2.24585e-08	1.20453e-07
WBGene00022069	eel-1	3520.04	-1.7184	0.282503	-6.08278	1.18115e-09	7.36862e-09
WBGene00009179	kbp-3	1130.5	-1.71717	0.455049	-3.77359	0.000160917	0.000473122
WBGene00009280	F31B9.3	179.872	-1.71305	0.279268	-6.13405	8.5667e-10	5.42533e-09
WBGene00013799	athp-3	254.706	-1.71234	0.407763	-4.19934	2.67688e-05	9.06661e-05
WBGene00021723	bath-8	88.1624	-1.71095	0.343556	-4.98012	6.3545e-07	2.78737e-06
WBGene00016485	C36C9.1	329.843	-1.70813	0.235146	-7.26413	3.75447e-13	3.50146e-12
WBGene00022420	Y102E9.2	1435.15	-1.70501	0.119769	-14.2358	5.49331e-46	3.96222e-44
WBGene00003998	pgp-4	292.987	-1.70487	0.191247	-8.9145	4.90044e-19	7.72359e-18
WBGene00003230	mex-5	4479.44	-1.70223	0.362603	-4.69446	2.67316e-06	1.06014e-05
WBGene00008824	F14H3.5	151.201	-1.69919	0.23568	-7.20974	5.60572e-13	5.12353e-12
WBGene00007710	rsa-1	1969.79	-1.69906	0.260508	-6.52208	6.93368e-11	5.03836e-10
WBGene00015499	C06A5.1	1130.41	-1.69782	0.13479	-12.5961	2.21946e-36	1.06899e-34
WBGene00020404	T10B11.8	453.286	-1.69604	0.197231	-8.59923	8.02534e-18	1.15203e-16
WBGene00009820	F47B10.9	354.352	-1.69534	0.29465	-5.75376	8.72797e-09	4.95713e-08
WBGene00007332	C05C10.5	1936.4	-1.69446	0.414335	-4.08958	4.32154e-05	0.000140022
WBGene00014124	ZK863.4	2180.36	-1.6936	0.190515	-8.88959	6.13352e-19	9.6153e-18
WBGene00000772	cpb-3	1084.69	-1.69326	0.231293	-7.32086	2.46392e-13	2.34416e-12
WBGene00020290	T06D4.1	661.515	-1.69284	0.230847	-7.33315	2.24809e-13	2.1472e-12
WBGene00003798	npp-12	2151.6	-1.68953	0.255656	-6.60862	3.87916e-11	2.9053e-10
WBGene00003185	mek-1	857.759	-1.68778	0.380878	-4.43129	9.36691e-06	3.4279e-05
WBGene00007757	C27A7.6	90.9439	-1.68611	0.358526	-4.70289	2.56503e-06	1.02141e-05
WBGene00009721	F45D3.1	132.399	-1.68439	0.520937	-3.23339	0.00122332	0.00303232
WBGene00006791	unc-57	672.384	-1.68037	0.184678	-9.09894	9.12189e-20	1.52993e-18
WBGene00009606	F40G12.11	597.766	-1.68007	0.201413	-8.34141	7.34093e-17	9.59696e-16
WBGene00013994	ZK524.4	974.506	-1.67888	0.211063	-7.95444	1.79949e-15	2.0845e-14
WBGene00004795	sid-1	174.367	-1.67293	0.269927	-6.19771	5.72897e-10	3.72155e-09
WBGene00017532	ent-5	55.5298	-1.67226	0.47938	-3.48838	0.000485958	0.00130176
WBGene00007328	pho-10	13.2373	-1.67157	0.539915	-3.09599	0.00196159	0.00464149
WBGene00001436	fkh-4	367.057	-1.66862	0.230435	-7.2412	4.44729e-13	4.10575e-12
WBGene00004984	spn-4	5496.6	-1.66711	0.281672	-5.91862	3.24646e-09	1.93861e-08
WBGene00007447	fbxb-9	20.174	-1.66669	0.478254	-3.48495	0.000492221	0.00131709
WBGene00009662	F43G6.10	119.703	-1.66438	0.293991	-5.66133	1.50208e-08	8.24344e-08
WBGene00000121	aly-2	3875.72	-1.6636	0.269416	-6.17486	6.62221e-10	4.26021e-09
WBGene00010606	cyp-13B2	184.149	-1.66186	0.25905	-6.4152	1.40634e-10	9.87134e-10
WBGene00018015	F33G12.3	286.579	-1.66148	0.17589	-9.44617	3.51464e-21	6.66162e-20
WBGene00021054	fbxb-118	128.421	-1.66007	0.4748	-3.49634	0.000471681	0.00126612
WBGene00009007	otub-3	2115.11	-1.65661	0.24231	-6.83674	8.10179e-12	6.57939e-11
WBGene00003919	par-4	895.489	-1.65597	0.17606	-9.40571	5.16801e-21	9.62724e-20
WBGene00013739	spin-4	699.791	-1.65587	0.299455	-5.52963	3.20904e-08	1.68714e-07
WBGene00019827	mop-25.1	608.838	-1.65509	0.233029	-7.10252	1.22504e-12	1.08446e-11
WBGene00019217	athp-2	1404.46	-1.65493	0.167175	-9.89938	4.18884e-23	9.42134e-22
WBGene00016824	C50E3.13	265.092	-1.6547	0.189918	-8.7127	2.96717e-18	4.40621e-17
WBGene00007709	clec-87	15341.1	-1.65401	0.244465	-6.76585	1.32529e-11	1.04721e-10
WBGene00219700	linc-6	31.2008	-1.65343	0.472711	-3.49775	0.000469195	0.001261
WBGene00003231	mex-6	3011.05	-1.65148	0.264139	-6.25232	4.04406e-10	2.67933e-09
WBGene00011604	T08A11.1	991.778	-1.65027	0.156076	-10.5735	3.95436e-26	1.10919e-24
WBGene00006977	zif-1	1382.95	-1.64864	0.241164	-6.8362	8.13203e-12	6.59508e-11
WBGene00007762	C27B7.5	423.222	-1.64816	0.181417	-9.08491	1.03782e-19	1.73072e-18
WBGene00006976	zhp-3	512.051	-1.64801	0.236189	-6.97752	3.00432e-12	2.54567e-11
WBGene00009658	F43G6.5	405.847	-1.64755	0.171751	-9.59267	8.58346e-22	1.71225e-20
WBGene00016087	C25A11.2	361.794	-1.6459	0.282284	-5.83068	5.52029e-09	3.22024e-08
WBGene00015132	B0303.14	387.571	-1.64498	0.310232	-5.30242	1.14277e-07	5.55343e-07
WBGene00022462	Y110A7A.15	402.636	-1.6441	0.166957	-9.8475	7.02696e-23	1.5472e-21
WBGene00013137	Y53C10A.6	568.7	-1.64355	0.149149	-11.0195	3.07792e-28	9.54808e-27
WBGene00000913	daf-18	5299.18	-1.64092	0.210625	-7.79073	6.6623e-15	7.31798e-14
WBGene00011819	hal-2	355.771	-1.63984	0.233656	-7.01818	2.2478e-12	1.94173e-11
WBGene00045486	K05F6.12	73.145	-1.63909	0.429145	-3.81944	0.000133756	0.000398142
WBGene00007975	gls-1	1632.11	-1.6368	0.167492	-9.7724	1.47912e-22	3.16164e-21
WBGene00011741	T12G3.6	1623.18	-1.63412	0.236653	-6.90513	5.01576e-12	4.15154e-11
WBGene00008411	mans-1	1686.13	-1.634	0.15034	-10.8687	1.62528e-27	4.83686e-26
WBGene00010806	M01E5.3	2162.91	-1.63391	0.308413	-5.29779	1.17214e-07	5.69426e-07
WBGene00020778	T24E12.11	79.6506	-1.63308	0.232835	-7.01391	2.31744e-12	1.99953e-11
WBGene00009537	ccch-2	289.685	-1.63243	0.294823	-5.53697	3.07743e-08	1.62202e-07
WBGene00013349	Y59A8B.12	337.744	-1.63231	0.166799	-9.78609	1.29196e-22	2.77374e-21
WBGene00011773	ttr-53	648.665	-1.62987	0.284339	-5.73213	9.91749e-09	5.58937e-08
WBGene00019798	fbxb-32	75.7717	-1.62825	0.346538	-4.69863	2.61912e-06	1.04125e-05
WBGene00008535	F02H6.2	658.687	-1.62691	0.186063	-8.74389	2.25212e-18	3.36829e-17
WBGene00020098	R144.10	349.137	-1.62658	0.306247	-5.31132	1.08831e-07	5.30816e-07
WBGene00008440	DY3.8	1322.92	-1.62528	0.118201	-13.7502	5.08179e-43	3.23511e-41
WBGene00013651	Y105C5B.11	15.6942	-1.62484	0.557154	-2.91632	0.0035419	0.00790316
WBGene00015666	gad-2	33.6112	-1.62243	0.357621	-4.53671	5.71374e-06	2.15954e-05
WBGene00003947	pbs-1	1658.36	-1.62187	0.259739	-6.24423	4.25888e-10	2.81274e-09
WBGene00021661	mbtr-1	500.174	-1.62134	0.212316	-7.63646	2.23272e-14	2.34684e-13
WBGene00007109	B0035.6	966.457	-1.62082	0.169547	-9.55971	1.18091e-21	2.32717e-20
WBGene00011691	T10C6.10	88.4259	-1.61882	0.255112	-6.34551	2.21687e-10	1.51964e-09
WBGene00011981	T24C2.2	160.645	-1.617	0.262386	-6.1627	7.1514e-10	4.56654e-09
WBGene00018016	lrr-1	1120.88	-1.61501	0.210433	-7.67469	1.65815e-14	1.76188e-13
WBGene00008480	E04D5.1	2657.62	-1.61471	0.232697	-6.93911	3.94575e-12	3.30702e-11
WBGene00014119	ZK858.6	1604.39	-1.61331	0.28876	-5.58702	2.30999e-08	1.23621e-07
WBGene00016835	C50F2.1	35.2782	-1.61159	0.391814	-4.11315	3.90295e-05	0.000127589
WBGene00016939	C55B6.1	344.863	-1.60989	0.151065	-10.6569	1.61848e-26	4.61945e-25
WBGene00006856	usp-14	2139.21	-1.6095	0.102284	-15.7355	8.6347e-56	8.90347e-54
WBGene00005023	sqv-5	1550.45	-1.60887	0.24898	-6.46186	1.03426e-10	7.37633e-10
WBGene00009922	F52B5.3	1244.5	-1.6082	0.138801	-11.5864	4.82934e-31	1.76778e-29
WBGene00008016	C38D9.8	177.915	-1.60802	0.311312	-5.16528	2.40077e-07	1.11771e-06
WBGene00004905	snf-6	635.819	-1.60681	0.284939	-5.63915	1.70894e-08	9.31236e-08
WBGene00016056	C24D10.5	74.6631	-1.60453	0.29614	-5.41817	6.0213e-08	3.05171e-07
WBGene00013278	Y57A10B.6	310.038	-1.60407	0.311407	-5.15103	2.59062e-07	1.20152e-06
WBGene00010807	M01E5.4	767.676	-1.60337	0.144535	-11.0932	1.35282e-28	4.31547e-27
WBGene00011319	T01C3.2	799.376	-1.60336	0.429	-3.73744	0.000185901	0.000540395
WBGene00001760	gst-12	32.6122	-1.6032	0.408834	-3.92139	8.80387e-05	0.00027121
WBGene00003951	pbs-5	1764.1	-1.60114	0.182491	-8.77379	1.72756e-18	2.61644e-17
WBGene00020883	fbxa-64	27.1756	-1.60103	0.391838	-4.08595	4.38961e-05	0.000142008
WBGene00003413	mrp-7	631.213	-1.59573	0.313921	-5.08323	3.71072e-07	1.69101e-06
WBGene00011049	sdz-26	298.726	-1.59338	0.226531	-7.03382	2.00956e-12	1.74623e-11
WBGene00004985	spo-11	265.523	-1.5916	0.314868	-5.0548	4.30842e-07	1.93806e-06
WBGene00189954	F40G9.18	118.505	-1.59149	0.397504	-4.0037	6.2359e-05	0.000196653
WBGene00086551	D2005.7	307.557	-1.59126	0.307894	-5.1682	2.36356e-07	1.10214e-06
WBGene00016245	C30B5.4	1080.05	-1.59043	0.433336	-3.6702	0.000242361	0.000688123
WBGene00003864	oma-1	1709.74	-1.58913	0.262076	-6.06363	1.33085e-09	8.2534e-09
WBGene00009661	patr-1	5541.82	-1.58818	0.213257	-7.44727	9.52916e-14	9.54723e-13
WBGene00019259	H34C03.2	2126.4	-1.58762	0.232467	-6.82944	8.52489e-12	6.89621e-11
WBGene00008876	F16A11.1	781.853	-1.58738	0.153139	-10.3656	3.55352e-25	9.2912e-24
WBGene00007092	B0001.7	861.545	-1.58675	0.122492	-12.9539	2.23363e-38	1.18927e-36
WBGene00019020	F57H12.5	24.5265	-1.58641	0.409046	-3.87833	0.000105176	0.000319766
WBGene00013445	Y66D12A.19	241.359	-1.58457	0.329053	-4.81556	1.46791e-06	6.07666e-06
WBGene00021766	hex-4	662.664	-1.58384	0.191858	-8.25524	1.51595e-16	1.92511e-15
WBGene00007914	mys-4	761.732	-1.58375	0.138521	-11.4332	2.8533e-30	9.87659e-29
WBGene00021066	W06H8.2	15.6522	-1.58368	0.519364	-3.04926	0.00229406	0.00534951
WBGene00019606	clec-88	4535.87	-1.57949	0.103411	-15.2738	1.14235e-52	1.06537e-50
WBGene00014472	MTCE.33	370.136	-1.57859	0.505813	-3.12089	0.00180306	0.00430957
WBGene00007168	B0393.3	2811.72	-1.57729	0.149913	-10.5213	6.88841e-26	1.88877e-24
WBGene00008775	F13H10.4	849.623	-1.57703	0.196992	-8.00557	1.18916e-15	1.40304e-14
WBGene00000530	clh-3	107.53	-1.5756	0.368502	-4.27569	1.9055e-05	6.63819e-05
WBGene00006931	vps-26	510.368	-1.57419	0.146345	-10.7567	5.51277e-27	1.60935e-25
WBGene00016373	swd-2.1	432.528	-1.57253	0.335009	-4.69399	2.67922e-06	1.06226e-05
WBGene00001569	gei-12	869.585	-1.57216	0.275852	-5.69928	1.20316e-08	6.69074e-08
WBGene00015180	B0416.4	198.769	-1.57034	0.393871	-3.98694	6.69312e-05	0.000210167
WBGene00004823	skr-17	227.645	-1.56946	0.194567	-8.06643	7.23859e-16	8.71607e-15
WBGene00009924	cfp-1	1091.49	-1.56838	0.133445	-11.753	6.81606e-32	2.58551e-30
WBGene00021364	Y37E11AL.9	49.4337	-1.56833	0.538913	-2.91018	0.00361222	0.0080429
WBGene00018668	bath-2	138.707	-1.56811	0.239824	-6.5386	6.20961e-11	4.54378e-10
WBGene00014807	M04D5.1	81.0577	-1.56642	0.346484	-4.5209	6.15775e-06	2.31659e-05
WBGene00022831	cec-10	896.512	-1.56447	0.190511	-8.21195	2.17618e-16	2.72339e-15
WBGene00013380	Y62E10A.14	112.107	-1.5627	0.398567	-3.92079	8.82604e-05	0.000271722
WBGene00007445	C08F8.3	759.461	-1.56214	0.166959	-9.35643	8.24787e-21	1.50019e-19
WBGene00001678	gpa-16	639.548	-1.56093	0.229968	-6.78758	1.14032e-11	9.094e-11
WBGene00017038	dmsr-4	12.4676	-1.56054	0.539894	-2.89046	0.00384684	0.00851351
WBGene00004078	pos-1	6792.29	-1.55854	0.261222	-5.96633	2.42647e-09	1.47115e-08
WBGene00018847	marc-6	1165.57	-1.55848	0.169428	-9.19848	3.63039e-20	6.33566e-19
WBGene00000900	daf-4	446.699	-1.55752	0.267705	-5.81805	5.9538e-09	3.45524e-08
WBGene00003953	pbs-7	1990.08	-1.55612	0.160217	-9.71258	2.66502e-22	5.56651e-21
WBGene00017135	EEED8.4	866.605	-1.55359	0.539694	-2.87865	0.0039938	0.00881341
WBGene00017066	maco-1	1676.4	-1.55189	0.120703	-12.8571	7.84238e-38	4.01497e-36
WBGene00021056	W06B4.1	1065.05	-1.54783	0.24955	-6.20246	5.55886e-10	3.61585e-09
WBGene00010918	M117.1	98.7846	-1.54689	0.250414	-6.17734	6.5191e-10	4.19941e-09
WBGene00004466	rpn-10	1477.13	-1.54551	0.125806	-12.2849	1.0917e-34	4.77156e-33
WBGene00009978	F53E4.1	533.663	-1.54413	0.160878	-9.59818	8.1367e-22	1.62534e-20
WBGene00013719	Y106G6H.6	1150.32	-1.54381	0.129596	-11.9125	1.0193e-32	3.95876e-31
WBGene00004241	puf-5	569.918	-1.54107	0.390482	-3.94659	7.92727e-05	0.000246122
WBGene00009202	aptf-4	884.556	-1.54046	0.294312	-5.23412	1.65773e-07	7.88582e-07
WBGene00012654	Y39A1A.16	91.0924	-1.53992	0.442468	-3.48029	0.000500864	0.00133728
WBGene00018483	F45F2.11	1023.76	-1.53632	0.144936	-10.6	2.98098e-26	8.40992e-25
WBGene00006606	tra-3	745.909	-1.53581	0.132885	-11.5575	6.7689e-31	2.45931e-29
WBGene00011542	fbxa-104	54.1812	-1.53475	0.340232	-4.51089	6.45576e-06	2.4231e-05
WBGene00004732	sax-7	3600.23	-1.53409	0.118552	-12.9402	2.67048e-38	1.41671e-36
WBGene00003914	pam-1	4699.61	-1.53245	0.203088	-7.54575	4.49692e-14	4.63037e-13
WBGene00019082	pup-3	277.479	-1.53202	0.287827	-5.32269	1.02243e-07	5.01355e-07
WBGene00010641	crml-1	2868.35	-1.52985	0.177585	-8.6148	7.0065e-18	1.01373e-16
WBGene00220246	ZK858.10	315.16	-1.5285	0.161566	-9.46052	3.0641e-21	5.84935e-20
WBGene00009588	F40F11.3	694.704	-1.52846	0.410321	-3.72504	0.000195286	0.000566662
WBGene00013796	Y116A8C.19	408.761	-1.52806	0.309957	-4.92991	8.22669e-07	3.54488e-06
WBGene00019578	K09E3.7	54.9272	-1.52744	0.341745	-4.46952	7.83948e-06	2.90449e-05
WBGene00012672	Y39B6A.10	296.634	-1.52681	0.162129	-9.41726	4.63004e-21	8.6692e-20
WBGene00003749	nlp-11	25.4432	-1.52615	0.493781	-3.09075	0.00199652	0.00471654
WBGene00020354	T08B6.5	380.972	-1.52513	0.345966	-4.40832	1.04174e-05	3.78301e-05
WBGene00006710	ubc-15	386.46	-1.52495	0.312255	-4.88366	1.04132e-06	4.42328e-06
WBGene00003952	pbs-6	1189.84	-1.52422	0.157555	-9.67419	3.88163e-22	8.00491e-21
WBGene00009908	F49H6.5	23.5197	-1.52267	0.518408	-2.9372	0.00331187	0.00742836
WBGene00019341	K02F6.7	285.336	-1.51877	0.230826	-6.5797	4.7139e-11	3.50716e-10
WBGene00021153	Y4C6A.3	511.111	-1.51812	0.218936	-6.93407	4.08915e-12	3.41938e-11
WBGene00018585	F48A11.4	584.541	-1.5176	0.241759	-6.27732	3.44464e-10	2.29674e-09
WBGene00044204	suds-3	423.301	-1.5167	0.260638	-5.8192	5.91306e-09	3.43431e-08
WBGene00044758	Y37H2A.12	54.749	-1.51614	0.276319	-5.48691	4.09033e-08	2.11478e-07
WBGene00011939	prmt-3	1515.16	-1.51547	0.13225	-11.4591	2.1175e-30	7.45297e-29
WBGene00017017	D1014.4	372.195	-1.51407	0.425529	-3.55809	0.000373567	0.00102622
WBGene00004352	rgs-9	217.297	-1.51342	0.181766	-8.3262	8.3482e-17	1.08364e-15
WBGene00003979	pes-5	557.71	-1.51263	0.129705	-11.6621	1.99096e-31	7.41773e-30
WBGene00001600	glh-3	390.218	-1.51017	0.148745	-10.1528	3.2203e-24	7.84552e-23
WBGene00010212	fbxa-192	25.7022	-1.51016	0.384326	-3.92937	8.517e-05	0.000263259
WBGene00008878	ppfr-1	1537.39	-1.50945	0.161272	-9.35963	8.00181e-21	1.45906e-19
WBGene00021391	smut-1	736.565	-1.50693	0.163322	-9.22675	2.78958e-20	4.91517e-19
WBGene00044675	fbxa-76	15.3136	-1.50624	0.486231	-3.0978	0.00194964	0.0046207
WBGene00000142	aos-1	1086.41	-1.50595	0.224909	-6.69581	2.14475e-11	1.66773e-10
WBGene00018423	F44E2.10	372.395	-1.50565	0.163371	-9.21615	3.07963e-20	5.40022e-19
WBGene00019264	H35B03.2	470.825	-1.50554	0.273962	-5.49545	3.89715e-08	2.02348e-07
WBGene00009203	aptf-3	186.596	-1.50485	0.184376	-8.16189	3.29812e-16	4.07864e-15
WBGene00019415	K05F6.4	490.592	-1.50454	0.316122	-4.75936	1.94206e-06	7.8966e-06
WBGene00011035	snrp-27	827.8	-1.50333	0.353325	-4.25482	2.09218e-05	7.23003e-05
WBGene00003948	pbs-2	1365.68	-1.50215	0.391936	-3.83263	0.00012678	0.000379149
WBGene00001401	fbf-1	41.5508	-1.50161	0.371725	-4.03956	5.35507e-05	0.000170788
WBGene00045406	D1086.19	58.761	-1.50128	0.438059	-3.42713	0.000610002	0.00160468
WBGene00044689	arid-1	2490.6	-1.50119	0.268737	-5.58609	2.32239e-08	1.2424e-07
WBGene00044371	ZC239.20	217.405	-1.50054	0.284547	-5.27342	1.33901e-07	6.4387e-07
WBGene00017986	F32D1.7	1481.94	-1.49946	0.43829	-3.42116	0.000623554	0.00163798
WBGene00002079	xpo-2	2108.92	-1.49837	0.365641	-4.09793	4.16857e-05	0.000135425
WBGene00008218	nasp-2	9710.62	-1.49812	0.180704	-8.29045	1.12824e-16	1.45292e-15
WBGene00003794	npp-8	3001.01	-1.49782	0.304177	-4.92418	8.47128e-07	3.64492e-06
WBGene00016113	C25H3.4	490.863	-1.49571	0.192803	-7.75773	8.64624e-15	9.40552e-14
WBGene00008844	F15A4.10	176.494	-1.49312	0.211011	-7.07606	1.48313e-12	1.30192e-11
WBGene00015307	C01G5.5	295.996	-1.49272	0.232141	-6.43026	1.27389e-10	8.98904e-10
WBGene00018845	F54H12.5	239.953	-1.49158	0.387063	-3.85358	0.000116405	0.000350917
WBGene00015778	got-2.2	961.436	-1.49084	0.315748	-4.7216	2.33996e-06	9.38933e-06
WBGene00018598	F48C1.5	221.095	-1.49044	0.36537	-4.07927	4.51766e-05	0.000145764
WBGene00017405	bath-31	312.208	-1.48876	0.342218	-4.35031	1.35942e-05	4.83358e-05
WBGene00016440	gipc-1	22.9841	-1.48776	0.41724	-3.56573	0.000362845	0.00099883
WBGene00013658	Y105C5B.19	230.134	-1.48769	0.2081	-7.14892	8.74629e-13	7.85182e-12
WBGene00017548	F18A1.7	2314.11	-1.48692	0.21508	-6.91336	4.73317e-12	3.92652e-11
WBGene00007171	B0393.6	369.731	-1.48605	0.33754	-4.40258	1.06973e-05	3.87888e-05
WBGene00004468	rpn-12	1295.5	-1.48488	0.152099	-9.76258	1.62948e-22	3.47291e-21
WBGene00014044	ZK666.4	40.4717	-1.48308	0.337637	-4.39253	1.12037e-05	4.04947e-05
WBGene00003083	lst-1	1128.63	-1.48219	0.234593	-6.31811	2.64777e-10	1.79402e-09
WBGene00018341	F42A10.5	1353.04	-1.48113	0.105482	-14.0415	8.68079e-45	5.96733e-43
WBGene00016150	hint-3	56.9363	-1.47957	0.283178	-5.22488	1.74265e-07	8.2549e-07
WBGene00009186	trcs-1	1602.19	-1.47956	0.202219	-7.31664	2.5426e-13	2.41275e-12
WBGene00022300	Y76B12C.6	716.248	-1.47899	0.287482	-5.14462	2.68061e-07	1.2405e-06
WBGene00008099	C44H9.4	20.4328	-1.47722	0.440552	-3.35312	0.000799066	0.00205985
WBGene00000090	age-1	747.939	-1.47702	0.20184	-7.31777	2.52118e-13	2.39553e-12
WBGene00021192	Y14H12B.2	686.106	-1.47691	0.138699	-10.6483	1.7763e-26	5.06004e-25
WBGene00018991	F56F11.4	907.294	-1.47622	0.146157	-10.1002	5.51348e-24	1.31909e-22
WBGene00044372	ZC239.21	178.995	-1.47543	0.224318	-6.57741	4.78711e-11	3.55621e-10
WBGene00000885	cyn-9	277.729	-1.47376	0.281845	-5.22897	1.70453e-07	8.08741e-07
WBGene00010730	ensa-1	2236.29	-1.47348	0.111416	-13.225	6.29542e-40	3.60068e-38
WBGene00004217	ptr-2	1042.84	-1.47277	0.347257	-4.24115	2.22378e-05	7.63794e-05
WBGene00003949	pbs-3	1037.6	-1.47256	0.125318	-11.7506	7.01271e-32	2.65323e-30
WBGene00009460	F36A2.13	4524.67	-1.47209	0.180527	-8.15441	3.50899e-16	4.3248e-15
WBGene00010697	uda-1	1034.83	-1.47198	0.121235	-12.1416	6.35955e-34	2.59378e-32
WBGene00021507	Y41D4A.5	800.859	-1.47166	0.244505	-6.01895	1.75553e-09	1.07776e-08
WBGene00003793	npp-7	3218.09	-1.4698	0.270657	-5.43047	5.6206e-08	2.86317e-07
WBGene00022361	Y92H12A.5	945.873	-1.46922	0.233245	-6.29904	2.99502e-10	2.01531e-09
WBGene00013086	arrd-2	538.867	-1.46766	0.268165	-5.47295	4.42593e-08	2.27703e-07
WBGene00007227	C01G6.5	3164.21	-1.46731	0.150952	-9.72037	2.46882e-22	5.17145e-21
WBGene00011788	T15H9.2	210.122	-1.46659	0.191838	-7.64496	2.09013e-14	2.20012e-13
WBGene00019163	ubxn-6	1367.85	-1.46601	0.194238	-7.54749	4.43716e-14	4.57527e-13
WBGene00019797	fbxb-31	153.34	-1.466	0.33415	-4.38723	1.14802e-05	4.13615e-05
WBGene00003865	oma-2	785.417	-1.46565	0.41721	-3.51297	0.000443124	0.00119709
WBGene00022322	Y82E9BL.5	54.3068	-1.46499	0.433606	-3.37862	0.000728508	0.00188827
WBGene00016278	C30H7.2	1026.06	-1.4647	0.141724	-10.3349	4.89874e-25	1.26281e-23
WBGene00001743	grp-1	1356.92	-1.46402	0.239404	-6.11526	9.64014e-10	6.07885e-09
WBGene00012762	Y41E3.1	915.953	-1.4638	0.185268	-7.901	2.76675e-15	3.17234e-14
WBGene00018426	F44E7.4	1467.83	-1.4631	0.306508	-4.77344	1.81106e-06	7.39267e-06
WBGene00017011	eaf-1	1166.25	-1.46263	0.306083	-4.77854	1.76575e-06	7.22383e-06
WBGene00019715	M01G5.1	545.01	-1.46249	0.266496	-5.48784	4.06886e-08	2.10517e-07
WBGene00011624	T08G5.3	77.7816	-1.46217	0.438971	-3.3309	0.000865664	0.00221553
WBGene00019905	R05G9.3	165.422	-1.46196	0.180605	-8.09477	5.73749e-16	6.93138e-15
WBGene00012546	Y37D8A.4	911.478	-1.46184	0.173548	-8.42328	3.66085e-17	4.92668e-16
WBGene00018302	F41G3.6	1171.81	-1.46016	0.144156	-10.129	4.10802e-24	9.90932e-23
WBGene00019002	F57B10.4	971.137	-1.46007	0.147029	-9.93049	3.06732e-23	6.97387e-22
WBGene00008587	F08G12.3	126.354	-1.45879	0.215087	-6.78234	1.18249e-11	9.40467e-11
WBGene00020757	ucr-2.3	1085.44	-1.45807	0.160806	-9.06728	1.22027e-19	2.02224e-18
WBGene00017134	EEED8.3	2557.04	-1.45753	0.294057	-4.95663	7.17268e-07	3.12381e-06
WBGene00004302	ran-1	8992.4	-1.45743	0.14224	-10.2462	1.23048e-24	3.05368e-23
WBGene00001023	dnj-5	5459.49	-1.45725	0.203801	-7.15038	8.65409e-13	7.77381e-12
WBGene00011704	sdz-31	105.936	-1.45622	0.439308	-3.31479	0.000917106	0.00233413
WBGene00004502	rpt-2	2301.21	-1.45523	0.154056	-9.4461	3.51689e-21	6.66162e-20
WBGene00010198	spat-1	902.938	-1.45376	0.205371	-7.07867	1.45548e-12	1.28072e-11
WBGene00021759	Y50D7A.11	102.916	-1.45357	0.28255	-5.14446	2.68294e-07	1.24119e-06
WBGene00003692	nhr-102	60.6693	-1.45338	0.411935	-3.52818	0.000418425	0.00113708
WBGene00011399	T03F6.3	1375.94	-1.45235	0.271835	-5.34275	9.15469e-08	4.51932e-07
WBGene00016303	fbxc-32	402.374	-1.45218	0.235292	-6.17183	6.75026e-10	4.33497e-09
WBGene00000155	app-1	1322.19	-1.45204	0.265106	-5.47721	4.32075e-08	2.22605e-07
WBGene00017782	F25E5.1	495.154	-1.45203	0.155156	-9.35853	8.0856e-21	1.4725e-19
WBGene00013319	ccch-5	234.488	-1.45188	0.18245	-7.95769	1.75274e-15	2.03842e-14
WBGene00001683	gpd-1	1040.03	-1.4504	0.159748	-9.0793	1.09276e-19	1.82027e-18
WBGene00016156	C27A12.6	1227.41	-1.45019	0.15427	-9.40031	5.4402e-21	1.00957e-19
WBGene00011890	mics-1	1186.48	-1.44782	0.28385	-5.10067	3.3846e-07	1.54866e-06
WBGene00004242	puf-6	387.798	-1.44744	0.416331	-3.47664	0.000507734	0.00135439
WBGene00010013	F54B3.1	1709.62	-1.44705	0.14943	-9.6838	3.53339e-22	7.31767e-21
WBGene00008207	C49F5.3	214.793	-1.44701	0.1849	-7.82592	5.03944e-15	5.59845e-14
WBGene00009065	F22G12.5	1268.27	-1.44607	0.373076	-3.87608	0.000106152	0.000322463
WBGene00013876	ceh-74	115.442	-1.44581	0.381288	-3.79192	0.00014949	0.000441475
WBGene00002147	ire-1	1413.97	-1.44566	0.135011	-10.7078	9.35782e-27	2.69719e-25
WBGene00003795	npp-9	2250.54	-1.44507	0.402103	-3.59378	0.000325912	0.000903277
WBGene00003060	lpd-3	977.122	-1.44204	0.166573	-8.65713	4.83809e-18	7.06979e-17
WBGene00004750	sea-1	852.232	-1.44159	0.193108	-7.4652	8.31702e-14	8.37536e-13
WBGene00002075	imb-1	1922.05	-1.44119	0.257746	-5.59151	2.25107e-08	1.20689e-07
WBGene00021541	Y42H9B.3	1122.24	-1.44095	0.219257	-6.57196	4.96587e-11	3.6834e-10
WBGene00013383	aptf-2	906.814	-1.44021	0.171761	-8.38496	5.07451e-17	6.72406e-16
WBGene00001609	glp-1	1681.2	-1.44019	0.224487	-6.41545	1.40403e-10	9.86459e-10
WBGene00012497	ragc-1	1381.43	-1.43811	0.184764	-7.7835	7.05424e-15	7.73115e-14
WBGene00000168	apx-1	573.374	-1.43772	0.488734	-2.94172	0.00326397	0.00733218
WBGene00003396	mom-4	1065	-1.43747	0.16782	-8.56556	1.07549e-17	1.52001e-16
WBGene00010132	F55H2.7	540.184	-1.43468	0.253822	-5.6523	1.58315e-08	8.6656e-08
WBGene00008000	C38C10.2	2375.02	-1.43391	0.241843	-5.92908	3.04638e-09	1.82285e-08
WBGene00003209	mel-26	2081.27	-1.43364	0.136439	-10.5076	7.96954e-26	2.17705e-24
WBGene00011747	sna-2	1564.42	-1.43247	0.229901	-6.23083	4.63963e-10	3.04361e-09
WBGene00004928	soc-1	84.866	-1.43189	0.320346	-4.46982	7.82839e-06	2.90185e-05
WBGene00003923	pas-2	1331.88	-1.43167	0.114341	-12.521	5.72907e-36	2.71473e-34
WBGene00018902	F55G1.6	150.105	-1.43098	0.186318	-7.68029	1.58726e-14	1.69146e-13
WBGene00010332	F59D12.5	90.2239	-1.4304	0.236516	-6.0478	1.46838e-09	9.07557e-09
WBGene00002267	lec-4	68.2333	-1.42977	0.314169	-4.55095	5.34036e-06	2.03047e-05
WBGene00195093	Y59E9AL.36	655.722	-1.42965	0.166838	-8.56908	1.04314e-17	1.47715e-16
WBGene00001258	emb-4	2158.87	-1.42937	0.147759	-9.67368	3.90079e-22	8.0331e-21
WBGene00021088	W08E12.7	3812.66	-1.42811	0.31697	-4.50552	6.6211e-06	2.47944e-05
WBGene00020438	T12A2.3	204.99	-1.42806	0.297757	-4.79607	1.6181e-06	6.66073e-06
WBGene00015282	C01B10.8	479.663	-1.42708	0.199836	-7.14123	9.24979e-13	8.29874e-12
WBGene00003992	pgl-1	950.611	-1.42698	0.321377	-4.4402	8.98756e-06	3.29897e-05
WBGene00021656	Y48D7A.1	21.7446	-1.42668	0.470129	-3.03465	0.00240818	0.00559071
WBGene00017951	panl-2	1503.91	-1.42653	0.184672	-7.72464	1.12173e-14	1.20856e-13
WBGene00006706	ubc-9	3201.33	-1.42566	0.135441	-10.526	6.55555e-26	1.80426e-24
WBGene00015624	C09B8.5	265.125	-1.42519	0.444232	-3.20821	0.00133566	0.00328683
WBGene00007270	C03C10.4	1122.4	-1.42433	0.323894	-4.39751	1.09502e-05	3.96569e-05
WBGene00043056	nfya-2	225.435	-1.42372	0.177155	-8.03659	9.23719e-16	1.0996e-14
WBGene00004508	rrf-1	1642.82	-1.42364	0.150516	-9.45838	3.12752e-21	5.96266e-20
WBGene00017357	F10E9.5	394.015	-1.42268	0.383858	-3.70626	0.000210342	0.000606504
WBGene00008645	F10C2.4	1400.12	-1.42174	0.113565	-12.5192	5.86077e-36	2.76817e-34
WBGene00018665	bath-4	46.0205	-1.4216	0.315209	-4.51002	6.48214e-06	2.43238e-05
WBGene00021295	Y25C1A.8	433.748	-1.42154	0.215083	-6.60925	3.86276e-11	2.8945e-10
WBGene00018564	F47D12.9	1209.41	-1.42141	0.16235	-8.75523	2.03696e-18	3.05899e-17
WBGene00019498	K07E8.7	145.716	-1.42139	0.263128	-5.40191	6.59337e-08	3.31753e-07
WBGene00000512	ckb-2	237.927	-1.42119	0.331219	-4.29079	1.78041e-05	6.23208e-05
WBGene00015312	C01G8.1	151.39	-1.41977	0.380582	-3.73054	0.000191072	0.000554985
WBGene00020338	T08A9.6	16.7585	-1.41852	0.47443	-2.98993	0.00279037	0.00636892
WBGene00017165	F01F1.11	1073.47	-1.41802	0.290249	-4.88552	1.03158e-06	4.38697e-06
WBGene00020383	T09B4.9	600.653	-1.41789	0.238253	-5.95119	2.66192e-09	1.60593e-08
WBGene00003418	msh-2	935.161	-1.41773	0.136365	-10.3966	2.56845e-25	6.81291e-24
WBGene00011449	T04H1.2	1245.19	-1.41757	0.20757	-6.82934	8.53074e-12	6.89713e-11
WBGene00012527	set-22	569.382	-1.41745	0.312786	-4.53169	5.8514e-06	2.20929e-05
WBGene00011886	T21B10.4	642.25	-1.41695	0.129128	-10.9732	5.13996e-28	1.57776e-26
WBGene00010140	F56A8.4	307.496	-1.41664	0.296666	-4.77518	1.79544e-06	7.33506e-06
WBGene00010365	H04D03.4	301.632	-1.41647	0.341024	-4.15357	3.27331e-05	0.000108803
WBGene00008145	set-5	425.859	-1.41624	0.145276	-9.74861	1.87004e-22	3.96253e-21
WBGene00016391	C34B2.6	1216.48	-1.41621	0.12663	-11.1838	4.89278e-29	1.592e-27
WBGene00010840	M03C11.3	1143.75	-1.41534	0.200349	-7.06438	1.6134e-12	1.41288e-11
WBGene00044069	hat-1	1938.65	-1.4149	0.18088	-7.82234	5.18516e-15	5.7516e-14
WBGene00018006	hpo-3	1695.93	-1.4133	0.12775	-11.063	1.89621e-28	6.0096e-27
WBGene00009301	F31F6.2	27.0739	-1.41181	0.476209	-2.9647	0.00302983	0.00685562
WBGene00022131	Y71F9B.13	23.1107	-1.41181	0.445913	-3.16611	0.0015449	0.00374511
WBGene00018953	F56C9.10	2332.26	-1.41147	0.209421	-6.73989	1.58508e-11	1.24577e-10
WBGene00022492	dss-1	1337.34	-1.41114	0.365352	-3.86242	0.000112268	0.000339563
WBGene00022697	cyy-1	1220.78	-1.41098	0.14518	-9.7188	2.50715e-22	5.24425e-21
WBGene00017578	F18F11.5	24.2731	-1.41056	0.417039	-3.38233	0.000718746	0.00186527
WBGene00022036	Y65B4BL.4	236.118	-1.41055	0.369432	-3.81816	0.00013445	0.000400045
WBGene00020466	T12F5.1	758.139	-1.4102	0.295872	-4.76626	1.87674e-06	7.64584e-06
WBGene00007329	C05C10.2	1715.83	-1.40966	0.143886	-9.7971	1.15868e-22	2.49491e-21
WBGene00019792	M116.5	72.989	-1.40954	0.266778	-5.28357	1.26691e-07	6.12012e-07
WBGene00002078	xpo-1	6239.09	-1.4094	0.203287	-6.93309	4.11747e-12	3.43914e-11
WBGene00019044	F58E1.13	17.5751	-1.40925	0.47292	-2.97989	0.00288355	0.00655706
WBGene00012867	seld-1	62.9908	-1.40788	0.252356	-5.57894	2.41987e-08	1.29172e-07
WBGene00018446	ceh-83	547.013	-1.40775	0.259763	-5.41938	5.98067e-08	3.03217e-07
WBGene00001941	his-67	62.154	-1.4074	0.395637	-3.55729	0.000374705	0.00102838
WBGene00011560	T07C4.3	1129	-1.40735	0.287786	-4.89028	1.00694e-06	4.28717e-06
WBGene00007621	C16C2.4	1152.32	-1.40669	0.287432	-4.894	9.88093e-07	4.21624e-06
WBGene00008682	lex-1	3056.46	-1.40612	0.153763	-9.14471	5.97896e-20	1.02152e-18
WBGene00006723	ubh-3	542.736	-1.4058	0.348563	-4.03311	5.50433e-05	0.000175053
WBGene00015974	C18E3.5	300.981	-1.40551	0.159742	-8.79864	1.3848e-18	2.11872e-17
WBGene00003993	pgl-2	185.574	-1.40544	0.178396	-7.87824	3.3202e-15	3.75981e-14
WBGene00018833	ztf-1	168.896	-1.40475	0.194149	-7.23543	4.64044e-13	4.28137e-12
WBGene00010281	F58G11.3	799.422	-1.4045	0.276455	-5.08038	3.76681e-07	1.71551e-06
WBGene00013340	tcc-1	976.26	-1.40405	0.204796	-6.85586	7.08832e-12	5.79817e-11
WBGene00007643	marc-3	442.693	-1.40373	0.276999	-5.06765	4.0276e-07	1.8252e-06
WBGene00020542	fbxb-82	151.763	-1.40292	0.469241	-2.98977	0.00279189	0.00637138
WBGene00219609	linc-7	60.1903	-1.40209	0.414121	-3.38569	0.000709994	0.00184485
WBGene00022694	ZK328.4	1099.53	-1.40166	0.220177	-6.36605	1.93964e-10	1.339e-09
WBGene00004083	pph-1	28.6548	-1.40059	0.439142	-3.18937	0.00142584	0.00348593
WBGene00008774	F13H10.3	713.232	-1.40046	0.164348	-8.52131	1.57762e-17	2.19786e-16
WBGene00006699	uba-1	3110.33	-1.40017	0.32974	-4.24628	2.17351e-05	7.48459e-05
WBGene00018245	F40G9.9	141.65	-1.40015	0.332908	-4.20583	2.60128e-05	8.833e-05
WBGene00019600	rga-3	543.845	-1.40014	0.344621	-4.06284	4.84787e-05	0.000155629
WBGene00009594	cyld-1	789.467	-1.40002	0.234412	-5.97245	2.33712e-09	1.41992e-08
WBGene00021856	Y54F10BM.1	1161.87	-1.39861	0.141733	-9.8679	5.73535e-23	1.27045e-21
WBGene00018950	F56C9.6	620.284	-1.39762	0.148883	-9.38737	6.15164e-21	1.13298e-19
WBGene00008418	D2030.8	1041.85	-1.39721	0.160229	-8.72008	2.78015e-18	4.13268e-17
WBGene00008441	E01B7.1	379.027	-1.39563	0.392234	-3.55815	0.000373473	0.00102616
WBGene00006700	uba-2	1459.48	-1.3953	0.178733	-7.80658	5.87588e-15	6.48828e-14
WBGene00002027	hsr-9	3862.42	-1.39513	0.171481	-8.13576	4.09349e-16	4.99474e-15
WBGene00008502	skih-2	423.442	-1.39461	0.154927	-9.00168	2.22294e-19	3.61647e-18
WBGene00011010	R04D3.2	561.124	-1.39435	0.17731	-7.86389	3.72372e-15	4.19083e-14
WBGene00014904	Y49E10.26	86.8296	-1.39335	0.357752	-3.89475	9.82995e-05	0.000300292
WBGene00005007	spr-2	1320.5	-1.39299	0.115095	-12.103	1.01806e-33	4.11782e-32
WBGene00002583	let-363	2067.03	-1.39254	0.163639	-8.50983	1.74194e-17	2.40618e-16
WBGene00013256	Y57A10A.13	1386.31	-1.39253	0.148118	-9.40148	5.37995e-21	9.99661e-20
WBGene00019412	fbxb-49	165.215	-1.39213	0.360835	-3.85808	0.000114281	0.000345154
WBGene00018819	rog-1	254.438	-1.39184	0.422786	-3.29208	0.000994491	0.00250971
WBGene00003950	pbs-4	1211.21	-1.3911	0.140691	-9.88763	4.7106e-23	1.05624e-21
WBGene00012098	fbxb-86	72.3356	-1.39058	0.313334	-4.43799	9.08012e-06	3.32961e-05
WBGene00003228	mex-1	1592.76	-1.39023	0.422728	-3.2887	0.0010065	0.00253914
WBGene00000073	add-2	381.932	-1.3902	0.296855	-4.6831	2.82573e-06	1.11642e-05
WBGene00016291	C31H1.8	274.318	-1.3889	0.315875	-4.39699	1.09761e-05	3.9741e-05
WBGene00019627	K10D2.1	853.942	-1.38769	0.167287	-8.29527	1.08335e-16	1.39757e-15
WBGene00016163	C27D9.1	102.066	-1.38735	0.360291	-3.85064	0.000117811	0.000355009
WBGene00021597	spsb-1	618.604	-1.38686	0.263398	-5.26526	1.39989e-07	6.71596e-07
WBGene00009441	wdr-48	1164.66	-1.38536	0.12439	-11.1372	8.26449e-29	2.66539e-27
WBGene00019940	npp-21	4357.39	-1.38505	0.126507	-10.9484	6.7598e-28	2.06633e-26
WBGene00007773	C27C12.3	36.9243	-1.38372	0.396512	-3.48973	0.000483516	0.00129569
WBGene00004305	ran-4	1030.72	-1.38311	0.137658	-10.0474	9.42855e-24	2.2195e-22
WBGene00020839	usp-5	1708.97	-1.38298	0.191514	-7.22127	5.15031e-13	4.72499e-12
WBGene00007976	C36B1.9	325.007	-1.38268	0.153936	-8.98218	2.65447e-19	4.2617e-18
WBGene00002201	kin-18	2272.39	-1.38049	0.112455	-12.276	1.21904e-34	5.24977e-33
WBGene00023401	ZK380.t2	240.358	-1.37992	0.268987	-5.13007	2.8964e-07	1.33656e-06
WBGene00012167	W01A8.5	665.274	-1.37963	0.146549	-9.41408	4.77221e-21	8.92397e-20
WBGene00018908	fncm-1	303.833	-1.37932	0.232225	-5.93959	2.8574e-09	1.71468e-08
WBGene00007912	C34B7.2	851.328	-1.37873	0.180299	-7.64695	2.05799e-14	2.16941e-13
WBGene00004504	rpt-4	1826.12	-1.37838	0.107136	-12.8657	7.01624e-38	3.61732e-36
WBGene00009112	tag-353	812.218	-1.37807	0.190182	-7.24606	4.29079e-13	3.96627e-12
WBGene00011216	usp-46	634.965	-1.37792	0.172287	-7.99784	1.26624e-15	1.49157e-14
WBGene00007974	dhfr-1	788.751	-1.3778	0.236633	-5.82254	5.79611e-09	3.37308e-08
WBGene00006311	sun-1	698.471	-1.37657	0.149165	-9.22849	2.74481e-20	4.84212e-19
WBGene00001173	egl-4	2552.99	-1.37588	0.244527	-5.62668	1.83714e-08	9.9701e-08
WBGene00016695	C45H4.14	203.424	-1.37578	0.183322	-7.50471	6.15634e-14	6.29038e-13
WBGene00219886	F09E10.15	35.2275	-1.37514	0.360852	-3.81081	0.000138511	0.000411625
WBGene00018009	dhhc-3	684.528	-1.37495	0.15178	-9.05883	1.31859e-19	2.17418e-18
WBGene00003508	mut-16	1754.76	-1.3746	0.110994	-12.3844	3.17329e-35	1.43405e-33
WBGene00006607	tre-1	733.087	-1.37422	0.162205	-8.47209	2.41027e-17	3.30442e-16
WBGene00015635	C09D4.4	848.225	-1.37337	0.186587	-7.36051	1.83209e-13	1.76483e-12
WBGene00021545	Y43H11AL.1	991.196	-1.37299	0.168314	-8.15729	3.42618e-16	4.2263e-15
WBGene00016238	C30A5.3	1741.62	-1.37231	0.176539	-7.77337	7.64221e-15	8.35054e-14
WBGene00044065	tag-229	131.341	-1.37226	0.230452	-5.95465	2.60626e-09	1.57364e-08
WBGene00014163	rnh-1.2	100.939	-1.37215	0.238377	-5.75624	8.60094e-09	4.88878e-08
WBGene00001320	ent-1	1783.24	-1.37173	0.206239	-6.65116	2.90795e-11	2.21761e-10
WBGene00000376	ccr-4	6063.32	-1.37157	0.150632	-9.10544	8.59189e-20	1.44434e-18
WBGene00022629	ZC513.5	594.94	-1.37143	0.180642	-7.59201	3.14982e-14	3.26396e-13
WBGene00002214	klc-1	995.89	-1.37119	0.112111	-12.2306	2.13371e-34	9.00341e-33
WBGene00022087	Y69A2AR.16	1014.73	-1.37026	0.205869	-6.656	2.81379e-11	2.15254e-10
WBGene00015853	C16C8.16	189.281	-1.36995	0.31416	-4.36069	1.29651e-05	4.63126e-05
WBGene00009479	fcp-1	1130.84	-1.36967	0.180135	-7.60362	2.87969e-14	2.99251e-13
WBGene00015357	C02F12.8	246.945	-1.36932	0.289103	-4.73645	2.17489e-06	8.76783e-06
WBGene00011011	R04D3.3	133.629	-1.36898	0.303801	-4.50619	6.60015e-06	2.47223e-05
WBGene00195077	T24E12.13	40.5792	-1.36723	0.408601	-3.34613	0.00081947	0.00210836
WBGene00012560	Y37D8A.25	90.141	-1.36688	0.226733	-6.02859	1.65394e-09	1.01709e-08
WBGene00010233	F58B3.7	398.726	-1.36665	0.229252	-5.96135	2.5017e-09	1.51488e-08
WBGene00009189	F27D4.4	1333.35	-1.36641	0.236076	-5.78803	7.12172e-09	4.09087e-08
WBGene00002068	ify-1	2018.2	-1.36633	0.141035	-9.68789	3.39468e-22	7.04034e-21
WBGene00000793	crh-1	363.137	-1.36587	0.355154	-3.84584	0.00012014	0.000361508
WBGene00006902	vet-6	2087.29	-1.36563	0.155396	-8.78802	1.52214e-18	2.31916e-17
WBGene00000866	cyb-2.1	505.018	-1.36491	0.220814	-6.18128	6.35853e-10	4.10682e-09
WBGene00009673	F43G9.13	377.36	-1.36476	0.264385	-5.16202	2.44296e-07	1.13663e-06
WBGene00006729	ucp-4	137.665	-1.36347	0.275623	-4.94687	7.54166e-07	3.27379e-06
WBGene00014018	ZK632.11	401.585	-1.36238	0.310694	-4.38496	1.16008e-05	4.17858e-05
WBGene00018061	arrd-19	48.1697	-1.3623	0.396474	-3.43604	0.000590293	0.00155703
WBGene00001595	gld-1	1628.03	-1.3623	0.392197	-3.4735	0.000513723	0.00136864
WBGene00012220	W03C9.2	374.311	-1.36173	0.272359	-4.99976	5.74005e-07	2.53455e-06
WBGene00013261	sinh-1	220.557	-1.36169	0.31078	-4.38153	1.17848e-05	4.24171e-05
WBGene00000075	adm-4	200.716	-1.36135	0.291958	-4.66284	3.11877e-06	1.22722e-05
WBGene00004503	rpt-3	1550.82	-1.36039	0.178712	-7.61216	2.69556e-14	2.81314e-13
WBGene00019629	cid-1	1583.85	-1.35964	0.138172	-9.84024	7.55271e-23	1.65302e-21
WBGene00010690	K08H2.3	138.738	-1.35964	0.298943	-4.54816	5.41166e-06	2.05491e-05
WBGene00001090	drh-1	528.053	-1.3583	0.158838	-8.55145	1.21554e-17	1.70642e-16
WBGene00000815	csn-3	1199.2	-1.35823	0.258675	-5.25071	1.51513e-07	7.24277e-07
WBGene00018864	F55A12.5	1039.72	-1.35753	0.151051	-8.98728	2.53431e-19	4.08222e-18
WBGene00013998	ZK550.4	677.36	-1.3572	0.164756	-8.23767	1.75603e-16	2.22229e-15
WBGene00020767	lgc-40	40.6137	-1.35511	0.319896	-4.23609	2.27449e-05	7.79749e-05
WBGene00013669	Y105E8A.8	334.52	-1.35393	0.180879	-7.48528	7.13958e-14	7.2495e-13
WBGene00009920	abts-1	2080.23	-1.3539	0.124186	-10.9022	1.12561e-27	3.38421e-26
WBGene00019244	H25P19.1	258.728	-1.35356	0.254174	-5.32535	1.00761e-07	4.9475e-07
WBGene00017598	F19F10.1	238.016	-1.35332	0.368142	-3.67609	0.000236835	0.000674525
WBGene00017825	cee-1	749.602	-1.35158	0.155182	-8.70963	3.04869e-18	4.52268e-17
WBGene00019576	K09E3.5	77.1016	-1.35103	0.319065	-4.23434	2.29225e-05	7.84734e-05
WBGene00011912	T22C1.1	1760.4	-1.35069	0.169313	-7.97743	1.49407e-15	1.74869e-14
WBGene00016143	eri-9	681.772	-1.3505	0.131342	-10.2823	8.46886e-25	2.12695e-23
WBGene00004050	pme-2	1608.98	-1.35004	0.200173	-6.74438	1.53685e-11	1.20982e-10
WBGene00013766	prmt-1	2802.4	-1.35002	0.186042	-7.25654	3.97131e-13	3.68725e-12
WBGene00003784	nos-2	520.438	-1.34986	0.211094	-6.39461	1.60954e-10	1.12064e-09
WBGene00003805	npp-19	988.073	-1.34961	0.127434	-10.5906	3.29474e-26	9.27722e-25
WBGene00019141	bath-5	101.091	-1.34951	0.382623	-3.52699	0.000420309	0.00114093
WBGene00018156	ncbp-1	2080.59	-1.34927	0.136502	-9.8846	4.85531e-23	1.08537e-21
WBGene00044614	C36B1.14	490.522	-1.34879	0.440936	-3.05893	0.00222132	0.00519479
WBGene00011044	R05H10.3	332.657	-1.34601	0.35484	-3.79329	0.000148662	0.000439297
WBGene00016453	vet-2	3248.3	-1.34569	0.286063	-4.70416	2.54915e-06	1.01619e-05
WBGene00010093	capg-2	2739.41	-1.34517	0.121233	-11.0957	1.31588e-28	4.20678e-27
WBGene00004027	pie-1	546.807	-1.34512	0.3288	-4.091	4.29524e-05	0.000139262
WBGene00004767	sel-10	1932.27	-1.34428	0.177417	-7.57695	3.53773e-14	3.653e-13
WBGene00006414	raga-1	918.045	-1.34397	0.13168	-10.2064	1.85683e-24	4.56936e-23
WBGene00007501	apc-17	228.333	-1.34361	0.295055	-4.55377	5.26936e-06	2.00452e-05
WBGene00004467	rpn-11	1777.16	-1.34359	0.206496	-6.50659	7.68745e-11	5.55302e-10
WBGene00004759	sel-1	1407.15	-1.34357	0.136756	-9.82461	8.82163e-23	1.91357e-21
WBGene00004383	rnh-2	525.576	-1.3426	0.25624	-5.23962	1.60907e-07	7.67178e-07
WBGene00013862	wdr-5.3	322.957	-1.34241	0.242669	-5.53184	3.16888e-08	1.66782e-07
WBGene00022787	tag-307	624.893	-1.34128	0.159403	-8.41442	3.94831e-17	5.29891e-16
WBGene00022149	lin-65	949.594	-1.34125	0.173473	-7.73174	1.06088e-14	1.14553e-13
WBGene00011615	lsd-1	475.296	-1.34117	0.20122	-6.6652	2.643e-11	2.0293e-10
WBGene00003800	npp-14	1971.76	-1.3396	0.155937	-8.59065	8.64812e-18	1.24021e-16
WBGene00020716	phf-30	305.197	-1.33927	0.271919	-4.92523	8.42602e-07	3.62651e-06
WBGene00022532	ZC155.4	392.684	-1.33784	0.200213	-6.6821	2.35546e-11	1.82094e-10
WBGene00001867	him-8	256.392	-1.33778	0.27253	-4.90876	9.1654e-07	3.92282e-06
WBGene00004681	rsd-2	1994.01	-1.33757	0.10895	-12.2769	1.20477e-34	5.20361e-33
WBGene00008740	F13D12.5	113.549	-1.33661	0.335802	-3.98035	6.88145e-05	0.000215572
WBGene00022192	Y71H2B.2	1040.64	-1.33586	0.24376	-5.48025	4.24729e-08	2.19129e-07
WBGene00017316	F09G2.8	1223.94	-1.33569	0.160151	-8.34014	7.42039e-17	9.69218e-16
WBGene00018923	eme-1	399.244	-1.33557	0.182572	-7.31528	2.56839e-13	2.43564e-12
WBGene00001864	him-5	87.7958	-1.33549	0.315357	-4.23487	2.28685e-05	7.8307e-05
WBGene00021943	Y55F3BR.6	137.163	-1.33533	0.340543	-3.92118	8.81159e-05	0.00027139
WBGene00006618	trt-1	516.563	-1.33523	0.265315	-5.03262	4.83832e-07	2.15918e-06
WBGene00021752	Y50D7A.2	385.715	-1.33514	0.234073	-5.70393	1.17079e-08	6.52061e-08
WBGene00016387	kbp-5	845.307	-1.33444	0.307836	-4.33492	1.4581e-05	5.16312e-05
WBGene00008085	C44C10.4	245.897	-1.33255	0.264674	-5.03467	4.7867e-07	2.1368e-06
WBGene00018371	ess-2	576.268	-1.33253	0.191379	-6.96278	3.3363e-12	2.80748e-11
WBGene00004214	ptp-2	892.997	-1.33172	0.136914	-9.7267	2.31995e-22	4.88757e-21
WBGene00017358	F10E9.7	502.636	-1.3314	0.358809	-3.7106	0.000206772	0.000596915
WBGene00009770	F46B6.5	1567.1	-1.33079	0.166781	-7.9793	1.47168e-15	1.72663e-14
WBGene00021685	herc-1	678.366	-1.33076	0.205	-6.49154	8.49624e-11	6.09515e-10
WBGene00010702	usp-33	271.775	-1.3301	0.168465	-7.89541	2.89372e-15	3.31015e-14
WBGene00016564	C41D11.5	851.196	-1.3296	0.225609	-5.89336	3.78411e-09	2.24319e-08
WBGene00007187	tag-342	815.84	-1.32932	0.310958	-4.2749	1.91221e-05	6.65999e-05
WBGene00011061	wago-1	2608.33	-1.32927	0.297451	-4.46888	7.86287e-06	2.91242e-05
WBGene00011464	T05B9.1	1522	-1.32866	0.135382	-9.81411	9.7901e-23	2.11738e-21
WBGene00045291	F23D12.10	19.8143	-1.32757	0.437705	-3.03303	0.0024211	0.00561624
WBGene00006939	wee-1.2	125.174	-1.32545	0.278852	-4.75326	2.00166e-06	8.12043e-06
WBGene00007887	gadr-2	360.908	-1.32441	0.309028	-4.28571	1.82157e-05	6.36399e-05
WBGene00003922	pas-1	571.831	-1.32371	0.15847	-8.35304	6.65258e-17	8.73606e-16
WBGene00016408	prmt-5	395.342	-1.32346	0.169641	-7.80154	6.11577e-15	6.74301e-14
WBGene00004132	ifet-1	5671	-1.32289	0.261343	-5.06188	4.15133e-07	1.87604e-06
WBGene00015565	C07D8.6	1011.95	-1.3228	0.461916	-2.86373	0.00418686	0.0091865
WBGene00009565	F39H11.1	586.03	-1.32206	0.415053	-3.18528	0.00144616	0.00353087
WBGene00004463	rpn-7	2132.38	-1.32196	0.181614	-7.27895	3.36439e-13	3.15576e-12
WBGene00013323	Y57G11C.33	494.04	-1.32164	0.130456	-10.1309	4.02843e-24	9.73338e-23
WBGene00012405	ztf-25	374.63	-1.32159	0.178367	-7.40937	1.26902e-13	1.24873e-12
WBGene00009277	F30F8.10	502.512	-1.32108	0.189508	-6.97111	3.1446e-12	2.65532e-11
WBGene00008117	gsr-1	1912.83	-1.32041	0.100074	-13.1944	9.45509e-40	5.32467e-38
WBGene00003611	nhr-12	248.046	-1.32027	0.252392	-5.23102	1.68577e-07	8.00096e-07
WBGene00012258	W04G3.5	707.209	-1.32007	0.168163	-7.8499	4.16363e-15	4.65728e-14
WBGene00016803	bath-42	2296.69	-1.31938	0.138551	-9.52268	1.68777e-21	3.30379e-20
WBGene00007923	C34C12.4	175.262	-1.31837	0.171401	-7.69171	1.4518e-14	1.55049e-13
WBGene00011308	R186.7	1616.8	-1.318	0.323065	-4.07966	4.51014e-05	0.000145553
WBGene00015156	B0361.2	667.289	-1.31543	0.292369	-4.49921	6.82054e-06	2.54501e-05
WBGene00000386	cdc-25.1	1182.29	-1.31523	0.200081	-6.57348	4.91524e-11	3.64769e-10
WBGene00016799	C50C3.1	193.894	-1.31463	0.1835	-7.1642	7.82417e-13	7.06733e-12
WBGene00003184	mei-2	399.746	-1.31459	0.216744	-6.06519	1.31797e-09	8.17699e-09
WBGene00015976	C18E3.9	288.269	-1.31442	0.226511	-5.80292	6.51692e-09	3.76562e-08
WBGene00006061	stl-1	685.135	-1.31417	0.222687	-5.90144	3.60342e-09	2.14564e-08
WBGene00013465	Y67H2A.10	1357.91	-1.31329	0.140752	-9.33049	1.05382e-20	1.90259e-19
WBGene00009011	F21D5.6	907.686	-1.31323	0.366126	-3.58683	0.000334725	0.000926123
WBGene00006704	ubc-7	2796.27	-1.31288	0.197544	-6.64601	3.01137e-11	2.2929e-10
WBGene00017406	sdz-12	49.6878	-1.31237	0.337937	-3.88348	0.000102971	0.000313516
WBGene00007221	cpna-3	795.503	-1.31204	0.143218	-9.16112	5.13635e-20	8.83741e-19
WBGene00012496	Y24F12A.1	846.69	-1.30992	0.125492	-10.4383	1.65745e-25	4.42852e-24
WBGene00017675	F21F3.6	1414.69	-1.30914	0.227082	-5.76507	8.16253e-09	4.65404e-08
WBGene00000103	akt-2	144.467	-1.30812	0.195373	-6.69553	2.14884e-11	1.66914e-10
WBGene00013652	sams-2	329.267	-1.30664	0.160756	-8.12807	4.36178e-16	5.31767e-15
WBGene00001607	gln-6	1377.6	-1.30641	0.175922	-7.4261	1.11845e-13	1.11252e-12
WBGene00022388	Y95B8A.8	1326	-1.30626	0.289667	-4.50951	6.49789e-06	2.43767e-05
WBGene00013024	cept-2	641.873	-1.30574	0.223972	-5.82992	5.54551e-09	3.23367e-08
WBGene00003801	npp-15	1424.65	-1.30524	0.163971	-7.96022	1.71727e-15	2.00193e-14
WBGene00011925	T22C8.4	152.705	-1.30478	0.458978	-2.8428	0.00447194	0.00973507
WBGene00012096	T27E9.6	49.3934	-1.3047	0.291595	-4.47435	7.66432e-06	2.8432e-05
WBGene00009812	suca-1	1575.69	-1.30441	0.20798	-6.27183	3.56829e-10	2.37594e-09
WBGene00001453	flp-10	29.2532	-1.30409	0.411715	-3.16746	0.00153775	0.00372962
WBGene00010828	M02B1.3	2316.47	-1.30324	0.203043	-6.41856	1.37574e-10	9.6844e-10
WBGene00010671	eak-7	1278.97	-1.30206	0.125619	-10.3652	3.56976e-25	9.31701e-24
WBGene00017985	F32D1.6	434.193	-1.30175	0.339484	-3.83449	0.000125823	0.000376904
WBGene00022372	Y92H12BR.7	200.778	-1.30132	0.283529	-4.58971	4.43852e-06	1.70978e-05
WBGene00007603	C15C6.4	226.223	-1.2998	0.353337	-3.67865	0.000234471	0.000667923
WBGene00021332	Y34D9A.7	484.701	-1.29851	0.20654	-6.28695	3.23756e-10	2.16854e-09
WBGene00011662	T09F3.2	563.655	-1.29805	0.265359	-4.89166	9.9991e-07	4.25973e-06
WBGene00019824	R02D3.7	961.867	-1.29632	0.198593	-6.52754	6.6859e-11	4.87768e-10
WBGene00015486	C05D11.9	532.475	-1.29625	0.180927	-7.16448	7.80795e-13	7.05704e-12
WBGene00011743	T13F2.2	729.487	-1.29577	0.402369	-3.22035	0.00128035	0.00316029
WBGene00004354	rgs-11	214.773	-1.29452	0.202371	-6.39676	1.58709e-10	1.10658e-09
WBGene00001590	C45G3.3	190.46	-1.29412	0.249166	-5.1938	2.06039e-07	9.66312e-07
WBGene00010262	F58E10.7	32.9669	-1.29393	0.357059	-3.62386	0.00029024	0.000813182
WBGene00016767	C49C8.3	50.5975	-1.29346	0.411908	-3.14018	0.00168847	0.00406219
WBGene00022880	tbc-2	842.22	-1.29256	0.15075	-8.57423	9.97561e-18	1.41534e-16
WBGene00010808	sepa-1	1817.82	-1.29187	0.244881	-5.27551	1.32387e-07	6.37426e-07
WBGene00020107	R151.2	2549.91	-1.2912	0.176182	-7.32877	2.32271e-13	2.21414e-12
WBGene00022117	Y71F9AL.12	388.155	-1.29102	0.206893	-6.24004	4.37468e-10	2.88272e-09
WBGene00017482	set-9	867.482	-1.29102	0.425412	-3.03475	0.00240732	0.0055896
WBGene00011490	T05F1.4	638.179	-1.29044	0.18816	-6.85822	6.97261e-12	5.70989e-11
WBGene00000102	akt-1	2071.01	-1.29027	0.116138	-11.1098	1.12355e-28	3.5998e-27
WBGene00012678	Y39B6A.16	30.4764	-1.28923	0.344183	-3.74575	0.000179854	0.00052511
WBGene00013924	rad-23	2933.73	-1.28909	0.161097	-8.00193	1.22487e-15	1.44401e-14
WBGene00000994	dic-1	692.252	-1.28892	0.134131	-9.60943	7.29492e-22	1.46519e-20
WBGene00011980	T24B8.7	2434.86	-1.2883	0.150087	-8.58366	9.18979e-18	1.31532e-16
WBGene00003924	pas-3	1253.74	-1.28826	0.127993	-10.065	7.88533e-24	1.86221e-22
WBGene00012301	W06D11.3	70.0846	-1.28742	0.25786	-4.99269	5.95441e-07	2.6213e-06
WBGene00008710	F11E6.7	3495.66	-1.28691	0.144035	-8.93474	4.08138e-19	6.48151e-18
WBGene00020399	ztf-4	983.86	-1.28678	0.110704	-11.6236	3.1259e-31	1.15576e-29
WBGene00009946	F52H3.4	182.284	-1.28655	0.249657	-5.1533	2.55943e-07	1.18856e-06
WBGene00021443	Y39A3CL.7	646.39	-1.28597	0.139769	-9.20069	3.55647e-20	6.21407e-19
WBGene00007487	C09G1.5	26.9127	-1.28579	0.440423	-2.91945	0.00350653	0.00783378
WBGene00008363	D1046.2	744.285	-1.28576	0.207112	-6.20803	5.36521e-10	3.49921e-09
WBGene00020838	T27A3.1	310.538	-1.28565	0.176755	-7.27362	3.49979e-13	3.28066e-12
WBGene00002992	lin-3	309.353	-1.28559	0.226976	-5.66401	1.47874e-08	8.1294e-08
WBGene00011276	aakg-5	315.511	-1.28528	0.245208	-5.2416	1.59192e-07	7.59245e-07
WBGene00022350	Y82E9BR.18	488.301	-1.28431	0.207792	-6.18073	6.38058e-10	4.11743e-09
WBGene00012128	nra-1	1186.22	-1.28411	0.179261	-7.16335	7.8727e-13	7.10241e-12
WBGene00011887	set-17	712.364	-1.28387	0.16688	-7.69336	1.43316e-14	1.53284e-13
WBGene00009372	evl-18	1037.04	-1.28372	0.130371	-9.84663	7.08839e-23	1.55838e-21
WBGene00010002	F53F8.5	664.684	-1.2829	0.268894	-4.77103	1.8329e-06	7.47767e-06
WBGene00001571	gei-14	398.433	-1.28275	0.163914	-7.82573	5.0473e-15	5.60292e-14
WBGene00001983	hoe-1	896.725	-1.28254	0.121628	-10.5447	5.3737e-26	1.48456e-24
WBGene00021441	Y39A3CL.3	139	-1.28187	0.224029	-5.72191	1.05334e-08	5.90919e-08
WBGene00017746	F23F1.5	719.332	-1.2812	0.172166	-7.44163	9.94521e-14	9.95336e-13
WBGene00022168	Y71H2AM.3	302.472	-1.28072	0.153718	-8.33163	7.97384e-17	1.03965e-15
WBGene00003155	mcm-3	4049.97	-1.2806	0.185188	-6.91516	4.67323e-12	3.88119e-11
WBGene00003882	orc-2	813.78	-1.28049	0.134528	-9.51838	1.75905e-21	3.43872e-20
WBGene00004163	pqn-82	396.136	-1.28048	0.422534	-3.03047	0.00244175	0.00566055
WBGene00018132	F37A4.2	535.541	-1.27999	0.411514	-3.11044	0.0018681	0.00445266
WBGene00002028	hst-1	727.856	-1.27948	0.126776	-10.0924	5.9662e-24	1.42275e-22
WBGene00007019	mdt-19	613.641	-1.27692	0.277476	-4.60192	4.1861e-06	1.61467e-05
WBGene00019460	idi-1	313.412	-1.27673	0.293349	-4.35224	1.34753e-05	4.79944e-05
WBGene00022794	snu-23	800.619	-1.27551	0.354207	-3.60104	0.00031695	0.000880771
WBGene00010066	F54F7.6	209.649	-1.27551	0.254253	-5.01669	5.25698e-07	2.33039e-06
WBGene00020824	T26A8.1	786.629	-1.2746	0.139017	-9.16865	4.78961e-20	8.27975e-19
WBGene00002192	kin-4	1422.13	-1.27435	0.260121	-4.89907	9.62892e-07	4.11279e-06
WBGene00004205	psr-1	527.251	-1.274	0.13167	-9.67576	3.82229e-22	7.89365e-21
WBGene00010911	M106.3	866.219	-1.27367	0.154395	-8.24943	1.59152e-16	2.01758e-15
WBGene00019941	pgam-5	1056.75	-1.27275	0.163431	-7.78767	6.82559e-15	7.48616e-14
WBGene00004411	rpc-1	998.33	-1.27136	0.138359	-9.18883	3.97136e-20	6.89783e-19
WBGene00001001	dis-3	873.477	-1.27132	0.133015	-9.55766	1.20448e-21	2.37044e-20
WBGene00001372	exo-3	486.535	-1.27007	0.220526	-5.75925	8.44862e-09	4.80407e-08
WBGene00010845	M03C11.8	1918.36	-1.26977	0.139725	-9.08768	1.01178e-19	1.68922e-18
WBGene00012385	Y5F2A.4	565.39	-1.26971	0.23186	-5.47618	4.3461e-08	2.23833e-07
WBGene00018625	prp-17	1671.22	-1.2694	0.108926	-11.6538	2.19546e-31	8.15887e-30
WBGene00003154	mcm-2	3436.06	-1.26842	0.288141	-4.40208	1.07218e-05	3.88683e-05
WBGene00015283	C01B10.9	352.13	-1.26816	0.157726	-8.04029	8.96269e-16	1.06953e-14
WBGene00006352	sur-6	3017.94	-1.26779	0.135011	-9.39031	5.98263e-21	1.10464e-19
WBGene00009163	drsh-1	755.476	-1.26778	0.147391	-8.6015	7.86838e-18	1.13061e-16
WBGene00017643	czw-1	1488.89	-1.26769	0.15232	-8.32254	8.61007e-17	1.11664e-15
WBGene00013679	Y105E8A.21	648.367	-1.26737	0.153471	-8.25804	1.48083e-16	1.88541e-15
WBGene00019143	H01M10.1	87.5491	-1.26698	0.267206	-4.74158	2.12055e-06	8.57687e-06
WBGene00016779	sdz-7	109.201	-1.26685	0.341874	-3.70559	0.000210896	0.000607863
WBGene00019433	acdh-3	1372.56	-1.26651	0.105592	-11.9943	3.80434e-33	1.5178e-31
WBGene00015559	npr-17	22.2207	-1.26627	0.422747	-2.99534	0.00274141	0.00627675
WBGene00011299	ikke-1	448.763	-1.26605	0.210959	-6.00139	1.95631e-09	1.195e-08
WBGene00012767	fcd-2	749.93	-1.26453	0.1497	-8.44707	2.98694e-17	4.06396e-16
WBGene00012277	ccch-3	457.622	-1.26437	0.338527	-3.73492	0.000187777	0.000545522
WBGene00021555	Y45G5AM.2	218.529	-1.26312	0.31138	-4.05654	4.98058e-05	0.000159645
WBGene00021425	ppgn-1	348.788	-1.26125	0.224801	-5.61053	2.01706e-08	1.087e-07
WBGene00018137	bath-41	1201.22	-1.2612	0.184205	-6.84674	7.55513e-12	6.15936e-11
WBGene00004187	prp-8	7002.4	-1.26114	0.133346	-9.45761	3.15072e-21	5.99906e-20
WBGene00022792	ZK686.2	567.107	-1.25972	0.168447	-7.47842	7.52216e-14	7.62211e-13
WBGene00008166	saps-1	1731.31	-1.25965	0.170609	-7.38326	1.54457e-13	1.49772e-12
WBGene00018903	F55G1.7	172.204	-1.25951	0.444497	-2.83356	0.00460328	0.00998536
WBGene00020896	T28D9.4	438.585	-1.25932	0.156134	-8.06562	7.28679e-16	8.7597e-15
WBGene00014097	ZK829.9	1290.76	-1.2591	0.278951	-4.51369	6.37095e-06	2.39311e-05
WBGene00017356	F10E9.4	499.314	-1.25893	0.433517	-2.90399	0.00368445	0.00818259
WBGene00018806	F54D10.5	218.475	-1.25871	0.200561	-6.27595	3.47502e-10	2.31594e-09
WBGene00014219	ZK1098.2	999.186	-1.25775	0.172055	-7.31016	2.66833e-13	2.52714e-12
WBGene00009245	rict-1	1052.99	-1.25773	0.263076	-4.78087	1.74536e-06	7.14439e-06
WBGene00012565	fbxa-210	455.257	-1.25736	0.20965	-5.99743	2.00469e-09	1.22405e-08
WBGene00016002	C18H9.3	616.138	-1.25705	0.33158	-3.79107	0.000149998	0.000442797
WBGene00020441	T12A2.7	780.2	-1.25589	0.198705	-6.32036	2.60961e-10	1.7698e-09
WBGene00009665	lmd-1	371.168	-1.255	0.167681	-7.48445	7.18452e-14	7.29007e-13
WBGene00020287	lsy-13	841.973	-1.25388	0.261965	-4.78645	1.69756e-06	6.95849e-06
WBGene00020423	prp-19	2709.82	-1.25357	0.111175	-11.2757	1.73087e-29	5.75987e-28
WBGene00018099	ztf-28	153.218	-1.25332	0.271756	-4.61194	3.98936e-06	1.54407e-05
WBGene00000939	dcr-1	1883.02	-1.25319	0.142472	-8.79607	1.41686e-18	2.16551e-17
WBGene00020263	T05E8.3	1226.64	-1.25307	0.174891	-7.16488	7.78523e-13	7.04085e-12
WBGene00022351	Y82E9BR.19	78.7187	-1.25293	0.296683	-4.22314	2.40922e-05	8.22473e-05
WBGene00000867	cyb-2.2	1039.93	-1.2529	0.197668	-6.33839	2.32185e-10	1.5864e-09
WBGene00007444	C08F8.2	363.621	-1.25248	0.167691	-7.46898	8.08187e-14	8.15539e-13
WBGene00000962	dhc-1	2973.69	-1.25233	0.176006	-7.11527	1.11693e-12	9.9417e-12
WBGene00015852	C16C8.14	33.5601	-1.25152	0.400439	-3.12537	0.00177581	0.00425138
WBGene00014131	sdz-38	97.8969	-1.25111	0.324904	-3.85071	0.000117778	0.000354983
WBGene00003582	dcap-2	1015.3	-1.25109	0.215466	-5.80643	6.38192e-09	3.68927e-08
WBGene00009120	F25H2.6	771.428	-1.25052	0.139072	-8.9919	2.42985e-19	3.93125e-18
WBGene00014204	ccdc-47	3014.05	-1.25001	0.168507	-7.41814	1.18781e-13	1.17672e-12
WBGene00006736	ulp-1	1103.19	-1.24881	0.14274	-8.74885	2.15544e-18	3.2303e-17
WBGene00015349	henn-1	614.569	-1.24874	0.242339	-5.15287	2.56534e-07	1.19092e-06
WBGene00004307	rap-1	1835.33	-1.24863	0.153417	-8.13878	3.99265e-16	4.88391e-15
WBGene00012326	W07E11.1	1778.02	-1.24835	0.268219	-4.65422	3.25214e-06	1.27532e-05
WBGene00003136	mau-2	561.154	-1.24815	0.142358	-8.76772	1.82327e-18	2.7522e-17
WBGene00010875	M05D6.2	1019.64	-1.24769	0.157272	-7.9333	2.134e-15	2.45838e-14
WBGene00017738	F23C8.9	536.99	-1.24766	0.342561	-3.64214	0.000270378	0.000762495
WBGene00021470	tpxl-1	1007.62	-1.24761	0.423586	-2.94534	0.00322597	0.00726109
WBGene00004117	sin-3	2013.65	-1.2467	0.125486	-9.93493	2.93373e-23	6.69091e-22
WBGene00004296	rad-50	1138.63	-1.24342	0.181382	-6.85526	7.11843e-12	5.81954e-11
WBGene00012694	Y39B6A.36	818.669	-1.24319	0.219977	-5.65147	1.59086e-08	8.70452e-08
WBGene00007704	mdt-21	87.3307	-1.24276	0.217226	-5.72106	1.05863e-08	5.93432e-08
WBGene00004501	rpt-1	1229.97	-1.24248	0.213691	-5.81439	6.08545e-09	3.52744e-08
WBGene00003183	mei-1	1190.91	-1.24236	0.229761	-5.40717	6.40273e-08	3.23049e-07
WBGene00004337	rfc-1	2205.29	-1.23974	0.117358	-10.5637	4.38809e-26	1.2285e-24
WBGene00012481	Y18D10A.11	406.973	-1.23921	0.275199	-4.50297	6.70109e-06	2.50491e-05
WBGene00015915	C17G10.1	670.7	-1.23795	0.149311	-8.29109	1.12218e-16	1.44638e-15
WBGene00008665	ercc-1	214.986	-1.23708	0.201316	-6.14497	7.99805e-10	5.07838e-09
WBGene00017843	F26G5.1	406.025	-1.2367	0.160276	-7.71608	1.19958e-14	1.28959e-13
WBGene00009834	lsy-27	1146.85	-1.23655	0.140258	-8.81628	1.1833e-18	1.82378e-17
WBGene00011415	him-18	455.268	-1.23638	0.216255	-5.71723	1.08274e-08	6.0625e-08
WBGene00003926	pas-5	1743.64	-1.23612	0.125542	-9.8463	7.11153e-23	1.56112e-21
WBGene00021610	nhr-237	27.6949	-1.23605	0.384057	-3.2184	0.00128909	0.00317972
WBGene00013019	Y48G10A.2	440.354	-1.23575	0.16754	-7.37586	1.63287e-13	1.57916e-12
WBGene00006713	ubc-18	2113.85	-1.23552	0.195596	-6.3167	2.67204e-10	1.80962e-09
WBGene00012033	T26C5.3	701.141	-1.2352	0.181546	-6.80376	1.0192e-11	8.17261e-11
WBGene00019711	M01E11.2	842.583	-1.23488	0.190029	-6.49839	8.1186e-11	5.85003e-10
WBGene00000010	aat-9	610.006	-1.23479	0.195315	-6.32203	2.58156e-10	1.75484e-09
[truncated: 5,838 more rows]
