# Supplementary material for: Overlapping and non-overlapping roles of the class-I histone deacetylase-1 corepressors LET-418, SIN-3, and SPR-1 in Caenorhabditis elegans embryonic development
Source: Genes Genomics. 2021 Mar 19;43(5):553–65. doi: 10.1007/s13258-021-01076-1 (PMC8110489; doi:10.1007/s13258-021-01076-1)
Supplement: Supplementary file 5 — Supplementary Table 2. List of upregulated and downregulated genes in the let-418, sin-3, and spr-1 mutants. Expression levels (based on the RNA-seq data) are shown for upregulated genes (log2 fold-change > 1 and p-value < 0.01) and downregulated genes (log2 fold-change < −1 and p-value < 0.01). (XLSX 740 KB) [file 13258_2021_1076_MOESM5_ESM.xlsx]

## Sheet: Up-regulated genes
		let-418			sin-3			spr-1
Wormbase ID	Gene	log2FoldChange	padj	check	log2FoldChange	padj	check	log2FoldChange	padj	check	sum_check
WBGene00000002	aat-1	1.77884	0.00206386	1	4.7892	1.51318e-36	1	4.17615	6.72815e-24	1	111
WBGene00000003	aat-2	1.37556	0.000474567	1	2.56599	1.33371e-18	1	2.3241	1.73153e-14	1	111
WBGene00000004	aat-3	1.62634	1.04606e-11	1	3.07411	7.44432e-51	1	2.53238	6.85408e-33	1	111
WBGene00000066	act-4	2.64316	1.57196e-13	1	5.11653	3.9467e-49	1	4.66595	6.54511e-42	1	111
WBGene00000067	act-5	3.75126	3.31256e-05	1	8.04715	6.27847e-32	1	7.37461	3.84414e-26	1	111
WBGene00000081	ads-1	2.44353	7.03853e-08	1	5.12497	1.31783e-53	1	4.39779	7.82774e-35	1	111
WBGene00000083	adt-2	3.32966	0.00923588	1	6.17463	1.55594e-11	1	5.75064	1.38805e-09	1	111
WBGene00000100	ajm-1	1.03337	0.00527403	1	4.73259	8.78276e-56	1	4.02611	8.20468e-41	1	111
WBGene00000109	alh-3	1.24256	1.26986e-05	1	3.72776	2.6763e-79	1	3.40057	5.98047e-59	1	111
WBGene00000114	alh-8	1.15567	0.00728473	1	1.85267	1.98434e-06	1	1.96344	3.85161e-07	1	111
WBGene00000116	alh-10	2.46318	1.09064e-05	1	3.94497	1.34072e-21	1	3.53765	6.37815e-14	1	111
WBGene00000118	alh-12	1.45214	1.007e-05	1	1.34267	9.01392e-06	1	1.05314	0.000863004	1	111
WBGene00000138	amx-2	2.71855	0.00486014	1	4.61373	1.61935e-10	1	4.1357	3.38792e-08	1	111
WBGene00000140	anc-1	3.5737	1.42203e-10	1	5.57703	1.83886e-39	1	5.0105	1.09251e-28	1	111
WBGene00000149	apl-1	2.06729	1.10522e-20	1	5.46788	2.22035e-226	1	4.93804	2.36514e-159	1	111
WBGene00000158	apg-1	1.18783	3.59322e-06	1	1.60032	6.30874e-11	1	1.27972	2.41146e-07	1	111
WBGene00000170	aqp-2	3.79047	9.29672e-49	1	7.0794	2.13791e-193	1	6.81574	6.06294e-180	1	111
WBGene00000174	aqp-6	5.28147	0.000603501	1	5.02426	0.000691057	1	4.75638	0.00132678	1	111
WBGene00000179	aqp-11	1.11193	1.07655e-05	1	1.58041	1.53147e-14	1	1.56372	3.43183e-14	1	111
WBGene00000196	aars-1	1.82513	2.28887e-05	1	2.80393	3.06172e-15	1	2.24047	2.48693e-09	1	111
WBGene00000204	arx-6	1.04746	8.89295e-07	1	1.86718	1.79163e-26	1	1.60768	1.25904e-17	1	111
WBGene00000217	asp-4	3.2213	1.0467e-42	1	4.39137	4.39708e-96	1	4.14865	7.12589e-82	1	111
WBGene00000221	atf-5	2.20388	8.6587e-11	1	3.4856	1.59114e-37	1	3.16393	7.59361e-26	1	111
WBGene00000223	atf-7	1.00099	9.84554e-08	1	1.18539	3.08719e-11	1	1.12526	1.22761e-09	1	111
WBGene00000228	atn-1	1.95495	1.26142e-13	1	2.58661	7.07448e-27	1	2.35317	1.24107e-20	1	111
WBGene00000237	bam-2	1.75148	0.000113178	1	3.95655	9.15389e-38	1	3.72354	2.79853e-31	1	111
WBGene00000240	pah-1	2.99926	0.00153287	1	5.57517	1.11243e-16	1	5.29249	6.15496e-15	1	111
WBGene00000253	bli-3	1.60668	5.49295e-07	1	3.10293	1.21293e-36	1	2.96995	4.87469e-30	1	111
WBGene00000259	bpl-1	1.01464	0.00705166	1	1.47778	2.07872e-06	1	1.75049	9.1208e-09	1	111
WBGene00000273	brp-1	1.20047	0.00899304	1	3.19293	2.54155e-27	1	2.72156	2.48828e-18	1	111
WBGene00000277	cab-1	3.90496	2.88225e-09	1	6.33973	5.29717e-32	1	5.53313	8.44848e-24	1	111
WBGene00000284	cah-6	4.79963	2.66546e-13	1	2.92802	0.000212698	1	2.97835	0.000149987	1	111
WBGene00000301	cav-1	1.61368	1.03135e-06	1	1.50077	1.42307e-06	1	1.74195	2.80751e-08	1	111
WBGene00000368	ccb-1	2.68067	1.07493e-19	1	2.85189	1.4167e-25	1	3.23464	1.23399e-33	1	111
WBGene00000374	cyp-31A1	1.95419	0.000659886	1	3.81563	1.19896e-20	1	3.67702	2.13114e-18	1	111
WBGene00000397	cdh-5	1.48486	3.28701e-05	1	3.77387	6.89208e-53	1	2.99562	7.27169e-29	1	111
WBGene00000414	cec-1	1.54694	0.000140007	1	2.58855	1.19951e-12	1	2.276	7.29602e-10	1	111
WBGene00000425	ced-11	3.37155	8.51339e-40	1	3.79899	1.5375e-58	1	3.64121	1.40676e-54	1	111
WBGene00000431	ceh-6	1.38845	0.000173077	1	2.37591	1.57338e-17	1	1.57137	1.78535e-06	1	111
WBGene00000435	ceh-10	3.64221	6.77808e-06	1	5.1432	1.55609e-14	1	4.46363	2.8885e-10	1	111
WBGene00000439	ceh-16	2.77347	2.74147e-10	1	3.55162	9.70395e-18	1	3.52822	4.66661e-20	1	111
WBGene00000443	ceh-20	2.07166	1.56431e-06	1	3.07616	1.11011e-14	1	2.56055	2.61346e-10	1	111
WBGene00000448	pros-1	4.40064	4.90943e-05	1	8.38562	1.14557e-21	1	7.8499	9.51014e-19	1	111
WBGene00000449	ceh-27	2.91119	2.01474e-18	1	3.65765	1.91717e-34	1	3.28292	3.07379e-27	1	111
WBGene00000451	ceh-30	2.95953	0.00352342	1	5.46602	7.40081e-14	1	4.88065	6.76485e-10	1	111
WBGene00000453	ceh-32	1.70666	7.87942e-07	1	2.44197	1.10303e-15	1	2.01508	1.06485e-10	1	111
WBGene00000455	ceh-34	7.64732	1.60686e-08	1	10.2811	7.06325e-17	1	9.66937	9.08927e-15	1	111
WBGene00000457	ceh-36	1.7745	5.72694e-11	1	1.88442	1.73421e-15	1	1.51826	3.02697e-09	1	111
WBGene00000458	ceh-37	1.12159	0.00207497	1	2.4246	1.21982e-18	1	1.98384	3.50011e-12	1	111
WBGene00000463	ceh-43	1.14464	0.00830744	1	1.56584	5.94203e-05	1	1.35236	0.000664934	1	111
WBGene00000468	ces-1	3.01377	0.00353842	1	5.44287	2.0572e-15	1	5.20943	4.82275e-14	1	111
WBGene00000469	ces-2	2.59353	1.26411e-10	1	6.00643	2.5971e-88	1	5.50239	2.88337e-72	1	111
WBGene00000472	cey-1	1.4737	1.68984e-29	1	2.55957	2.84327e-117	1	2.19983	9.45296e-79	1	111
WBGene00000485	che-3	1.58976	0.00533751	1	3.47352	1.10075e-18	1	2.22592	1.0878e-05	1	111
WBGene00000493	che-14	1.86407	5.66444e-08	1	2.23865	2.30938e-14	1	2.72254	3.50324e-22	1	111
WBGene00000497	chs-2	1.93432	1.49756e-05	1	3.78533	1.16623e-32	1	2.83956	2.17185e-15	1	111
WBGene00000503	cht-1	2.95372	3.93892e-47	1	1.96126	6.42702e-21	1	2.81399	8.56896e-43	1	111
WBGene00000516	cki-1	2.77544	9.54039e-08	1	5.82013	8.20824e-64	1	5.44468	1.40208e-51	1	111
WBGene00000527	cle-1	2.01371	0.000530592	1	3.90618	4.011e-22	1	3.807	1.82717e-19	1	111
WBGene00000545	clp-4	1.73033	1.48478e-07	1	2.14547	2.06096e-13	1	1.9825	3.7665e-11	1	111
WBGene00000566	cnt-2	1.24271	5.69382e-06	1	1.64514	3.0777e-10	1	1.21971	4.2415e-06	1	111
WBGene00000584	cog-1	5.71618	0.000428907	1	8.03124	3.18665e-10	1	7.44648	2.20771e-08	1	111
WBGene00000652	col-76	2.27299	3.96825e-08	1	5.9544	1.35125e-96	1	5.35975	1.38439e-73	1	111
WBGene00000674	col-99	3.12516	6.97743e-12	1	4.72799	5.49888e-32	1	4.17584	1.03532e-24	1	111
WBGene00000695	col-121	2.94602	0.00221271	1	8.55071	7.63267e-43	1	8.15858	2.11527e-38	1	111
WBGene00000763	coq-3	1.06581	0.00206949	1	1.6746	2.1315e-09	1	1.51021	7.55149e-07	1	111
WBGene00000776	cpl-1	2.46262	3.14838e-19	1	4.85038	6.83668e-110	1	4.51754	2.81754e-87	1	111
WBGene00000786	cpr-6	2.99252	0.00147549	1	7.12208	8.79096e-34	1	6.53018	1.11973e-26	1	111
WBGene00000788	cpz-1	5.89397	3.49494e-15	1	8.2717	8.63436e-34	1	8.13218	2.2423e-32	1	111
WBGene00000792	crb-1	2.1876	1.42075e-15	1	4.28284	9.28513e-82	1	3.47359	2.91251e-51	1	111
WBGene00000799	crn-6	1.67452	4.39033e-07	1	1.28873	3.32859e-05	1	1.23619	0.000121422	1	111
WBGene00000801	cars-2	2.52602	3.71677e-12	1	2.59779	7.28094e-15	1	2.17559	3.25257e-08	1	111
WBGene00000830	ctl-1	4.57355	1.77493e-05	1	4.8774	4.8761e-07	1	5.08132	1.97174e-07	1	111
WBGene00000831	ctl-2	4.76988	1.86372e-33	1	5.39108	4.16038e-46	1	5.16629	4.02319e-41	1	111
WBGene00000857	cwn-1	1.04041	7.63422e-05	1	2.02466	6.84341e-23	1	1.67679	9.14654e-14	1	111
WBGene00000858	cwn-2	2.13434	1.05796e-07	1	3.21435	7.12295e-21	1	2.99472	1.37734e-16	1	111
WBGene00000870	cyd-1	1.64702	7.36167e-06	1	1.94366	2.21453e-08	1	1.86396	8.1294e-08	1	111
WBGene00000882	cyn-6	1.62373	6.25971e-13	1	2.79857	6.416e-49	1	2.33605	8.05048e-29	1	111
WBGene00000904	daf-8	1.29417	1.68609e-06	1	2.41456	1.65008e-31	1	1.85342	1.73958e-15	1	111
WBGene00000923	daf-31	1.93516	6.54371e-08	1	2.73282	1.16328e-18	1	2.37361	1.89735e-13	1	111
WBGene00000928	dao-2	2.99206	2.17982e-17	1	6.47783	1.9232e-116	1	6.08852	2.42427e-92	1	111
WBGene00000961	dgn-1	3.22747	3.16328e-40	1	4.05104	1.58902e-68	1	3.48783	4.15995e-50	1	111
WBGene00000963	dhp-1	2.29939	0.00779133	1	4.39205	2.41218e-15	1	3.85925	4.99506e-10	1	111
WBGene00000964	dhp-2	1.51192	4.57614e-06	1	2.89865	1.78029e-33	1	2.4143	5.11162e-21	1	111
WBGene00000966	dhs-2	3.24893	0.0037784	1	5.3329	2.08082e-10	1	5.19555	6.0676e-10	1	111
WBGene00000967	dhs-3	2.79446	0.000146323	1	4.10529	2.94098e-13	1	4.26283	4.64443e-14	1	111
WBGene00000968	dhs-4	1.68049	0.000604573	1	2.51926	1.56167e-10	1	2.69333	7.94679e-13	1	111
WBGene00000969	dhs-5	3.40205	4.97492e-21	1	4.66618	1.47887e-49	1	4.33704	3.71032e-41	1	111
WBGene00000981	dhs-18	4.06668	2.76871e-10	1	3.93937	2.42198e-09	1	4.05084	5.1555e-11	1	111
WBGene00000984	dhs-21	4.20067	0.000190009	1	6.94188	1.29888e-14	1	6.30203	6.82681e-12	1	111
WBGene00000990	dhs-27	2.20119	5.04409e-10	1	4.30459	1.32698e-59	1	3.9379	1.46666e-49	1	111
WBGene00000991	dhs-28	3.51006	2.74646e-38	1	4.13899	1.19491e-72	1	3.71625	2.72738e-55	1	111
WBGene00000992	dhs-29	2.34253	5.5258e-16	1	3.40091	8.01121e-45	1	3.37575	1.32976e-43	1	111
WBGene00000998	dig-1	3.93369	7.90643e-12	1	6.47709	3.07457e-41	1	5.18827	2.20086e-23	1	111
WBGene00001006	dlg-1	2.16391	3.63191e-16	1	4.803	9.07465e-84	1	4.18445	7.20852e-63	1	111
WBGene00001008	dlk-1	2.95983	6.32782e-08	1	4.37221	6.68607e-26	1	3.70008	2.68036e-16	1	111
WBGene00001031	dnj-13	1.05706	3.49314e-11	1	1.04281	5.7334e-16	1	1.58653	2.68752e-22	1	111
WBGene00001038	dnj-20	1.05481	3.12723e-12	1	1.96153	1.41059e-64	1	1.52377	4.16904e-34	1	111
WBGene00001065	dpy-3	5.04162	0.00143117	1	10.7251	1.92718e-18	1	10.3053	7.97717e-17	1	111
WBGene00001069	dpy-7	4.34408	7.7174e-05	1	9.92448	2.00165e-30	1	9.35574	9.28565e-27	1	111
WBGene00001075	dpy-14	4.00286	1.86666e-38	1	7.93786	2.04412e-199	1	7.61113	3.78996e-175	1	111
WBGene00001076	dpy-17	2.36716	1.93373e-17	1	6.24973	1.24056e-134	1	5.90408	1.56658e-120	1	111
WBGene00001101	dsh-1	1.44937	7.43855e-13	1	2.50271	4.03504e-53	1	1.99762	3.93029e-31	1	111
WBGene00001105	dsl-3	5.37461	1.71276e-27	1	6.65546	5.11539e-47	1	6.92343	2.45724e-51	1	111
WBGene00001117	dyf-1	2.74592	2.1092e-07	1	3.31775	5.31474e-13	1	3.52685	1.47967e-15	1	111
WBGene00001119	dyf-3	4.21969	1.51751e-11	1	2.64758	0.000214393	1	3.84952	5.92618e-10	1	111
WBGene00001157	ech-8	2.18357	0.000241864	1	2.42348	3.01571e-06	1	2.12942	0.000238089	1	111
WBGene00001163	efn-2	2.13206	0.000455985	1	5.57016	1.65712e-45	1	5.08042	1.04321e-35	1	111
WBGene00001165	efn-4	1.42647	3.07179e-06	1	2.25916	3.04095e-19	1	1.87833	2.39695e-12	1	111
WBGene00001169	eef-1A.2	2.0672	1.6856e-09	1	3.41329	9.97722e-25	1	3.02052	8.22604e-20	1	111
WBGene00001170	egl-1	5.3543	0.00241852	1	7.5387	5.61505e-09	1	7.87534	1.09874e-09	1	111
WBGene00001187	egl-19	1.1213	0.000762522	1	3.87116	4.73738e-72	1	2.84406	2.38322e-32	1	111
WBGene00001196	egl-30	1.65701	3.27518e-09	1	3.11725	1.3947e-32	1	2.57714	1.73679e-22	1	111
WBGene00001207	egl-43	2.83143	3.31677e-11	1	4.5369	1.08601e-40	1	3.95687	2.56179e-28	1	111
WBGene00001208	egl-44	2.20301	1.13632e-15	1	3.81248	1.1489e-61	1	3.32058	2.14066e-46	1	111
WBGene00001210	egl-46	3.9649	8.10807e-07	1	8.78865	1.32695e-45	1	8.04436	1.3997e-37	1	111
WBGene00001249	elt-1	1.16026	5.65479e-05	1	1.40429	6.55179e-08	1	1.07865	8.833e-05	1	111
WBGene00001250	elt-2	4.70613	1.11647e-12	1	6.29432	2.20088e-28	1	5.63386	1.0493e-21	1	111
WBGene00001251	elt-3	2.4746	3.3447e-05	1	5.56665	1.11669e-46	1	5.10074	2.14269e-37	1	111
WBGene00001262	emb-8	1.33539	1.06936e-13	1	1.60235	5.73093e-23	1	1.38152	4.8378e-16	1	111
WBGene00001263	emb-9	4.54852	2.82176e-11	1	10.2176	1.04028e-71	1	9.39589	6.74744e-60	1	111
WBGene00001284	emb-30	1.32675	2.17536e-13	1	1.7725	1.11898e-35	1	1.35727	2.41551e-18	1	111
WBGene00001303	emo-1	1.25148	5.74174e-15	1	2.07301	7.01421e-55	1	1.96271	4.81681e-29	1	111
WBGene00001328	epi-1	2.03323	7.68845e-17	1	2.4484	3.03308e-26	1	1.75129	1.16487e-13	1	111
WBGene00001337	ears-1	1.38084	2.14804e-13	1	1.78055	4.88963e-39	1	1.70538	3.79643e-31	1	111
WBGene00001338	ears-2	1.35141	0.00110189	1	2.02876	1.24583e-08	1	1.80287	1.08393e-06	1	111
WBGene00001377	eya-1	2.71569	2.44974e-34	1	3.10225	1.59813e-45	1	2.72323	3.46826e-34	1	111
WBGene00001404	fbp-1	1.37792	1.59931e-07	1	2.68575	8.6956e-43	1	2.49987	3.56335e-33	1	111
WBGene00001405	fce-1	1.27037	1.30692e-08	1	2.18026	1.12104e-30	1	1.66722	1.22394e-13	1	111
WBGene00001428	fkb-3	3.56318	1.34025e-16	1	5.7654	3.87445e-69	1	5.65566	7.97661e-65	1	111
WBGene00001430	fkb-5	2.01808	1.17438e-24	1	3.73294	4.58053e-116	1	3.46869	2.38415e-90	1	111
WBGene00001431	fkb-6	1.19524	2.4678e-08	1	1.40756	4.12207e-14	1	1.44915	8.56524e-14	1	111
WBGene00001434	fkh-2	1.95825	1.82085e-15	1	2.21982	1.40713e-22	1	1.7432	2.49249e-13	1	111
WBGene00001475	fmi-1	3.00771	7.46169e-17	1	6.49447	1.1543e-121	1	5.5927	1.69677e-82	1	111
WBGene00001480	fmo-5	1.1113	3.59322e-06	1	1.31876	3.45356e-10	1	1.4853	7.41378e-13	1	111
WBGene00001501	ftn-2	1.82376	7.8679e-15	1	2.69051	4.25634e-41	1	2.3593	1.96905e-27	1	111
WBGene00001546	gcy-21	3.03498	1.73884e-10	1	3.02152	1.47553e-09	1	3.04588	9.06707e-12	1	111
WBGene00001564	icl-1	3.03055	2.47586e-32	1	4.518	4.7353e-75	1	4.01553	4.53916e-59	1	111
WBGene00001578	ges-1	5.89814	0.000167754	1	7.52222	1.22155e-08	1	7.17548	7.64281e-08	1	111
WBGene00001604	gln-3	3.1136	2.34924e-21	1	4.13948	7.91702e-46	1	3.83767	1.14634e-38	1	111
WBGene00001646	gna-1	1.15762	0.00114672	1	1.26151	3.89028e-05	1	1.57856	1.25628e-07	1	111
WBGene00001649	gob-1	1.8575	2.07501e-14	1	2.6272	9.3145e-33	1	1.76033	2.08102e-14	1	111
WBGene00001684	gpd-2	1.13419	0.00425963	1	1.31741	0.00034324	1	1.15993	0.00197517	1	111
WBGene00001685	gpd-3	1.02996	0.0017563	1	1.48976	6.13301e-07	1	1.36113	7.2549e-06	1	111
WBGene00001687	gpn-1	3.21574	9.96049e-05	1	3.82174	1.97845e-08	1	3.36308	6.45596e-06	1	111
WBGene00001745	gsa-1	1.69237	0.00608163	1	4.42112	2.9772e-28	1	3.62514	1.52754e-16	1	111
WBGene00001761	gst-13	4.81146	3.81851e-06	1	5.83687	2.40708e-10	1	5.55779	4.52434e-09	1	111
WBGene00001767	gst-19	4.86971	0.00962731	1	5.11459	0.0014305	1	5.4824	0.000431494	1	111
WBGene00001790	gst-42	1.47618	3.01116e-05	1	1.93507	3.49557e-10	1	1.51506	3.45256e-06	1	111
WBGene00001794	gta-1	2.44444	1.66814e-26	1	3.42231	4.14434e-64	1	3.38348	2.59451e-61	1	111
WBGene00001812	haf-2	1.02473	0.000328067	1	1.15775	1.0887e-05	1	1.73748	2.56765e-13	1	111
WBGene00001819	haf-9	2.12577	0.00161712	1	3.94375	1.23185e-16	1	3.97924	3.87437e-17	1	111
WBGene00001820	ham-1	1.84184	2.11415e-23	1	2.19421	3.09026e-33	1	1.95784	4.05952e-26	1	111
WBGene00001821	ham-2	6.23676	1.27908e-07	1	9.26905	3.11801e-18	1	8.78096	3.69108e-16	1	111
WBGene00001828	hch-1	7.3313	1.02248e-15	1	10.642	6.22593e-35	1	10.3009	2.38322e-32	1	111
WBGene00001842	her-1	1.77416	4.62415e-06	1	1.32097	0.000171631	1	1.37297	0.000178463	1	111
WBGene00001843	hgo-1	3.00332	4.45554e-16	1	3.67533	1.03147e-22	1	3.73159	2.47725e-29	1	111
WBGene00001844	hid-1	1.0964	1.10483e-10	1	1.76452	1.56732e-38	1	1.31406	3.75008e-14	1	111
WBGene00001853	hil-2	1.42757	4.04357e-16	1	1.54379	5.41482e-22	1	1.86241	3.53724e-25	1	111
WBGene00001854	hil-3	1.55126	1.84716e-29	1	1.8699	1.48666e-53	1	1.63513	5.1273e-40	1	111
WBGene00001858	hil-7	2.66348	0.000185645	1	8.55159	2.20775e-74	1	8.04035	6.47372e-63	1	111
WBGene00001898	his-24	2.35961	9.53799e-16	1	2.86479	5.1113e-23	1	2.57781	4.5621e-19	1	111
WBGene00001915	his-41	2.10945	5.54005e-21	1	1.62711	1.75133e-13	1	1.98703	3.9202e-18	1	111
WBGene00001947	his-73	4.59682	0.00619523	1	4.31464	0.00445241	1	4.75486	0.00125597	1	111
WBGene00001948	hlh-1	1.94954	5.99782e-14	1	2.98159	3.89521e-42	1	2.78487	3.74316e-30	1	111
WBGene00001958	hlh-14	1.82371	4.14276e-07	1	2.29747	4.09006e-12	1	2.27825	2.93531e-12	1	111
WBGene00001960	hlh-16	4.59093	2.67831e-10	1	5.60563	3.03263e-18	1	5.5571	1.20905e-17	1	111
WBGene00001976	hmg-11	1.29599	4.54021e-06	1	1.70765	1.66412e-11	1	1.69157	1.02887e-10	1	111
WBGene00001978	hmp-1	1.01008	3.48929e-14	1	1.57379	3.83223e-44	1	1.18603	1.56038e-18	1	111
WBGene00001993	hpd-1	3.03284	3.457e-14	1	3.58731	6.51614e-24	1	3.59632	3.67463e-23	1	111
WBGene00002025	hsp-60	1.32281	8.40723e-09	1	1.55673	3.95492e-12	1	1.32042	3.74853e-09	1	111
WBGene00002044	hyl-2	1.08032	0.0022193	1	1.81133	7.6129e-09	1	1.32223	4.38492e-05	1	111
WBGene00002065	iff-2	2.21613	1.73964e-22	1	3.41186	6.48225e-57	1	3.40825	1.05385e-54	1	111
WBGene00002083	inf-1	1.30678	3.10047e-06	1	1.5662	6.57987e-09	1	1.13108	3.62774e-05	1	111
WBGene00002085	ins-2	3.94184	1.58991e-05	1	6.04311	1.42006e-19	1	6.14943	2.07331e-20	1	111
WBGene00002127	inx-5	1.04216	5.21784e-05	1	3.3806	5.69955e-79	1	2.71848	1.11011e-45	1	111
WBGene00002138	inx-16	4.60441	0.00443876	1	9.57398	7.49405e-15	1	8.99076	6.50597e-13	1	111
WBGene00002179	jph-1	2.74203	0.000131878	1	6.4712	3.433e-41	1	6.05746	2.84803e-32	1	111
WBGene00002181	kal-1	2.47562	3.03313e-09	1	3.95805	7.33882e-25	1	3.6467	2.56357e-21	1	111
WBGene00002182	kap-1	1.91264	5.7293e-08	1	2.56992	8.27343e-18	1	2.00875	4.83218e-10	1	111
WBGene00002215	klc-2	1.057	4.39331e-08	1	1.79186	1.88951e-27	1	1.5088	4.86058e-17	1	111
WBGene00002217	klp-4	2.66415	3.1038e-18	1	3.76354	5.10206e-47	1	3.0958	1.09363e-28	1	111
WBGene00002221	klp-10	1.83708	7.17481e-10	1	1.36216	4.94594e-06	1	1.63241	4.35985e-09	1	111
WBGene00002222	klp-11	2.17585	4.16389e-11	1	3.74321	1.4631e-43	1	3.20162	9.56517e-30	1	111
WBGene00002230	klp-20	1.53281	1.15563e-06	1	2.77837	5.99397e-31	1	2.32413	1.07045e-18	1	111
WBGene00002232	kpc-1	1.83821	1.8214e-28	1	2.80209	4.28287e-88	1	2.13276	2.17687e-43	1	111
WBGene00002233	kqt-1	2.19588	8.57497e-06	1	1.86393	0.000111644	1	2.18487	1.02538e-05	1	111
WBGene00002243	lad-2	1.36228	0.00409907	1	3.26789	1.35583e-27	1	3.02188	1.05637e-21	1	111
WBGene00002247	lam-1	1.56306	2.52672e-27	1	2.26547	4.57062e-66	1	1.88132	3.95144e-41	1	111
WBGene00002248	lam-3	2.77647	1.19387e-43	1	4.69187	6.16658e-150	1	4.11795	9.74086e-108	1	111
WBGene00002253	lbp-1	1.98764	5.51662e-10	1	2.01611	4.29677e-11	1	1.97386	1.63099e-10	1	111
WBGene00002254	lbp-2	1.67293	0.00827345	1	2.32734	2.31397e-05	1	1.79137	0.00109064	1	111
WBGene00002255	lbp-3	2.94122	1.67068e-14	1	3.46117	2.45018e-21	1	3.37226	4.19141e-20	1	111
WBGene00002257	lbp-5	3.18803	0.0010851	1	5.56952	1.1652e-16	1	5.47537	2.30334e-15	1	111
WBGene00002261	ldb-1	1.17061	1.60444e-17	1	2.31549	9.48938e-87	1	1.73582	2.54125e-44	1	111
WBGene00002262	ldh-1	1.32512	0.000475086	1	1.82105	2.8597e-07	1	2.11018	1.09902e-09	1	111
WBGene00002264	lec-1	1.70577	3.79071e-08	1	2.97705	7.96055e-26	1	2.46354	1.00012e-17	1	111
WBGene00002280	let-2	4.37769	4.95289e-12	1	10.482	3.14251e-95	1	9.45888	6.67488e-76	1	111
WBGene00002282	let-4	3.48717	1.86842e-25	1	5.60002	1.36374e-87	1	5.03058	1.04938e-65	1	111
WBGene00002299	let-23	2.54204	1.4973e-05	1	3.70283	9.56253e-14	1	3.18366	7.3894e-10	1	111
WBGene00002497	let-268	4.02521	9.09475e-22	1	6.53025	1.31421e-79	1	6.4431	3.27042e-75	1	111
WBGene00002601	let-381	5.08387	5.57357e-05	1	7.03584	1.24008e-10	1	6.58207	4.13592e-09	1	111
WBGene00002915	let-805	3.67213	2.22071e-13	1	7.93081	1.88346e-88	1	7.00827	3.67305e-68	1	111
WBGene00002990	lin-1	2.92987	5.29411e-07	1	4.81215	6.61547e-27	1	4.17677	1.20302e-18	1	111
WBGene00003006	lin-17	2.295	8.34631e-16	1	3.54387	7.00119e-50	1	3.3095	2.46862e-41	1	111
WBGene00003007	lin-18	3.24422	0.000250106	1	4.70752	2.69881e-12	1	3.75472	3.61969e-07	1	111
WBGene00003018	lin-32	2.95699	2.81579e-09	1	3.63549	9.4195e-19	1	3.73592	4.39818e-19	1	111
WBGene00003024	lin-39	1.27734	9.68641e-07	1	2.01877	1.58487e-21	1	1.86669	7.6179e-15	1	111
WBGene00003040	lin-59	1.32322	5.74174e-15	1	1.52384	7.55072e-31	1	1.08071	7.96389e-16	1	111
WBGene00003067	lrg-1	6.4096	1.48949e-05	1	5.91092	4.11809e-05	1	5.81718	8.84914e-05	1	111
WBGene00003071	lrp-1	2.30042	3.05975e-30	1	4.17093	1.16623e-120	1	3.4475	2.04846e-96	1	111
WBGene00003089	ltd-1	1.16923	0.000694024	1	2.8413	9.25061e-25	1	2.31672	7.25716e-16	1	111
WBGene00003112	mab-21	2.43145	0.00129519	1	4.44736	3.0813e-21	1	4.25244	1.64474e-17	1	111
WBGene00003143	max-1	1.35069	0.0033005	1	2.81637	1.35511e-29	1	2.47116	5.68666e-22	1	111
WBGene00003163	mdl-1	1.97968	1.86809e-05	1	4.48224	6.23168e-41	1	3.93107	6.39158e-27	1	111
WBGene00003165	mec-1	1.77152	0.00441196	1	1.74374	0.000867313	1	1.87899	0.000288582	1	111
WBGene00003171	mec-7	2.19275	4.5778e-06	1	3.91481	5.7678e-28	1	3.40933	1.6769e-18	1	111
WBGene00003235	mif-2	1.75721	9.16375e-05	1	2.69823	5.00773e-12	1	2.37166	4.02947e-10	1	111
WBGene00003238	mig-1	1.39354	0.009272	1	3.05237	9.69842e-12	1	2.7818	9.21243e-10	1	111
WBGene00003242	mig-6	4.42481	7.45321e-36	1	8.36002	1.00769e-183	1	7.74222	2.02845e-154	1	111
WBGene00003243	mig-10	1.98658	3.92489e-18	1	3.87628	5.41755e-89	1	3.45508	6.8581e-67	1	111
WBGene00003245	mig-13	3.29043	1.4052e-14	1	4.66575	2.24113e-38	1	4.29828	8.574e-31	1	111
WBGene00003377	mls-2	1.71544	0.000173261	1	2.31479	8.40656e-09	1	2.03934	3.27922e-06	1	111
WBGene00003380	mnm-2	5.09052	8.13658e-07	1	6.04855	1.02727e-10	1	5.74342	1.76533e-09	1	111
WBGene00003407	mrp-1	1.37668	1.90474e-10	1	2.85918	7.41516e-62	1	2.30156	2.61231e-34	1	111
WBGene00003482	mua-3	2.64704	4.79613e-11	1	5.93212	1.57259e-96	1	4.94594	3.72504e-62	1	111
WBGene00003497	mup-4	2.01933	7.92882e-11	1	4.43534	1.6995e-81	1	3.88681	4.5395e-54	1	111
WBGene00003511	mxl-3	2.48441	0.000413269	1	2.80497	9.8664e-07	1	2.43155	9.34923e-05	1	111
WBGene00003515	myo-3	6.59796	5.45172e-06	1	12.3746	3.00655e-24	1	11.7102	1.79273e-21	1	111
WBGene00003518	nac-2	1.5166	3.07131e-08	1	1.85836	9.62335e-14	1	1.75059	3.47849e-13	1	111
WBGene00003555	nas-39	2.11776	1.48949e-05	1	2.71508	4.62479e-11	1	1.96414	4.13421e-05	1	111
WBGene00003577	ndg-4	1.57787	0.000333219	1	2.84838	8.06196e-17	1	2.62622	1.47767e-13	1	111
WBGene00003580	ndx-3	1.803	0.000237504	1	2.17938	5.4952e-07	1	2.13679	4.85949e-07	1	111
WBGene00003589	nex-2	1.15286	7.67309e-08	1	1.1283	1.48451e-08	1	1.30668	3.1459e-10	1	111
WBGene00003593	nfm-1	2.0943	8.02373e-06	1	3.33547	1.79529e-18	1	2.94794	3.82311e-14	1	111
WBGene00003597	nhl-1	4.19911	1.53247e-06	1	6.39574	4.54446e-19	1	5.33069	1.9388e-11	1	111
WBGene00003607	nhr-8	3.48259	0.00138182	1	5.82207	1.15907e-15	1	5.3079	2.16044e-11	1	111
WBGene00003623	nhr-25	3.97054	1.26601e-43	1	5.18976	7.90244e-92	1	4.71314	5.96847e-70	1	111
WBGene00003628	nhr-35	1.55337	4.95188e-11	1	1.85755	1.56282e-18	1	1.26093	6.10964e-08	1	111
WBGene00003654	nhr-64	1.17873	0.00504864	1	1.58522	4.83526e-06	1	1.49758	3.82221e-05	1	111
WBGene00003657	nhr-67	4.31803	4.79508e-16	1	5.02996	1.82549e-27	1	4.488	4.03934e-20	1	111
WBGene00003658	nhr-68	2.05542	0.00496724	1	2.02782	0.00298518	1	2.27468	0.00064177	1	111
WBGene00003659	nhr-69	1.00113	0.00141616	1	1.88299	3.91611e-16	1	1.48345	2.62409e-09	1	111
WBGene00003681	nhr-91	1.39834	0.000541449	1	4.11131	1.07828e-55	1	3.40098	7.48648e-33	1	111
WBGene00003684	nhr-94	1.77662	0.00920547	1	3.58764	2.2554e-14	1	3.2651	3.6749e-11	1	111
WBGene00003704	nhr-114	1.52437	0.00370913	1	2.06133	2.79656e-06	1	2.13715	1.68105e-06	1	111
WBGene00003709	nhr-119	1.58292	1.23277e-09	1	2.16089	1.36013e-22	1	1.78792	1.01489e-14	1	111
WBGene00003726	nhr-136	2.0808	0.000879472	1	1.63513	0.0096711	1	2.75462	5.04678e-08	1	111
WBGene00003738	nid-1	2.68716	4.8565e-24	1	5.87041	8.75723e-186	1	5.37816	5.56723e-154	1	111
WBGene00003769	nlp-31	1.23311	0.00535849	1	1.49033	0.00014705	1	1.90692	7.26048e-07	1	111
WBGene00003772	nlr-1	1.5408	9.06284e-07	1	3.93968	2.31455e-76	1	3.67763	7.48861e-63	1	111
WBGene00003778	nnt-1	3.1191	3.03644e-14	1	3.37256	6.76355e-18	1	2.7945	6.01537e-11	1	111
WBGene00003779	nob-1	3.25434	5.22922e-21	1	3.69722	1.77076e-32	1	3.46061	1.46266e-26	1	111
WBGene00003812	nrf-5	2.51698	6.99058e-11	1	3.34696	5.94892e-24	1	3.1342	1.16642e-20	1	111
WBGene00003828	nuc-1	2.7972	1.17377e-31	1	2.64536	5.64096e-31	1	2.5078	2.83274e-26	1	111
WBGene00003844	odc-1	2.58825	6.74798e-31	1	1.74126	1.99176e-14	1	1.71089	9.63615e-14	1	111
WBGene00003845	odd-1	5.5455	6.43266e-06	1	6.06437	6.1083e-08	1	6.0003	1.76634e-07	1	111
WBGene00003846	odd-2	2.31581	0.000406038	1	4.0811	2.84735e-20	1	3.51187	3.50091e-12	1	111
WBGene00003883	osm-1	1.86478	1.36229e-05	1	3.0848	2.561e-20	1	2.07835	5.66755e-08	1	111
WBGene00003893	ost-1	3.08413	4.28544e-08	1	8.33947	9.43514e-94	1	7.91817	1.4092e-83	1	111
WBGene00003903	pab-2	1.80316	3.4837e-25	1	2.11297	4.25534e-38	1	1.69633	1.7818e-24	1	111
WBGene00003915	pan-1	2.29501	1.24859e-15	1	3.23046	4.67319e-35	1	2.64469	2.75459e-22	1	111
WBGene00003929	pat-2	1.84184	4.74369e-08	1	4.80624	7.16621e-99	1	4.22549	1.39708e-63	1	111
WBGene00003931	pat-4	2.20441	1.10547e-05	1	3.47321	8.5063e-15	1	2.84333	5.28364e-10	1	111
WBGene00003933	pat-9	3.85978	9.14095e-24	1	6.06618	6.0934e-81	1	5.71182	4.05097e-68	1	111
WBGene00003939	pax-3	2.35537	7.15127e-14	1	2.72235	1.46193e-20	1	2.62033	3.79657e-19	1	111
WBGene00003978	pes-4	3.42667	8.5142e-16	1	5.29624	8.89631e-53	1	4.79831	5.1273e-40	1	111
WBGene00004013	pha-4	2.10914	8.41363e-26	1	3.41804	1.32542e-97	1	3.16513	1.36332e-72	1	111
WBGene00004024	php-3	3.76226	1.00747e-15	1	4.55338	8.11045e-27	1	4.48941	2.34924e-26	1	111
WBGene00004025	phy-2	3.07615	3.87168e-22	1	5.42684	1.21741e-94	1	5.08735	3.18741e-80	1	111
WBGene00004031	pis-1	1.41672	5.51914e-18	1	1.66203	1.02258e-31	1	1.43083	3.06775e-22	1	111
WBGene00004037	plc-2	5.01239	0.00156215	1	6.91414	9.76158e-08	1	6.23107	3.10321e-06	1	111
WBGene00004048	plx-2	3.15328	1.16314e-06	1	6.61485	7.26765e-58	1	5.82632	8.32897e-44	1	111
WBGene00004055	pmk-1	1.28644	1.39069e-12	1	1.43546	5.21992e-20	1	1.5448	3.41967e-19	1	111
WBGene00004056	pmk-2	2.03307	3.60307e-13	1	1.30702	5.51112e-06	1	2.38123	1.22992e-20	1	111
WBGene00004057	pmk-3	3.63407	2.21465e-28	1	3.88101	2.63164e-36	1	4.32759	2.7846e-47	1	111
WBGene00004059	pmp-2	3.18522	1.5826e-31	1	3.85837	3.29344e-54	1	3.62815	6.3086e-47	1	111
WBGene00004061	pmp-4	2.46695	0.00145741	1	3.10195	7.3626e-07	1	2.36492	0.0011352	1	111
WBGene00004076	pod-2	2.4944	9.32452e-21	1	4.18788	7.08335e-62	1	3.63774	4.38093e-46	1	111
WBGene00004092	ppt-1	2.16365	9.03726e-05	1	2.55163	6.49088e-07	1	2.5988	4.36656e-07	1	111
WBGene00004130	ketn-1	1.69143	4.53774e-13	1	3.08898	2.17821e-60	1	1.91587	3.78133e-19	1	111
WBGene00004179	prg-2	1.96511	3.41005e-07	1	1.14283	0.00419216	1	2.06873	1.58471e-09	1	111
WBGene00004191	prx-1	1.70578	5.92882e-08	1	1.68514	1.32922e-09	1	1.14488	0.000236033	1	111
WBGene00004193	prx-3	1.52245	2.21234e-05	1	1.47588	1.40819e-05	1	1.29385	0.000176549	1	111
WBGene00004194	prx-5	1.05234	0.00939766	1	1.48882	6.08884e-06	1	1.29251	0.000219956	1	111
WBGene00004195	prx-6	1.63024	7.39517e-09	1	1.34792	8.32778e-07	1	1.01819	0.000524102	1	111
WBGene00004196	prx-11	2.92288	4.87845e-06	1	2.07878	0.000900826	1	2.21087	0.000506813	1	111
WBGene00004197	prx-12	1.57174	3.05761e-05	1	1.73025	2.2105e-07	1	1.24732	0.00109265	1	111
WBGene00004198	prx-13	2.377	1.15939e-06	1	2.33686	2.57846e-07	1	2.28132	1.82413e-06	1	111
WBGene00004210	ptc-3	1.5864	5.16522e-05	1	4.66227	5.9691e-69	1	3.90279	1.28182e-44	1	111
WBGene00004213	ptp-1	1.15618	0.00875405	1	4.31679	7.44542e-74	1	3.8321	1.26404e-51	1	111
WBGene00004225	ptr-11	1.95054	0.00990338	1	3.70468	1.83755e-14	1	3.94058	2.30771e-16	1	111
WBGene00004228	ptr-14	2.24939	0.00843324	1	3.23267	6.19923e-07	1	2.77885	4.65663e-05	1	111
WBGene00004232	ptr-18	2.18279	0.00495205	1	5.59291	5.01201e-30	1	5.73333	3.39962e-31	1	111
WBGene00004237	ptr-23	2.78499	6.74798e-31	1	3.022	1.64167e-40	1	2.68646	3.60582e-29	1	111
WBGene00004254	pxf-1	1.42053	2.19463e-18	1	2.14173	2.47367e-48	1	1.76908	8.14619e-28	1	111
WBGene00004257	pxn-2	4.88622	2.03164e-18	1	6.79969	1.37147e-42	1	6.337	7.45413e-36	1	111
WBGene00004258	pyc-1	2.03305	1.97758e-16	1	1.21966	1.03619e-06	1	1.72694	1.85532e-13	1	111
WBGene00004266	rab-1	2.09701	2.86053e-38	1	3.09115	9.46555e-110	1	2.72011	9.0352e-73	1	111
WBGene00004268	rab-5	1.14179	2.20234e-08	1	2.08272	1.68542e-37	1	1.66046	8.49164e-21	1	111
WBGene00004271	rab-7	1.82772	2.57307e-21	1	2.65692	2.22576e-57	1	2.46155	4.00624e-42	1	111
WBGene00004278	rab-19	2.07483	1.51489e-07	1	2.4728	1.27318e-11	1	2.21384	7.05119e-09	1	111
WBGene00004284	rab-35	1.03347	1.75563e-06	1	1.37156	1.45387e-12	1	1.21168	1.28535e-09	1	111
WBGene00004311	ras-2	2.44826	0.000464873	1	4.72762	1.52916e-21	1	4.61475	8.41785e-23	1	111
WBGene00004321	rcn-1	2.32295	1.37148e-09	1	2.57278	5.97195e-13	1	2.44672	5.79516e-12	1	111
WBGene00004357	rho-1	1.32218	1.98433e-12	1	2.11926	1.08716e-32	1	1.70912	1.72642e-20	1	111
WBGene00004363	ric-3	1.60034	0.000525092	1	3.78246	4.87081e-33	1	3.44311	2.39964e-25	1	111
WBGene00004369	rig-1	1.08527	7.73715e-05	1	3.09509	9.60155e-60	1	2.50048	3.16931e-30	1	111
WBGene00004372	rig-5	2.18232	2.46578e-05	1	3.78881	1.27318e-23	1	3.34281	5.59607e-16	1	111
WBGene00004373	rme-1	1.74761	2.19694e-23	1	2.3114	2.79339e-60	1	2.13951	1.54404e-46	1	111
WBGene00004423	rpl-11.2	1.12203	0.000357152	1	3.01219	6.20405e-28	1	2.55777	1.24264e-19	1	111
WBGene00004438	rpl-25.1	1.34965	1.59154e-08	1	2.97694	4.66826e-58	1	2.84013	5.63594e-50	1	111
WBGene00004758	sek-1	1.5454	2.32771e-10	1	2.81392	1.42479e-48	1	2.2617	2.28435e-28	1	111
WBGene00004789	sgk-1	4.99855	9.94012e-05	1	7.11176	1.12092e-10	1	6.68628	2.08264e-09	1	111
WBGene00004825	skr-19	1.01819	0.000522598	1	1.91601	1.81158e-16	1	1.71425	2.32134e-13	1	111
WBGene00004827	skr-21	2.37255	4.68962e-12	1	3.08563	1.93451e-22	1	3.08122	3.54468e-22	1	111
WBGene00004855	sma-1	1.50984	1.02229e-29	1	3.04165	9.76901e-123	1	2.13757	1.88139e-63	1	111
WBGene00004875	smd-1	4.48921	7.51005e-32	1	5.50579	6.6983e-59	1	5.1489	4.87729e-49	1	111
WBGene00004894	sms-3	1.11506	0.00362769	1	1.48839	7.26122e-06	1	1.43837	1.08429e-05	1	111
WBGene00004949	sox-2	4.2932	2.68996e-38	1	5.90143	2.9104e-99	1	5.25683	6.39389e-73	1	111
WBGene00004951	spc-1	1.00728	6.94054e-05	1	2.05974	7.22928e-19	1	1.33883	1.61166e-08	1	111
WBGene00004995	spp-10	3.29098	2.50042e-13	1	3.92808	3.05235e-20	1	4.15631	1.36131e-22	1	111
WBGene00005000	spp-15	5.78319	0.000356205	1	9.87226	1.45407e-15	1	9.46909	4.60024e-14	1	111
WBGene00005018	sqt-3	4.7902	1.92095e-32	1	9.69406	4.19779e-185	1	8.95442	5.6512e-150	1	111
WBGene00005022	sqv-4	2.2393	5.89667e-06	1	3.61971	2.45128e-19	1	3.51333	1.14222e-19	1	111
WBGene00005026	sqv-8	1.04588	0.000635187	1	1.73898	3.92859e-12	1	1.46868	1.05016e-08	1	111
WBGene00006062	stn-1	1.56358	0.000422116	1	3.27228	1.08469e-28	1	2.95083	1.19229e-20	1	111
WBGene00006063	sto-1	2.82878	3.16328e-40	1	3.76833	3.16525e-76	1	3.50124	7.47144e-65	1	111
WBGene00006321	sup-12	4.18647	1.59362e-10	1	6.99092	6.50159e-40	1	6.71707	7.05812e-37	1	111
WBGene00006331	sup-26	2.04067	1.82428e-23	1	2.64178	1.28092e-42	1	2.32176	4.0291e-33	1	111
WBGene00006342	sup-37	1.49785	3.85807e-11	1	3.58126	4.6124e-82	1	3.18587	6.77161e-61	1	111
WBGene00006365	syg-1	1.78121	0.0067017	1	5.50279	3.43935e-44	1	4.74635	3.98489e-29	1	111
WBGene00006366	sym-1	4.84612	1.4411e-102	1	6.77769	1.73009e-239	1	6.37055	3.4567e-208	1	111
WBGene00006367	sym-2	2.96605	6.7656e-09	1	6.21687	2.6049e-63	1	6.02051	2.97892e-57	1	111
WBGene00006379	sys-1	1.34535	7.17528e-13	1	1.44337	1.34431e-17	1	1.13957	9.41191e-10	1	111
WBGene00006380	tab-1	4.41118	6.16773e-06	1	5.18938	5.34326e-10	1	5.06582	1.11218e-08	1	111
WBGene00006404	tag-10	4.71149	2.8199e-17	1	5.32645	7.51924e-25	1	5.25038	1.34923e-23	1	111
WBGene00006405	itsn-1	1.0852	1.79367e-06	1	1.4913	1.42217e-12	1	1.25668	4.40694e-09	1	111
WBGene00006416	sams-5	1.36596	3.37104e-09	1	1.37367	2.72281e-11	1	1.28971	1.43539e-09	1	111
WBGene00006423	asd-2	2.46752	2.0649e-22	1	4.43243	1.12803e-102	1	3.85206	7.90397e-72	1	111
WBGene00006424	ctbp-1	3.37192	2.33918e-05	1	6.32783	2.63632e-26	1	5.48574	9.10403e-19	1	111
WBGene00006430	tag-51	1.01691	0.00582862	1	1.23748	6.1372e-05	1	1.1958	0.000175729	1	111
WBGene00006476	rhgf-2	1.47815	0.00148562	1	5.73672	9.43514e-94	1	5.31916	2.44014e-77	1	111
WBGene00006508	tag-163	1.09281	1.00834e-06	1	2.33711	3.32841e-37	1	1.98028	3.0378e-25	1	111
WBGene00006538	tbb-4	7.83563	7.83777e-09	1	10.8635	7.82258e-19	1	10.0271	7.36388e-16	1	111
WBGene00006543	tbx-2	4.19865	2.57133e-31	1	5.55652	1.09538e-64	1	5.26286	2.48533e-57	1	111
WBGene00006544	tbx-7	3.04104	3.23948e-05	1	3.5255	2.53868e-08	1	3.23165	4.12552e-06	1	111
WBGene00006575	tir-1	2.28542	5.60862e-22	1	2.51554	6.57037e-31	1	2.87958	3.20548e-40	1	111
WBGene00006580	tlp-1	1.40855	3.73215e-09	1	2.84958	7.17654e-54	1	2.20316	7.87755e-27	1	111
WBGene00006592	dpy-31	2.85658	2.26738e-14	1	3.46075	2.27195e-26	1	3.31447	1.34998e-23	1	111
WBGene00006603	tps-2	2.03471	1.65091e-18	1	2.12877	3.23239e-22	1	1.6359	1.1377e-12	1	111
WBGene00006626	tsn-1	1.97503	2.75665e-31	1	2.65934	5.98344e-75	1	2.27699	7.8602e-51	1	111
WBGene00006635	tsp-9	1.86509	3.98106e-17	1	2.08567	1.35652e-28	1	1.96497	3.72381e-21	1	111
WBGene00006643	tsp-17	2.51636	4.98604e-05	1	4.41175	8.53423e-22	1	3.86768	7.88815e-16	1	111
WBGene00006652	ttx-1	6.82087	1.77838e-06	1	10.2114	1.20338e-16	1	9.81073	3.21417e-15	1	111
WBGene00006714	ubc-19	1.4065	0.00299047	1	1.68793	5.0538e-05	1	1.36776	0.00173417	1	111
WBGene00006745	unc-5	1.61476	2.54719e-15	1	2.96061	3.18725e-62	1	2.52456	1.50879e-43	1	111
WBGene00006746	unc-6	1.88598	8.59564e-18	1	2.72111	8.04039e-51	1	2.44878	1.47264e-33	1	111
WBGene00006754	unc-15	2.80068	0.00430231	1	8.63866	4.24896e-44	1	7.79334	3.42368e-35	1	111
WBGene00006759	unc-22	2.69808	0.000690489	1	5.87392	6.57464e-27	1	4.38959	4.22642e-14	1	111
WBGene00006760	unc-23	4.46399	0.00116285	1	7.66636	1.44391e-12	1	7.73383	2.30958e-12	1	111
WBGene00006769	unc-33	1.43167	4.58621e-09	1	2.06095	6.2323e-19	1	1.26042	2.06825e-07	1	111
WBGene00006771	tln-1	1.66271	5.05187e-06	1	3.07411	7.5758e-20	1	2.32782	9.84975e-12	1	111
WBGene00006772	unc-36	2.09789	0.00161162	1	4.47087	3.40397e-29	1	3.66118	1.39453e-16	1	111
WBGene00006775	unc-39	4.35242	3.57132e-16	1	4.69065	7.49568e-21	1	4.64348	1.12402e-20	1	111
WBGene00006787	unc-52	1.22787	0.00458427	1	5.72074	6.33436e-108	1	4.86201	3.60328e-72	1	111
WBGene00006801	unc-68	1.80307	2.14278e-16	1	3.46269	1.44181e-97	1	2.08463	1.36887e-25	1	111
WBGene00006807	unc-75	4.05512	0.00377117	1	8.21585	2.0093e-14	1	7.36509	2.00923e-11	1	111
WBGene00006814	unc-82	1.2008	0.000453572	1	3.38526	4.63531e-51	1	2.25973	1.49481e-17	1	111
WBGene00006815	unc-83	1.11144	0.000139341	1	2.87192	1.3545e-29	1	2.37842	5.83536e-20	1	111
WBGene00006816	unc-84	1.15442	1.85722e-05	1	1.41558	3.65294e-08	1	1.08036	3.28089e-05	1	111
WBGene00006820	unc-89	2.19131	7.67309e-08	1	5.04147	7.79005e-62	1	3.89585	1.03279e-33	1	111
WBGene00006827	unc-98	1.66656	0.00432055	1	3.55312	2.16377e-18	1	2.97503	1.24436e-12	1	111
WBGene00006830	unc-103	1.50967	0.0023656	1	2.86897	3.41594e-15	1	2.12129	1.17774e-07	1	111
WBGene00006836	unc-112	1.10503	2.69137e-11	1	2.22263	4.31738e-57	1	1.92432	7.7344e-45	1	111
WBGene00006840	unc-116	1.51829	1.70387e-24	1	2.47384	1.78955e-90	1	1.80987	1.57401e-36	1	111
WBGene00006844	unc-120	2.51781	3.75171e-09	1	4.46172	5.39103e-37	1	3.69075	1.29105e-23	1	111
WBGene00006853	unc-130	2.21508	1.99793e-10	1	3.19468	5.69479e-26	1	2.95998	1.1978e-21	1	111
WBGene00006870	vab-3	4.95366	7.95672e-21	1	6.67576	3.10392e-48	1	6.24894	1.42635e-40	1	111
WBGene00006873	vab-7	2.53234	1.03889e-07	1	2.78069	1.00961e-11	1	2.40281	1.48379e-08	1	111
WBGene00006874	vab-8	1.02345	1.16665e-05	1	1.70222	8.47409e-23	1	1.46876	1.5617e-13	1	111
WBGene00006876	vab-10	2.44597	8.67885e-41	1	4.84095	8.28155e-200	1	3.7492	9.67582e-113	1	111
WBGene00006881	vab-15	2.88976	2.09823e-08	1	3.75767	4.57898e-19	1	3.55537	7.71567e-16	1	111
WBGene00006882	vab-19	1.70694	0.000773306	1	3.9929	3.20358e-24	1	3.35251	3.60855e-16	1	111
WBGene00006893	spon-1	2.10641	2.87587e-08	1	3.48396	1.41298e-27	1	3.40145	2.23673e-26	1	111
WBGene00006942	wrk-1	3.14672	2.9159e-19	1	5.15668	9.64123e-71	1	4.46243	1.22896e-44	1	111
WBGene00006945	wars-1	1.31755	1.13411e-05	1	2.33124	3.98738e-21	1	1.94065	2.7342e-14	1	111
WBGene00006956	wrt-10	4.21926	2.19489e-42	1	6.36714	7.10252e-122	1	6.1412	5.26019e-105	1	111
WBGene00006963	xpa-1	1.21411	0.00228867	1	1.28067	0.000165098	1	1.16919	0.000774057	1	111
WBGene00006986	zip-1	4.69733	5.60774e-09	1	4.8272	1.47088e-10	1	4.24984	7.97931e-08	1	111
WBGene00007044	cpna-5	2.18015	0.00165105	1	5.19188	1.03764e-29	1	4.62594	5.37809e-23	1	111
WBGene00007055	tag-196	2.06806	8.11566e-09	1	3.85602	2.83249e-34	1	3.59334	4.32828e-29	1	111
WBGene00007103	crm-1	1.5812	2.46279e-09	1	1.48292	1.36682e-08	1	1.45622	7.35198e-09	1	111
WBGene00007121	B0250.4	2.04093	7.62698e-13	1	2.85918	4.38148e-32	1	2.35401	3.67328e-20	1	111
WBGene00007130	B0272.4	4.26048	1.79665e-14	1	4.67388	4.18706e-20	1	3.93133	2.22686e-11	1	111
WBGene00007139	mnp-1	2.75501	1.00028e-68	1	3.49746	2.94518e-133	1	3.33969	1.16612e-113	1	111
WBGene00007146	B0334.6	2.05025	0.00463428	1	2.55535	2.16917e-05	1	2.98931	4.04963e-07	1	111
WBGene00007150	acly-2	2.03148	3.51076e-09	1	2.30264	2.29338e-14	1	3.08706	1.16056e-27	1	111
WBGene00007175	B0395.3	1.00897	0.00314684	1	2.01926	1.97334e-12	1	1.36428	8.63999e-06	1	111
WBGene00007189	B0491.1	1.13218	0.0023719	1	2.17482	4.78511e-14	1	1.48923	9.36684e-06	1	111
WBGene00007228	acs-7	4.89104	3.04127e-15	1	5.56183	2.78518e-22	1	4.85719	1.90872e-15	1	111
WBGene00007236	C01G10.9	1.34169	1.04265e-06	1	1.24579	3.23227e-07	1	1.40344	1.10423e-08	1	111
WBGene00007257	C01H6.8	2.99079	9.96622e-05	1	4.85469	2.36215e-16	1	4.91566	1.79849e-16	1	111
WBGene00007266	C03A3.1	3.15711	4.74035e-06	1	5.92721	1.53538e-31	1	5.31826	7.27207e-24	1	111
WBGene00007303	rnh-1.3	6.70309	1.7689e-20	1	6.56478	7.99658e-21	1	3.70072	1.43475e-05	1	111
WBGene00007317	C05A9.2	3.19762	2.95491e-22	1	4.92035	1.99324e-68	1	4.24021	2.85786e-44	1	111
WBGene00007321	C05B5.4	1.34344	0.000193535	1	1.53165	3.20463e-07	1	1.56583	5.38026e-07	1	111
WBGene00007351	C05G5.5	1.83097	0.000773306	1	2.74492	4.56362e-10	1	2.14597	1.4015e-05	1	111
WBGene00007367	nhr-150	5.76281	0.00044042	1	7.45348	9.28186e-09	1	6.93574	2.87909e-07	1	111
WBGene00007372	C06B8.7	3.1445	1.55557e-62	1	3.762	7.1357e-106	1	2.98951	6.22211e-60	1	111
WBGene00007384	swt-3	4.1938	5.04166e-19	1	4.65456	1.41625e-26	1	3.97713	2.69959e-17	1	111
WBGene00007395	dcar-1	1.69057	0.000350137	1	2.95559	4.54437e-17	1	2.51451	3.48369e-10	1	111
WBGene00007402	ugt-60	4.30714	0.00159596	1	7.29169	2.70198e-11	1	6.71091	1.69861e-09	1	111
WBGene00007463	C08H9.2	1.01482	0.000361001	1	1.53443	7.83855e-09	1	1.21082	6.77951e-06	1	111
WBGene00007479	C09F9.2	5.69511	1.44339e-53	1	7.85941	1.22982e-113	1	7.35336	3.2726e-97	1	111
WBGene00007555	dohh-1	1.28508	5.20143e-05	1	1.58354	1.64107e-08	1	1.76824	5.42328e-10	1	111
WBGene00007557	C14A4.6	4.36292	0.00139648	1	5.33569	4.14905e-06	1	5.55847	1.85571e-06	1	111
WBGene00007587	C14C10.4	1.30027	5.01976e-10	1	1.97714	4.43131e-30	1	1.5805	3.59038e-17	1	111
WBGene00007591	C14H10.1	1.57225	0.00558607	1	3.79498	5.00381e-25	1	3.26916	9.53651e-17	1	111
WBGene00007592	C14H10.2	1.94097	9.62692e-13	1	3.11861	4.22958e-40	1	2.53801	1.29183e-23	1	111
WBGene00007650	ugt-23	1.23289	0.000141659	1	1.40994	1.11741e-06	1	1.08095	0.000460944	1	111
WBGene00007652	C17G1.5	1.17202	0.00511733	1	3.00162	1.1553e-22	1	2.05038	2.99922e-09	1	111
WBGene00007680	maa-1	2.09716	0.000157658	1	2.04594	7.87941e-05	1	1.95717	0.000336141	1	111
WBGene00007720	C25D7.10	1.61737	0.0023656	1	2.06133	7.59012e-06	1	1.66255	0.000958467	1	111
WBGene00007750	syg-2	1.14492	0.00053992	1	4.13051	2.50437e-88	1	3.47543	6.04666e-56	1	111
WBGene00007753	C27A7.1	1.48664	0.000108679	1	1.3923	3.7466e-05	1	1.11888	0.00304764	1	111
WBGene00007776	dmd-4	4.14636	0.00325232	1	5.78597	3.51361e-07	1	5.32968	8.4268e-06	1	111
WBGene00007778	C27D8.2	3.54318	4.22258e-09	1	2.25996	0.00240508	1	3.18685	6.4207e-07	1	111
WBGene00007779	C27D8.3	4.91374	9.52014e-105	1	1.59648	7.18673e-09	1	3.53058	5.49005e-49	1	111
WBGene00007799	nrx-1	1.16642	0.00813142	1	2.1057	6.77141e-10	1	2.17287	4.21427e-10	1	111
WBGene00007863	C32C4.3	2.2845	0.00531938	1	3.44217	5.62414e-08	1	3.4264	1.11273e-07	1	111
WBGene00007899	C33D9.5	2.50891	9.35954e-08	1	4.22988	2.57378e-28	1	3.4189	3.50232e-17	1	111
WBGene00007900	C33D9.6	1.75741	4.28836e-07	1	3.89095	8.32239e-46	1	3.48104	3.91043e-34	1	111
WBGene00007904	C33G3.4	1.82624	4.358e-21	1	1.736	6.62545e-24	1	1.49773	1.06035e-16	1	111
WBGene00007934	C34E7.4	3.5076	1.97718e-65	1	3.92465	1.37745e-97	1	3.50882	2.38674e-69	1	111
WBGene00007953	hda-11	3.6773	0.00230791	1	4.07877	9.12505e-05	1	4.61918	3.91735e-06	1	111
WBGene00007982	pxd-1	1.97504	4.80707e-13	1	2.36679	5.26287e-21	1	2.31164	9.14784e-20	1	111
WBGene00007983	C36E8.4	1.8813	0.00190329	1	3.84187	1.49845e-18	1	3.48353	1.88873e-13	1	111
WBGene00007984	irx-1	2.73934	2.80112e-21	1	3.87427	7.38315e-58	1	3.49913	6.58809e-42	1	111
WBGene00008019	C38H2.2	2.29396	2.74241e-07	1	4.37929	3.55482e-40	1	3.58651	4.24525e-22	1	111
WBGene00008102	C44H9.7	5.61067	0.00064458	1	9.48594	2.88452e-14	1	8.93174	1.38441e-12	1	111
WBGene00008205	sams-1	4.55637	2.359e-10	1	7.70334	2.08382e-39	1	6.84929	5.74104e-31	1	111
WBGene00008314	C54G4.4	2.55353	5.29485e-05	1	3.20963	2.84085e-09	1	2.49964	2.25333e-05	1	111
WBGene00008424	D2045.7	1.35552	0.000426608	1	1.77433	5.23353e-10	1	1.91335	2.66476e-11	1	111
WBGene00008426	D2045.9	1.92395	2.64863e-18	1	2.97519	6.39111e-58	1	2.67538	1.00367e-41	1	111
WBGene00008510	lipl-7	2.28619	2.955e-12	1	2.34879	3.61975e-14	1	2.39107	1.3578e-14	1	111
WBGene00008546	F07A11.2	2.48336	4.06967e-18	1	3.38975	1.29758e-38	1	3.63085	2.33854e-45	1	111
WBGene00008563	F07H5.13	2.09981	3.70365e-07	1	3.53854	3.20414e-21	1	3.0925	3.96135e-16	1	111
WBGene00008564	acox-1	3.76073	1.99235e-24	1	4.05059	2.95492e-32	1	3.50656	5.97313e-22	1	111
WBGene00008622	F09C8.2	1.9736	1.6606e-26	1	2.5203	9.85847e-49	1	2.10952	9.52722e-33	1	111
WBGene00008655	lips-3	3.3383	0.00259394	1	5.62439	3.8577e-12	1	5.17557	4.89818e-10	1	111
WBGene00008669	acs-14	5.23428	2.47152e-28	1	5.94349	4.25143e-42	1	5.36084	6.67425e-33	1	111
WBGene00008681	scrm-4	2.19165	0.00363111	1	2.91023	1.05654e-06	1	3.52125	8.15448e-10	1	111
WBGene00008706	gba-3	1.77424	0.000694024	1	2.41008	1.55465e-07	1	1.99579	4.7237e-05	1	111
WBGene00008719	ttr-52	6.32558	6.47054e-06	1	7.40711	8.3989e-09	1	7.02466	7.10308e-08	1	111
WBGene00008760	F13E9.11	1.90286	9.91335e-09	1	5.38267	5.57822e-127	1	5.0434	7.80867e-104	1	111
WBGene00008779	F14B4.1	2.06954	5.42178e-12	1	4.62134	6.20317e-100	1	4.41442	1.96538e-84	1	111
WBGene00008970	F20C5.5	2.67092	0.00606571	1	5.20227	7.7813e-15	1	4.55989	9.75471e-10	1	111
WBGene00008990	smgl-1	1.69806	8.98566e-15	1	2.13781	8.1958e-28	1	1.94645	1.42344e-20	1	111
WBGene00009014	F21D5.9	3.85886	0.000739968	1	5.63412	1.50163e-09	1	5.71972	1.34883e-09	1	111
WBGene00009023	F21G4.1	2.53741	0.00190531	1	4.48844	1.40348e-16	1	3.71199	3.46185e-10	1	111
WBGene00009042	F22B5.4	4.97233	0.00715017	1	6.9601	1.63447e-07	1	6.44107	3.50322e-06	1	111
WBGene00009048	cth-1	2.61434	9.88026e-10	1	3.76777	9.7996e-24	1	3.63691	1.91632e-21	1	111
WBGene00009089	jmjd-3.2	1.89374	2.02686e-20	1	2.02872	9.83487e-27	1	1.68155	1.75009e-17	1	111
WBGene00009156	clec-196	1.9644	1.37494e-05	1	1.79142	2.73038e-05	1	2.46768	4.26021e-09	1	111
WBGene00009190	F27D4.6	2.57327	9.40382e-10	1	4.29495	2.67068e-39	1	4.01388	1.15576e-29	1	111
WBGene00009220	F28D9.4	1.54731	7.31677e-05	1	1.90396	1.07286e-08	1	1.46549	4.81969e-05	1	111
WBGene00009306	F32A7.5	1.75159	0.0062759	1	4.99666	2.83737e-31	1	4.92149	2.58271e-31	1	111
WBGene00009342	fasn-1	4.34827	4.87983e-119	1	6.13445	1.52277e-279	1	5.54222	5.27222e-217	1	111
WBGene00009343	F32H2.6	3.9568	1.12054e-07	1	5.29126	6.34081e-17	1	5.32266	2.86163e-17	1	111
WBGene00009361	F33E2.5	2.05069	7.27938e-25	1	2.73586	3.94396e-51	1	2.26601	1.7343e-33	1	111
WBGene00009371	F33H2.8	3.2803	0.000986554	1	5.61395	2.18835e-14	1	5.82984	9.47614e-16	1	111
WBGene00009373	F34D10.3	2.26456	1.6767e-05	1	2.62245	6.81152e-09	1	2.14996	1.71293e-05	1	111
WBGene00009375	F34D10.6	1.64897	0.00424357	1	2.1865	4.83744e-06	1	2.03598	4.04075e-05	1	111
WBGene00009483	F36G3.2	1.69234	1.33899e-09	1	1.36529	5.30257e-06	1	1.11145	0.000892896	1	111
WBGene00009511	F37H8.2	5.6874	0.000874437	1	6.49758	1.68107e-06	1	5.6729	0.000131638	1	111
WBGene00009514	F37H8.5	2.20996	1.03942e-12	1	3.18779	1.66589e-34	1	3.08209	1.78931e-31	1	111
WBGene00009558	F39B2.8	1.66752	0.000180468	1	2.52689	9.22384e-14	1	2.65236	1.50404e-14	1	111
WBGene00009582	F40F9.5	1.17352	0.00272415	1	2.78119	2.29341e-24	1	2.61503	1.03769e-18	1	111
WBGene00009628	tatn-1	2.98085	1.85299e-09	1	2.50475	1.43742e-06	1	2.63129	7.92101e-07	1	111
WBGene00009653	F43D9.1	1.8996	0.000753898	1	7.29231	3.47883e-110	1	6.58672	1.38902e-86	1	111
WBGene00009657	F43G6.4	3.23105	2.24946e-18	1	4.51911	3.17544e-47	1	4.47729	3.54851e-45	1	111
WBGene00009675	F44A6.3	2.55979	0.00131392	1	2.9885	1.51753e-05	1	2.98458	1.41439e-05	1	111
WBGene00009698	F44F1.6	2.41255	4.02193e-15	1	2.64623	1.12904e-20	1	2.6927	4.16816e-21	1	111
WBGene00009706	F44G3.2	5.29951	4.45554e-16	1	8.02414	2.13756e-43	1	8.05866	2.39021e-43	1	111
WBGene00009717	dep-1	1.06359	4.07085e-05	1	3.76277	1.11938e-94	1	3.22959	5.50972e-63	1	111
WBGene00009729	F45E10.2	1.33234	0.000173631	1	1.013	0.00308272	1	1.14235	0.000413423	1	111
WBGene00009741	drr-1	2.25184	1.80156e-06	1	2.75783	2.76875e-09	1	2.42662	4.20369e-08	1	111
WBGene00009743	sptf-1	2.57668	4.09498e-26	1	2.9138	9.98659e-40	1	2.75228	2.296e-33	1	111
WBGene00009827	hmg-6	5.5028	0.000740603	1	7.46139	8.58913e-09	1	7.33735	2.59613e-08	1	111
WBGene00009861	fbxb-8	2.21398	7.53532e-07	1	1.39327	0.00134488	1	2.41135	9.91657e-11	1	111
WBGene00009864	F49B2.4	2.64499	0.00233944	1	2.66254	0.000937591	1	3.08251	0.000103333	1	111
WBGene00009897	F49E12.1	3.80434	0.00939766	1	5.16279	1.41918e-05	1	4.7342	0.000103866	1	111
WBGene00009899	efl-3	3.97548	1.31945e-64	1	5.0273	2.01958e-120	1	4.68923	2.08809e-100	1	111
WBGene00009926	noah-2	2.04634	8.43104e-16	1	5.06613	2.30825e-109	1	4.63471	7.49827e-93	1	111
WBGene00009945	bath-38	2.08812	1.81065e-15	1	1.35387	1.58676e-07	1	1.02927	0.000132148	1	111
WBGene00010033	F54B11.10	4.74944	0.00306193	1	7.15088	2.00222e-08	1	7.20639	2.40822e-08	1	111
WBGene00010063	dhrs-4	3.25627	3.16568e-09	1	3.22134	4.65289e-09	1	3.06083	6.76415e-09	1	111
WBGene00010131	F55H2.5	1.40888	1.52125e-05	1	2.01424	1.40347e-14	1	1.89782	9.96435e-12	1	111
WBGene00010177	F57A8.1	1.78473	2.26261e-18	1	3.45375	3.62894e-101	1	3.25303	7.36318e-67	1	111
WBGene00010221	F57G12.1	1.66475	2.94702e-17	1	3.15656	1.16675e-74	1	2.63951	1.7235e-47	1	111
WBGene00010266	dct-18	3.13254	6.55814e-14	1	6.06379	5.27588e-77	1	5.50602	5.47282e-60	1	111
WBGene00010291	F58H10.1	2.79272	0.00718549	1	4.20807	9.82443e-08	1	4.1119	3.1049e-07	1	111
WBGene00010310	F59B2.8	1.42297	0.000679267	1	2.78724	6.70579e-19	1	2.47432	4.03146e-14	1	111
WBGene00010317	idh-1	1.72727	1.29978e-08	1	2.65328	5.05309e-20	1	2.61192	1.15568e-19	1	111
WBGene00010336	F59F4.1	3.07127	1.73218e-10	1	3.91613	6.07379e-23	1	3.17497	1.47939e-12	1	111
WBGene00010337	F59F4.2	1.49283	3.68511e-10	1	2.69893	1.09194e-40	1	2.19251	1.83461e-20	1	111
WBGene00010386	H12D21.10	2.10989	1.41538e-06	1	3.26313	3.12686e-22	1	2.62557	4.24985e-10	1	111
WBGene00010407	H19N07.3	1.13794	0.00423652	1	1.3714	6.53262e-05	1	1.80945	2.15659e-08	1	111
WBGene00010550	K04B12.2	1.29141	8.51839e-13	1	1.79995	1.25513e-35	1	1.43661	4.42091e-18	1	111
WBGene00010558	ptp-4	2.85186	1.01864e-11	1	4.49801	3.69118e-40	1	4.17284	8.1888e-33	1	111
WBGene00010585	K05C4.9	1.88309	4.36987e-12	1	1.47586	1.4611e-08	1	1.62616	3.30748e-09	1	111
WBGene00010610	K07A1.3	1.82337	0.00306621	1	2.74491	4.46862e-09	1	2.72426	1.99567e-08	1	111
WBGene00010628	ceeh-2	2.26787	0.000540858	1	2.01749	0.000533096	1	2.53232	4.88834e-06	1	111
WBGene00010701	ent-2	1.13382	8.13863e-05	1	2.0826	1.4041e-15	1	1.72606	6.59508e-11	1	111
WBGene00010727	K09G1.1	2.11128	0.000655897	1	6.49135	1.4322e-67	1	6.05362	3.24315e-57	1	111
WBGene00010740	K10D3.6	3.67978	0.00025523	1	5.40754	2.20726e-10	1	3.72013	8.29069e-05	1	111
WBGene00010755	vglu-2	1.49462	0.000125095	1	2.78793	1.26251e-21	1	2.32281	1.31192e-13	1	111
WBGene00010756	K10G9.2	3.74229	1.49484e-24	1	1.78999	7.7073e-05	1	1.50733	0.00162931	1	111
WBGene00010757	pad-2	1.88659	5.17235e-17	1	1.10657	8.29022e-06	1	1.22255	1.1047e-07	1	111
WBGene00010792	K12G11.6	2.50995	0.00138166	1	3.06182	4.08352e-07	1	2.70476	4.53442e-05	1	111
WBGene00010796	M01A8.2	1.96738	0.00252505	1	4.62211	3.95265e-31	1	3.57156	6.53629e-15	1	111
WBGene00010803	M01B2.10	1.41602	0.00126187	1	2.64413	1.15241e-14	1	2.03817	3.25168e-09	1	111
WBGene00010868	somi-1	2.6756	1.73486e-29	1	4.77703	6.70239e-131	1	4.33319	1.06735e-95	1	111
WBGene00010870	M05B5.2	3.00228	3.81654e-07	1	6.00697	1.68765e-43	1	5.34283	5.3686e-32	1	111
WBGene00010877	lact-4	2.65211	2.71093e-08	1	2.37603	3.84737e-07	1	3.66765	4.19066e-16	1	111
WBGene00010893	cutl-9	2.71977	0.000152971	1	5.34338	2.1062e-33	1	5.07724	2.05971e-29	1	111
WBGene00010925	M153.2	2.98793	3.5117e-10	1	4.43856	5.33876e-30	1	3.83964	6.7043e-20	1	111
WBGene00010928	clec-258	6.11555	1.66362e-05	1	8.58237	5.05835e-12	1	8.36328	2.8992e-11	1	111
WBGene00010976	R02D5.1	1.15021	1.62703e-07	1	2.02432	2.39812e-30	1	1.89527	1.04225e-25	1	111
WBGene00011003	R04B5.5	1.57609	0.000384232	1	1.6916	1.29478e-05	1	1.4579	0.00164561	1	111
WBGene00011033	R05D11.5	1.30004	0.000702265	1	1.94687	2.26729e-09	1	1.84269	6.05648e-08	1	111
WBGene00011059	R06C1.4	1.14743	3.4168e-05	1	1.87207	7.79634e-15	1	1.67633	2.96413e-11	1	111
WBGene00011088	R07B7.4	2.04015	0.0085751	1	1.84049	0.0095845	1	2.64216	2.63361e-05	1	111
WBGene00011089	kmo-1	2.2349	0.0002399	1	3.04676	1.98421e-10	1	2.99878	4.26709e-09	1	111
WBGene00011101	R07D5.2	1.4545	0.00205069	1	1.32838	0.000764942	1	1.1727	0.00750191	1	111
WBGene00011102	R07E3.1	4.43125	0.00111555	1	7.42242	9.11272e-12	1	6.67643	2.48595e-09	1	111
WBGene00011105	R07E3.4	3.04928	2.44203e-05	1	3.66149	1.15921e-08	1	2.91436	2.35647e-05	1	111
WBGene00011175	R09E10.5	4.06289	5.27563e-07	1	9.16843	9.89952e-50	1	8.42725	3.28519e-41	1	111
WBGene00011181	R09H10.3	1.85268	0.000120328	1	2.34028	1.94723e-08	1	1.85445	8.47386e-05	1	111
WBGene00011305	R186.1	4.43974	0.00783926	1	4.95205	0.00066202	1	4.54494	0.00268744	1	111
WBGene00011328	T01D3.3	1.88916	0.00140711	1	5.11324	2.04537e-44	1	4.72741	4.2246e-36	1	111
WBGene00011345	dma-1	3.16605	0.00134818	1	7.5089	7.34638e-28	1	6.69377	1.44687e-21	1	111
WBGene00011383	T02E9.5	5.14188	1.20861e-27	1	7.63576	5.82141e-74	1	7.2418	1.792e-65	1	111
WBGene00011391	mrps-12	1.57457	3.08748e-05	1	2.24184	1.16055e-12	1	2.02043	8.5529e-10	1	111
WBGene00011392	sbt-1	3.74225	2.37046e-07	1	4.37405	5.54408e-10	1	3.62103	1.78478e-07	1	111
WBGene00011393	T03D8.6	1.39355	0.000431963	1	3.65818	1.70005e-41	1	2.85672	1.57049e-21	1	111
WBGene00011409	T04A8.7	1.27513	1.06413e-05	1	2.1482	6.92928e-19	1	1.73459	3.00523e-12	1	111
WBGene00011474	aldo-1	1.8438	1.23143e-05	1	1.83555	6.45734e-06	1	1.63593	8.03849e-05	1	111
WBGene00011480	enpl-1	1.26175	1.8017e-13	1	2.66307	3.7622e-65	1	2.46708	1.7764e-55	1	111
WBGene00011498	T05G5.1	2.17479	4.95495e-07	1	2.30282	1.20758e-08	1	1.85135	1.01532e-05	1	111
WBGene00011508	T05H10.3	1.60437	0.000307419	1	5.03402	2.2349e-74	1	4.61449	1.187e-58	1	111
WBGene00011531	rsbp-1	1.69128	4.43498e-05	1	4.10162	8.37108e-53	1	3.54276	1.22931e-35	1	111
WBGene00011563	jmjd-4	2.35816	0.00255525	1	3.02911	3.96889e-06	1	2.09699	0.00488647	1	111
WBGene00011564	ugt-50	4.17872	8.47281e-20	1	6.24833	8.14291e-56	1	5.69637	3.43654e-42	1	111
WBGene00011613	T08D2.8	2.74846	0.000774112	1	3.14624	5.99956e-06	1	2.86497	0.000105652	1	111
WBGene00011665	T09F5.1	3.87946	0.00904119	1	7.19868	4.57165e-11	1	6.73411	1.67267e-09	1	111
WBGene00011688	T10C6.6	1.43368	0.0075731	1	2.20198	4.29609e-06	1	1.79835	0.000284734	1	111
WBGene00011698	cyp-34A1	4.81313	0.00228068	1	5.41537	9.16064e-05	1	5.41222	0.000131439	1	111
WBGene00011737	sqst-1	2.51742	2.23558e-46	1	3.53524	3.45422e-140	1	3.45433	1.83094e-112	1	111
WBGene00011739	T12G3.4	1.26342	1.30254e-05	1	2.87147	1.2119e-38	1	2.58868	3.72229e-34	1	111
WBGene00011755	T13H5.1	1.76193	0.00806999	1	4.26343	7.38395e-25	1	3.71757	4.93038e-16	1	111
WBGene00011760	T13H5.6	1.32502	0.00141915	1	4.12125	1.12801e-50	1	3.79202	2.46224e-40	1	111
WBGene00011821	cdf-2	1.97032	0.000187753	1	2.9398	1.67043e-11	1	2.27451	3.15995e-06	1	111
WBGene00011830	cyp-29A2	1.48777	0.00213331	1	2.35558	1.25699e-09	1	2.38386	6.83745e-10	1	111
WBGene00011831	T19B10.2	2.24076	3.95638e-39	1	3.52643	1.69105e-120	1	3.00394	1.72906e-79	1	111
WBGene00011850	T20B3.1	3.29783	1.42059e-19	1	3.57695	3.68588e-25	1	3.51391	5.06639e-22	1	111
WBGene00011869	dod-6	2.34098	0.0029386	1	4.3212	1.67409e-16	1	4.37944	4.50969e-16	1	111
WBGene00011904	hlb-1	1.18859	0.000209705	1	2.919	2.46336e-25	1	2.36888	1.09208e-16	1	111
WBGene00011936	pgrn-1	2.5935	6.44291e-10	1	3.61909	1.28098e-31	1	3.4407	2.20711e-26	1	111
WBGene00011964	saeg-2	3.46785	3.25244e-47	1	2.20574	1.63098e-17	1	2.93617	1.78384e-35	1	111
WBGene00011977	T24B8.3	1.35265	0.00113302	1	1.92088	3.91266e-07	1	1.90734	6.03747e-07	1	111
WBGene00011978	T24B8.4	1.51133	2.69237e-06	1	3.20576	1.12747e-41	1	2.49245	5.75831e-20	1	111
WBGene00011995	rsf-1	1.92483	1.45714e-21	1	3.1328	3.48079e-77	1	2.69126	2.32032e-52	1	111
WBGene00012064	fbxb-115	1.6315	0.00486643	1	2.15223	4.70704e-06	1	1.6668	0.00315314	1	111
WBGene00012073	cpd-2	1.32055	0.000454009	1	3.10642	1.04622e-36	1	2.81662	1.34042e-28	1	111
WBGene00012085	T27D12.1	2.53882	1.91043e-14	1	3.55493	9.92994e-38	1	3.31482	7.34495e-32	1	111
WBGene00012113	T28B8.1	2.45205	1.66778e-34	1	3.72376	1.0952e-99	1	3.7374	1.7047e-88	1	111
WBGene00012140	T28F4.5	2.49016	8.84952e-08	1	2.70997	3.23212e-12	1	3.92906	9.07338e-28	1	111
WBGene00012144	T28H10.3	5.62401	2.83408e-13	1	7.84071	3.03785e-30	1	7.80063	1.28043e-29	1	111
WBGene00012184	mnr-1	2.86643	0.00245244	1	6.9444	2.23449e-31	1	6.0996	1.51951e-22	1	111
WBGene00012186	mlt-11	4.68003	1.02653e-40	1	8.48015	6.32605e-162	1	7.93386	6.51804e-143	1	111
WBGene00012202	W02B12.4	3.39151	0.00025601	1	2.62074	0.00526497	1	3.43458	9.66418e-05	1	111
WBGene00012203	rga-1	1.95714	4.90195e-08	1	2.74047	8.27828e-19	1	2.55574	5.86153e-16	1	111
WBGene00012204	mfn-1	1.43651	0.000568356	1	2.42946	1.41024e-12	1	2.11068	1.171e-08	1	111
WBGene00012206	W02B12.11	1.1842	1.18658e-09	1	1.64646	1.68514e-22	1	1.35123	3.02519e-14	1	111
WBGene00012226	W03G11.4	3.71065	4.84014e-34	1	5.6538	2.4166e-107	1	4.87745	1.29521e-71	1	111
WBGene00012235	W04A4.6	1.92343	0.00692878	1	2.99733	1.46456e-08	1	2.62016	8.59375e-06	1	111
WBGene00012239	W04A8.4	2.1373	2.00884e-09	1	3.73979	1.77315e-30	1	3.76081	1.19825e-30	1	111
WBGene00012255	lpr-6	4.94389	0.0023188	1	10.7861	1.3707e-18	1	10.1504	2.45981e-16	1	111
WBGene00012261	lpr-3	5.29165	2.6218e-24	1	8.68374	1.48462e-77	1	8.09296	2.26513e-66	1	111
WBGene00012306	W06F12.2	2.31433	0.00532139	1	6.80603	3.10502e-48	1	6.05416	1.83691e-37	1	111
WBGene00012317	ztf-6	2.6976	2.01961e-20	1	3.49732	2.43091e-34	1	3.14527	3.16707e-28	1	111
WBGene00012339	W07G4.5	1.5751	0.00796648	1	2.4017	4.36046e-08	1	1.8665	9.32969e-05	1	111
WBGene00012343	W08E3.2	1.52982	1.99833e-12	1	2.25287	3.1884e-29	1	1.87063	3.57451e-20	1	111
WBGene00012366	maea-1	1.34856	4.27919e-06	1	2.41248	5.25556e-24	1	2.2493	1.88996e-23	1	111
WBGene00012420	Y7A9D.1	1.67531	1.5644e-08	1	2.8981	6.96172e-32	1	2.49395	3.6229e-22	1	111
WBGene00012428	Y11D7A.3	2.06897	1.04184e-12	1	2.69074	1.24513e-29	1	2.43769	6.2128e-20	1	111
WBGene00012443	Y15E3A.4	1.78141	1.26925e-06	1	2.75334	3.21799e-20	1	2.4052	2.25681e-14	1	111
WBGene00012444	Y15E3A.5	1.93963	4.99955e-05	1	1.47461	0.00159838	1	2.20342	4.26745e-07	1	111
WBGene00012478	Y18D10A.8	3.16797	3.69079e-06	1	5.31216	2.06385e-23	1	4.38081	3.38243e-15	1	111
WBGene00012531	Y32F6B.1	1.98374	6.21146e-06	1	3.59917	2.98334e-25	1	3.02741	1.88735e-19	1	111
WBGene00012532	crp-1	3.07717	0.00514761	1	5.69799	1.20884e-12	1	5.19434	1.04785e-09	1	111
WBGene00012538	Y37A1B.5	2.75493	5.42308e-17	1	2.56243	1.10756e-15	1	2.59872	1.49641e-15	1	111
WBGene00012543	nkcc-1	1.4067	2.9578e-05	1	2.66195	2.26332e-21	1	2.36517	4.56524e-15	1	111
WBGene00012628	Y38H6C.16	1.65475	0.000123968	1	3.14216	3.42027e-22	1	2.99249	4.11656e-20	1	111
WBGene00012703	nhr-145	2.06436	4.89378e-07	1	1.69395	2.81769e-05	1	1.4998	0.000365232	1	111
WBGene00012717	Y39E4B.6	2.81664	3.52788e-21	1	3.34241	3.10467e-32	1	3.76701	4.16084e-44	1	111
WBGene00012803	Y43F4B.5	1.86324	1.18581e-19	1	2.67177	7.39863e-49	1	2.59185	1.02095e-44	1	111
WBGene00012813	Y43F8B.2	2.4109	8.19466e-39	1	2.39258	1.3514e-48	1	3.66985	7.44395e-64	1	111
WBGene00012814	Y43F8B.3	4.78585	0.000241612	1	8.00766	1.42632e-13	1	6.97161	2.94149e-10	1	111
WBGene00012829	Y43F8C.7	1.8551	4.11573e-14	1	2.5163	9.35825e-32	1	2.19333	6.96852e-23	1	111
WBGene00012834	Y43F8C.13	2.22764	9.91029e-10	1	2.98194	8.54562e-23	1	2.78974	3.60468e-19	1	111
WBGene00012908	Y46G5A.18	1.56714	0.00285401	1	2.28671	2.39115e-06	1	1.76621	0.000385704	1	111
WBGene00012909	spds-1	2.92196	2.51985e-21	1	3.08613	3.25561e-28	1	2.82804	4.10513e-22	1	111
WBGene00012939	Y47D3B.1	5.69671	0.000481369	1	9.68648	5.0193e-15	1	9.18297	2.71333e-13	1	111
WBGene00012970	Y48A6B.9	3.63667	4.86542e-10	1	2.99607	1.26805e-07	1	3.06534	1.207e-07	1	111
WBGene00012980	efhd-1	1.56998	0.000103814	1	2.05425	1.86211e-08	1	2.07075	1.36512e-08	1	111
WBGene00013048	Y50E8A.5	2.93582	0.00217448	1	5.08729	6.38265e-14	1	5.04952	4.5838e-13	1	111
WBGene00013082	grdn-1	1.69408	4.43596e-09	1	3.49871	2.48129e-40	1	2.84243	8.91853e-27	1	111
WBGene00013098	Y51H4A.1	3.03855	1.51135e-05	1	3.38067	1.46196e-07	1	3.09181	2.09128e-06	1	111
WBGene00013100	zip-7	5.64209	1.52935e-42	1	5.98441	6.88376e-50	1	5.95027	6.36781e-50	1	111
WBGene00013131	Y52B11C.1	2.177	1.43828e-07	1	2.76445	1.40947e-16	1	2.5146	5.96123e-11	1	111
WBGene00013145	cutl-2	2.69999	9.22041e-13	1	5.14694	3.56329e-67	1	4.65151	3.43605e-49	1	111
WBGene00013147	eyg-1	5.336	0.00174257	1	8.16866	1.15256e-10	1	7.99754	5.49981e-10	1	111
WBGene00013197	ttm-5	1.9419	0.000655337	1	2.92843	7.96247e-15	1	2.26519	8.37362e-08	1	111
WBGene00013263	Y57A10A.23	4.16288	5.06784e-21	1	5.86014	2.19346e-47	1	5.91792	4.65507e-49	1	111
WBGene00013266	Y57A10A.26	1.67094	8.63597e-22	1	2.36689	1.91338e-66	1	2.17485	1.60016e-54	1	111
WBGene00013284	daf-22	4.27861	2.86963e-27	1	4.9667	1.55187e-42	1	4.58617	3.33809e-34	1	111
WBGene00013321	Y57G11C.31	1.60784	0.00458795	1	5.1474	2.14979e-54	1	4.53241	1.13752e-37	1	111
WBGene00013355	gck-3	1.33296	8.68005e-05	1	2.39692	9.69626e-16	1	2.00864	3.42755e-11	1	111
WBGene00013382	gcl-1	1.08629	0.000640516	1	2.04757	2.7747e-18	1	2.1964	1.72983e-20	1	111
WBGene00013403	fbxb-100	1.8613	7.1926e-12	1	1.69075	7.08373e-10	1	1.94372	2.73155e-13	1	111
WBGene00013404	fbxb-101	3.54481	1.96717e-16	1	4.34988	2.05904e-27	1	3.85074	6.77532e-19	1	111
WBGene00013416	Y64G10A.7	1.69383	0.00041567	1	5.08797	1.55776e-64	1	4.31483	2.93257e-42	1	111
WBGene00013418	Y65A5A.1	2.23967	6.6084e-15	1	3.5785	6.52945e-53	1	3.31285	2.7192e-41	1	111
WBGene00013531	Y73F8A.26	1.88956	2.3622e-06	1	3.65155	8.82386e-34	1	3.35282	1.2711e-25	1	111
WBGene00013541	Y75B8A.4	4.55316	3.58028e-14	1	4.75108	1.36089e-16	1	4.2012	1.98174e-12	1	111
WBGene00013543	Y75B8A.6	1.59187	9.76076e-06	1	4.10447	4.30428e-45	1	3.44793	1.99566e-28	1	111
WBGene00013549	Y75B8A.13	1.21681	1.73413e-07	1	1.85097	4.43874e-20	1	1.49775	1.17383e-12	1	111
WBGene00013560	zip-12	4.2276	4.55051e-08	1	5.8413	2.67346e-20	1	5.15234	2.46435e-15	1	111
WBGene00013575	acs-5	1.43334	1.50719e-07	1	2.55482	7.3374e-30	1	2.24428	6.22002e-21	1	111
WBGene00013594	Y87G2A.2	2.23922	5.30044e-11	1	1.62513	3.67303e-06	1	1.51524	0.000208882	1	111
WBGene00013650	Y105C5B.9	1.39038	0.000702921	1	1.34344	0.000387696	1	1.32131	0.000652933	1	111
WBGene00013672	catp-1	2.52169	0.00170736	1	4.89393	3.75798e-18	1	3.64606	1.13958e-08	1	111
WBGene00013683	zoo-1	1.5297	1.81887e-11	1	2.88338	8.57606e-50	1	2.51601	5.98857e-35	1	111
WBGene00013761	Y113G7B.11	3.69124	9.7152e-06	1	4.53982	6.83219e-10	1	4.61871	2.58038e-10	1	111
WBGene00013859	ZC247.1	5.22012	0.00221371	1	8.85904	1.49704e-12	1	8.52008	2.39427e-11	1	111
WBGene00013873	ZC376.1	1.53453	0.000298842	1	1.73934	8.45139e-06	1	1.89504	9.57544e-07	1	111
WBGene00013905	ugt-4	1.65702	0.000454009	1	1.97275	8.60796e-07	1	1.92244	1.62315e-06	1	111
WBGene00013969	tep-1	1.59172	3.28701e-05	1	4.34302	4.70983e-63	1	3.83205	7.05084e-46	1	111
WBGene00013982	ZK512.1	2.00666	2.3375e-06	1	3.48794	5.37697e-31	1	3.15521	3.56436e-23	1	111
WBGene00014000	ZK550.6	3.85377	1.37113e-12	1	5.35291	5.77216e-36	1	4.79347	6.91431e-27	1	111
WBGene00014021	svop-1	4.50243	1.90938e-12	1	4.45392	6.85262e-12	1	4.72394	1.16201e-14	1	111
WBGene00014108	ZK856.7	1.37564	0.000577031	1	1.20375	0.00103116	1	2.33444	5.36978e-12	1	111
WBGene00014141	ZK899.2	2.07609	3.49494e-15	1	3.21294	1.24747e-48	1	2.91572	8.51247e-38	1	111
WBGene00014153	vab-23	3.65557	2.06993e-15	1	5.15905	6.81048e-41	1	4.96638	1.4926e-36	1	111
WBGene00014156	ZK930.6	2.13237	1.18104e-06	1	1.99558	8.21782e-07	1	2.46258	1.24684e-10	1	111
WBGene00014159	arrd-4	1.22568	2.77087e-06	1	1.28389	4.79867e-08	1	1.0976	4.25566e-06	1	111
WBGene00014192	nhr-246	3.64629	0.000690489	1	3.51506	0.000361754	1	3.11116	0.0045412	1	111
WBGene00014198	ZK1053.3	3.33238	0.00374641	1	4.15321	2.76297e-06	1	3.5011	0.00114285	1	111
WBGene00014199	ZK1053.4	1.19541	9.90348e-10	1	1.12448	2.88026e-10	1	1.01233	5.89916e-08	1	111
WBGene00014207	ZK1058.9	1.70591	0.000247025	1	1.21315	0.00641194	1	1.42635	0.00242982	1	111
WBGene00014208	ZK1067.2	1.22482	3.06617e-08	1	1.02802	1.11349e-07	1	1.22033	2.63954e-09	1	111
WBGene00014244	ZK1307.1	2.18693	7.54459e-16	1	2.0084	5.34505e-14	1	2.14144	5.91432e-17	1	111
WBGene00014254	cyp-13A10	2.79367	4.51532e-05	1	2.84426	1.17209e-06	1	2.81824	2.74789e-06	1	111
WBGene00014309	F07H5.5	1.31157	2.11432e-15	1	2.37417	7.59451e-62	1	1.93622	2.50502e-37	1	111
WBGene00014505	T05E11.9	2.2145	1.4083e-26	1	3.66806	6.34792e-86	1	3.77408	1.04609e-84	1	111
WBGene00014643	B0391.8	4.19555	1.92992e-06	1	5.13257	1.44619e-11	1	4.62524	4.98274e-09	1	111
WBGene00014697	cyp-25A3	1.96992	4.04259e-05	1	2.66187	4.81043e-13	1	2.45276	2.51567e-08	1	111
WBGene00014772	F56D5.4	1.61767	2.66453e-07	1	2.91933	8.36956e-33	1	2.67807	1.45941e-22	1	111
WBGene00014793	H40L08.2	4.9729	1.78454e-06	1	7.8228	6.2957e-19	1	7.54383	2.88748e-17	1	111
WBGene00015061	cpna-2	3.42643	0.000808035	1	8.35459	1.96538e-34	1	7.17347	1.42517e-24	1	111
WBGene00015063	B0228.6	2.01079	3.05179e-05	1	3.11612	3.61457e-13	1	3.12949	5.68638e-13	1	111
WBGene00015064	B0228.7	1.23829	7.01038e-05	1	1.1974	1.52546e-05	1	1.57404	2.20467e-09	1	111
WBGene00015085	B0244.10	4.64486	0.00516675	1	4.46665	0.00325996	1	4.85687	0.00090597	1	111
WBGene00015115	B0286.1	1.72624	0.00934363	1	4.09408	4.45666e-21	1	3.64841	1.90872e-15	1	111
WBGene00015141	ugt-46	2.34366	5.98039e-07	1	3.18078	4.76518e-16	1	2.63994	1.45799e-09	1	111
WBGene00015220	B0507.3	3.20682	1.30637e-07	1	4.55639	1.69801e-20	1	4.32847	1.15801e-17	1	111
WBGene00015268	BE0003N10.3	3.56568	3.83421e-06	1	6.15023	9.74545e-25	1	5.5116	1.30312e-18	1	111
WBGene00015284	C01B10.10	4.68006	0.00377117	1	7.2657	1.18457e-08	1	6.57526	5.35638e-07	1	111
WBGene00015298	C01F1.3	3.47722	1.62578e-15	1	6.17147	1.74874e-75	1	5.85187	1.74402e-63	1	111
WBGene00015328	C02B10.3	3.75919	3.24271e-13	1	6.19744	5.08082e-56	1	5.79385	4.99747e-46	1	111
WBGene00015350	C02F5.7	1.08646	0.00489834	1	2.54763	5.12824e-22	1	2.45497	2.57863e-18	1	111
WBGene00015356	tag-278	2.27597	8.57951e-10	1	4.75449	7.11776e-69	1	4.18069	1.65756e-47	1	111
WBGene00015369	ugt-51	2.56516	0.001329	1	3.83069	5.4156e-10	1	3.35974	3.2594e-07	1	111
WBGene00015389	scav-1	3.12238	0.000647633	1	5.33181	1.9289e-15	1	4.57152	2.07922e-10	1	111
WBGene00015464	C05C8.7	1.78542	1.82104e-06	1	5.21595	5.66397e-97	1	4.42111	2.30035e-61	1	111
WBGene00015469	C05D2.8	3.59845	5.75614e-06	1	2.94206	0.000127546	1	3.87922	4.96744e-07	1	111
WBGene00015472	C05D9.3	3.67824	8.9316e-15	1	5.85731	6.19876e-50	1	5.32171	2.27869e-39	1	111
WBGene00015474	C05D9.7	1.50549	4.26505e-15	1	1.97502	9.3206e-31	1	1.70161	1.02679e-19	1	111
WBGene00015479	wht-1	1.70381	1.45411e-10	1	1.52736	8.22027e-10	1	1.29289	6.61286e-06	1	111
WBGene00015480	C05D10.4	1.00454	0.00165401	1	2.05899	1.91797e-18	1	2.14648	1.03433e-18	1	111
WBGene00015510	C06A6.5	2.44188	5.13406e-12	1	4.36385	2.18208e-55	1	4.05527	5.57722e-45	1	111
WBGene00015515	spdl-1	1.15144	0.000625886	1	1.3614	7.13812e-06	1	1.3893	7.77374e-06	1	111
WBGene00015517	C06A8.8	4.16751	1.90837e-05	1	4.5751	1.94615e-07	1	4.25135	2.76577e-06	1	111
WBGene00015547	ain-1	1.69379	4.19524e-17	1	2.71285	4.0112e-44	1	2.15027	5.30739e-28	1	111
WBGene00015551	C06G3.5	1.07318	0.000258644	1	3.18549	6.45594e-58	1	3.13342	5.60096e-46	1	111
WBGene00015555	ufl-1	1.86176	2.57333e-16	1	3.10985	3.03591e-62	1	2.57825	3.66059e-38	1	111
WBGene00015613	C08F1.10	2.76096	1.93158e-18	1	3.47441	2.47107e-31	1	3.1005	2.6494e-24	1	111
WBGene00015640	C09E7.6	1.08522	0.0038436	1	1.44092	9.87922e-06	1	1.62099	1.38946e-06	1	111
WBGene00015646	mlt-10	1.47189	2.35446e-07	1	2.92989	7.50324e-32	1	2.43095	2.38939e-21	1	111
WBGene00015705	nhr-152	2.59146	7.0375e-05	1	3.60087	5.74079e-12	1	2.71473	1.81023e-05	1	111
WBGene00015739	ugt-7	4.14144	0.00432239	1	3.61355	0.00833024	1	3.78611	0.00571389	1	111
WBGene00015752	C14B9.2	1.26547	1.95806e-14	1	2.10498	2.21059e-51	1	1.95114	9.76783e-41	1	111
WBGene00015767	hex-2	1.29038	0.000224508	1	3.18752	3.30324e-38	1	2.77036	1.32537e-25	1	111
WBGene00015781	C14F11.6	4.66537	1.9033e-08	1	8.43274	2.15552e-35	1	7.75091	2.65746e-29	1	111
WBGene00015802	flu-2	2.50249	7.72608e-27	1	2.97307	2.81716e-45	1	2.60695	7.29617e-32	1	111
WBGene00015824	C16B8.4	2.05281	1.94928e-08	1	3.75007	5.5818e-40	1	3.07032	7.26101e-24	1	111
WBGene00015868	C16H3.3	2.72877	4.26635e-11	1	4.2651	2.61823e-30	1	3.81778	6.2026e-24	1	111
WBGene00016006	fln-2	2.07984	1.62963e-17	1	4.86793	2.48717e-121	1	3.92002	1.98393e-75	1	111
WBGene00016022	C23H3.9	4.82115	0.00863869	1	9.69213	4.7248e-15	1	8.96364	1.33458e-12	1	111
WBGene00016030	C24A1.3	1.67434	0.00503505	1	3.52068	1.06698e-18	1	2.27713	1.17082e-06	1	111
WBGene00016034	C24A3.4	2.18919	0.000987047	1	2.82196	5.09355e-07	1	2.41169	6.06241e-05	1	111
WBGene00016061	hpo-15	2.85104	0.00031272	1	5.44927	2.79188e-21	1	3.58533	9.46663e-08	1	111
WBGene00016072	C24H12.2	2.6531	0.000510885	1	2.34154	0.00124579	1	2.14822	0.0078406	1	111
WBGene00016088	clec-266	2.61289	1.83197e-45	1	2.4146	1.17226e-43	1	2.60502	5.39098e-48	1	111
WBGene00016103	dpyd-1	1.16036	1.38108e-09	1	1.78477	5.39138e-29	1	1.36047	7.17759e-16	1	111
WBGene00016104	ddr-1	3.08194	1.06661e-06	1	5.58595	2.33208e-34	1	4.927	1.74522e-25	1	111
WBGene00016139	ntl-9	1.79269	7.70286e-23	1	1.797	8.51559e-23	1	1.61373	7.91874e-20	1	111
WBGene00016146	C26F1.1	2.18352	4.07232e-09	1	3.10501	1.57908e-22	1	2.92969	3.36958e-19	1	111
WBGene00016188	sec-15	1.14119	2.38672e-06	1	1.91347	2.26872e-18	1	1.39095	7.64387e-10	1	111
WBGene00016197	pxl-1	2.35766	1.34943e-24	1	2.51729	1.33486e-36	1	2.44279	1.23963e-32	1	111
WBGene00016201	tdo-2	2.67929	0.000157909	1	5.14595	1.82491e-24	1	4.9021	3.72774e-21	1	111
WBGene00016203	tag-250	1.1337	0.000180722	1	2.36745	4.02261e-26	1	1.86472	2.99051e-15	1	111
WBGene00016354	rig-6	1.62431	0.00836795	1	5.87307	2.79027e-59	1	5.13858	4.19356e-44	1	111
WBGene00016355	lact-5	4.31026	2.91672e-19	1	5.92073	1.23165e-44	1	5.71231	2.46224e-40	1	111
WBGene00016376	sec-10	1.74379	1.45977e-11	1	2.32813	9.13714e-24	1	1.99069	5.01664e-17	1	111
WBGene00016405	hecd-1	1.79373	1.86545e-40	1	2.08066	3.74548e-78	1	1.49642	6.43028e-28	1	111
WBGene00016422	noah-1	2.86446	2.83026e-66	1	5.2991	3.74791e-259	1	4.87687	1.28884e-210	1	111
WBGene00016456	C35E7.4	1.38157	0.00609818	1	3.94124	1.76438e-36	1	3.14398	7.82777e-19	1	111
WBGene00016458	C35E7.6	1.24387	2.45146e-05	1	2.55564	4.52548e-26	1	2.28124	1.71844e-19	1	111
WBGene00016469	C36B7.6	1.16788	1.17801e-08	1	1.92392	7.24474e-29	1	1.67563	1.38047e-21	1	111
WBGene00016520	C39B5.2	1.27074	0.00276111	1	1.09939	0.0053642	1	1.08895	0.00670224	1	111
WBGene00016531	C39D10.3	5.27799	0.0028213	1	8.24018	7.29035e-11	1	7.27279	6.17919e-08	1	111
WBGene00016539	trim-9	2.17839	1.99833e-12	1	3.44074	3.13428e-40	1	3.14474	9.94963e-33	1	111
WBGene00016545	C40A11.2	1.30858	0.00132357	1	1.80889	7.00738e-08	1	1.61972	3.7473e-06	1	111
WBGene00016547	C40A11.4	1.61388	0.00116285	1	1.82764	5.73463e-05	1	1.52908	0.00111663	1	111
WBGene00016549	C40A11.6	1.92292	5.96706e-05	1	2.30272	1.4864e-07	1	2.00648	6.77524e-06	1	111
WBGene00016553	C40A11.10	1.61568	0.000620965	1	1.91154	1.10115e-07	1	2.49029	4.29929e-12	1	111
WBGene00016555	math-20	5.26128	0.00228266	1	6.1955	1.0524e-05	1	5.81551	0.000111975	1	111
WBGene00016595	C42D4.2	3.2351	1.1232e-09	1	3.4516	2.52029e-12	1	2.81764	4.36945e-07	1	111
WBGene00016614	trpp-12	1.94907	0.000465656	1	3.67488	9.54943e-20	1	3.00419	1.19578e-11	1	111
WBGene00016624	C44B7.2	1.42581	2.71581e-19	1	1.18395	1.52924e-14	1	1.10683	2.3344e-12	1	111
WBGene00016641	C44C1.1	3.2429	1.24015e-20	1	5.29759	6.8332e-74	1	4.80693	7.27557e-57	1	111
WBGene00016664	C45E5.1	3.50021	9.83306e-05	1	4.71384	1.7498e-11	1	4.77035	2.36332e-11	1	111
WBGene00016716	acs-17	3.10507	3.16328e-40	1	2.60206	1.3239e-29	1	2.01205	3.28893e-13	1	111
WBGene00016725	C46H3.2	1.26176	5.05187e-06	1	1.83629	8.70553e-13	1	1.53442	4.40738e-09	1	111
WBGene00016792	C49H3.6	1.09343	3.69059e-05	1	1.37737	1.76519e-09	1	1.258	3.64287e-07	1	111
WBGene00016810	C50D2.7	1.83237	2.37701e-12	1	2.49482	1.68255e-29	1	2.31474	7.11565e-22	1	111
WBGene00016838	C50F2.4	2.41324	1.4826e-09	1	3.13179	5.69956e-22	1	2.73155	1.18275e-14	1	111
WBGene00016877	C52D10.3	1.82343	0.00550386	1	3.91127	1.05218e-18	1	3.14508	6.27226e-11	1	111
WBGene00016892	C53A3.2	4.36965	5.60774e-09	1	3.9743	6.5404e-08	1	2.89263	0.000845441	1	111
WBGene00016906	C53D5.5	1.60995	2.84877e-06	1	2.23012	1.4311e-13	1	2.15699	9.54723e-13	1	111
WBGene00016907	C53H9.2	1.12344	3.78138e-10	1	1.65933	1.76708e-28	1	1.58328	3.02721e-24	1	111
WBGene00016913	lam-2	1.73477	1.11971e-35	1	2.24381	4.86348e-76	1	1.74791	4.54489e-38	1	111
WBGene00016918	C54E4.2	2.78202	0.000610742	1	7.05826	9.88706e-37	1	6.63061	1.63977e-31	1	111
WBGene00016943	acdh-1	6.83845	1.85953e-06	1	5.50132	0.000386936	1	5.20685	0.00153714	1	111
WBGene00016967	C56C10.11	1.1483	1.21759e-06	1	1.28783	1.54925e-09	1	1.33565	1.89182e-10	1	111
WBGene00016995	D1005.1	1.72399	1.61901e-07	1	2.09957	3.44902e-11	1	1.66697	1.96465e-07	1	111
WBGene00016996	D1005.2	4.7822	1.2379e-05	1	7.656	3.93577e-18	1	7.20044	9.34199e-16	1	111
WBGene00017012	acs-22	1.31414	6.30696e-07	1	2.03764	2.00191e-18	1	1.38848	7.01577e-09	1	111
WBGene00017048	D2021.4	2.85178	0.0066768	1	3.55177	2.68535e-05	1	3.19262	0.000370688	1	111
WBGene00017065	D2092.4	1.90358	0.000919306	1	3.73134	1.90898e-19	1	3.20359	6.10702e-14	1	111
WBGene00017116	fbxb-78	1.83252	0.0001475	1	1.88167	3.80493e-05	1	1.84491	4.3151e-05	1	111
WBGene00017123	maoc-1	3.01468	1.74971e-15	1	2.83738	2.45607e-14	1	2.7678	1.88733e-13	1	111
WBGene00017133	EEED8.2	1.42347	0.00859889	1	2.30535	1.53568e-06	1	2.25312	2.80732e-06	1	111
WBGene00017151	EGAP9.3	4.02668	0.00146264	1	6.11825	2.28697e-11	1	5.54614	4.50348e-09	1	111
WBGene00017154	ugt-57	4.01902	3.77603e-07	1	7.48975	2.0084e-32	1	6.80724	2.34873e-26	1	111
WBGene00017184	ncam-1	3.69067	9.3209e-38	1	5.94026	4.13866e-128	1	5.33316	2.77184e-98	1	111
WBGene00017245	F08D12.1	1.57122	6.79582e-10	1	2.50528	3.92004e-29	1	2.07554	9.66161e-20	1	111
WBGene00017283	F09E5.3	1.31052	0.000696469	1	2.31474	5.14182e-15	1	1.81406	8.96828e-11	1	111
WBGene00017304	F09F7.7	1.19041	0.000867322	1	1.45429	8.03315e-07	1	1.85565	1.72943e-10	1	111
WBGene00017309	F09F9.4	2.69562	0.00521756	1	6.62245	2.53584e-25	1	5.84874	7.64917e-19	1	111
WBGene00017326	dmd-5	5.33047	2.09261e-14	1	6.03387	2.43244e-20	1	5.78328	6.50546e-18	1	111
WBGene00017329	ugt-39	2.18554	0.00709115	1	2.53665	0.000300771	1	2.25762	0.00202622	1	111
WBGene00017350	F10E7.9	1.59073	0.00147452	1	3.94805	1.47206e-30	1	4.14884	1.09882e-34	1	111
WBGene00017381	ddr-2	3.35765	4.38425e-14	1	6.12644	6.69366e-74	1	5.63437	1.4063e-58	1	111
WBGene00017421	cutl-29	1.73528	0.000144201	1	2.45219	2.12814e-11	1	2.82422	2.71885e-15	1	111
WBGene00017427	acp-5	1.49274	0.00261141	1	1.80197	0.000106736	1	1.53537	0.000788218	1	111
WBGene00017440	upb-1	1.1106	0.00209417	1	2.13881	5.55788e-13	1	1.72256	2.19393e-08	1	111
WBGene00017536	F17A9.4	1.65117	2.94764e-07	1	1.4101	2.19894e-06	1	1.31759	4.99759e-05	1	111
WBGene00017537	F17A9.5	3.12967	2.4368e-12	1	2.2652	1.34121e-06	1	2.37373	8.16221e-07	1	111
WBGene00017571	jmjd-3.1	2.48557	7.97834e-28	1	4.4972	3.92075e-130	1	3.92888	9.09832e-93	1	111
WBGene00017644	exc-9	2.03635	5.05836e-11	1	2.52449	2.68244e-25	1	2.56783	9.77098e-24	1	111
WBGene00017651	F21A9.2	2.28092	4.55445e-05	1	3.19565	1.17366e-13	1	2.9176	2.05143e-10	1	111
WBGene00017657	F21C10.7	5.63871	0.000447301	1	11.5098	5.29607e-21	1	10.4806	2.65521e-17	1	111
WBGene00017658	F21C10.9	6.05159	0.000124794	1	9.45794	2.45857e-14	1	8.95954	1.16133e-12	1	111
WBGene00017688	ttr-35	2.75599	0.00210399	1	5.49238	2.77686e-19	1	4.93886	1.11831e-14	1	111
WBGene00017698	F22B7.9	1.94885	2.36677e-06	1	1.38331	0.000567641	1	1.81039	5.58802e-06	1	111
WBGene00017720	F22F7.2	2.60855	0.00144423	1	2.77046	8.86762e-05	1	2.70433	0.000257871	1	111
WBGene00017755	zip-8	3.46736	4.77985e-23	1	3.20828	1.20529e-20	1	3.22463	1.12197e-20	1	111
WBGene00017773	dct-6	2.07268	1.47404e-05	1	3.87643	1.03911e-29	1	3.53911	5.67912e-23	1	111
WBGene00017814	F26A10.2	2.70516	4.54487e-05	1	6.86189	6.87254e-55	1	6.00258	3.61549e-40	1	111
WBGene00017834	F26F12.3	2.84659	1.49535e-54	1	4.60059	1.01721e-188	1	4.18482	4.03686e-145	1	111
WBGene00017923	F29B9.8	4.18827	0.00377771	1	7.49895	4.96327e-12	1	7.04814	1.85087e-10	1	111
WBGene00017945	F31D5.2	2.16321	0.00486014	1	2.18719	0.0024936	1	2.24376	0.00132266	1	111
WBGene00017983	F32D1.3	4.3218	2.01666e-07	1	6.65071	1.24282e-21	1	6.22723	1.92045e-18	1	111
WBGene00018041	F35D2.3	1.77048	5.86842e-12	1	3.84189	2.5971e-88	1	3.41855	1.70271e-62	1	111
WBGene00018085	ttr-20	1.66821	5.28692e-06	1	2.16421	7.17869e-12	1	2.10523	1.10543e-09	1	111
WBGene00018103	F36H5.4	1.73297	4.32096e-17	1	1.84398	9.45413e-23	1	1.2209	2.08425e-07	1	111
WBGene00018133	F37A4.3	1.84115	0.00826082	1	3.63353	2.50431e-13	1	3.86015	6.14329e-16	1	111
WBGene00018146	F37C4.6	1.50129	4.79294e-10	1	1.08951	1.12973e-06	1	1.07021	1.04216e-05	1	111
WBGene00018191	frpr-7	2.39011	9.95293e-05	1	2.76091	1.22842e-07	1	2.63531	1.07945e-06	1	111
WBGene00018207	F39G3.2	2.63522	1.7204e-08	1	3.45138	2.42297e-19	1	2.92168	7.25434e-11	1	111
WBGene00018215	igcm-1	3.7851	6.83618e-40	1	5.55255	4.29161e-108	1	4.71111	1.60119e-72	1	111
WBGene00018226	F40B5.2	2.58709	2.39737e-23	1	2.94916	4.89652e-34	1	2.50728	1.25501e-21	1	111
WBGene00018241	F40G9.5	1.40243	0.0081063	1	2.72306	6.05053e-13	1	1.86421	4.88e-05	1	111
WBGene00018242	F40G9.6	1.73284	0.00350431	1	2.65544	1.35689e-07	1	2.03009	0.000159565	1	111
WBGene00018286	F41E6.5	2.77434	0.000308377	1	3.61918	8.027e-09	1	3.43331	5.75813e-08	1	111
WBGene00018304	agr-1	3.0351	5.11755e-05	1	6.83231	8.30152e-43	1	6.60191	3.05308e-37	1	111
WBGene00018350	ttm-4	3.2874	0.0079902	1	8.12771	1.79501e-20	1	7.30352	2.92737e-16	1	111
WBGene00018352	fbxc-20	3.76227	0.00968386	1	7.23416	3.33717e-11	1	6.4773	9.23151e-09	1	111
WBGene00018356	islo-1	2.12136	3.96172e-06	1	2.76097	7.79953e-12	1	2.42671	1.68409e-09	1	111
WBGene00018373	F43B10.1	1.57455	0.00398861	1	5.04174	1.38711e-57	1	4.25449	3.91495e-36	1	111
WBGene00018422	F44E2.9	1.06962	0.0051273	1	1.51852	5.01313e-08	1	1.44597	9.92319e-07	1	111
WBGene00018465	F45E1.4	3.09943	4.42434e-05	1	3.45938	3.27091e-07	1	3.40564	5.72088e-07	1	111
WBGene00018481	F45F2.9	1.27822	0.00100994	1	2.33411	6.86049e-17	1	2.06547	1.29661e-11	1	111
WBGene00018485	F46C8.3	3.16837	7.28288e-27	1	3.80586	2.59283e-42	1	3.42368	2.77043e-36	1	111
WBGene00018489	F46E10.2	1.30156	3.98011e-10	1	2.2432	9.10522e-39	1	2.01421	2.87816e-20	1	111
WBGene00018491	mdh-1	1.931	1.10676e-24	1	2.81293	3.90144e-58	1	2.61801	3.84579e-46	1	111
WBGene00018532	F47B7.1	2.29643	7.79992e-10	1	4.6216	5.632e-63	1	4.07284	1.43835e-42	1	111
WBGene00018547	clec-78	2.50309	2.68446e-10	1	7.18192	8.30626e-139	1	6.04493	6.84025e-91	1	111
WBGene00018606	F48E3.6	2.08207	1.62239e-07	1	2.15366	1.49651e-08	1	2.24041	4.44272e-09	1	111
WBGene00018607	F48E3.8	4.51868	2.1416e-05	1	8.11336	2.30838e-20	1	7.45879	1.12616e-16	1	111
WBGene00018634	F49E7.2	1.77464	0.000288654	1	3.01788	2.7401e-16	1	3.01549	6.83098e-16	1	111
WBGene00018682	aagr-4	2.66371	5.56879e-34	1	4.20229	4.58053e-116	1	3.71549	9.22712e-85	1	111
WBGene00018697	F52E1.9	3.19316	1.22704e-08	1	4.17083	1.6482e-19	1	4.24693	3.01107e-19	1	111
WBGene00018714	F52H2.1	1.76342	1.25742e-05	1	2.74641	5.3498e-21	1	2.4074	4.83367e-15	1	111
WBGene00018718	F52H2.6	4.016	6.84429e-09	1	6.2471	4.84274e-29	1	5.58604	3.89699e-20	1	111
WBGene00018743	F53B3.5	1.75182	8.71769e-28	1	3.79403	1.98849e-178	1	3.38074	4.50736e-130	1	111
WBGene00018758	F53E10.1	1.24109	5.04369e-06	1	1.36799	3.14913e-08	1	1.55325	4.86742e-10	1	111
WBGene00018763	F53F10.1	5.67998	0.00050222	1	8.81854	2.45101e-12	1	8.23265	1.1907e-10	1	111
WBGene00018766	F53G2.1	1.35402	5.08127e-05	1	1.56215	8.51217e-08	1	1.73313	2.72688e-09	1	111
WBGene00018787	cutl-20	5.62302	8.50229e-09	1	6.976	5.081e-15	1	6.67254	2.05502e-13	1	111
WBGene00018811	pmt-2	3.26534	8.03449e-43	1	3.50262	8.45202e-56	1	4.19247	9.61398e-84	1	111
WBGene00018857	stau-1	1.06425	3.82383e-10	1	1.48236	3.80569e-22	1	1.13959	1.07513e-12	1	111
WBGene00018869	F55C12.1	2.10359	5.01498e-07	1	4.178	1.20929e-43	1	3.905	4.30772e-34	1	111
WBGene00018877	aman-1	5.78891	2.33713e-09	1	7.78095	1.08986e-18	1	6.85686	4.10086e-14	1	111
WBGene00018878	glit-1	1.45101	7.34557e-15	1	1.80584	1.41435e-26	1	1.94348	9.87659e-29	1	111
WBGene00018931	ugt-52	2.71962	2.17187e-05	1	3.8795	9.05239e-15	1	3.65532	4.94287e-11	1	111
WBGene00018952	F56C9.8	2.11013	0.00079896	1	4.90623	5.47139e-36	1	4.24929	8.15993e-22	1	111
WBGene00018958	F56C11.6	2.44849	1.24073e-08	1	2.21848	9.7517e-08	1	2.25232	8.31963e-08	1	111
WBGene00018965	F56D2.3	2.51797	0.000421035	1	5.25986	2.58564e-26	1	5.40815	3.21696e-26	1	111
WBGene00019022	F58A6.1	5.38116	1.65943e-05	1	5.05228	1.60864e-05	1	4.92058	5.35347e-05	1	111
WBGene00019060	F58F9.7	1.21149	1.68449e-07	1	1.88282	1.20738e-18	1	1.50631	2.84573e-13	1	111
WBGene00019122	F59E12.6	1.63609	0.00601078	1	2.41962	1.94524e-07	1	1.88226	0.000306371	1	111
WBGene00019185	H10E21.5	2.89249	1.73716e-05	1	4.27563	2.52973e-16	1	3.4512	1.14904e-09	1	111
WBGene00019207	fgt-1	1.39172	0.00100073	1	2.54604	4.30765e-11	1	2.21514	1.19328e-08	1	111
WBGene00019212	H19M22.3	1.67279	0.00272029	1	3.87578	2.34384e-25	1	3.47253	1.17003e-18	1	111
WBGene00019219	H20J04.4	1.3392	1.007e-05	1	1.65142	8.8859e-11	1	1.11665	7.88159e-05	1	111
WBGene00019237	H24G06.1	1.09965	0.000108854	1	4.10914	5.49505e-101	1	3.33497	9.46402e-60	1	111
WBGene00019278	K01A2.3	2.23585	0.00020854	1	4.38903	2.51334e-22	1	4.47007	1.24086e-23	1	111
WBGene00019279	K01A2.4	2.2555	0.000444148	1	4.54596	2.02117e-26	1	4.4365	7.97599e-24	1	111
WBGene00019280	K01A2.5	1.45515	6.58016e-05	1	3.62118	7.69465e-50	1	3.39619	2.16747e-37	1	111
WBGene00019282	mps-2	3.62987	5.66509e-19	1	5.98885	6.7306e-75	1	5.77817	3.41719e-67	1	111
WBGene00019298	K02D7.1	5.94935	1.88098e-21	1	7.22364	1.35368e-34	1	7.15128	1.01388e-33	1	111
WBGene00019301	K02D10.1	1.02948	0.000106792	1	1.69617	2.83901e-15	1	1.64951	9.62404e-14	1	111
WBGene00019310	K02E7.5	1.78698	0.00347347	1	4.31304	3.61214e-27	1	3.87013	1.01515e-20	1	111
WBGene00019311	K02E7.6	1.49769	9.54039e-08	1	2.17995	2.49829e-19	1	2.07772	3.07516e-17	1	111
WBGene00019317	K02E10.1	1.59453	5.15361e-07	1	3.12297	2.74274e-41	1	3.06857	3.25413e-38	1	111
WBGene00019326	K02F3.2	1.7059	5.33317e-11	1	1.85008	5.47997e-13	1	1.79884	1.32354e-12	1	111
WBGene00019327	zip-2	2.6747	1.97971e-47	1	3.6714	4.86184e-112	1	2.96475	1.31086e-65	1	111
WBGene00019334	K02F3.12	1.04859	2.55328e-05	1	1.33581	6.66807e-10	1	1.21558	6.45649e-08	1	111
WBGene00019344	dhhc-10	1.52778	3.14934e-06	1	2.19583	1.04797e-13	1	1.75249	4.11266e-09	1	111
WBGene00019345	tmem-135	2.60102	0.000328741	1	3.68828	2.27159e-11	1	2.70546	1.95521e-05	1	111
WBGene00019380	K04C2.2	1.03138	2.48455e-09	1	1.5722	1.13896e-26	1	1.03771	7.63374e-12	1	111
WBGene00019394	K04F10.1	1.96359	0.00576748	1	2.58804	3.30229e-06	1	2.79078	1.88133e-06	1	111
WBGene00019407	K05F1.5	1.4409	0.000124839	1	1.70723	6.33598e-07	1	1.47989	3.2902e-05	1	111
WBGene00019426	cutl-16	3.71006	4.95991e-12	1	6.58633	2.66133e-53	1	6.09802	2.96156e-45	1	111
WBGene00019473	cyp-35A5	3.12833	0.000605327	1	3.4277	1.89381e-05	1	2.78585	0.0015292	1	111
WBGene00019477	K07C11.4	2.36289	5.80906e-18	1	4.29122	2.00833e-82	1	3.87458	1.45296e-66	1	111
WBGene00019478	cri-2	2.85179	0.00462992	1	4.41587	9.40978e-09	1	4.03313	7.791e-07	1	111
WBGene00019492	K07E3.4	1.48349	1.04777e-06	1	2.2766	1.03231e-20	1	2.0748	7.88611e-17	1	111
WBGene00019493	catp-5	2.98717	0.000478716	1	4.54556	6.03546e-13	1	3.94641	4.28298e-09	1	111
WBGene00019514	K08B4.2	4.91795	3.72483e-10	1	7.22758	1.03587e-25	1	6.95206	2.0738e-23	1	111
WBGene00019591	fbxc-25	1.91993	4.39331e-08	1	1.30441	0.000154226	1	1.28656	0.000234735	1	111
WBGene00019599	K09H11.1	3.10632	9.71081e-27	1	2.97458	2.51377e-25	1	2.29097	1.53937e-12	1	111
WBGene00019609	K10B3.1	1.52544	0.00129804	1	2.03942	1.64052e-07	1	1.76746	0.000127434	1	111
WBGene00019611	K10B3.5	1.42044	7.7259e-07	1	1.90204	3.85212e-14	1	1.19096	2.95085e-05	1	111
WBGene00019612	K10B3.6	2.34581	0.000249987	1	3.45261	8.99261e-12	1	2.9117	3.36571e-07	1	111
WBGene00019617	K10C2.1	3.85343	0.0078441	1	7.92259	2.14918e-13	1	6.53688	8.59467e-09	1	111
WBGene00019624	K10C9.3	1.64815	7.78524e-14	1	1.18359	1.80937e-08	1	1.35991	1.83678e-10	1	111
WBGene00019647	K11D12.7	1.129	0.00220245	1	2.62846	7.39984e-24	1	2.76985	2.05443e-27	1	111
WBGene00019710	M01E11.1	1.19924	0.000183633	1	1.55998	6.57896e-08	1	1.82471	7.67189e-11	1	111
WBGene00019720	M01H9.4	3.6014	0.000428907	1	5.05896	7.49962e-09	1	4.84934	5.10398e-08	1	111
WBGene00019726	M02B7.5	1.05708	0.00957803	1	2.03728	3.28904e-10	1	1.69093	3.19056e-07	1	111
WBGene00019730	asns-2	4.58634	1.19038e-64	1	6.36758	1.17154e-143	1	5.65814	1.78182e-107	1	111
WBGene00019741	nhr-201	1.87982	0.00295361	1	3.34724	3.30153e-13	1	2.68111	5.33607e-06	1	111
WBGene00019742	nhr-202	3.99022	0.00569546	1	6.56729	3.02955e-09	1	6.187	4.97887e-08	1	111
WBGene00019751	M03D4.4	3.94056	1.23653e-16	1	6.50595	7.41516e-62	1	5.97111	5.80249e-51	1	111
WBGene00019760	calu-1	2.57849	6.23324e-74	1	3.92551	4.48777e-202	1	3.94917	5.49522e-209	1	111
WBGene00019819	R02D3.1	2.50477	2.71245e-63	1	2.72781	2.72091e-90	1	2.69223	7.54044e-78	1	111
WBGene00019830	hrg-1	1.89767	1.02043e-05	1	2.12499	9.29144e-09	1	2.31109	2.59498e-10	1	111
WBGene00019832	R02F2.2	1.87521	5.58718e-05	1	4.7229	2.42037e-49	1	4.28321	1.11617e-39	1	111
WBGene00019843	R03E9.2	2.06257	5.47443e-09	1	3.76235	9.61471e-46	1	3.19591	3.54839e-28	1	111
WBGene00019855	R03H10.2	3.53721	7.62698e-13	1	6.41183	7.21277e-67	1	5.90074	1.51406e-53	1	111
WBGene00019872	R04E5.9	1.95522	9.4887e-11	1	2.01763	2.59348e-13	1	1.85115	1.71776e-12	1	111
WBGene00019882	R05D3.9	1.87893	6.1342e-13	1	3.38722	1.4706e-54	1	3.61926	7.64772e-67	1	111
WBGene00019890	R05F9.6	1.59016	0.000154209	1	1.95057	7.51201e-08	1	2.04656	1.8595e-08	1	111
WBGene00019895	aagr-2	2.69684	4.18213e-12	1	4.13532	3.33734e-39	1	3.66948	1.19488e-27	1	111
WBGene00019911	R06A10.4	1.59131	0.00320806	1	2.69003	6.77141e-10	1	2.05006	5.1841e-06	1	111
WBGene00019921	fbxc-34	2.44035	3.79603e-15	1	2.12117	1.64473e-12	1	2.54305	6.13757e-18	1	111
WBGene00019927	fbxc-24	1.19959	0.00884147	1	1.87677	1.57263e-06	1	1.65017	4.13615e-05	1	111
WBGene00019960	ztf-16	1.38321	2.02955e-10	1	1.73909	3.40566e-19	1	1.35391	7.35718e-12	1	111
WBGene00019963	R08E5.3	2.92164	8.98566e-15	1	1.62833	0.000119226	1	1.32844	0.00651271	1	111
WBGene00019965	R08F11.1	3.3288	1.52984e-18	1	2.28225	1.07397e-08	1	1.95563	4.92782e-06	1	111
WBGene00019986	R09F10.1	2.54055	0.00364981	1	3.33907	4.95086e-07	1	3.05444	1.72718e-05	1	111
WBGene00019994	cdh-1	2.47384	0.0029386	1	7.33104	5.29899e-58	1	6.28173	4.73168e-38	1	111
WBGene00020004	R11E3.2	2.96802	1.13779e-07	1	3.20643	2.81793e-10	1	3.16147	3.74853e-09	1	111
WBGene00020007	R11F4.1	3.54327	1.47774e-16	1	4.24081	3.06166e-27	1	4.42582	2.10893e-32	1	111
WBGene00020022	R12C12.1	1.5782	2.06748e-05	1	2.37213	1.47663e-12	1	1.57626	1.78201e-05	1	111
WBGene00020082	gcp-2.1	1.72256	5.81153e-05	1	3.08221	1.56878e-24	1	2.19552	3.64769e-10	1	111
WBGene00020090	R119.5	2.10837	1.45845e-18	1	3.13726	2.56601e-51	1	2.72762	4.14323e-36	1	111
WBGene00020104	R148.5	2.3434	5.16965e-09	1	4.70384	3.45652e-41	1	4.26546	2.91382e-34	1	111
WBGene00020160	igcm-3	3.00313	8.30781e-55	1	4.3663	2.57454e-122	1	3.88789	8.37508e-95	1	111
WBGene00020182	ugt-53	3.42562	4.1464e-13	1	3.66814	6.94316e-16	1	3.02789	1.78122e-10	1	111
WBGene00020188	T03F1.6	2.50292	8.38436e-21	1	3.16572	3.23594e-55	1	1.73942	2.16765e-13	1	111
WBGene00020207	T04B8.5	1.4879	0.000160934	1	2.77855	2.89302e-15	1	2.40918	1.28265e-11	1	111
WBGene00020215	T04G9.4	2.17488	6.65053e-13	1	3.17633	1.22518e-36	1	3.13533	1.26712e-35	1	111
WBGene00020220	clec-140	5.35105	0.00131379	1	5.66084	9.9367e-05	1	5.88862	6.55799e-05	1	111
WBGene00020280	T06A1.5	4.70044	0.00358425	1	7.2963	1.09141e-08	1	6.33846	1.81544e-06	1	111
WBGene00020307	T07D3.4	1.87419	0.00299194	1	4.15642	6.64276e-24	1	3.24838	3.36404e-12	1	111
WBGene00020368	ast-1	5.32847	1.39727e-07	1	7.85685	4.83299e-19	1	7.08393	3.99524e-15	1	111
WBGene00020379	T09B4.5	2.05213	6.69781e-21	1	2.83429	2.30679e-40	1	2.44913	8.95135e-31	1	111
WBGene00020382	T09B4.8	1.47113	3.43432e-08	1	1.71197	3.23121e-12	1	1.40615	2.65822e-08	1	111
WBGene00020446	T12B3.3	1.17463	0.0047079	1	1.4579	3.64089e-05	1	1.68057	1.13867e-06	1	111
WBGene00020447	T12B3.4	1.95209	2.89923e-13	1	2.57927	1.00637e-26	1	2.32538	3.79225e-23	1	111
WBGene00020458	fbxa-70	3.85698	0.000173733	1	3.54114	0.000325838	1	3.31905	0.00155125	1	111
WBGene00020479	T13C2.3	2.35749	0.000400898	1	5.03392	5.73899e-28	1	4.3188	1.51163e-20	1	111
WBGene00020491	T13G4.4	2.10026	0.000834461	1	2.38478	1.12579e-05	1	2.2281	0.000115956	1	111
WBGene00020509	hex-1	2.28447	1.16935e-06	1	3.39611	5.71596e-21	1	2.79026	5.99858e-12	1	111
WBGene00020532	math-42	5.36599	0.00179603	1	7.94587	4.43048e-10	1	7.22337	5.18806e-08	1	111
WBGene00020549	nmt-1	1.30167	2.97812e-07	1	2.05633	8.43715e-19	1	1.69416	1.90609e-12	1	111
WBGene00020593	ugt-11	3.04647	3.7353e-06	1	3.03006	7.34976e-07	1	2.9126	9.29528e-06	1	111
WBGene00020624	T20D4.19	1.45168	0.00596117	1	1.61507	0.000930702	1	1.59691	0.000542149	1	111
WBGene00020672	T22B7.3	2.79168	5.97927e-09	1	2.5209	1.16732e-07	1	2.62465	8.71416e-08	1	111
WBGene00020688	T22D1.11	1.06689	0.00638455	1	1.4865	7.43293e-06	1	1.13487	0.00139835	1	111
WBGene00020693	lron-8	2.31088	0.000781881	1	5.19288	1.46176e-29	1	4.6512	3.03597e-21	1	111
WBGene00020696	T22F3.3	2.56867	2.38912e-09	1	3.87727	1.53509e-23	1	4.01113	1.13731e-26	1	111
WBGene00020756	T24A6.20	1.42566	0.00145668	1	1.77314	1.05111e-06	1	1.31493	0.00109574	1	111
WBGene00020800	zig-10	2.70264	0.00909495	1	6.44498	3.5064e-20	1	5.96076	1.06808e-16	1	111
WBGene00020817	T25G12.11	1.10896	0.000211949	1	1.11773	1.25617e-05	1	1.02271	0.000377497	1	111
WBGene00020833	T26C12.3	2.88058	1.38778e-21	1	3.73914	1.98855e-46	1	3.66239	1.11293e-41	1	111
WBGene00020835	T27A1.3	1.40272	0.000485332	1	1.41075	5.38549e-05	1	1.11454	0.00354328	1	111
WBGene00020837	T27A1.5	3.72309	0.0010995	1	4.98018	3.00133e-09	1	4.67228	2.04025e-07	1	111
WBGene00020886	ttr-6	4.47692	0.00096152	1	7.60369	2.42494e-12	1	7.36876	2.11077e-11	1	111
WBGene00020895	T28D9.3	1.75096	0.000808513	1	1.74865	0.000138959	1	2.49763	1.04419e-09	1	111
WBGene00020902	jmjc-1	1.98705	1.78956e-20	1	1.98205	2.03923e-22	1	1.59242	2.08102e-14	1	111
WBGene00020921	W01C8.5	2.33815	1.1912e-16	1	4.99496	4.35363e-112	1	4.4245	2.54173e-83	1	111
WBGene00020930	hlh-30	1.46854	5.3197e-07	1	2.403	1.86865e-18	1	1.88959	4.43251e-12	1	111
WBGene00020962	W02H5.8	2.06183	3.62301e-08	1	1.22288	0.00150001	1	1.34933	0.000403931	1	111
WBGene00020993	W03F8.3	1.96034	3.98757e-05	1	2.79915	8.70696e-16	1	2.57105	7.23969e-13	1	111
WBGene00021002	W03F9.4	4.03048	1.65884e-24	1	4.39844	5.80857e-32	1	5.35207	1.96736e-53	1	111
WBGene00021019	W04B5.2	2.46944	0.000105156	1	3.31052	4.08841e-13	1	3.44449	3.43183e-14	1	111
WBGene00021048	W05H9.1	2.03974	1.46607e-13	1	2.51045	4.99386e-23	1	2.32939	3.86157e-20	1	111
WBGene00021050	W05H9.3	2.26327	2.17994e-34	1	2.63875	2.65942e-59	1	2.2041	1.0303e-36	1	111
WBGene00021051	W05H9.4	1.21079	2.63869e-08	1	1.61606	1.37441e-20	1	1.00651	2.54968e-07	1	111
WBGene00021055	W06A11.4	2.83377	1.95144e-07	1	1.79919	0.00321439	1	1.98654	0.00114045	1	111
WBGene00021068	W06H8.6	1.8089	1.68993e-07	1	4.20046	5.67603e-55	1	3.13923	1.71486e-25	1	111
WBGene00021095	mlt-8	1.79447	5.76786e-06	1	6.2827	2.38128e-136	1	5.89599	8.59236e-112	1	111
WBGene00021198	Y17G9B.1	1.79612	4.7795e-06	1	1.51928	0.000127791	1	1.45838	0.000150026	1	111
WBGene00021199	Y17G9B.2	2.32712	1.47609e-05	1	2.27229	6.24594e-06	1	2.58395	4.13581e-07	1	111
WBGene00021204	fbxb-77	2.8108	3.67828e-08	1	3.36407	3.37891e-13	1	3.12195	2.59392e-11	1	111
WBGene00021205	Y17G9B.8	1.43409	4.15581e-06	1	2.05257	3.62236e-16	1	2.09485	1.21224e-15	1	111
WBGene00021252	cht-4	3.74461	3.60658e-06	1	4.97218	2.88447e-13	1	4.13911	4.07828e-08	1	111
WBGene00021314	Y32H12A.6	1.78037	2.23645e-05	1	2.40796	7.25044e-13	1	2.00863	2.8331e-08	1	111
WBGene00021375	Y37E11B.2	1.37321	0.00129935	1	1.39166	0.000191608	1	1.69754	1.21852e-06	1	111
WBGene00021430	Y38F2AR.12	2.77209	5.83242e-10	1	3.36916	3.67388e-17	1	2.94425	1.31512e-13	1	111
WBGene00021463	zeel-1	1.83756	1.98433e-12	1	1.45075	7.67859e-09	1	1.29102	5.41508e-07	1	111
WBGene00021469	Y39G10AR.11	2.1996	1.23946e-50	1	3.00273	1.39767e-126	1	2.64503	1.11723e-80	1	111
WBGene00021482	Y39H10A.6	1.19774	2.20234e-08	1	1.86438	2.76519e-23	1	1.71077	5.19231e-18	1	111
WBGene00021485	Y40A1A.3	1.7325	6.29095e-06	1	2.5526	6.03855e-15	1	2.13764	1.57801e-10	1	111
WBGene00021497	Y40C5A.4	2.23112	0.0047448	1	2.12702	0.00330241	1	3.3604	2.35247e-07	1	111
WBGene00021505	Y41D4A.3	2.00657	1.5411e-07	1	2.20731	4.90566e-10	1	1.92589	1.60861e-07	1	111
WBGene00021513	Y41D4B.6	3.90616	0.0064566	1	8.97112	4.24805e-17	1	8.73878	4.95295e-16	1	111
WBGene00021525	Y41D4B.26	5.18138	1.04184e-12	1	7.36853	6.34714e-31	1	7.29517	1.84854e-30	1	111
WBGene00021531	Y42G9A.1	3.43104	0.000770544	1	3.47333	0.000132931	1	3.1704	0.00140232	1	111
WBGene00021576	fbxc-51	2.36661	7.85331e-49	1	2.87454	7.27619e-81	1	2.58641	3.37477e-63	1	111
WBGene00021614	Y47A7.2	1.94992	0.000826071	1	4.48218	4.00008e-32	1	3.96895	2.81692e-23	1	111
WBGene00021628	Y47D9A.1	1.25019	8.01621e-06	1	2.15856	2.96331e-19	1	2.00619	1.0474e-16	1	111
WBGene00021643	Y47G6A.17	2.29473	2.14088e-06	1	3.55996	2.82855e-19	1	3.20676	4.12459e-15	1	111
WBGene00021697	gcn-1	1.26249	0.000308258	1	1.72301	1.02492e-07	1	1.5265	3.41371e-06	1	111
WBGene00021698	frl-1	1.87106	3.43112e-07	1	2.61314	1.49838e-14	1	2.22103	1.79019e-10	1	111
WBGene00021726	bath-10	1.74661	0.000291302	1	2.47473	9.36669e-09	1	2.39101	3.5714e-08	1	111
WBGene00021754	hpo-29	1.15873	3.54394e-08	1	1.76454	2.48259e-24	1	1.32202	5.86895e-13	1	111
WBGene00021789	nol-6	1.4349	4.96424e-08	1	2.39122	3.05476e-29	1	1.84561	6.25556e-16	1	111
WBGene00021808	Y53G8AM.8	1.77807	3.26356e-17	1	2.17463	1.52093e-29	1	1.76876	2.5644e-18	1	111
WBGene00021847	Y54F10AL.1	1.22341	3.47464e-06	1	1.91822	1.99753e-20	1	1.69168	1.39248e-12	1	111
WBGene00021852	Y54F10AM.8	2.73782	3.28354e-11	1	4.29781	3.00031e-39	1	4.05407	5.20361e-33	1	111
WBGene00021854	Y54F10AR.1	1.06362	0.00193844	1	1.57909	1.26064e-07	1	1.08799	0.00081552	1	111
WBGene00021903	Y55B1AL.1	1.58186	0.000472841	1	4.29648	1.30816e-47	1	3.75129	3.24505e-33	1	111
WBGene00021919	cutl-25	2.58582	1.23324e-13	1	3.32354	3.6832e-26	1	3.57047	3.78289e-33	1	111
WBGene00021928	Y55F3AM.11	2.75671	1.65248e-05	1	3.25779	3.7884e-10	1	2.24236	0.000276632	1	111
WBGene00022033	Y65B4BL.1	2.12646	0.000170302	1	5.65225	7.3851e-39	1	5.11695	3.0598e-32	1	111
WBGene00022059	Y67D8A.2	1.79175	1.97339e-15	1	2.86223	1.68705e-47	1	2.52515	3.60485e-36	1	111
WBGene00022073	Y67D8C.9	1.12007	0.000498121	1	2.70644	2.29272e-31	1	2.38103	1.83692e-23	1	111
WBGene00022103	cdh-12	2.81432	5.40304e-09	1	3.7433	1.93068e-19	1	3.16747	1.13029e-12	1	111
WBGene00022104	Y71D11A.3	5.28945	1.32591e-07	1	7.23002	4.93887e-16	1	6.82593	4.02277e-14	1	111
WBGene00022111	Y71F9AL.6	1.74462	4.31185e-06	1	1.57754	5.06071e-06	1	1.74813	4.92573e-07	1	111
WBGene00022112	Y71F9AL.7	1.53484	2.37249e-05	1	1.03338	0.00350909	1	1.32528	0.000160826	1	111
WBGene00022119	copa-1	1.36848	2.3737e-06	1	2.1308	1.34602e-15	1	1.69184	3.85543e-10	1	111
WBGene00022125	Y71F9B.1	2.55996	3.06482e-05	1	2.96905	3.20687e-08	1	2.91818	7.58175e-08	1	111
WBGene00022129	lron-11	1.9226	4.44218e-10	1	2.82853	4.73375e-22	1	2.40052	4.13982e-16	1	111
WBGene00022130	Y71F9B.9	3.66447	0.0023827	1	6.4386	1.44974e-12	1	6.16348	2.17652e-11	1	111
WBGene00022139	tub-2	1.99442	7.89227e-12	1	2.62974	1.07493e-20	1	2.23955	2.83618e-15	1	111
WBGene00022146	Y71G12B.6	2.03435	7.69918e-19	1	3.46683	1.01279e-77	1	3.23095	1.10384e-62	1	111
WBGene00022159	mppa-1	1.2173	0.00198226	1	2.45744	3.05742e-17	1	1.72452	3.40611e-07	1	111
WBGene00022200	fard-1	6.87308	1.26925e-06	1	9.50893	2.25794e-14	1	7.86587	1.60135e-09	1	111
WBGene00022205	Y73B3A.3	1.60326	0.00928718	1	2.68473	1.9077e-09	1	1.91283	0.000227657	1	111
WBGene00022216	fbxa-16	5.61238	0.000774112	1	6.0582	1.59775e-05	1	5.67647	0.000158651	1	111
WBGene00022219	Y73B3A.18	2.15371	7.07e-06	1	2.51039	2.18057e-11	1	2.13174	1.31774e-07	1	111
WBGene00022227	Y73B3B.5	1.8682	0.00135373	1	2.1613	1.60074e-05	1	2.09282	2.49365e-05	1	111
WBGene00022242	sfrp-1	1.86479	3.91769e-06	1	2.70072	7.52051e-17	1	2.35978	1.29285e-11	1	111
WBGene00022255	Y73B6BL.36	2.55573	1.5281e-07	1	2.44828	1.22008e-07	1	3.03156	1.34478e-12	1	111
WBGene00022258	Y73C8B.1	2.05551	1.0811e-06	1	1.41052	0.00111432	1	1.4757	0.000697706	1	111
WBGene00022283	lgc-27	4.05329	0.00805495	1	8.67737	4.93445e-16	1	8.11285	9.04598e-14	1	111
WBGene00022307	Y77E11A.2	1.55529	0.00079598	1	2.68759	3.87459e-14	1	2.01317	2.34324e-06	1	111
WBGene00022334	Y82E9BR.1	1.23014	9.28958e-07	1	1.56504	7.42846e-13	1	1.27092	2.43427e-08	1	111
WBGene00022347	Y82E9BR.14	1.79488	6.33123e-11	1	2.5956	2.07218e-28	1	2.32302	2.77288e-19	1	111
WBGene00022349	Y82E9BR.17	2.28921	9.80155e-14	1	2.62817	1.20949e-19	1	2.41339	2.30771e-16	1	111
WBGene00022378	Y94H6A.5	1.62292	1.08201e-14	1	2.39374	4.62639e-36	1	1.89133	5.96578e-23	1	111
WBGene00022416	Y102A11A.6	2.06989	1.72441e-09	1	2.70295	2.31237e-18	1	1.95731	2.838e-09	1	111
WBGene00022418	igcm-4	1.85915	3.62114e-19	1	2.77633	4.66818e-56	1	2.14308	9.59354e-31	1	111
WBGene00022423	nhr-41	1.60165	0.0080489	1	3.74879	9.65393e-27	1	2.66087	7.98211e-10	1	111
WBGene00022441	Y110A2AL.4	2.93106	4.15265e-16	1	5.22215	8.98769e-78	1	5.19833	4.11981e-75	1	111
WBGene00022499	set-30	3.354	4.37833e-08	1	5.93749	1.98991e-36	1	5.42241	3.71363e-28	1	111
WBGene00022500	lfi-1	2.61781	0.000109984	1	6.6452	1.23636e-49	1	5.58641	7.40621e-33	1	111
WBGene00022538	ZC190.4	1.38077	0.000235341	1	3.9795	8.60902e-58	1	3.37964	4.09081e-37	1	111
WBGene00022564	ZC204.14	1.36483	0.0016968	1	1.3021	0.000888726	1	1.481	0.000145429	1	111
WBGene00022576	ZC250.2	1.66281	4.40891e-05	1	2.10889	4.91409e-10	1	1.74147	1.95433e-05	1	111
WBGene00022591	cuti-1	1.43199	1.96794e-05	1	3.12284	1.57085e-36	1	2.69631	1.3336e-24	1	111
WBGene00022647	ZK54.1	1.56726	3.92788e-06	1	1.76697	2.39726e-09	1	1.87996	1.9253e-10	1	111
WBGene00022683	ZK185.3	2.91239	3.79838e-10	1	3.47041	8.04162e-19	1	3.08838	3.33798e-14	1	111
WBGene00022727	prkl-1	1.47378	0.000713325	1	4.44298	8.22652e-54	1	3.73972	1.38586e-33	1	111
WBGene00022745	ZK470.2	1.51387	0.000456035	1	2.32411	1.15642e-09	1	1.67167	4.24442e-05	1	111
WBGene00022781	pmt-1	2.56042	1.4065e-15	1	2.6944	4.02968e-20	1	2.68866	3.8142e-19	1	111
WBGene00022816	fbn-1	4.41225	1.41981e-74	1	6.12028	1.11842e-184	1	5.348	1.83094e-112	1	111
WBGene00022837	ceh-45	6.85757	4.7314e-07	1	7.88039	3.55006e-10	1	7.57068	2.89976e-09	1	111
WBGene00022868	ZK1240.3	2.51703	0.00220833	1	4.24814	1.33065e-14	1	3.63302	7.25302e-09	1	111
WBGene00022951	C30E1.9	4.6416	1.30451e-15	1	5.69903	8.90714e-28	1	4.84348	3.30981e-17	1	111
WBGene00023209	ZC513.7	5.08454	9.14266e-83	1	7.44354	1.11721e-211	1	6.96995	4.22095e-174	1	111
WBGene00023244	C24H12.3	2.312	0.000284588	1	2.02115	0.000905458	1	2.02531	0.000821306	1	111
WBGene00023404	plr-1	1.21039	9.74302e-06	1	1.99921	1.61976e-20	1	1.50757	2.70733e-10	1	111
WBGene00023500	C11H1.9	1.81252	7.12805e-05	1	3.60134	3.7401e-28	1	3.41251	2.58399e-24	1	111
WBGene00044040	F54D5.16	4.42246	0.00802785	1	5.16145	0.000227481	1	4.78838	0.00155041	1	111
WBGene00044066	fbxb-66	1.53163	5.626e-05	1	1.146	0.00155367	1	1.3263	0.000258856	1	111
WBGene00044068	syd-9	2.06145	9.39815e-12	1	5.08439	2.34815e-109	1	4.43985	3.35698e-74	1	111
WBGene00044082	D1086.12	4.68411	0.00596117	1	8.49083	8.99261e-12	1	8.30467	6.61618e-11	1	111
WBGene00044280	W02A2.9	3.33041	9.27338e-08	1	4.05474	3.07212e-14	1	4.3387	4.03188e-16	1	111
WBGene00044303	hst-3.2	3.87111	1.17801e-08	1	5.84624	8.00603e-25	1	5.23941	4.2971e-19	1	111
WBGene00044304	F52B10.3	5.55057	0.00018123	1	7.4381	5.33748e-09	1	6.97476	1.00932e-07	1	111
WBGene00044330	alr-1	1.57461	6.84429e-09	1	2.09907	4.76687e-21	1	1.81393	2.78142e-14	1	111
WBGene00044417	C08F1.11	4.01007	1.67801e-21	1	5.29453	1.27082e-44	1	4.74279	4.86098e-33	1	111
WBGene00044459	Y55F3C.9	1.45944	2.02138e-06	1	1.70769	1.16843e-09	1	1.55357	1.44852e-08	1	111
WBGene00044493	Y54G2A.50	1.65478	0.00157595	1	1.79348	3.4159e-05	1	2.04458	2.21965e-06	1	111
WBGene00044503	Y73B6A.6	3.64746	0.00257974	1	4.52091	5.48624e-06	1	4.37118	2.72989e-05	1	111
WBGene00044567	C46C11.4	1.56629	3.51667e-06	1	1.78993	6.06025e-09	1	1.54788	1.20467e-06	1	111
WBGene00044631	bus-18	1.44955	0.00797017	1	3.49152	1.79072e-22	1	3.2032	9.21186e-18	1	111
WBGene00044698	K09F5.6	1.0434	0.000302099	1	3.07049	1.95432e-46	1	2.22592	5.15773e-21	1	111
WBGene00044725	R11G1.7	1.28835	0.00034406	1	1.73571	1.36282e-08	1	1.89001	3.69646e-09	1	111
WBGene00044745	Y62E10A.20	2.4803	0.000173429	1	2.938	6.77604e-08	1	2.8605	2.3515e-06	1	111
WBGene00044770	C53C11.5	2.94532	9.25245e-07	1	5.29361	1.59915e-30	1	4.62666	1.75991e-20	1	111
WBGene00044789	T07A9.14	1.38192	2.88076e-07	1	2.13228	7.87462e-24	1	1.92919	3.16067e-18	1	111
WBGene00044901	Y41G9A.10	5.21034	0.000605666	1	6.09951	4.31324e-06	1	5.04823	0.000791936	1	111
WBGene00044978	F58D2.3	1.71919	0.00027362	1	1.98038	4.02634e-07	1	1.58482	0.00104854	1	111
WBGene00045077	Y71A12B.18	4.42909	2.94476e-11	1	6.32931	1.18402e-31	1	5.58413	8.76679e-24	1	111
WBGene00045183	T28C6.10	3.03125	2.64262e-08	1	2.65555	1.54116e-06	1	3.10015	5.25294e-10	1	111
WBGene00045379	C45B11.6	3.16554	0.0021807	1	6.58693	5.68968e-21	1	6.10374	4.76985e-17	1	111
WBGene00050903	Y17D7C.4	4.71207	0.000570887	1	7.33017	1.73481e-11	1	7.15553	8.68267e-11	1	111
WBGene00050927	B0250.12	1.72099	0.00202371	1	3.59772	1.04746e-21	1	2.89209	2.37457e-12	1	111
WBGene00077531	F40G9.15	2.21028	8.69666e-10	1	3.19875	2.51089e-28	1	1.98664	8.31886e-09	1	111
WBGene00077559	R05D7.7	1.21992	0.00968983	1	1.81699	1.42672e-06	1	1.31199	0.00215292	1	111
WBGene00077756	Y11D7A.19	2.02974	0.000125455	1	2.07557	5.62526e-06	1	2.31363	1.03916e-06	1	111
WBGene00077761	zip-9	2.3511	1.58236e-41	1	2.59386	1.16686e-58	1	2.43131	4.8123e-51	1	111
WBGene00185014	F17C8.9	3.53835	3.69059e-05	1	4.83822	8.29509e-12	1	5.0382	6.4831e-13	1	111
WBGene00185119	F16H6.11	3.69632	0.00021633	1	3.55578	0.000124809	1	3.73775	0.000102752	1	111
WBGene00194835	Y17G9B.11	3.61412	4.23351e-06	1	3.82085	2.87769e-08	1	4.16626	1.46888e-09	1	111
WBGene00194836	C25H3.18	4.03046	1.04938e-05	1	3.54224	5.90489e-05	1	4.08329	7.90795e-07	1	111
WBGene00206416	W04H10.5	3.55877	0.00274367	1	5.67525	2.66824e-09	1	5.27022	3.35761e-08	1	111
WBGene00206417	W04H10.6	3.62671	0.00109332	1	4.87458	1.25804e-08	1	4.73347	8.40072e-08	1	111
WBGene00206459	Y80D4G.1	2.21671	7.99177e-05	1	3.38694	1.31302e-14	1	2.90753	3.29676e-11	1	111
WBGene00206462	B0391.14	6.54031	1.22969e-05	1	7.24204	3.23724e-08	1	6.91273	2.68116e-07	1	111
WBGene00206530	Y52B11A.19	2.49238	0.000723875	1	1.99746	0.00811479	1	1.96349	0.00940831	1	111
WBGene00219316	F21A3.11	3.26584	7.76985e-09	1	4.21357	9.59396e-19	1	3.76915	1.04246e-12	1	111
WBGene00219699	linc-22	1.22437	0.00143185	1	2.6774	6.25268e-21	1	1.72674	2.34133e-07	1	111
WBGene00219708	linc-13	4.98542	0.00636248	1	6.224	7.20114e-06	1	6.03049	2.54133e-05	1	111
WBGene00219720	linc-2	3.29577	6.87039e-10	1	2.0136	0.000855548	1	2.25169	0.000254052	1	111
WBGene00219756	linc-68	2.96854	0.00358663	1	2.56622	0.00823157	1	2.85717	0.00242515	1	111
WBGene00219838	C28H8.14	2.25556	0.00483622	1	3.53821	2.43939e-09	1	3.30039	3.39813e-08	1	111
WBGene00235267	Y77E11A.23	1.93644	7.64225e-09	1	1.44784	1.02328e-05	1	1.47909	8.70061e-06	1	111
WBGene00235351	C32B5.18	3.53003	8.5262e-07	1	3.76956	5.62738e-08	1	4.04146	8.23719e-10	1	111
WBGene00235381	Y74C9A.9	2.15181	0.000253608	1	2.13044	4.92353e-05	1	2.12282	8.05783e-05	1	111
WBGene00255596	Y37B11A.8	2.61667	0.00461454	1	2.88113	0.00056533	1	2.43137	0.00630568	1	111
WBGene00269431	T16A1.10	2.00862	0.000209735	1	2.27058	7.85675e-07	1	2.48949	8.04419e-08	1	111
WBGene00270290	ZK938.11	1.5695	0.00011122	1	1.29122	0.000858434	1	1.08443	0.00698306	1	111
WBGene00271415	T05A7.13	5.1414	0.000876597	1	8.60431	4.52773e-12	1	8.00008	2.70733e-10	1	111
WBGene00000231	atx-2	1.0215	0.00317629	1	1.23115	9.92882e-05	1	0	NA	0	110
WBGene00000383	cdc-14	1.11386	4.93542e-14	1	1.03978	1.16988e-15	1	0	NA	0	110
WBGene00000550	clu-1	1.16968	6.61192e-12	1	1.52036	2.16502e-22	1	0	NA	0	110
WBGene00000988	dhs-25	1.0028	0.000533506	1	1.31474	2.69098e-08	1	0	NA	0	110
WBGene00003072	lrp-2	1.20541	7.75601e-13	1	1.9311	4.8653e-40	1	0	NA	0	110
WBGene00003182	mef-2	1.85384	0.000379193	1	1.33316	0.0062414	1	0	NA	0	110
WBGene00003706	nhr-116	1.3417	0.00154524	1	1.75067	7.91039e-07	1	0	NA	0	110
WBGene00004335	ref-2	1.05092	8.18379e-07	1	1.18777	1.37195e-10	1	0	NA	0	110
WBGene00004361	rib-2	1.24339	2.53095e-12	1	1.09831	8.29146e-11	1	0	NA	0	110
WBGene00004952	spd-1	1.12442	0.00277889	1	1.12515	0.00165483	1	0	NA	0	110
WBGene00005839	srw-92	5.01948	0.00435504	1	4.92211	0.00265065	1	0	NA	0	110
WBGene00006308	sul-1	1.28052	0.00109875	1	1.2394	0.000340183	1	0	NA	0	110
WBGene00006812	unc-80	1.02736	0.000452835	1	1.48036	2.16633e-06	1	0	NA	0	110
WBGene00006932	vps-34	1.14101	3.07179e-06	1	1.05565	1.5517e-06	1	0	NA	0	110
WBGene00007260	olrn-1	1.30016	0.000766871	1	1.79108	1.85111e-12	1	0	NA	0	110
WBGene00007675	C18D4.6	1.12044	0.00523365	1	1.95465	1.59836e-10	1	0	NA	0	110
WBGene00008519	cyp-13B1	3.45927	6.23113e-14	1	3.09923	3.92283e-12	1	0	NA	0	110
WBGene00008565	F08A8.2	1.93411	0.00772744	1	1.88514	0.00639811	1	0	NA	0	110
WBGene00009299	F31E9.6	1.27654	0.000299857	1	1.29769	5.55656e-05	1	0	NA	0	110
WBGene00010731	K10C3.4	1.15685	1.36068e-11	1	1.30634	8.10363e-16	1	0	NA	0	110
WBGene00011106	acl-5	1.50815	1.35105e-13	1	1.19206	4.00289e-10	1	0	NA	0	110
WBGene00011729	set-16	1.26056	1.19376e-05	1	1.41438	2.30821e-07	1	0	NA	0	110
WBGene00012121	T28C6.7	1.54119	2.62221e-35	1	1.40811	1.1235e-32	1	0	NA	0	110
WBGene00012623	fbxa-149	1.57612	7.29728e-05	1	1.90125	7.38198e-09	1	0	NA	0	110
WBGene00012999	rpoa-1	1.08263	0.000116976	1	1.66011	5.18319e-10	1	0	NA	0	110
WBGene00013002	Y48E1B.3	1.02652	0.000241032	1	1.10548	1.83684e-05	1	0	NA	0	110
WBGene00013155	Y53F4B.8	2.17487	5.57083e-05	1	1.53981	0.00472176	1	0	NA	0	110
WBGene00013204	Y54E5B.2	1.0433	0.000294682	1	1.10276	5.25179e-06	1	0	NA	0	110
WBGene00013358	Y60A3A.7	1.07023	0.000616639	1	1.01856	0.00057932	1	0	NA	0	110
WBGene00013511	Y71A12B.15	1.96499	0.000419012	1	2.41496	3.49325e-07	1	0	NA	0	110
WBGene00014259	ZK1320.11	1.33171	3.50493e-07	1	1.08725	6.10533e-06	1	0	NA	0	110
WBGene00014613	Y111B2A.25	1.13269	4.60039e-05	1	1.16341	2.15137e-06	1	0	NA	0	110
WBGene00015518	C06E1.1	1.29652	0.00104732	1	1.01558	0.00595235	1	0	NA	0	110
WBGene00016273	C30G12.1	4.78805	2.6275e-36	1	2.70468	1.13318e-09	1	0	NA	0	110
WBGene00016295	fbxc-40	2.73607	3.40249e-25	1	3.27652	1.74188e-44	1	0	NA	0	110
WBGene00016558	C41A3.1	2.9834	6.0998e-24	1	2.36121	3.93476e-16	1	0	NA	0	110
WBGene00016705	C46C11.2	1.31204	0.00175094	1	1.07559	0.00598318	1	0	NA	0	110
WBGene00016968	epg-5	1.12861	6.94159e-08	1	1.20455	1.46358e-09	1	0	NA	0	110
WBGene00017769	hmgs-1	1.02239	0.00584859	1	1.14988	0.00033536	1	0	NA	0	110
WBGene00018456	fbxc-39	1.86642	2.47157e-11	1	1.32263	8.36481e-06	1	0	NA	0	110
WBGene00018860	F55A4.8	1.0434	0.00574735	1	1.3125	4.15289e-05	1	0	NA	0	110
WBGene00018990	klf-1	2.45422	0.00755182	1	3.50489	1.15459e-06	1	0	NA	0	110
WBGene00019134	F59H6.3	3.35668	0.00633647	1	3.81893	0.00033774	1	0	NA	0	110
WBGene00019746	M03A1.3	2.21812	0.00192524	1	1.93376	0.00418739	1	0	NA	0	110
WBGene00019867	R04B3.2	1.38257	0.000880277	1	1.28179	0.000877679	1	0	NA	0	110
WBGene00020139	T01B11.2	2.10376	3.66671e-12	1	2.66241	2.89744e-25	1	0	NA	0	110
WBGene00020658	T21F4.1	1.6046	0.00788923	1	1.70338	0.00117922	1	0	NA	0	110
WBGene00020765	T24C12.3	1.38276	8.11962e-09	1	1.23577	6.09858e-08	1	0	NA	0	110
WBGene00045272	F59C12.4	1.52959	0.000105704	1	1.26484	0.00102424	1	0	NA	0	110
WBGene00077636	Y46G5A.43	2.19664	1.84165e-05	1	1.58732	0.00369287	1	0	NA	0	110
WBGene00189951	linc-29	1.3728	0.00553474	1	1.5029	9.95498e-05	1	0	NA	0	110
WBGene00206519	F36H5.13	1.14302	6.50262e-06	1	1.13753	1.08381e-07	1	0	NA	0	110
WBGene00219303	Y13C8A.4	3.06294	1.62396e-06	1	3.70514	6.11259e-12	1	0	NA	0	110
WBGene00000279	cah-1	1.51341	4.43169e-05	1	0	NA	0	1.1514	0.000793842	1	101
WBGene00000915	daf-21	1.17769	2.93491e-05	1	0	NA	0	1.28985	1.8188e-06	1	101
WBGene00001395	fat-3	1.0825	1.21111e-05	1	0	NA	0	2.74939	3.66243e-48	1	101
WBGene00001906	his-32	1.52736	2.89015e-05	1	0	NA	0	1.50062	4.02617e-05	1	101
WBGene00002016	hsp-16.2	2.95189	1.50098e-08	1	0	NA	0	5.58594	3.63861e-31	1	101
WBGene00002017	hsp-16.11	4.80224	0.00949919	1	0	NA	0	8.37675	9.9084e-11	1	101
WBGene00002018	hsp-16.41	3.22395	2.49547e-07	1	0	NA	0	5.61957	8.89419e-22	1	101
WBGene00002020	hsp-16.49	5.04796	0.00535849	1	0	NA	0	8.67031	1.02186e-11	1	101
WBGene00002026	hsp-70	4.87079	0.000309258	1	0	NA	0	8.00275	4.77385e-12	1	101
WBGene00003533	nas-14	1.88356	0.00104732	1	0	NA	0	1.66038	0.00317504	1	101
WBGene00003977	pes-2.1	4.52438	0.000260435	1	0	NA	0	2.87888	8.06263e-06	1	101
WBGene00004513	rrn-1.2	3.27136	0.00567595	1	0	NA	0	3.19631	0.000174445	1	101
WBGene00006962	xol-1	2.00272	1.28612e-09	1	0	NA	0	1.02665	0.0057664	1	101
WBGene00007060	wht-6	2.64937	0.00638455	1	0	NA	0	2.75201	0.0015565	1	101
WBGene00007120	B0250.3	3.73779	0.000174175	1	0	NA	0	4.25117	1.48139e-06	1	101
WBGene00008397	D2005.1	3.58884	0.00536765	1	0	NA	0	3.63551	0.00140969	1	101
WBGene00009691	F44E5.4	7.07488	9.41118e-07	1	0	NA	0	10.7724	5.10363e-18	1	101
WBGene00009692	F44E5.5	6.46158	5.18072e-06	1	0	NA	0	9.88132	1.93983e-15	1	101
WBGene00010362	enu-3	1.4205	1.39311e-05	1	0	NA	0	1.078	0.00032045	1	101
WBGene00010788	sulp-4	2.49581	0.00377296	1	0	NA	0	2.81118	0.000168223	1	101
WBGene00010989	R03D7.2	1.85065	5.41815e-06	1	0	NA	0	1.23745	0.005368	1	101
WBGene00011559	umps-1	1.1297	0.000388724	1	0	NA	0	1.24509	2.79279e-05	1	101
WBGene00011774	ttr-54	1.6917	0.00288704	1	0	NA	0	1.64019	0.00116755	1	101
WBGene00012139	T28F4.4	1.7865	5.85714e-18	1	0	NA	0	1.81113	4.20865e-20	1	101
WBGene00013222	dmsr-6	3.65641	0.00084022	1	0	NA	0	3.41855	0.000660207	1	101
WBGene00013946	ZK228.3	1.95607	0.00153793	1	0	NA	0	1.98469	0.00053638	1	101
WBGene00014801	K08E5.1	4.03565	0.000766591	1	0	NA	0	3.39487	0.00398133	1	101
WBGene00014987	ZK637.6	4.01399	0.00503505	1	0	NA	0	3.6894	0.00903536	1	101
WBGene00015411	srz-60	5.24884	0.00226605	1	0	NA	0	4.6729	0.00634052	1	101
WBGene00015514	C06A8.3	1.26975	3.42514e-11	1	0	NA	0	1.29913	4.87543e-12	1	101
WBGene00015894	acdh-2	3.79308	2.45888e-06	1	0	NA	0	3.17955	0.000102707	1	101
WBGene00016445	C35D10.8	1.86628	0.00585396	1	0	NA	0	2.07484	0.000448488	1	101
WBGene00016682	C45G9.11	4.74826	0.00287148	1	0	NA	0	4.43138	0.00358824	1	101
WBGene00016953	C55C3.3	4.54335	3.81856e-36	1	0	NA	0	2.01986	1.45545e-05	1	101
WBGene00017027	D1044.1	1.55426	1.53247e-06	1	0	NA	0	1.43372	5.52794e-06	1	101
WBGene00017441	F13H8.8	2.58701	1.95751e-17	1	0	NA	0	3.35725	1.3487e-38	1	101
WBGene00019012	F57C9.6	2.01241	0.000669877	1	0	NA	0	2.25171	1.39781e-05	1	101
WBGene00019620	fah-1	1.51157	4.03838e-18	1	0	NA	0	1.14061	6.33423e-11	1	101
WBGene00019788	M116.1	4.49448	0.0010995	1	0	NA	0	5.29748	7.73521e-05	1	101
WBGene00019791	sdz-25	3.80358	0.00130258	1	0	NA	0	3.89682	0.0003147	1	101
WBGene00019923	fbxc-29	1.51792	7.75403e-07	1	0	NA	0	1.14002	0.000193957	1	101
WBGene00020315	T07E3.4	1.72045	1.17995e-12	1	0	NA	0	1.4416	1.04419e-09	1	101
WBGene00021343	cutl-23	1.34029	0.00204182	1	0	NA	0	1.346	0.000751053	1	101
WBGene00021387	Y37F4.6	1.2423	5.25999e-06	1	0	NA	0	1.00354	0.000118803	1	101
WBGene00021406	frm-5.2	3.00541	0.000183924	1	0	NA	0	2.8699	1.83958e-05	1	101
WBGene00022435	Y108G3AL.3	1.72901	0.00261412	1	0	NA	0	1.73485	0.000882232	1	101
WBGene00023067	F54D7.6	1.0589	3.77891e-06	1	0	NA	0	1.05884	1.87305e-06	1	101
WBGene00044420	C50D2.10	1.84793	5.68896e-05	1	0	NA	0	1.71482	0.000111581	1	101
WBGene00044439	Y51H7C.15	2.76286	0.00058917	1	0	NA	0	3.16759	0.000127564	1	101
WBGene00194683	T20G5.15	3.04036	1.17487e-05	1	0	NA	0	2.76798	3.34053e-05	1	101
WBGene00219796	C03D6.9	1.24746	0.00183287	1	0	NA	0	1.15675	0.00249131	1	101
WBGene00000023	abt-5	1.64417	0.000375586	1	0	NA	0	0	NA	0	100
WBGene00000972	dhs-8	1.83796	5.221e-07	1	0	NA	0	0	NA	0	100
WBGene00000973	dhs-9	1.83762	1.35436e-09	1	0	NA	0	0	NA	0	100
WBGene00001150	ech-1	2.59864	4.65847e-36	1	0	NA	0	0	NA	0	100
WBGene00001543	gcy-18	1.44072	0.00772744	1	0	NA	0	0	NA	0	100
WBGene00001544	gcy-19	3.39127	1.98214e-14	1	0	NA	0	0	NA	0	100
WBGene00001788	gst-40	2.0126	0.00851795	1	0	NA	0	0	NA	0	100
WBGene00001880	his-6	1.17225	0.000403449	1	0	NA	0	0	NA	0	100
WBGene00002040	hum-7	1.15278	1.03698e-06	1	0	NA	0	0	NA	0	100
WBGene00002117	ins-34	1.13206	1.08902e-07	1	0	NA	0	0	NA	0	100
WBGene00003387	mod-5	1.58502	0.00317137	1	0	NA	0	0	NA	0	100
WBGene00003643	nhr-53	1.99907	0.009272	1	0	NA	0	0	NA	0	100
WBGene00003685	nhr-95	1.01698	0.00515031	1	0	NA	0	0	NA	0	100
WBGene00003902	pab-1	1.24061	0.000753898	1	0	NA	0	0	NA	0	100
WBGene00004118	pqn-29	4.06638	0.000427903	1	0	NA	0	0	NA	0	100
WBGene00004192	prx-2	1.14926	0.00320732	1	0	NA	0	0	NA	0	100
WBGene00004747	sdc-3	1.20096	6.9567e-09	1	0	NA	0	0	NA	0	100
WBGene00004972	spe-26	2.87406	0.00492272	1	0	NA	0	0	NA	0	100
WBGene00005292	srh-71	1.70388	0.00603669	1	0	NA	0	0	NA	0	100
WBGene00006052	ssq-3	2.52525	0.00921387	1	0	NA	0	0	NA	0	100
WBGene00006525	tax-2	3.39755	0.000136827	1	0	NA	0	0	NA	0	100
WBGene00006678	twk-25	1.53258	0.00671066	1	0	NA	0	0	NA	0	100
WBGene00007028	trr-1	1.33479	1.06079e-24	1	0	NA	0	0	NA	0	100
WBGene00007082	acs-10	1.67847	0.00144418	1	0	NA	0	0	NA	0	100
WBGene00007096	B0024.3	1.61989	0.00446613	1	0	NA	0	0	NA	0	100
WBGene00007454	C08F11.7	5.72927	0.000308258	1	0	NA	0	0	NA	0	100
WBGene00007489	C09G5.7	2.60821	5.65869e-10	1	0	NA	0	0	NA	0	100
WBGene00007578	C14B1.7	1.66085	0.000354374	1	0	NA	0	0	NA	0	100
WBGene00007752	C26H9A.2	1.95304	8.36249e-23	1	0	NA	0	0	NA	0	100
WBGene00007756	C27A7.5	1.225	1.88847e-12	1	0	NA	0	0	NA	0	100
WBGene00007838	fbxa-168	1.31399	6.07619e-06	1	0	NA	0	0	NA	0	100
WBGene00007911	C34B7.1	1.41353	0.00920547	1	0	NA	0	0	NA	0	100
WBGene00008010	C38D9.2	2.2393	0.0032338	1	0	NA	0	0	NA	0	100
WBGene00008066	fbxb-65	1.15306	0.000547965	1	0	NA	0	0	NA	0	100
WBGene00008436	DH11.2	1.71545	1.77657e-05	1	0	NA	0	0	NA	0	100
WBGene00008537	F02H6.4	1.86064	1.78526e-17	1	0	NA	0	0	NA	0	100
WBGene00008538	sqrd-1	1.10334	0.000102945	1	0	NA	0	0	NA	0	100
WBGene00008612	fbxa-103	1.66023	1.08129e-06	1	0	NA	0	0	NA	0	100
WBGene00008862	F15D4.5	2.60998	4.31622e-13	1	0	NA	0	0	NA	0	100
WBGene00008890	ser-5	2.27699	0.00586678	1	0	NA	0	0	NA	0	100
WBGene00008915	F17C11.4	1.21604	0.0010995	1	0	NA	0	0	NA	0	100
WBGene00008997	lgc-31	1.54897	0.00968386	1	0	NA	0	0	NA	0	100
WBGene00009067	F23A7.1	1.23587	0.000157909	1	0	NA	0	0	NA	0	100
WBGene00009255	ugt-34	3.08313	0.000756345	1	0	NA	0	0	NA	0	100
WBGene00009410	F35E2.2	1.02746	0.00968386	1	0	NA	0	0	NA	0	100
WBGene00009468	F36D1.9	1.60071	1.01293e-05	1	0	NA	0	0	NA	0	100
WBGene00009973	F53C11.3	1.57386	9.27897e-21	1	0	NA	0	0	NA	0	100
WBGene00010061	F54E12.2	1.40777	1.35105e-13	1	0	NA	0	0	NA	0	100
WBGene00010215	nhr-193	3.53798	0.00359285	1	0	NA	0	0	NA	0	100
WBGene00010647	K08C7.4	1.63854	0.000804888	1	0	NA	0	0	NA	0	100
WBGene00010768	K11D2.1	2.09561	0.00304863	1	0	NA	0	0	NA	0	100
WBGene00011050	agl-1	1.33259	4.47634e-14	1	0	NA	0	0	NA	0	100
WBGene00011069	ceh-62	1.77269	0.000243761	1	0	NA	0	0	NA	0	100
WBGene00011185	R10D12.1	1.55269	0.000137173	1	0	NA	0	0	NA	0	100
WBGene00011475	T05D4.2	1.02713	0.00209415	1	0	NA	0	0	NA	0	100
WBGene00011562	T07C4.10	1.05426	0.000146987	1	0	NA	0	0	NA	0	100
WBGene00011951	T23F6.3	2.4069	0.000668439	1	0	NA	0	0	NA	0	100
WBGene00012103	clec-12	1.08887	0.00186124	1	0	NA	0	0	NA	0	100
WBGene00012189	W02A2.4	4.88922	0.00772744	1	0	NA	0	0	NA	0	100
WBGene00012198	W02B8.2	1.34023	4.11568e-09	1	0	NA	0	0	NA	0	100
WBGene00012470	Y17G7B.19	2.19065	0.000428907	1	0	NA	0	0	NA	0	100
WBGene00012618	dct-10	5.249	0.00205607	1	0	NA	0	0	NA	0	100
WBGene00012716	Y39E4B.5	1.45258	5.05187e-06	1	0	NA	0	0	NA	0	100
WBGene00012898	Y46G5A.6	2.04751	0.00161903	1	0	NA	0	0	NA	0	100
WBGene00012914	bcmo-1	1.27902	0.000368743	1	0	NA	0	0	NA	0	100
WBGene00012933	mib-1	1.04804	0.00849528	1	0	NA	0	0	NA	0	100
WBGene00013215	Y54G11A.4	2.29732	0.000346789	1	0	NA	0	0	NA	0	100
WBGene00013362	Y60A3A.14	1.01007	0.000400187	1	0	NA	0	0	NA	0	100
WBGene00013659	Y105C5B.20	2.34082	2.62904e-06	1	0	NA	0	0	NA	0	100
WBGene00013816	Y116F11A.1	1.33309	0.000189762	1	0	NA	0	0	NA	0	100
WBGene00013847	cls-3	1.43688	1.24193e-28	1	0	NA	0	0	NA	0	100
WBGene00014001	pyk-2	1.57341	3.17833e-06	1	0	NA	0	0	NA	0	100
WBGene00014210	ZK1067.4	1.87927	0.00825403	1	0	NA	0	0	NA	0	100
WBGene00014814	R03D7.3	2.22498	3.39271e-12	1	0	NA	0	0	NA	0	100
WBGene00015163	B0361.9	1.65979	1.22704e-08	1	0	NA	0	0	NA	0	100
WBGene00015623	C09B8.4	1.07098	0.00994639	1	0	NA	0	0	NA	0	100
WBGene00015830	fbxb-98	1.36669	1.95436e-07	1	0	NA	0	0	NA	0	100
WBGene00015887	C17C3.1	1.03339	0.000265639	1	0	NA	0	0	NA	0	100
WBGene00016077	C24H12.8	1.43964	0.00285017	1	0	NA	0	0	NA	0	100
WBGene00016265	nmur-4	1.48517	0.00042747	1	0	NA	0	0	NA	0	100
WBGene00016277	C30G12.6	1.02902	1.29823e-05	1	0	NA	0	0	NA	0	100
WBGene00016308	C32B5.15	1.27419	0.00166322	1	0	NA	0	0	NA	0	100
WBGene00016349	C33E10.8	1.8827	0.00764261	1	0	NA	0	0	NA	0	100
WBGene00016506	C37H5.2	2.19603	0.000131878	1	0	NA	0	0	NA	0	100
WBGene00016507	C37H5.3	1.17548	2.69691e-05	1	0	NA	0	0	NA	0	100
WBGene00016511	C37H5.13	1.03462	0.000444148	1	0	NA	0	0	NA	0	100
WBGene00016840	C50F2.7	3.00694	0.00226729	1	0	NA	0	0	NA	0	100
WBGene00017026	D1037.5	1.53537	0.00676696	1	0	NA	0	0	NA	0	100
WBGene00017207	fbxb-6	1.10096	0.00495002	1	0	NA	0	0	NA	0	100
WBGene00017303	F09F7.6	1.13628	0.00830423	1	0	NA	0	0	NA	0	100
WBGene00017335	F10D2.10	1.52502	4.39033e-07	1	0	NA	0	0	NA	0	100
WBGene00017584	F19B10.2	1.18438	4.83111e-09	1	0	NA	0	0	NA	0	100
WBGene00017719	F22F7.1	1.02877	2.28158e-06	1	0	NA	0	0	NA	0	100
WBGene00017782	F25E5.1	1.16666	2.19463e-18	1	0	NA	0	0	NA	0	100
WBGene00017806	F26A1.8	2.22451	0.00603257	1	0	NA	0	0	NA	0	100
WBGene00017952	F31E3.6	1.07685	0.00951893	1	0	NA	0	0	NA	0	100
WBGene00018152	acs-4	1.15601	6.48243e-09	1	0	NA	0	0	NA	0	100
WBGene00018235	F40E12.2	4.65013	4.4593e-07	1	0	NA	0	0	NA	0	100
WBGene00018452	F45D11.5	1.24441	5.77398e-05	1	0	NA	0	0	NA	0	100
WBGene00018761	F53E10.5	2.42926	0.00413561	1	0	NA	0	0	NA	0	100
WBGene00018779	F53H8.3	1.04402	0.000729209	1	0	NA	0	0	NA	0	100
WBGene00018783	cbs-2	2.68773	5.83753e-05	1	0	NA	0	0	NA	0	100
WBGene00019232	ugt-13	1.99214	0.00759432	1	0	NA	0	0	NA	0	100
WBGene00019233	ugt-14	3.27823	0.00128371	1	0	NA	0	0	NA	0	100
WBGene00019428	dgk-5	2.00077	8.10682e-05	1	0	NA	0	0	NA	0	100
WBGene00019702	fbxb-39	3.3112	5.43123e-05	1	0	NA	0	0	NA	0	100
WBGene00019844	abts-4	1.16478	1.2986e-05	1	0	NA	0	0	NA	0	100
WBGene00019878	R05D3.3	2.1304	0.000718189	1	0	NA	0	0	NA	0	100
WBGene00019918	fbxc-36	1.16761	5.71173e-05	1	0	NA	0	0	NA	0	100
WBGene00019952	fbxb-74	1.12213	0.00437437	1	0	NA	0	0	NA	0	100
WBGene00019956	fbxb-75	1.13269	0.00641687	1	0	NA	0	0	NA	0	100
WBGene00019961	R08E5.1	3.82026	0.00979098	1	0	NA	0	0	NA	0	100
WBGene00020080	math-37	1.6183	0.00276992	1	0	NA	0	0	NA	0	100
WBGene00020205	arrd-1	1.04175	0.00529364	1	0	NA	0	0	NA	0	100
WBGene00020353	T08B6.4	1.83561	0.00550014	1	0	NA	0	0	NA	0	100
WBGene00020362	fbxb-10	1.23126	7.65592e-06	1	0	NA	0	0	NA	0	100
WBGene00020394	T10B5.8	1.45159	0.000355264	1	0	NA	0	0	NA	0	100
WBGene00020408	T10D4.6	1.12535	3.4714e-06	1	0	NA	0	0	NA	0	100
WBGene00020414	T10E9.4	1.14999	0.000817713	1	0	NA	0	0	NA	0	100
WBGene00020563	T19C3.5	1.70022	5.50642e-14	1	0	NA	0	0	NA	0	100
WBGene00020901	T28F2.2	1.28377	1.78454e-06	1	0	NA	0	0	NA	0	100
WBGene00020911	cpt-6	1.15133	4.16362e-13	1	0	NA	0	0	NA	0	100
WBGene00020967	W03A5.2	1.81529	2.70672e-08	1	0	NA	0	0	NA	0	100
WBGene00021289	Y25C1A.2	4.51802	0.00588237	1	0	NA	0	0	NA	0	100
WBGene00021296	Y25C1A.13	1.59705	1.89337e-20	1	0	NA	0	0	NA	0	100
WBGene00021342	Y35H6.3	1.60228	0.000737168	1	0	NA	0	0	NA	0	100
WBGene00021354	fpn-1.1	1.93728	0.0065871	1	0	NA	0	0	NA	0	100
WBGene00021491	comt-4	3.44793	0.00511204	1	0	NA	0	0	NA	0	100
WBGene00021635	Y47G6A.5	3.96448	4.11565e-17	1	0	NA	0	0	NA	0	100
WBGene00021678	Y48G1C.5	2.85579	0.00733349	1	0	NA	0	0	NA	0	100
WBGene00021713	Y49F6A.5	2.98483	8.91759e-25	1	0	NA	0	0	NA	0	100
WBGene00021741	Y50D4B.2	1.15321	0.00579029	1	0	NA	0	0	NA	0	100
WBGene00021818	Y53G8B.2	1.72453	9.58919e-16	1	0	NA	0	0	NA	0	100
WBGene00021886	Y54G2A.21	2.73126	2.14028e-05	1	0	NA	0	0	NA	0	100
WBGene00021898	Y54G2A.36	1.61382	0.00832601	1	0	NA	0	0	NA	0	100
WBGene00022206	Y73B3A.4	1.05088	0.000308258	1	0	NA	0	0	NA	0	100
WBGene00022222	Y73B3A.21	2.6147	7.26083e-05	1	0	NA	0	0	NA	0	100
WBGene00022252	Y73B6BL.31	1.03238	0.00870376	1	0	NA	0	0	NA	0	100
WBGene00022682	ZK185.2	1.31101	0.00234032	1	0	NA	0	0	NA	0	100
WBGene00022801	pcp-5	1.0556	0.00272032	1	0	NA	0	0	NA	0	100
WBGene00023489	F42A10.9	1.30663	0.00416263	1	0	NA	0	0	NA	0	100
WBGene00044281	R04A9.7	1.3394	0.0001821	1	0	NA	0	0	NA	0	100
WBGene00044798	tbx-43	1.47583	1.69866e-07	1	0	NA	0	0	NA	0	100
WBGene00045062	Y38H8A.8	1.61687	0.00898079	1	0	NA	0	0	NA	0	100
WBGene00077457	Y39B6A.49	3.86635	4.89196e-10	1	0	NA	0	0	NA	0	100
WBGene00077773	F25H5.10	1.08268	0.000186546	1	0	NA	0	0	NA	0	100
WBGene00086555	F49B2.7	1.85842	0.000152326	1	0	NA	0	0	NA	0	100
WBGene00270293	F36H5.17	1.0616	0.00139212	1	0	NA	0	0	NA	0	100
WBGene00000005	aat-4	0	NA	0	6.53051	1.40099e-06	1	5.92387	7.18263e-05	1	11
WBGene00000006	aat-5	0	NA	0	3.61845	0.000136624	1	2.98064	0.00554098	1	11
WBGene00000036	ace-2	0	NA	0	4.45648	4.39917e-21	1	3.81313	4.97754e-14	1	11
WBGene00000037	ace-3	0	NA	0	4.90749	1.09592e-29	1	4.24743	1.09118e-20	1	11
WBGene00000039	acn-1	0	NA	0	6.48667	1.06464e-122	1	5.7913	2.11384e-95	1	11
WBGene00000047	acr-8	0	NA	0	7.62655	3.03398e-09	1	6.89384	3.88445e-07	1	11
WBGene00000054	acr-15	0	NA	0	4.68433	0.00145981	1	4.30613	0.0057749	1	11
WBGene00000068	acy-1	0	NA	0	2.29597	7.81344e-16	1	1.58169	5.4658e-07	1	11
WBGene00000070	acy-3	0	NA	0	5.64	4.95661e-31	1	4.72319	8.35668e-19	1	11
WBGene00000071	acy-4	0	NA	0	4.60811	2.70634e-06	1	4.03275	0.000131605	1	11
WBGene00000082	adt-1	0	NA	0	6.48679	5.24144e-09	1	5.51311	2.57378e-06	1	11
WBGene00000086	aex-3	0	NA	0	4.27563	2.96402e-39	1	3.05777	6.27257e-16	1	11
WBGene00000089	aex-6	0	NA	0	2.73109	0.000542605	1	2.45705	0.003479	1	11
WBGene00000096	ahr-1	0	NA	0	2.48347	6.30701e-07	1	2.08059	0.000122739	1	11
WBGene00000105	alg-1	0	NA	0	1.93645	2.26845e-11	1	1.177	7.83049e-05	1	11
WBGene00000111	alh-5	0	NA	0	3.71726	0.000559347	1	3.7475	0.000749248	1	11
WBGene00000117	alh-11	0	NA	0	1.55207	1.5492e-07	1	1.48608	7.72022e-07	1	11
WBGene00000139	amx-3	0	NA	0	3.57094	4.17307e-06	1	3.00299	0.000338068	1	11
WBGene00000150	apm-1	0	NA	0	2.6473	3.99936e-29	1	2.21935	1.03187e-18	1	11
WBGene00000172	aqp-4	0	NA	0	7.22453	1.41221e-08	1	5.81822	2.23497e-05	1	11
WBGene00000175	aqp-7	0	NA	0	3.89441	6.73864e-25	1	3.10776	3.38948e-12	1	11
WBGene00000178	aqp-10	0	NA	0	1.78955	4.31234e-21	1	1.72538	9.20483e-19	1	11
WBGene00000180	arc-1	0	NA	0	2.11741	7.8492e-18	1	1.57766	1.73873e-09	1	11
WBGene00000188	arl-3	0	NA	0	3.20645	1.2234e-07	1	2.2468	0.00138479	1	11
WBGene00000193	arl-6	0	NA	0	3.9058	3.15948e-06	1	3.39022	7.87299e-05	1	11
WBGene00000214	asp-1	0	NA	0	5.0393	2.85624e-30	1	3.87491	8.84894e-13	1	11
WBGene00000215	asp-2	0	NA	0	7.46565	3.58227e-09	1	6.42899	1.10378e-06	1	11
WBGene00000216	asp-3	0	NA	0	4.92719	7.89415e-27	1	3.71863	6.18731e-13	1	11
WBGene00000218	asp-5	0	NA	0	4.9784	3.0437e-09	1	4.35731	4.57428e-06	1	11
WBGene00000219	asp-6	0	NA	0	4.10614	2.18469e-08	1	3.61845	3.02524e-06	1	11
WBGene00000220	atf-2	0	NA	0	6.1084	9.16791e-105	1	5.40486	1.43257e-73	1	11
WBGene00000224	atgp-1	0	NA	0	3.33897	2.05137e-62	1	2.76622	3.48409e-40	1	11
WBGene00000238	bar-1	0	NA	0	7.7226	9.11519e-10	1	6.81839	2.07424e-07	1	11
WBGene00000239	bas-1	0	NA	0	3.97027	1.44727e-05	1	4.44487	5.48531e-07	1	11
WBGene00000241	bbs-1	0	NA	0	6.23277	2.66373e-06	1	5.2849	0.000369627	1	11
WBGene00000242	bbs-2	0	NA	0	7.81059	1.00079e-09	1	6.92984	4.02822e-07	1	11
WBGene00000244	bbs-8	0	NA	0	7.11403	6.5404e-08	1	5.33214	0.00057717	1	11
WBGene00000247	bec-1	0	NA	0	1.13781	7.63637e-06	1	1.20212	3.27458e-06	1	11
WBGene00000248	ben-1	0	NA	0	1.45958	1.16286e-11	1	1.45866	1.24856e-11	1	11
WBGene00000266	bre-1	0	NA	0	3.42131	1.85151e-53	1	3.08232	3.95781e-43	1	11
WBGene00000267	bre-2	0	NA	0	3.64379	2.17815e-05	1	2.75868	0.00787373	1	11
WBGene00000272	bro-1	0	NA	0	7.78627	6.11454e-10	1	7.32122	1.2503e-08	1	11
WBGene00000280	cah-2	0	NA	0	2.8107	0.00067663	1	3.63172	3.61573e-06	1	11
WBGene00000282	cah-4	0	NA	0	2.37293	0.000388221	1	2.14313	0.00114285	1	11
WBGene00000283	cah-5	0	NA	0	7.3616	1.62407e-08	1	6.52434	2.69786e-06	1	11
WBGene00000295	cat-1	0	NA	0	5.48264	0.000219819	1	5.18171	0.00187742	1	11
WBGene00000298	cat-4	0	NA	0	3.48383	2.90829e-05	1	3.84429	3.02166e-06	1	11
WBGene00000302	cav-2	0	NA	0	4.07984	1.14508e-08	1	4.0189	7.13348e-08	1	11
WBGene00000367	cca-1	0	NA	0	4.52529	1.00298e-20	1	3.35552	8.41409e-10	1	11
WBGene00000370	ccg-1	0	NA	0	4.24126	1.05638e-07	1	4.00691	1.40773e-06	1	11
WBGene00000391	cdd-1	0	NA	0	7.46891	8.3248e-09	1	6.83271	7.69132e-07	1	11
WBGene00000395	cdh-3	0	NA	0	3.30736	2.78649e-68	1	2.38492	1.37589e-27	1	11
WBGene00000401	cdh-9	0	NA	0	6.96771	2.65359e-19	1	6.35432	9.47614e-16	1	11
WBGene00000429	ceh-2	0	NA	0	6.33028	1.3986e-06	1	5.64536	4.81048e-05	1	11
WBGene00000430	ceh-5	0	NA	0	2.75265	7.51201e-08	1	2.29471	3.74194e-05	1	11
WBGene00000433	ceh-8	0	NA	0	8.0804	2.27235e-10	1	7.37303	2.0914e-08	1	11
WBGene00000438	ceh-14	0	NA	0	6.9985	1.34679e-07	1	6.24187	1.50158e-05	1	11
WBGene00000440	ceh-17	0	NA	0	7.01323	1.41841e-07	1	6.05217	2.85053e-05	1	11
WBGene00000441	ceh-18	0	NA	0	4.94083	0.000564695	1	4.44862	0.00454291	1	11
WBGene00000445	ceh-22	0	NA	0	9.0437	4.22938e-13	1	8.36831	7.35211e-11	1	11
WBGene00000447	ceh-24	0	NA	0	6.39805	2.81038e-06	1	5.71985	0.000107442	1	11
WBGene00000452	ceh-31	0	NA	0	6.63459	2.9084e-07	1	5.77069	2.91627e-05	1	11
WBGene00000476	cfi-1	0	NA	0	4.18015	2.61563e-25	1	3.6664	3.03178e-17	1	11
WBGene00000478	cfz-2	0	NA	0	1.84016	1.4203e-43	1	1.29896	1.8909e-19	1	11
WBGene00000484	che-2	0	NA	0	7.92892	5.20529e-10	1	7.1899	6.92094e-08	1	11
WBGene00000490	che-11	0	NA	0	7.35345	8.82953e-09	1	6.10821	6.66828e-06	1	11
WBGene00000491	che-12	0	NA	0	3.07895	7.8488e-10	1	2.319	1.80492e-05	1	11
WBGene00000492	che-13	0	NA	0	4.06652	7.23673e-11	1	3.27024	1.8974e-06	1	11
WBGene00000510	cka-2	0	NA	0	7.43053	9.86138e-09	1	6.33562	6.6005e-06	1	11
WBGene00000514	ckb-4	0	NA	0	1.2591	0.000277813	1	1.19424	0.0011269	1	11
WBGene00000518	ckk-1	0	NA	0	2.13267	0.000235756	1	1.67586	0.00424594	1	11
WBGene00000521	cky-1	0	NA	0	6.45344	9.34088e-09	1	5.96668	1.72388e-07	1	11
WBGene00000523	clc-2	0	NA	0	2.33168	2.5156e-14	1	1.22753	0.000928995	1	11
WBGene00000524	clc-3	0	NA	0	3.45882	7.20875e-05	1	2.68191	0.00481047	1	11
WBGene00000526	clc-5	0	NA	0	3.73023	4.22765e-23	1	2.70671	2.75679e-10	1	11
WBGene00000528	clh-1	0	NA	0	2.21385	7.10916e-05	1	2.19303	0.000132941	1	11
WBGene00000537	clk-2	0	NA	0	1.69516	8.2505e-11	1	1.15512	0.000265558	1	11
WBGene00000553	cmk-1	0	NA	0	4.42794	3.1866e-17	1	3.7664	9.9355e-10	1	11
WBGene00000557	cnc-3	0	NA	0	5.62719	3.40056e-05	1	4.70945	0.00153791	1	11
WBGene00000561	cnd-1	0	NA	0	1.0056	0.0053232	1	1.03845	0.00532104	1	11
WBGene00000583	cof-2	0	NA	0	6.54544	1.39141e-06	1	7.43113	2.58532e-08	1	11
WBGene00000603	col-14	0	NA	0	5.36369	4.07783e-08	1	4.96009	6.02275e-07	1	11
WBGene00000611	col-34	0	NA	0	5.06772	1.60157e-07	1	3.83344	0.00066026	1	11
WBGene00000641	col-65	0	NA	0	6.08567	6.30214e-08	1	5.1233	3.26323e-05	1	11
WBGene00000650	col-74	0	NA	0	10.6801	3.30998e-18	1	9.95057	1.76892e-15	1	11
WBGene00000653	col-77	0	NA	0	3.36637	0.00099846	1	3.47321	0.00066729	1	11
WBGene00000672	col-97	0	NA	0	2.98346	2.79664e-07	1	2.85008	8.42462e-07	1	11
WBGene00000678	col-104	0	NA	0	5.40209	3.08887e-06	1	4.82174	7.31784e-05	1	11
WBGene00000681	col-107	0	NA	0	5.12414	9.18325e-08	1	4.18868	8.72638e-05	1	11
WBGene00000683	col-109	0	NA	0	6.55339	4.40039e-07	1	5.86963	1.86344e-05	1	11
WBGene00000685	col-111	0	NA	0	2.42924	6.89237e-06	1	3.00714	6.43691e-10	1	11
WBGene00000687	col-113	0	NA	0	3.64724	0.000234988	1	3.42028	0.000570684	1	11
WBGene00000692	col-118	0	NA	0	5.37427	8.77719e-05	1	5.02002	0.000533285	1	11
WBGene00000699	col-125	0	NA	0	6.16744	2.87854e-06	1	5.6013	5.28947e-05	1	11
WBGene00000705	col-131	0	NA	0	6.46147	3.41467e-06	1	5.67627	0.000133186	1	11
WBGene00000738	col-165	0	NA	0	11.1623	9.9463e-20	1	10.2887	1.33251e-16	1	11
WBGene00000739	col-166	0	NA	0	2.858	0.000424561	1	2.71303	0.00160013	1	11
WBGene00000745	col-172	0	NA	0	6.60356	1.0008e-06	1	5.61708	0.000208882	1	11
WBGene00000747	col-174	0	NA	0	7.02826	1.93843e-07	1	5.83127	7.33675e-05	1	11
WBGene00000762	coq-2	0	NA	0	1.30858	5.50133e-08	1	1.1609	4.76874e-06	1	11
WBGene00000768	cor-1	0	NA	0	7.55736	2.97594e-12	1	6.75488	1.23749e-09	1	11
WBGene00000778	cpn-2	0	NA	0	3.91712	1.87809e-50	1	3.5014	9.52815e-38	1	11
WBGene00000779	cpn-3	0	NA	0	9.30782	2.61418e-18	1	8.72584	5.81935e-16	1	11
WBGene00000787	cps-6	0	NA	0	1.10688	0.00046652	1	1.16661	0.00277726	1	11
WBGene00000789	cpz-2	0	NA	0	4.37655	6.70559e-18	1	3.17187	3.12977e-07	1	11
WBGene00000802	crt-1	0	NA	0	1.23122	4.04701e-12	1	1.11469	4.12808e-10	1	11
WBGene00000822	csq-1	0	NA	0	4.81133	2.00296e-26	1	4.17109	1.51915e-18	1	11
WBGene00000832	ctn-1	0	NA	0	2.28434	6.67417e-17	1	1.77475	2.72879e-10	1	11
WBGene00000845	cup-4	0	NA	0	7.86235	1.00812e-09	1	7.58621	7.20414e-09	1	11
WBGene00000853	cut-6	0	NA	0	8.40023	1.69889e-11	1	7.57527	2.97826e-09	1	11
WBGene00000877	cyn-1	0	NA	0	1.24311	3.20842e-09	1	1.09353	1.04007e-05	1	11
WBGene00000893	cyn-17	0	NA	0	6.08386	2.5137e-17	1	5.30912	8.16405e-13	1	11
WBGene00000895	dac-1	0	NA	0	4.58625	0.00232542	1	4.16108	0.00815563	1	11
WBGene00000902	daf-6	0	NA	0	3.86033	2.15714e-18	1	2.85684	4.2377e-08	1	11
WBGene00000906	daf-10	0	NA	0	5.68188	1.22943e-09	1	4.86342	9.54571e-07	1	11
WBGene00000907	daf-11	0	NA	0	5.15105	2.01517e-05	1	3.6654	0.00863091	1	11
WBGene00000908	daf-12	0	NA	0	2.35271	4.17856e-10	1	1.5436	0.000261462	1	11
WBGene00000933	dap-3	0	NA	0	1.60299	6.94594e-17	1	1.32402	2.55863e-10	1	11
WBGene00000942	deb-1	0	NA	0	4.66146	9.44057e-82	1	4.07335	3.05759e-58	1	11
WBGene00000950	deg-1	0	NA	0	3.05442	4.20799e-05	1	2.36499	0.00238485	1	11
WBGene00000953	del-2	0	NA	0	4.83769	3.60769e-11	1	3.96735	5.54321e-06	1	11
WBGene00000958	dgk-1	0	NA	0	2.47011	6.43103e-31	1	1.26995	6.64678e-06	1	11
WBGene00000959	dgk-2	0	NA	0	2.31369	1.93663e-30	1	1.83607	6.01472e-16	1	11
WBGene00000979	dhs-16	0	NA	0	7.32142	8.17651e-09	1	6.10859	5.7402e-06	1	11
WBGene00001000	dim-1	0	NA	0	3.62644	3.38118e-98	1	2.86862	6.34268e-53	1	11
WBGene00001025	dnj-7	0	NA	0	1.38642	1.63997e-15	1	1.07086	5.40801e-09	1	11
WBGene00001042	dnj-24	0	NA	0	5.89976	5.70151e-22	1	5.37805	9.42606e-18	1	11
WBGene00001055	dpf-2	0	NA	0	5.34771	4.94565e-06	1	4.36607	0.000628107	1	11
WBGene00001059	dpf-6	0	NA	0	3.37202	2.04352e-06	1	2.83938	0.000276078	1	11
WBGene00001063	dpy-1	0	NA	0	4.83691	7.96052e-32	1	3.93397	6.77532e-19	1	11
WBGene00001064	dpy-2	0	NA	0	7.17701	3.51367e-87	1	6.75663	2.43614e-78	1	11
WBGene00001072	dpy-10	0	NA	0	3.74919	1.83786e-140	1	3.22777	9.23045e-100	1	11
WBGene00001077	dpy-18	0	NA	0	2.17746	5.15967e-15	1	1.94303	3.91824e-12	1	11
WBGene00001089	dre-1	0	NA	0	2.54682	1.16278e-39	1	1.6318	1.00557e-15	1	11
WBGene00001091	drh-2	0	NA	0	6.06318	2.07215e-05	1	8.261	1.03709e-10	1	11
WBGene00001099	dsc-4	0	NA	0	4.30867	4.3262e-24	1	3.54969	4.88863e-15	1	11
WBGene00001108	dsl-6	0	NA	0	7.40557	5.65086e-32	1	7.15984	2.21911e-29	1	11
WBGene00001109	dsl-7	0	NA	0	5.5416	1.89388e-06	1	5.30009	8.06721e-06	1	11
WBGene00001113	dur-1	0	NA	0	3.73409	0.000504579	1	3.54694	0.00143479	1	11
WBGene00001115	dyb-1	0	NA	0	1.97094	9.55381e-24	1	1.25339	6.56691e-07	1	11
WBGene00001116	dyc-1	0	NA	0	3.493	3.07371e-13	1	2.35016	3.15217e-05	1	11
WBGene00001118	dyf-2	0	NA	0	2.17669	1.7157e-12	1	2.47698	8.85626e-15	1	11
WBGene00001121	dyf-5	0	NA	0	7.40417	8.20686e-09	1	6.42482	1.20151e-06	1	11
WBGene00001122	dyf-6	0	NA	0	3.27587	1.47696e-06	1	2.62251	0.000576903	1	11
WBGene00001123	dyf-7	0	NA	0	8.89232	8.10427e-17	1	8.29995	1.99341e-14	1	11
WBGene00001129	dyf-13	0	NA	0	5.12723	1.48577e-05	1	3.83154	0.00533148	1	11
WBGene00001131	dys-1	0	NA	0	2.87507	2.86287e-28	1	1.8959	2.9991e-12	1	11
WBGene00001132	alp-1	0	NA	0	7.69647	3.08218e-29	1	7.00069	9.72248e-24	1	11
WBGene00001159	eff-1	0	NA	0	5.65896	2.93149e-15	1	4.75109	4.18164e-10	1	11
WBGene00001172	egl-3	0	NA	0	1.61641	3.37857e-07	1	1.04263	0.00447185	1	11
WBGene00001177	egl-8	0	NA	0	1.81244	2.37659e-16	1	1.44995	4.17379e-10	1	11
WBGene00001179	egl-10	0	NA	0	1.42445	5.25486e-12	1	1.28208	2.00058e-07	1	11
WBGene00001182	egl-13	0	NA	0	7.69929	1.08375e-12	1	6.75219	2.93e-09	1	11
WBGene00001184	egl-15	0	NA	0	6.89255	4.03979e-14	1	6.09604	6.90092e-11	1	11
WBGene00001188	egl-20	0	NA	0	3.06082	3.47603e-11	1	2.20526	0.00012458	1	11
WBGene00001189	egl-21	0	NA	0	4.47962	5.57135e-09	1	4.17425	1.74692e-07	1	11
WBGene00001204	egl-38	0	NA	0	5.13643	8.83209e-14	1	4.73136	1.51736e-11	1	11
WBGene00001223	ehn-3	0	NA	0	5.46933	0.000286357	1	5.4292	0.000529162	1	11
WBGene00001224	ehs-1	0	NA	0	1.59322	2.29088e-10	1	1.24505	4.01466e-06	1	11
WBGene00001242	elo-4	0	NA	0	2.50139	1.46358e-09	1	2.42085	3.68503e-08	1	11
WBGene00001244	elo-6	0	NA	0	2.70102	3.39908e-22	1	2.78478	1.38474e-23	1	11
WBGene00001247	elo-9	0	NA	0	2.31343	2.4777e-08	1	2.14333	5.80251e-07	1	11
WBGene00001248	elp-1	0	NA	0	8.2014	5.9715e-11	1	7.39878	7.9272e-09	1	11
WBGene00001253	elt-6	0	NA	0	2.34426	9.46986e-18	1	2.18194	5.57639e-16	1	11
WBGene00001330	eps-8	0	NA	0	2.71884	1.73668e-22	1	2.03047	9.11578e-13	1	11
WBGene00001340	etr-1	0	NA	0	1.5588	3.45313e-09	1	1.32202	7.90483e-07	1	11
WBGene00001366	exc-5	0	NA	0	2.63976	6.37205e-30	1	1.77683	2.41795e-10	1	11
WBGene00001368	exc-7	0	NA	0	2.32238	3.11716e-25	1	1.89608	4.40871e-15	1	11
WBGene00001374	exp-2	0	NA	0	2.82665	1.9964e-05	1	2.41545	0.00107913	1	11
WBGene00001385	far-1	0	NA	0	8.57146	3.56376e-82	1	7.78959	4.73066e-66	1	11
WBGene00001386	far-2	0	NA	0	2.43605	0.00107803	1	3.73252	7.65281e-09	1	11
WBGene00001387	far-3	0	NA	0	7.56194	2.3674e-09	1	6.76655	3.24506e-07	1	11
WBGene00001400	fax-1	0	NA	0	4.15193	2.04144e-13	1	3.30912	3.12977e-07	1	11
WBGene00001403	fbl-1	0	NA	0	5.69085	8.18156e-10	1	4.70863	2.57922e-06	1	11
WBGene00001410	feh-1	0	NA	0	4.24404	3.4282e-15	1	3.27843	1.40515e-07	1	11
WBGene00001429	fkb-4	0	NA	0	3.99935	2.27653e-19	1	3.86771	2.35975e-16	1	11
WBGene00001432	fkb-7	0	NA	0	2.09293	1.36492e-05	1	2.03838	2.70434e-05	1	11
WBGene00001433	fkb-8	0	NA	0	3.05043	1.88711e-05	1	3.39519	1.82496e-05	1	11
WBGene00001444	flp-1	0	NA	0	4.208	7.09763e-05	1	3.87667	0.000332078	1	11
WBGene00001452	flp-9	0	NA	0	4.83401	0.00323736	1	5.09513	0.00163304	1	11
WBGene00001458	flp-15	0	NA	0	5.11333	1.22644e-05	1	4.76147	0.000138237	1	11
WBGene00001462	flp-19	0	NA	0	5.51332	0.000217025	1	4.89849	0.0043662	1	11
WBGene00001465	flr-1	0	NA	0	6.33027	9.38931e-06	1	5.15607	0.00174601	1	11
WBGene00001476	fmo-1	0	NA	0	6.71798	1.87609e-07	1	5.88602	2.58153e-05	1	11
WBGene00001479	fmo-4	0	NA	0	4.78533	1.59148e-28	1	3.9174	1.92915e-16	1	11
WBGene00001505	fut-1	0	NA	0	3.63212	1.75891e-06	1	2.86111	0.000499981	1	11
WBGene00001506	fut-2	0	NA	0	7.51643	9.87904e-09	1	6.92407	2.70608e-07	1	11
WBGene00001508	fut-8	0	NA	0	4.98137	1.33272e-21	1	4.20934	1.42651e-13	1	11
WBGene00001510	fzr-1	0	NA	0	1.765	9.53621e-14	1	1.2649	2.18318e-07	1	11
WBGene00001515	gap-1	0	NA	0	2.55221	3.78731e-06	1	2.06731	0.000144141	1	11
WBGene00001518	gar-2	0	NA	0	3.71312	0.000551395	1	3.05825	0.00996584	1	11
WBGene00001519	gar-3	0	NA	0	4.20952	9.83731e-09	1	3.5089	1.0561e-05	1	11
WBGene00001535	gcy-8	0	NA	0	3.99592	0.00217492	1	4.21237	0.00184116	1	11
WBGene00001551	gcy-31	0	NA	0	3.5319	0.00015559	1	3.83571	4.58098e-05	1	11
WBGene00001554	gcy-34	0	NA	0	6.12807	1.48507e-05	1	5.91868	4.83104e-05	1	11
WBGene00001559	gei-1	0	NA	0	5.03213	1.2391e-40	1	4.1583	1.29699e-25	1	11
WBGene00001570	gei-13	0	NA	0	7.17673	4.71634e-100	1	6.37836	1.75245e-72	1	11
WBGene00001572	gei-15	0	NA	0	7.79538	5.44568e-13	1	7.06648	1.66914e-10	1	11
WBGene00001594	glc-4	0	NA	0	3.61262	1.29936e-05	1	3.65566	1.89105e-05	1	11
WBGene00001612	glr-1	0	NA	0	7.614	3.66246e-09	1	6.71806	9.49645e-07	1	11
WBGene00001617	glr-6	0	NA	0	3.00857	1.34639e-08	1	2.35194	5.70612e-05	1	11
WBGene00001627	gly-2	0	NA	0	5.14827	6.39819e-12	1	4.06027	1.49199e-06	1	11
WBGene00001631	gly-6	0	NA	0	6.00182	3.0945e-79	1	5.41298	2.55885e-61	1	11
WBGene00001633	gly-8	0	NA	0	5.1611	3.93518e-23	1	5.1265	2.58015e-22	1	11
WBGene00001637	gly-12	0	NA	0	1.84028	4.56673e-10	1	1.33485	0.000171046	1	11
WBGene00001650	gon-1	0	NA	0	4.10855	4.92538e-40	1	3.19626	1.59883e-17	1	11
WBGene00001671	gpa-9	0	NA	0	7.39508	1.41603e-08	1	6.86044	3.63787e-07	1	11
WBGene00001674	gpa-12	0	NA	0	3.30259	1.21786e-06	1	2.60407	0.000744009	1	11
WBGene00001680	gpb-2	0	NA	0	2.50626	1.17831e-22	1	2.11044	3.2541e-13	1	11
WBGene00001681	gpc-1	0	NA	0	6.18886	9.00733e-06	1	5.37862	0.000503403	1	11
WBGene00001690	grd-1	0	NA	0	7.67594	3.2768e-09	1	7.0072	3.53348e-07	1	11
WBGene00001694	grd-5	0	NA	0	5.95319	1.70658e-07	1	5.96794	1.63361e-07	1	11
WBGene00001705	grd-16	0	NA	0	7.777	1.57326e-09	1	6.48136	5.84738e-06	1	11
WBGene00001707	grh-1	0	NA	0	8.4314	3.72125e-15	1	7.64897	2.61462e-12	1	11
WBGene00001714	grl-5	0	NA	0	8.52103	1.43753e-11	1	7.55372	8.64633e-09	1	11
WBGene00001716	grl-7	0	NA	0	9.24676	9.21471e-14	1	8.45414	2.48422e-11	1	11
WBGene00001724	grl-15	0	NA	0	9.38323	4.06001e-14	1	8.62441	1.07556e-11	1	11
WBGene00001725	grl-16	0	NA	0	4.26675	2.61193e-16	1	3.65584	2.24223e-09	1	11
WBGene00001758	gst-10	0	NA	0	2.59442	0.000135676	1	1.85544	0.00523082	1	11
WBGene00001768	gst-20	0	NA	0	1.51437	2.37432e-11	1	1.47185	1.90197e-09	1	11
WBGene00001784	gst-36	0	NA	0	6.28481	9.81537e-06	1	5.1513	0.00263302	1	11
WBGene00001814	haf-4	0	NA	0	4.44591	3.07291e-14	1	3.5845	6.66622e-08	1	11
WBGene00001816	haf-6	0	NA	0	2.92653	2.11143e-14	1	1.73005	0.000332865	1	11
WBGene00001824	hbl-1	0	NA	0	7.21913	6.45084e-237	1	6.38809	6.21838e-175	1	11
WBGene00001857	hil-6	0	NA	0	1.69101	0.0007049	1	1.37506	0.00514797	1	11
WBGene00001863	him-4	0	NA	0	5.61658	8.35108e-29	1	3.70222	1.25954e-10	1	11
WBGene00001945	his-71	0	NA	0	2.4723	1.931e-28	1	1.92454	3.99524e-15	1	11
WBGene00001951	hlh-4	0	NA	0	4.74104	0.000992815	1	4.56817	0.00309769	1	11
WBGene00001952	hlh-6	0	NA	0	2.68818	0.000161878	1	2.14657	0.00809936	1	11
WBGene00001953	hlh-8	0	NA	0	6.08594	1.77984e-05	1	5.50872	0.000271895	1	11
WBGene00001957	hlh-13	0	NA	0	6.22978	8.57814e-06	1	5.2728	0.000791946	1	11
WBGene00001959	hlh-15	0	NA	0	4.84879	0.00344888	1	5.03049	0.00183203	1	11
WBGene00001984	hog-1	0	NA	0	4.66963	3.24139e-09	1	3.71329	1.98771e-05	1	11
WBGene00001986	hot-1	0	NA	0	4.95318	2.19291e-07	1	3.93115	0.00037001	1	11
WBGene00001989	hot-4	0	NA	0	4.30578	2.84556e-05	1	4.07101	0.000105188	1	11
WBGene00001990	hot-5	0	NA	0	5.16656	0.000269035	1	4.58034	0.00333512	1	11
WBGene00001991	hot-6	0	NA	0	4.47722	2.8786e-13	1	4.09639	3.34297e-10	1	11
WBGene00001995	hpl-1	0	NA	0	1.46512	3.17555e-08	1	1.16906	6.33071e-05	1	11
WBGene00002005	hsp-1	0	NA	0	1.50189	0.000130448	1	1.8025	4.60607e-06	1	11
WBGene00002011	hsp-12.2	0	NA	0	9.07587	2.3078e-13	1	8.52235	1.25756e-11	1	11
WBGene00002023	hsp-25	0	NA	0	4.17827	6.29511e-19	1	3.49728	1.20837e-12	1	11
WBGene00002024	hsp-43	0	NA	0	7.37196	1.80978e-08	1	6.74848	6.69295e-07	1	11
WBGene00002030	hst-3.1	0	NA	0	3.46382	5.11625e-11	1	2.94515	8.93652e-07	1	11
WBGene00002035	hum-1	0	NA	0	1.13921	8.32386e-07	1	1.35894	3.74853e-09	1	11
WBGene00002037	hum-4	0	NA	0	4.67713	1.13388e-101	1	3.77355	2.53147e-61	1	11
WBGene00002038	hum-5	0	NA	0	4.49004	1.22743e-45	1	4.00584	1.21675e-33	1	11
WBGene00002039	hum-6	0	NA	0	7.49145	9.62242e-57	1	6.48134	1.27326e-40	1	11
WBGene00002048	ida-1	0	NA	0	1.73573	7.68003e-13	1	1.81713	5.16794e-14	1	11
WBGene00002050	ifa-1	0	NA	0	5.00502	1.28959e-11	1	4.55037	9.06011e-09	1	11
WBGene00002051	ifa-3	0	NA	0	9.54088	3.69014e-28	1	8.97775	1.44516e-24	1	11
WBGene00002052	ifa-4	0	NA	0	5.94783	1.22579e-07	1	5.66613	9.2249e-07	1	11
WBGene00002053	ifb-1	0	NA	0	4.50683	1.20717e-67	1	3.99566	2.15058e-49	1	11
WBGene00002054	ifb-2	0	NA	0	5.86416	1.27211e-43	1	5.43483	4.7251e-36	1	11
WBGene00002056	ifc-2	0	NA	0	3.60707	2.81429e-07	1	3.14747	7.08679e-05	1	11
WBGene00002057	ifd-1	0	NA	0	7.98979	2.02982e-10	1	6.77121	2.32893e-07	1	11
WBGene00002058	ifd-2	0	NA	0	6.3208	3.5418e-12	1	5.03688	2.15569e-07	1	11
WBGene00002062	ife-4	0	NA	0	1.80794	1.15399e-10	1	1.45525	2.02086e-06	1	11
WBGene00002067	ifp-1	0	NA	0	7.61601	8.99808e-18	1	6.38232	3.01357e-12	1	11
WBGene00002069	ikb-1	0	NA	0	8.79484	1.31651e-12	1	8.22381	7.86764e-11	1	11
WBGene00002084	ins-1	0	NA	0	6.9165	2.88438e-07	1	5.43279	0.00085224	1	11
WBGene00002123	inx-1	0	NA	0	4.3529	6.00544e-34	1	3.09153	5.33975e-14	1	11
WBGene00002124	inx-2	0	NA	0	1.2637	2.54155e-27	1	1.07509	2.46651e-17	1	11
WBGene00002128	inx-6	0	NA	0	8.92809	1.23605e-12	1	8.2249	1.52924e-10	1	11
WBGene00002134	inx-12	0	NA	0	3.32325	1.61916e-57	1	2.93322	2.40327e-41	1	11
WBGene00002135	inx-13	0	NA	0	3.64414	8.77906e-50	1	3.21158	1.09901e-35	1	11
WBGene00002137	inx-15	0	NA	0	7.88493	4.64143e-25	1	7.26722	6.46596e-21	1	11
WBGene00002139	inx-17	0	NA	0	8.48198	9.52083e-12	1	7.92398	4.22886e-10	1	11
WBGene00002141	inx-19	0	NA	0	2.69351	1.2499e-05	1	1.95107	0.00606842	1	11
WBGene00002142	inx-20	0	NA	0	4.79792	7.60357e-07	1	3.97436	0.000355152	1	11
WBGene00002146	ipp-5	0	NA	0	7.6553	3.1489e-09	1	6.57521	1.83432e-06	1	11
WBGene00002173	itr-1	0	NA	0	2.49725	7.40706e-12	1	1.79019	5.88116e-06	1	11
WBGene00002174	itx-1	0	NA	0	3.76882	1.18402e-30	1	2.67597	3.72547e-12	1	11
WBGene00002175	jac-1	0	NA	0	2.0041	5.34273e-07	1	1.38246	0.000790889	1	11
WBGene00002176	jip-1	0	NA	0	2.6369	1.52552e-10	1	2.01959	4.00306e-05	1	11
WBGene00002177	jkk-1	0	NA	0	7.2637	3.95638e-08	1	6.00545	3.73345e-05	1	11
WBGene00002178	jnk-1	0	NA	0	2.94093	1.56447e-14	1	1.75096	0.000121783	1	11
WBGene00002184	kel-1	0	NA	0	2.9395	2.73781e-15	1	2.56715	1.74336e-11	1	11
WBGene00002187	kgb-1	0	NA	0	1.79766	5.20333e-19	1	1.08257	6.2146e-06	1	11
WBGene00002189	kin-1	0	NA	0	3.35921	1.84135e-18	1	2.49713	1.51253e-10	1	11
WBGene00002190	kin-2	0	NA	0	2.88138	9.95906e-45	1	2.16974	7.67596e-25	1	11
WBGene00002234	kqt-2	0	NA	0	6.91061	2.7134e-07	1	6.7211	1.47489e-06	1	11
WBGene00002258	lbp-6	0	NA	0	3.56543	4.04502e-06	1	3.26111	5.89266e-05	1	11
WBGene00002259	lbp-7	0	NA	0	5.83621	2.37831e-05	1	5.76053	3.92404e-05	1	11
WBGene00002265	lec-2	0	NA	0	6.50547	9.67045e-28	1	5.87311	5.1339e-21	1	11
WBGene00002266	lec-3	0	NA	0	2.73572	3.23013e-20	1	2.15029	7.67659e-11	1	11
WBGene00002268	lec-5	0	NA	0	9.18218	1.07132e-13	1	8.44512	1.92458e-11	1	11
WBGene00002271	lec-8	0	NA	0	5.67927	2.57052e-05	1	5.15266	0.000290117	1	11
WBGene00002272	lec-9	0	NA	0	6.10899	2.11339e-11	1	5.48976	6.86336e-09	1	11
WBGene00002273	lec-10	0	NA	0	7.69414	3.54829e-09	1	7.1158	8.76105e-08	1	11
WBGene00002348	myo-1	0	NA	0	7.7974	6.18527e-10	1	6.63042	4.13483e-07	1	11
WBGene00002393	lpr-1	0	NA	0	5.36708	1.58723e-20	1	4.75434	6.27911e-15	1	11
WBGene00002827	let-653	0	NA	0	2.81649	5.07492e-67	1	2.09964	7.9467e-29	1	11
WBGene00002974	lev-1	0	NA	0	5.39456	3.2995e-06	1	4.76883	0.000210833	1	11
WBGene00002975	lev-8	0	NA	0	7.31378	8.22982e-09	1	6.32413	1.88484e-06	1	11
WBGene00002976	lev-9	0	NA	0	5.31973	4.12892e-06	1	3.71517	0.00570395	1	11
WBGene00002977	lev-10	0	NA	0	6.70396	1.05197e-21	1	5.62199	1.21102e-14	1	11
WBGene00002978	lev-11	0	NA	0	6.27441	5.25634e-100	1	5.70192	1.69223e-79	1	11
WBGene00002983	lgx-1	0	NA	0	3.37518	2.34415e-31	1	2.55552	2.60124e-17	1	11
WBGene00002987	lim-4	0	NA	0	8.735	3.37957e-12	1	7.8076	2.24223e-09	1	11
WBGene00002988	lim-6	0	NA	0	6.61042	1.21786e-06	1	6.05869	3.47753e-05	1	11
WBGene00002989	lim-7	0	NA	0	1.57426	3.51814e-07	1	1.28363	8.79982e-05	1	11
WBGene00002991	lin-2	0	NA	0	1.91795	8.20916e-11	1	1.21966	0.000329266	1	11
WBGene00003000	lin-11	0	NA	0	7.1398	6.44396e-11	1	6.59267	3.72874e-09	1	11
WBGene00003003	lin-14	0	NA	0	5.4919	4.26846e-39	1	4.19546	2.13396e-20	1	11
WBGene00003012	lin-26	0	NA	0	1.39181	6.10223e-07	1	1.04545	0.000249898	1	11
WBGene00003019	lin-33	0	NA	0	1.92758	2.88483e-17	1	1.55651	1.00336e-09	1	11
WBGene00003029	lin-44	0	NA	0	4.9722	3.70453e-07	1	4.71894	2.2199e-06	1	11
WBGene00003043	lip-1	0	NA	0	1.62625	3.33604e-07	1	1.47505	6.37579e-06	1	11
WBGene00003057	lon-3	0	NA	0	6.93789	1.67059e-07	1	5.67301	0.000260098	1	11
WBGene00003075	lrx-1	0	NA	0	6.2127	2.5859e-06	1	5.16813	0.000392084	1	11
WBGene00003090	lys-1	0	NA	0	6.5865	3.62618e-07	1	5.89314	1.63192e-05	1	11
WBGene00003097	lys-8	0	NA	0	6.14763	2.93437e-06	1	6.2532	2.82124e-06	1	11
WBGene00003102	mab-5	0	NA	0	4.41137	4.10799e-13	1	4.20766	1.74002e-11	1	11
WBGene00003104	mab-7	0	NA	0	2.81179	3.27807e-17	1	2.28787	2.03019e-09	1	11
WBGene00003106	mab-9	0	NA	0	2.6916	0.00686739	1	2.6607	0.00357799	1	11
WBGene00003166	mec-2	0	NA	0	3.61668	3.0431e-07	1	3.24487	3.85432e-05	1	11
WBGene00003169	mec-5	0	NA	0	4.60162	0.000137554	1	3.92069	0.00272887	1	11
WBGene00003170	mec-6	0	NA	0	2.62491	2.47793e-14	1	2.49458	1.17768e-12	1	11
WBGene00003172	mec-8	0	NA	0	1.73724	2.73696e-45	1	1.38305	2.61591e-29	1	11
WBGene00003175	mec-12	0	NA	0	8.90932	9.80068e-13	1	8.42463	6.45416e-11	1	11
WBGene00003239	mig-2	0	NA	0	1.3596	4.07327e-09	1	1.07233	1.07221e-05	1	11
WBGene00003248	mig-17	0	NA	0	6.02795	5.64311e-11	1	4.55465	9.71654e-06	1	11
WBGene00003249	mig-18	0	NA	0	8.36121	3.65772e-11	1	7.64483	4.20719e-09	1	11
WBGene00003349	mir-255	0	NA	0	5.34273	0.000470412	1	5.60993	0.000204563	1	11
WBGene00003369	mlc-1	0	NA	0	8.47962	5.94637e-29	1	7.82788	3.18939e-24	1	11
WBGene00003370	mlc-2	0	NA	0	5.83675	9.89478e-56	1	5.34805	2.16361e-45	1	11
WBGene00003371	mlc-3	0	NA	0	7.59684	9.0399e-44	1	6.89163	6.91113e-35	1	11
WBGene00003375	mlp-1	0	NA	0	6.14763	2.67021e-38	1	5.60163	1.5524e-31	1	11
WBGene00003400	dapk-1	0	NA	0	3.37826	5.29645e-26	1	2.46729	3.47622e-14	1	11
WBGene00003404	mpz-1	0	NA	0	4.2599	1.99944e-25	1	3.54234	2.55982e-15	1	11
WBGene00003409	mrp-3	0	NA	0	2.65357	1.3703e-08	1	1.79437	0.00183693	1	11
WBGene00003480	klf-3	0	NA	0	3.73507	8.52916e-10	1	2.35922	0.00539414	1	11
WBGene00003485	mua-6	0	NA	0	7.20506	1.50855e-08	1	6.35307	1.93494e-06	1	11
WBGene00003495	mup-2	0	NA	0	7.8345	2.32911e-08	1	7.41175	1.78955e-07	1	11
WBGene00003514	myo-2	0	NA	0	5.359	1.24319e-15	1	4.66666	4.4488e-11	1	11
WBGene00003516	nab-1	0	NA	0	3.80004	7.44155e-143	1	3.67182	1.64343e-128	1	11
WBGene00003517	nac-1	0	NA	0	3.28848	1.86056e-13	1	2.95669	8.31638e-12	1	11
WBGene00003525	nas-6	0	NA	0	5.17092	0.00021728	1	4.23428	0.00679648	1	11
WBGene00003561	ncr-1	0	NA	0	2.89119	9.82296e-17	1	2.04954	9.7329e-07	1	11
WBGene00003563	ncs-1	0	NA	0	5.16781	0.000994415	1	4.5742	0.00890931	1	11
WBGene00003567	ncx-2	0	NA	0	7.42391	5.39103e-37	1	6.5837	2.19384e-28	1	11
WBGene00003568	ncx-3	0	NA	0	2.12455	7.09012e-48	1	1.97897	1.94861e-40	1	11
WBGene00003578	ndx-1	0	NA	0	4.26117	1.88557e-16	1	3.4616	6.76415e-09	1	11
WBGene00003585	ndx-8	0	NA	0	5.07232	0.000428337	1	4.15643	0.00868704	1	11
WBGene00003590	nex-3	0	NA	0	3.31537	1.32079e-06	1	3.04688	2.15813e-05	1	11
WBGene00003602	nhr-3	0	NA	0	4.00172	2.09842e-29	1	2.83197	1.59488e-12	1	11
WBGene00003610	nhr-11	0	NA	0	2.01839	3.92701e-05	1	2.22142	5.25128e-07	1	11
WBGene00003613	nhr-14	0	NA	0	4.6776	1.77884e-20	1	4.07963	1.16016e-13	1	11
WBGene00003614	nhr-15	0	NA	0	2.07568	5.56764e-08	1	1.6911	8.79982e-05	1	11
WBGene00003617	nhr-18	0	NA	0	4.08404	7.60585e-07	1	3.50887	0.000124288	1	11
WBGene00003620	nhr-21	0	NA	0	1.54662	9.35337e-05	1	1.66831	2.50046e-05	1	11
WBGene00003625	nhr-31	0	NA	0	3.26401	3.09016e-30	1	2.4987	2.05102e-14	1	11
WBGene00003633	nhr-43	0	NA	0	5.89936	1.44378e-13	1	5.31369	1.21762e-10	1	11
WBGene00003634	nhr-44	0	NA	0	3.46257	1.41087e-10	1	3.09373	5.73397e-08	1	11
WBGene00003640	nhr-50	0	NA	0	4.90307	3.30285e-05	1	4.27872	0.000882641	1	11
WBGene00003648	nhr-58	0	NA	0	4.49287	4.10907e-09	1	3.37959	0.000108383	1	11
WBGene00003652	nhr-62	0	NA	0	2.06185	6.48631e-09	1	1.44721	0.00016354	1	11
WBGene00003667	nhr-77	0	NA	0	5.94454	3.53759e-05	1	4.71273	0.00937402	1	11
WBGene00003669	nhr-79	0	NA	0	3.20343	6.16934e-06	1	2.08748	0.00953343	1	11
WBGene00003670	nhr-80	0	NA	0	5.069	0.000355328	1	4.36604	0.00512102	1	11
WBGene00003672	nhr-82	0	NA	0	7.07311	1.1528e-07	1	5.18921	0.00178537	1	11
WBGene00003676	nhr-86	0	NA	0	1.30955	4.36583e-09	1	1.22211	1.19348e-08	1	11
WBGene00003677	nhr-87	0	NA	0	4.33387	3.19048e-05	1	4.02502	0.000204106	1	11
WBGene00003678	nhr-88	0	NA	0	2.25873	0.000319573	1	2.08408	0.00149925	1	11
WBGene00003682	nhr-92	0	NA	0	3.60992	4.3244e-06	1	3.50153	2.24478e-05	1	11
WBGene00003694	nhr-104	0	NA	0	1.85321	2.53817e-05	1	1.45855	0.00258327	1	11
WBGene00003699	nhr-109	0	NA	0	6.27805	1.73683e-06	1	6.01379	9.59764e-06	1	11
WBGene00003710	nhr-120	0	NA	0	2.68664	3.53697e-05	1	2.04162	0.00339835	1	11
WBGene00003716	nhr-126	0	NA	0	5.34448	5.08714e-06	1	3.99798	0.00250795	1	11
WBGene00003717	nhr-127	0	NA	0	6.91977	1.1207e-14	1	6.09648	3.9069e-11	1	11
WBGene00003727	nhr-137	0	NA	0	5.85993	2.2179e-07	1	5.31265	7.90254e-06	1	11
WBGene00003729	nhx-1	0	NA	0	4.61064	3.96267e-12	1	4.057	1.87407e-08	1	11
WBGene00003730	nhx-2	0	NA	0	4.22683	1.68416e-21	1	3.79297	4.69441e-16	1	11
WBGene00003731	nhx-3	0	NA	0	5.96594	8.71021e-06	1	4.60843	0.00203027	1	11
WBGene00003732	nhx-4	0	NA	0	6.30213	1.94998e-15	1	5.54716	2.417e-11	1	11
WBGene00003736	nhx-9	0	NA	0	8.77142	3.05367e-12	1	7.80069	1.75582e-09	1	11
WBGene00003746	nlp-8	0	NA	0	6.38867	3.03292e-06	1	6.00545	3.73345e-05	1	11
WBGene00003767	nlp-29	0	NA	0	6.45994	2.0971e-06	1	5.94817	4.53442e-05	1	11
WBGene00003768	nlp-30	0	NA	0	5.53245	0.000266637	1	5.04114	0.00175284	1	11
WBGene00003771	nlp-33	0	NA	0	5.44559	2.41265e-06	1	5.39534	4.67752e-06	1	11
WBGene00003773	nlt-1	0	NA	0	6.26949	2.54633e-08	1	6.05005	1.44735e-07	1	11
WBGene00003776	nmy-1	0	NA	0	2.39149	3.22551e-83	1	1.58764	2.63577e-29	1	11
WBGene00003786	npa-1	0	NA	0	10.1235	1.61344e-16	1	9.12988	2.48389e-13	1	11
WBGene00003813	nrf-6	0	NA	0	1.83379	2.20848e-13	1	1.72133	1.0205e-10	1	11
WBGene00003816	asns-1	0	NA	0	6.06834	4.22148e-06	1	4.5313	0.00320659	1	11
WBGene00003843	oct-2	0	NA	0	3.30804	9.44739e-09	1	2.20566	0.00211235	1	11
WBGene00003847	blmp-1	0	NA	0	4.12349	4.39607e-86	1	3.36099	7.83437e-49	1	11
WBGene00003860	oig-2	0	NA	0	5.30444	0.000609487	1	5.18436	0.00135217	1	11
WBGene00003876	pept-2	0	NA	0	4.90315	0.000743892	1	4.49464	0.00398462	1	11
WBGene00003877	pept-1	0	NA	0	6.63046	1.77501e-21	1	5.49958	7.31798e-14	1	11
WBGene00003878	pept-3	0	NA	0	5.51817	5.28023e-05	1	4.29705	0.00580486	1	11
WBGene00003885	osm-5	0	NA	0	6.41606	7.53437e-09	1	5.42727	3.82667e-06	1	11
WBGene00003886	osm-6	0	NA	0	7.39338	2.04628e-08	1	6.37193	5.98483e-06	1	11
WBGene00003888	osm-8	0	NA	0	7.52646	2.94975e-09	1	6.68218	3.38277e-07	1	11
WBGene00003891	osm-11	0	NA	0	6.80532	4.16009e-07	1	6.54567	2.11079e-06	1	11
WBGene00003892	osm-12	0	NA	0	4.25863	7.25596e-09	1	3.33083	4.28799e-05	1	11
WBGene00003909	pag-3	0	NA	0	6.86979	8.58276e-08	1	6.08276	6.16194e-06	1	11
WBGene00003932	pat-6	0	NA	0	1.57446	3.85191e-19	1	1.29804	2.20462e-12	1	11
WBGene00003934	pat-10	0	NA	0	7.16433	1.85728e-88	1	6.77025	3.08986e-76	1	11
WBGene00003936	pat-12	0	NA	0	1.70875	3.87981e-08	1	1.04084	0.00150472	1	11
WBGene00003937	pax-1	0	NA	0	7.22394	3.17153e-08	1	7.22568	4.7515e-08	1	11
WBGene00003941	pbo-1	0	NA	0	3.60593	7.55978e-10	1	2.61728	0.000190595	1	11
WBGene00003943	pbo-4	0	NA	0	3.56441	3.64346e-09	1	2.70004	0.000257898	1	11
WBGene00003956	pcp-1	0	NA	0	6.01209	1.16672e-07	1	5.30285	7.03794e-06	1	11
WBGene00003963	pdi-2	0	NA	0	1.81823	1.33665e-09	1	1.53875	3.14446e-07	1	11
WBGene00003966	pdl-1	0	NA	0	2.91268	2.16786e-06	1	2.75484	9.37406e-06	1	11
WBGene00003968	peb-1	0	NA	0	4.18773	2.36766e-45	1	3.49028	3.21129e-28	1	11
WBGene00003969	pef-1	0	NA	0	3.78068	1.75135e-10	1	2.56311	0.00020765	1	11
WBGene00003980	pes-7	0	NA	0	4.89578	1.34524e-16	1	3.94085	1.5547e-09	1	11
WBGene00003986	mct-4	0	NA	0	6.61717	3.85318e-17	1	5.61217	5.93008e-12	1	11
WBGene00003991	pfn-3	0	NA	0	3.67299	1.81283e-13	1	3.12924	6.11389e-09	1	11
WBGene00004000	pgp-6	0	NA	0	3.3263	3.67374e-06	1	2.6143	0.00140232	1	11
WBGene00004011	pha-2	0	NA	0	6.67898	3.33327e-07	1	6.29917	3.00648e-06	1	11
WBGene00004017	phg-1	0	NA	0	5.6732	3.79057e-12	1	4.44239	7.48995e-07	1	11
WBGene00004020	pho-1	0	NA	0	5.85141	4.43758e-05	1	4.9305	0.00346339	1	11
WBGene00004033	pkc-2	0	NA	0	3.83034	3.36149e-06	1	2.75715	0.006226	1	11
WBGene00004036	plc-1	0	NA	0	3.43841	9.20098e-12	1	1.87885	0.000540079	1	11
WBGene00004058	pmp-1	0	NA	0	4.11187	3.4514e-06	1	3.00637	0.00954615	1	11
WBGene00004094	ppw-2	0	NA	0	1.38171	1.55245e-05	1	1.09893	0.00129754	1	11
WBGene00004096	pqm-1	0	NA	0	8.54647	1.23103e-11	1	7.85769	1.2854e-09	1	11
WBGene00004104	pqn-13	0	NA	0	4.99926	6.94215e-39	1	4.36113	6.48751e-27	1	11
WBGene00004108	pqn-18	0	NA	0	4.68895	1.16956e-23	1	3.93348	2.34529e-15	1	11
WBGene00004113	pqn-24	0	NA	0	3.36521	6.49956e-06	1	2.85285	0.00034934	1	11
WBGene00004115	pqn-26	0	NA	0	3.68493	1.49543e-12	1	2.82981	1.22373e-06	1	11
WBGene00004120	pqn-32	0	NA	0	6.90333	6.66374e-23	1	5.91075	3.68623e-16	1	11
WBGene00004121	ptrn-1	0	NA	0	1.36606	3.13091e-10	1	1.01611	5.34276e-06	1	11
WBGene00004122	pqn-35	0	NA	0	3.02851	1.51217e-11	1	1.90957	0.000532767	1	11
WBGene00004127	abu-12	0	NA	0	5.924	1.75561e-07	1	5.2417	1.1316e-05	1	11
WBGene00004129	pqn-42	0	NA	0	8.0932	1.08178e-10	1	7.41407	8.17699e-09	1	11
WBGene00004133	abu-13	0	NA	0	5.52248	1.19969e-35	1	4.90841	1.63287e-27	1	11
WBGene00004134	pqn-47	0	NA	0	1.96974	4.16184e-15	1	1.36263	1.81655e-07	1	11
WBGene00004135	pqn-48	0	NA	0	6.21354	3.20627e-06	1	5.35287	0.000139843	1	11
WBGene00004145	pqn-62	0	NA	0	3.35342	1.03797e-14	1	2.30061	3.21904e-06	1	11
WBGene00004151	pqn-68	0	NA	0	1.25939	0.001598	1	1.10411	0.00916048	1	11
WBGene00004155	pqn-73	0	NA	0	5.86725	1.23426e-77	1	5.09016	1.95879e-57	1	11
WBGene00004156	pqn-74	0	NA	0	6.03037	8.67966e-08	1	5.03796	4.82287e-05	1	11
WBGene00004169	pqn-89	0	NA	0	1.89041	4.74771e-16	1	1.0818	6.72887e-05	1	11
WBGene00004174	abu-14	0	NA	0	4.83173	2.0585e-33	1	4.04691	1.05899e-18	1	11
WBGene00004183	prk-2	0	NA	0	3.75133	5.5755e-07	1	3.66673	4.48948e-06	1	11
WBGene00004184	T19D2.2	0	NA	0	6.13025	1.26699e-14	1	5.09971	1.81465e-09	1	11
WBGene00004189	pars-1	0	NA	0	1.63709	1.41016e-36	1	1.45762	5.02529e-24	1	11
WBGene00004202	pry-1	0	NA	0	2.2324	1.87467e-09	1	1.91042	1.16087e-06	1	11
WBGene00004207	ptb-1	0	NA	0	5.13289	5.22898e-24	1	4.14481	5.28254e-14	1	11
WBGene00004216	ptr-1	0	NA	0	5.71665	1.14326e-30	1	5.12202	2.52259e-22	1	11
WBGene00004219	ptr-4	0	NA	0	9.24001	1.55855e-34	1	8.4229	2.56577e-28	1	11
WBGene00004220	ptr-5	0	NA	0	2.78252	8.12472e-24	1	1.56174	1.12555e-05	1	11
WBGene00004224	ptr-10	0	NA	0	5.21558	8.77518e-30	1	4.98145	2.80945e-23	1	11
WBGene00004229	ptr-15	0	NA	0	2.82806	7.99658e-21	1	2.17715	6.96902e-11	1	11
WBGene00004230	ptr-16	0	NA	0	6.68363	2.45631e-07	1	5.6572	6.09399e-05	1	11
WBGene00004233	ptr-19	0	NA	0	6.0619	2.02911e-14	1	5.37356	6.30038e-11	1	11
WBGene00004234	ptr-20	0	NA	0	4.17861	1.85018e-06	1	3.00573	0.00373649	1	11
WBGene00004235	ptr-21	0	NA	0	1.61792	1.91526e-05	1	1.33901	0.000383523	1	11
WBGene00004236	ptr-22	0	NA	0	6.40596	1.12297e-08	1	5.26975	1.45199e-05	1	11
WBGene00004238	ptr-24	0	NA	0	4.80911	4.45342e-10	1	3.72637	7.29281e-05	1	11
WBGene00004264	qua-1	0	NA	0	6.45785	1.22971e-34	1	5.59059	4.10372e-24	1	11
WBGene00004267	rab-3	0	NA	0	5.60181	2.53236e-09	1	4.43005	2.06093e-05	1	11
WBGene00004270	rab-6.2	0	NA	0	1.40377	7.46143e-16	1	1.19404	4.35429e-12	1	11
WBGene00004281	rab-28	0	NA	0	8.18374	1.04531e-10	1	7.23951	4.32368e-08	1	11
WBGene00004300	ram-2	0	NA	0	5.83331	7.86487e-10	1	5.14794	1.42458e-07	1	11
WBGene00004309	rap-3	0	NA	0	3.25928	0.000280937	1	3.02428	0.00103122	1	11
WBGene00004310	ras-1	0	NA	0	5.2459	7.47737e-15	1	4.68979	2.77941e-11	1	11
WBGene00004316	rbf-1	0	NA	0	4.43824	3.03905e-07	1	3.78262	5.57611e-05	1	11
WBGene00004328	rdy-2	0	NA	0	3.17176	6.53757e-05	1	2.44592	0.00839447	1	11
WBGene00004336	ret-1	0	NA	0	1.9113	2.85169e-08	1	1.62844	2.54223e-06	1	11
WBGene00004346	rgs-3	0	NA	0	2.2987	0.00743227	1	2.50976	0.00125064	1	11
WBGene00004359	rhr-2	0	NA	0	4.15279	5.37126e-05	1	3.52754	0.00237892	1	11
WBGene00004368	ric-19	0	NA	0	1.92628	8.7924e-05	1	2.42574	1.01909e-07	1	11
WBGene00004370	rig-3	0	NA	0	4.89651	1.13258e-33	1	4.38027	6.80737e-25	1	11
WBGene00004395	rol-3	0	NA	0	3.38018	9.91331e-18	1	2.99262	1.58819e-12	1	11
WBGene00004412	rpl-1	0	NA	0	1.81276	8.24715e-08	1	1.85228	6.05648e-08	1	11
WBGene00004414	rpl-3	0	NA	0	1.59607	3.1238e-10	1	1.32918	1.81735e-07	1	11
WBGene00004416	rpl-5	0	NA	0	1.1172	2.03606e-06	1	1.17153	9.90981e-07	1	11
WBGene00004419	rpl-7A	0	NA	0	1.46602	7.80915e-12	1	1.43805	2.66765e-11	1	11
WBGene00004440	rpl-26	0	NA	0	1.94461	5.76461e-19	1	1.8159	4.19599e-15	1	11
WBGene00004444	rpl-30	0	NA	0	1.03223	9.71395e-12	1	1.08505	2.2697e-09	1	11
WBGene00004457	rpm-1	0	NA	0	3.85404	2.07326e-41	1	3.12428	2.47414e-24	1	11
WBGene00004475	rps-6	0	NA	0	1.43805	9.88025e-09	1	1.12946	1.67394e-05	1	11
WBGene00004482	rps-13	0	NA	0	1.43421	5.23521e-07	1	1.03298	0.00041913	1	11
WBGene00004485	rps-16	0	NA	0	1.05266	1.27427e-06	1	1.05524	3.34589e-06	1	11
WBGene00004491	rps-22	0	NA	0	1.14382	8.43734e-07	1	1.12367	4.01671e-06	1	11
WBGene00004496	rps-27	0	NA	0	1.1193	0.00574551	1	1.06981	0.00912903	1	11
WBGene00004507	rpy-1	0	NA	0	2.44998	5.769e-06	1	2.66332	1.46936e-06	1	11
WBGene00004719	sad-1	0	NA	0	4.69105	1.49011e-28	1	3.65246	6.25935e-15	1	11
WBGene00004739	scd-1	0	NA	0	1.86382	1.0605e-08	1	1.49008	6.14912e-06	1	11
WBGene00004764	sel-7	0	NA	0	6.06882	2.26501e-14	1	4.89038	1.06015e-08	1	11
WBGene00004773	sem-4	0	NA	0	4.93161	7.29227e-41	1	4.07026	1.44891e-24	1	11
WBGene00004778	ser-3	0	NA	0	1.96855	3.12453e-07	1	1.83817	5.6397e-06	1	11
WBGene00004790	sgn-1	0	NA	0	7.7935	5.92312e-10	1	6.88379	1.23223e-07	1	11
WBGene00004793	shw-3	0	NA	0	3.71621	8.31015e-05	1	3.86606	3.85432e-05	1	11
WBGene00004809	skr-3	0	NA	0	1.46842	0.000200235	1	1.07077	0.00482054	1	11
WBGene00004826	skr-20	0	NA	0	1.76139	8.72326e-10	1	1.36484	8.63999e-06	1	11
WBGene00004830	slo-1	0	NA	0	5.97337	1.42161e-37	1	4.81114	1.20064e-21	1	11
WBGene00004831	slo-2	0	NA	0	4.64928	1.01343e-09	1	3.84016	2.92243e-05	1	11
WBGene00004854	slt-1	0	NA	0	2.11095	3.57084e-26	1	1.07534	2.1014e-06	1	11
WBGene00004859	sma-5	0	NA	0	5.44348	8.997e-26	1	4.57914	1.42128e-16	1	11
WBGene00004860	sma-6	0	NA	0	1.73733	9.32667e-11	1	1.2169	9.54139e-05	1	11
WBGene00004889	smp-1	0	NA	0	2.26035	1.3584e-22	1	1.8951	4.63264e-16	1	11
WBGene00004890	smp-2	0	NA	0	5.39666	3.30699e-18	1	4.49842	7.04486e-11	1	11
WBGene00004910	snf-11	0	NA	0	6.38125	4.68263e-16	1	5.67422	3.6814e-12	1	11
WBGene00004912	sng-1	0	NA	0	4.41617	1.25636e-05	1	3.18843	0.00552103	1	11
WBGene00004921	snt-1	0	NA	0	5.95793	7.15457e-06	1	4.82406	0.00107262	1	11
WBGene00004924	snt-4	0	NA	0	3.77037	2.82742e-06	1	3.94873	2.79842e-07	1	11
WBGene00004944	sol-1	0	NA	0	4.63336	4.6652e-06	1	3.80609	0.000839166	1	11
WBGene00004950	sox-3	0	NA	0	2.72428	4.73298e-05	1	2.43375	0.000329306	1	11
WBGene00004990	spp-5	0	NA	0	4.72669	5.36881e-10	1	4.21619	1.49846e-07	1	11
WBGene00004992	spp-7	0	NA	0	7.86747	8.56849e-10	1	7.31213	3.34993e-08	1	11
WBGene00004998	spp-13	0	NA	0	8.0754	1.18661e-10	1	7.49499	4.68134e-09	1	11
WBGene00005020	sqv-2	0	NA	0	2.68473	2.09124e-10	1	2.53424	1.74812e-08	1	11
WBGene00005024	sqv-6	0	NA	0	1.51141	2.28505e-06	1	1.33997	0.000281958	1	11
WBGene00005078	src-2	0	NA	0	3.0168	1.60644e-11	1	2.64619	2.0383e-08	1	11
WBGene00005153	srf-3	0	NA	0	3.32869	1.93673e-09	1	2.87912	2.04439e-06	1	11
WBGene00005642	srp-1	0	NA	0	7.02143	1.14793e-07	1	6.00803	3.26398e-05	1	11
WBGene00005655	srr-4	0	NA	0	5.59881	3.31244e-09	1	4.70911	2.3465e-06	1	11
WBGene00005683	sru-20	0	NA	0	4.56692	0.000165754	1	3.84024	0.00469644	1	11
WBGene00006064	sto-2	0	NA	0	5.51654	6.25006e-05	1	4.39717	0.00579517	1	11
WBGene00006067	sto-5	0	NA	0	5.35268	4.03165e-06	1	5.15831	1.487e-05	1	11
WBGene00006075	str-7	0	NA	0	6.75124	1.53194e-07	1	6.6512	3.94486e-07	1	11
WBGene00006097	str-31	0	NA	0	5.08611	0.00305284	1	5.03576	0.00209616	1	11
WBGene00006217	str-173	0	NA	0	6.96189	1.36908e-07	1	6.10262	2.60736e-05	1	11
WBGene00006309	sul-2	0	NA	0	7.76975	1.44461e-09	1	6.84167	4.02489e-07	1	11
WBGene00006318	sup-9	0	NA	0	4.77794	0.000141507	1	3.90495	0.00481141	1	11
WBGene00006363	syd-1	0	NA	0	3.52644	2.63632e-26	1	2.79681	2.75821e-14	1	11
WBGene00006372	syx-2	0	NA	0	3.49948	2.35963e-11	1	2.81352	9.2474e-07	1	11
WBGene00006407	lim-9	0	NA	0	3.40951	3.06135e-33	1	2.72773	8.79394e-19	1	11
WBGene00006418	tag-38	0	NA	0	6.70728	5.56922e-07	1	6.05014	3.88983e-05	1	11
WBGene00006436	ttn-1	0	NA	0	7.3293	8.80488e-62	1	5.82311	6.53489e-37	1	11
WBGene00006438	nrfl-1	0	NA	0	2.49836	1.2434e-42	1	1.79913	4.40784e-18	1	11
WBGene00006444	shn-1	0	NA	0	2.94602	1.98991e-36	1	2.32294	1.73449e-21	1	11
WBGene00006452	heh-1	0	NA	0	10.2471	8.7775e-17	1	9.54818	2.12816e-14	1	11
WBGene00006462	tag-97	0	NA	0	2.21111	7.25657e-09	1	1.36464	0.000211796	1	11
WBGene00006467	magu-2	0	NA	0	2.45099	7.85374e-22	1	1.86228	7.73543e-13	1	11
WBGene00006468	rhgf-1	0	NA	0	1.93637	6.17934e-10	1	1.11455	0.00228228	1	11
WBGene00006495	cpna-1	0	NA	0	2.74139	1.68137e-09	1	2.20805	2.05743e-06	1	11
WBGene00006497	tag-151	0	NA	0	1.32042	4.27534e-25	1	1.13213	4.57363e-17	1	11
WBGene00006503	snx-3	0	NA	0	1.35836	2.55821e-08	1	1.07366	4.89117e-05	1	11
WBGene00006522	abcx-1	0	NA	0	4.06708	6.47466e-06	1	3.33922	0.000877855	1	11
WBGene00006527	tax-6	0	NA	0	2.92972	1.19753e-21	1	2.59476	2.03102e-16	1	11
WBGene00006530	tba-4	0	NA	0	4.56836	8.51217e-08	1	3.78225	8.82062e-05	1	11
WBGene00006531	tba-5	0	NA	0	5.55613	5.59502e-05	1	5.15155	0.000343606	1	11
WBGene00006545	tbx-8	0	NA	0	1.1259	7.87577e-06	1	1.05942	3.73135e-05	1	11
WBGene00006561	tcl-2	0	NA	0	2.43194	6.74704e-09	1	2.04207	1.92843e-06	1	11
WBGene00006578	tli-1	0	NA	0	1.75336	2.6686e-12	1	1.4698	2.58461e-07	1	11
WBGene00006582	tmd-2	0	NA	0	4.52572	2.39193e-32	1	3.4657	2.22321e-16	1	11
WBGene00006583	tnc-2	0	NA	0	6.5369	5.38678e-07	1	5.20506	0.000308925	1	11
WBGene00006584	tni-1	0	NA	0	11.4884	6.28465e-21	1	10.9798	5.42633e-19	1	11
WBGene00006585	tni-3	0	NA	0	3.85666	0.000427111	1	3.2781	0.0046254	1	11
WBGene00006586	tni-4	0	NA	0	5.731	1.35251e-15	1	5.04427	6.52449e-11	1	11
WBGene00006587	tnt-2	0	NA	0	5.01293	0.000545292	1	5.61237	4.96226e-05	1	11
WBGene00006588	tnt-3	0	NA	0	9.50445	4.06356e-19	1	8.85778	2.22699e-16	1	11
WBGene00006589	tnt-4	0	NA	0	8.76902	3.15412e-12	1	7.98341	6.64675e-10	1	11
WBGene00006621	try-3	0	NA	0	3.71752	0.000720461	1	4.11132	0.00012581	1	11
WBGene00006627	tsp-1	0	NA	0	2.9231	0.00278367	1	3.25661	0.000480374	1	11
WBGene00006628	tsp-2	0	NA	0	3.80812	0.00346418	1	4.35094	0.000569579	1	11
WBGene00006633	tsp-7	0	NA	0	3.57482	6.27416e-07	1	3.50706	2.20481e-06	1	11
WBGene00006636	tsp-10	0	NA	0	5.33808	0.000527417	1	4.69752	0.00730519	1	11
WBGene00006637	tsp-11	0	NA	0	4.99778	2.23506e-13	1	4.1139	2.83642e-08	1	11
WBGene00006639	tsp-13	0	NA	0	4.44539	5.17332e-10	1	4.01681	1.9421e-07	1	11
WBGene00006640	tsp-14	0	NA	0	4.14975	6.44713e-31	1	3.69277	2.72676e-24	1	11
WBGene00006641	tsp-15	0	NA	0	2.02295	0.000771621	1	1.77574	0.00416711	1	11
WBGene00006642	tsp-16	0	NA	0	7.27131	3.49616e-08	1	7.00396	1.92114e-07	1	11
WBGene00006646	tsp-20	0	NA	0	3.70786	9.72437e-28	1	3.10961	5.69238e-18	1	11
WBGene00006649	tth-1	0	NA	0	1.42289	1.03911e-29	1	1.11156	1.28256e-16	1	11
WBGene00006650	tts-1	0	NA	0	4.61669	0.00229671	1	6.74583	3.13597e-07	1	11
WBGene00006651	tts-2	0	NA	0	7.16956	4.67877e-63	1	6.61864	1.99672e-51	1	11
WBGene00006654	ttx-3	0	NA	0	4.02442	8.62668e-06	1	3.22138	0.00113921	1	11
WBGene00006655	tub-1	0	NA	0	3.57839	6.00585e-10	1	3.71881	3.98769e-10	1	11
WBGene00006662	twk-7	0	NA	0	3.21918	0.000240761	1	2.6698	0.00684237	1	11
WBGene00006663	twk-8	0	NA	0	4.42694	3.10438e-08	1	5.29021	1.33836e-12	1	11
WBGene00006666	twk-11	0	NA	0	8.8598	8.61734e-13	1	7.93059	5.36592e-10	1	11
WBGene00006668	twk-13	0	NA	0	5.11551	4.67379e-10	1	3.96778	1.2281e-05	1	11
WBGene00006672	twk-18	0	NA	0	6.52105	9.69815e-17	1	5.60167	1.73333e-11	1	11
WBGene00006683	twk-31	0	NA	0	5.7214	1.13448e-27	1	4.93053	3.51685e-17	1	11
WBGene00006693	twk-43	0	NA	0	3.95807	0.000187765	1	3.23067	0.00570687	1	11
WBGene00006741	unc-1	0	NA	0	8.2635	3.62851e-11	1	7.50799	4.44451e-09	1	11
WBGene00006742	unc-2	0	NA	0	2.90105	1.1557e-27	1	1.96116	4.92206e-10	1	11
WBGene00006743	unc-3	0	NA	0	8.40562	1.48584e-11	1	7.70741	1.36125e-09	1	11
WBGene00006747	unc-7	0	NA	0	5.32032	6.64327e-13	1	4.2438	8.79636e-08	1	11
WBGene00006749	unc-9	0	NA	0	3.40654	8.94329e-13	1	2.56539	2.44433e-06	1	11
WBGene00006752	unc-13	0	NA	0	3.56487	4.26642e-24	1	2.2083	1.02637e-07	1	11
WBGene00006755	unc-16	0	NA	0	1.96833	3.19519e-26	1	1.5454	1.49205e-15	1	11
WBGene00006761	unc-24	0	NA	0	7.78906	5.9116e-10	1	6.6585	5.18192e-07	1	11
WBGene00006762	unc-25	0	NA	0	4.97648	3.4149e-05	1	3.91238	0.00374342	1	11
WBGene00006764	unc-27	0	NA	0	5.52702	9.72047e-22	1	5.2508	3.87657e-18	1	11
WBGene00006765	unc-29	0	NA	0	3.861	5.9635e-10	1	4.15855	5.17061e-12	1	11
WBGene00006774	unc-38	0	NA	0	2.79475	1.72231e-07	1	4.0002	2.33913e-16	1	11
WBGene00006777	unc-41	0	NA	0	2.61179	4.90586e-18	1	1.80285	1.5357e-06	1	11
WBGene00006778	unc-42	0	NA	0	8.65279	3.30725e-12	1	8.12199	1.32461e-10	1	11
WBGene00006779	unc-43	0	NA	0	2.15219	1.32471e-19	1	1.46624	6.07885e-09	1	11
WBGene00006780	unc-44	0	NA	0	3.16566	7.64603e-41	1	2.44718	1.30154e-24	1	11
WBGene00006783	unc-47	0	NA	0	6.42321	3.1134e-06	1	5.21138	0.00122704	1	11
WBGene00006784	unc-49	0	NA	0	3.41607	1.24555e-17	1	3.52783	1.35537e-17	1	11
WBGene00006786	unc-51	0	NA	0	1.72053	5.22422e-06	1	1.2803	0.000892964	1	11
WBGene00006788	unc-53	0	NA	0	6.48768	4.23928e-71	1	5.65943	8.33241e-54	1	11
WBGene00006789	unc-54	0	NA	0	6.49438	7.98418e-71	1	5.79055	4.0018e-56	1	11
WBGene00006792	unc-58	0	NA	0	6.11168	1.48507e-05	1	4.71646	0.00969258	1	11
WBGene00006794	unc-60	0	NA	0	1.19661	3.05988e-07	1	1.04667	8.12043e-06	1	11
WBGene00006797	unc-63	0	NA	0	1.36333	0.000759297	1	1.69514	2.53074e-05	1	11
WBGene00006798	unc-64	0	NA	0	1.82031	8.4378e-12	1	1.40777	1.30859e-06	1	11
WBGene00006803	unc-70	0	NA	0	1.77775	2.72708e-15	1	1.0681	4.42063e-06	1	11
WBGene00006805	unc-73	0	NA	0	1.42116	1.245e-15	1	1.11632	1.41265e-09	1	11
WBGene00006811	unc-79	0	NA	0	1.84563	1.15734e-08	1	1.19297	0.00183203	1	11
WBGene00006818	unc-86	0	NA	0	6.12373	2.62613e-26	1	5.33437	9.21526e-19	1	11
WBGene00006819	unc-87	0	NA	0	4.40072	1.01039e-13	1	4.03403	2.15857e-10	1	11
WBGene00006824	unc-95	0	NA	0	6.02206	2.18926e-25	1	5.64946	2.37069e-21	1	11
WBGene00006825	unc-96	0	NA	0	4.52928	2.42262e-19	1	3.91001	1.53527e-13	1	11
WBGene00006826	unc-97	0	NA	0	2.1064	1.89427e-54	1	1.54403	7.60079e-24	1	11
WBGene00006832	unc-105	0	NA	0	2.73498	2.46123e-05	1	2.75966	3.12688e-05	1	11
WBGene00006839	unc-115	0	NA	0	2.104	7.23176e-19	1	1.63736	1.3417e-11	1	11
WBGene00006852	unc-129	0	NA	0	3.35265	3.59296e-25	1	3.14051	3.25059e-20	1	11
WBGene00006861	cal-5	0	NA	0	2.55756	8.58701e-09	1	1.84785	0.000250872	1	11
WBGene00006865	slcf-2	0	NA	0	4.52335	0.000193379	1	3.60431	0.00784361	1	11
WBGene00006868	vab-1	0	NA	0	1.50186	7.29201e-11	1	1.15358	8.77141e-07	1	11
WBGene00006869	vab-2	0	NA	0	2.44928	2.10553e-27	1	1.779	1.14206e-14	1	11
WBGene00006875	vab-9	0	NA	0	3.43141	5.29175e-21	1	2.6656	2.31933e-10	1	11
WBGene00006896	ver-3	0	NA	0	2.12248	9.53748e-50	1	1.65298	3.66907e-26	1	11
WBGene00006912	vha-3	0	NA	0	1.45797	1.14693e-10	1	1.02702	1.15237e-05	1	11
WBGene00006914	vha-5	0	NA	0	7.92358	3.11027e-25	1	6.96891	4.0411e-19	1	11
WBGene00006915	vha-6	0	NA	0	5.95615	8.45887e-17	1	5.06065	1.98083e-11	1	11
WBGene00006924	vig-1	0	NA	0	1.32097	0.00103303	1	1.086	0.00791324	1	11
WBGene00006947	wrt-1	0	NA	0	10.3388	3.38224e-17	1	9.78111	3.16029e-15	1	11
WBGene00006948	wrt-2	0	NA	0	8.53081	1.98901e-22	1	8.02263	1.23725e-19	1	11
WBGene00006950	wrt-4	0	NA	0	5.33984	3.82456e-13	1	4.31953	8.92897e-08	1	11
WBGene00006952	wrt-6	0	NA	0	4.35039	6.34559e-14	1	3.33459	6.56691e-07	1	11
WBGene00006954	wrt-8	0	NA	0	6.95425	1.62545e-07	1	6.17947	1.34038e-05	1	11
WBGene00006955	wrt-9	0	NA	0	4.07409	2.26113e-08	1	3.06373	0.000295136	1	11
WBGene00006960	xbx-1	0	NA	0	5.9817	4.69532e-05	1	5.04679	0.00205485	1	11
WBGene00006970	zag-1	0	NA	0	5.31114	2.44929e-66	1	4.5472	7.64746e-45	1	11
WBGene00006978	zig-1	0	NA	0	4.06133	8.27393e-23	1	3.91838	1.86435e-21	1	11
WBGene00006981	zig-4	0	NA	0	4.65634	3.03258e-19	1	3.31239	8.16874e-08	1	11
WBGene00006983	zig-6	0	NA	0	7.12009	9.35524e-08	1	6.0878	3.05606e-05	1	11
WBGene00006984	zig-7	0	NA	0	3.47311	7.65443e-05	1	3.97509	3.72129e-06	1	11
WBGene00006985	zig-8	0	NA	0	5.78029	5.82571e-13	1	5.38668	1.46362e-10	1	11
WBGene00006987	zmp-1	0	NA	0	3.40221	0.000503176	1	2.91913	0.00449486	1	11
WBGene00006999	zyx-1	0	NA	0	2.7839	2.11699e-19	1	2.40362	3.49031e-16	1	11
WBGene00007011	mdt-1.2	0	NA	0	1.06378	1.78319e-06	1	1.05483	2.08381e-06	1	11
WBGene00007041	tag-180	0	NA	0	4.52588	4.62266e-07	1	3.41959	0.00234255	1	11
WBGene00007059	vps-52	0	NA	0	2.06457	7.28727e-18	1	1.13138	3.15217e-05	1	11
WBGene00007064	2RSSE.1	0	NA	0	2.09724	6.5879e-08	1	1.50394	0.000172062	1	11
WBGene00007084	AH10.3	0	NA	0	4.52774	0.000301324	1	3.71668	0.00546852	1	11
WBGene00007116	B0198.3	0	NA	0	7.67961	1.23631e-12	1	6.69279	2.15785e-09	1	11
WBGene00007119	calf-1	0	NA	0	2.88667	9.107e-06	1	2.40257	0.000661124	1	11
WBGene00007131	B0284.1	0	NA	0	6.4486	2.19424e-06	1	5.44406	0.000386567	1	11
WBGene00007133	B0284.3	0	NA	0	1.45892	0.000880928	1	1.34927	0.00241934	1	11
WBGene00007142	ttr-18	0	NA	0	4.12502	0.00103939	1	5.15256	1.87846e-05	1	11
WBGene00007145	B0334.5	0	NA	0	1.89709	6.35118e-11	1	1.87408	2.01311e-14	1	11
WBGene00007153	clec-41	0	NA	0	5.95055	2.92756e-05	1	4.94825	0.00348964	1	11
WBGene00007170	B0393.5	0	NA	0	5.40707	7.26765e-58	1	4.78977	1.17412e-42	1	11
WBGene00007174	mboa-1	0	NA	0	8.11305	9.0033e-11	1	7.08451	4.47979e-08	1	11
WBGene00007191	lgc-20	0	NA	0	4.39904	1.17617e-08	1	4.00504	1.23207e-06	1	11
[truncated: 2,767 more rows]

## Sheet: Down-regulated genes
		let-418			sin-3			spr-1
Wormbase ID	Gene	log2FoldChange	padj	check	log2FoldChange	padj	check	log2FoldChange	padj	check	sum_check
WBGene00000073	add-2	-1.16887	0.0009121	1	-1.57626	4.18e-07	1	-1.3902	1.12e-05	1	111
WBGene00000075	adm-4	-1.29006	2.58e-05	1	-1.04902	0.000168271	1	-1.36135	1.23e-05	1	111
WBGene00000094	agt-2	-1.02041	4.52e-05	1	-1.36012	3.11e-10	1	-1.08455	1.39e-06	1	111
WBGene00000121	aly-2	-1.31553	1.65e-05	1	-2.44587	7.99e-19	1	-1.6636	4.26e-09	1	111
WBGene00000142	aos-1	-1.0469	5.18e-05	1	-1.74624	2.76e-14	1	-1.50595	1.67e-10	1	111
WBGene00000388	cdc-25.3	-1.15421	2.24e-06	1	-2.28671	3.3e-25	1	-1.87711	3.69e-17	1	111
WBGene00000885	cyn-9	-1.27909	4.06e-05	1	-2.22096	6.88e-14	1	-1.47376	8.09e-07	1	111
WBGene00000900	daf-4	-1.16073	0.000102603	1	-1.08852	0.000122715	1	-1.55752	3.46e-08	1	111
WBGene00001401	fbf-1	-1.34491	0.00202712	1	-1.58692	5.07e-05	1	-1.50161	0.000170788	1	111
WBGene00001413	fem-3	-1.13222	5.87e-13	1	-2.31307	1.86e-42	1	-1.82395	2.4e-33	1	111
WBGene00001864	him-5	-1.1208	0.00147776	1	-2.19243	2.91e-11	1	-1.33549	7.83e-05	1	111
WBGene00001968	hlh-29	-2.46042	4.09e-05	1	-4.181	2.51e-08	1	-2.76869	1.75e-05	1	111
WBGene00002068	ify-1	-1.0316	4.78e-11	1	-2.24246	3.93e-49	1	-1.36633	7.04e-21	1	111
WBGene00002151	irk-3	-2.09748	0.00306621	1	-1.53997	0.00653767	1	-2.08698	0.000561816	1	111
WBGene00003035	lin-52	-1.10521	0.00519796	1	-1.59974	6.87e-06	1	-1.05621	0.00406434	1	111
WBGene00003083	lst-1	-1.52243	1.5e-09	1	-1.5884	1.34e-10	1	-1.48219	1.79e-09	1	111
WBGene00003184	mei-2	-1.61535	4.43e-11	1	-2.74772	1.07e-24	1	-1.31459	8.18e-09	1	111
WBGene00003216	mel-43	-1.19701	0.00150824	1	-2.49087	9.55e-13	1	-1.92751	5.12e-08	1	111
WBGene00003386	mod-1	-1.65093	0.00179838	1	-2.5042	1.92e-06	1	-2.72847	1.89e-06	1	111
WBGene00003923	pas-2	-1.00276	3.26e-16	1	-2.07878	1.72e-71	1	-1.43167	2.71e-34	1	111
WBGene00003947	pbs-1	-1.25626	1.08e-05	1	-1.94249	4.18e-13	1	-1.62187	2.81e-09	1	111
WBGene00003948	pbs-2	-1.16844	0.00962731	1	-2.12507	3.29e-07	1	-1.50215	0.000379149	1	111
WBGene00003951	pbs-5	-1.27987	9.31e-11	1	-2.10073	5.8e-28	1	-1.60114	2.62e-17	1	111
WBGene00003952	pbs-6	-1.0263	2.53e-09	1	-2.0124	5.89e-35	1	-1.52422	8e-21	1	111
WBGene00004027	pie-1	-1.07079	0.00436911	1	-2.04231	1.14e-08	1	-1.34512	0.000139262	1	111
WBGene00004086	pph-4.2	-1.03421	0.000194956	1	-2.10335	6.32e-16	1	-1.88358	2.64e-13	1	111
WBGene00004102	pqn-10	-1.80467	0.000404801	1	-2.27497	1.75e-06	1	-2.08781	5.17e-06	1	111
WBGene00004241	puf-5	-1.38602	0.00175561	1	-2.62972	4.43e-10	1	-1.54107	0.000246122	1	111
WBGene00004305	ran-4	-1.04423	5.74e-11	1	-1.79714	2.54e-40	1	-1.38311	2.22e-22	1	111
WBGene00004352	rgs-9	-1.76135	4.97e-16	1	-1.50817	1.93e-18	1	-1.51342	1.08e-15	1	111
WBGene00004798	sip-1	-1.16792	0.00234718	1	-2.63409	1.57e-13	1	-1.02198	0.00574365	1	111
WBGene00004887	smn-1	-1.07543	0.00334527	1	-1.88989	8.57e-09	1	-1.12937	0.000847765	1	111
WBGene00004905	snf-6	-1.1117	0.000670751	1	-1.65036	4.82e-08	1	-1.60681	9.31e-08	1	111
WBGene00005007	spr-2	-1.01914	4.74e-17	1	-1.97418	1.67e-65	1	-1.39299	4.12e-32	1	111
WBGene00006394	taf-11.2	-1.0872	6.08e-06	1	-2.60186	2.41e-31	1	-2.17391	3.09e-22	1	111
WBGene00006550	tbx-31	-1.50799	0.000522947	1	-2.63521	2.5e-08	1	-2.54488	4.02e-09	1	111
WBGene00006551	tbx-32	-1.56802	0.00030722	1	-3.00205	5.62e-11	1	-1.86247	3.01e-06	1	111
WBGene00006554	tbx-35	-1.73186	0.0021507	1	-3.96418	2.12e-09	1	-2.95323	1.48e-07	1	111
WBGene00006558	tbx-39	-1.77856	0.0026764	1	-3.07986	8.36e-08	1	-2.61152	1.3e-05	1	111
WBGene00006729	ucp-4	-1.30631	2.49e-05	1	-1.84825	1.39e-09	1	-1.36347	3.27e-06	1	111
WBGene00006856	usp-14	-1.02499	3.12e-20	1	-2.05337	1.39e-97	1	-1.6095	8.9e-54	1	111
WBGene00006976	zhp-3	-1.07002	1.93e-05	1	-2.20805	1.42e-21	1	-1.64801	2.55e-11	1	111
WBGene00007019	mdt-19	-1.07622	0.000722541	1	-1.23225	2.17e-05	1	-1.27692	1.61e-05	1	111
WBGene00007167	rbg-3	-1.3157	1.2e-15	1	-1.88115	3.03e-32	1	-1.99652	2.41e-35	1	111
WBGene00007187	tag-342	-1.05123	0.00489834	1	-1.9006	5.18e-09	1	-1.32932	6.66e-05	1	111
WBGene00007195	B0513.2	-1.03618	0.00282861	1	-1.48885	2.31e-06	1	-1.0432	0.00132045	1	111
WBGene00007270	C03C10.4	-1.15427	0.00213468	1	-2.22207	4.35e-11	1	-1.42433	3.97e-05	1	111
WBGene00007333	ufd-3	-1.09794	4.16e-05	1	-2.01524	1.87e-15	1	-1.86251	2.69e-13	1	111
WBGene00007342	C05D12.5	-1.74266	0.0048148	1	-2.70874	1.92e-06	1	-2.31343	5.6e-05	1	111
WBGene00007603	C15C6.4	-1.47484	0.000189681	1	-1.80203	1.53e-06	1	-1.2998	0.000667923	1	111
WBGene00007621	C16C2.4	-1.1211	0.000814233	1	-1.77542	2.94e-09	1	-1.40669	4.22e-06	1	111
WBGene00007710	rsa-1	-1.07372	0.000360759	1	-2.09131	6.72e-15	1	-1.69906	5.04e-10	1	111
WBGene00007892	C33B4.4	-3.04553	1.05e-17	1	-3.82954	7.52e-23	1	-2.66653	2.88e-17	1	111
WBGene00007961	C35D6.4	-1.81934	2.35e-07	1	-3.07586	2.89e-18	1	-2.0655	2e-08	1	111
WBGene00007979	imp-1	-1.06721	4.76e-22	1	-2.16722	9.48e-113	1	-1.76789	2.55e-65	1	111
WBGene00008016	C38D9.8	-1.13417	0.00205069	1	-1.84564	1.18e-08	1	-1.60802	1.12e-06	1	111
WBGene00008207	C49F5.3	-1.42897	9.62e-15	1	-2.10711	9.3e-30	1	-1.44701	5.6e-14	1	111
WBGene00008440	DY3.8	-1.10438	3.98e-17	1	-2.46121	1.49e-86	1	-1.62528	3.24e-41	1	111
WBGene00008480	E04D5.1	-1.07998	2.36e-05	1	-2.05463	2.77e-17	1	-1.61471	3.31e-11	1	111
WBGene00008488	F01D4.5	-1.30639	0.00305364	1	-1.79528	8.49e-06	1	-1.15653	0.00512865	1	111
WBGene00008747	phf-31	-1.58056	1.51e-06	1	-1.23565	1.17e-06	1	-1.04219	3.68e-05	1	111
WBGene00008822	F14H3.3	-1.13592	0.00458795	1	-2.43399	2.28e-11	1	-2.02329	2.84e-08	1	111
WBGene00008824	F14H3.5	-1.538	5.27e-09	1	-2.42285	5.1e-19	1	-1.69919	5.12e-12	1	111
WBGene00008959	F19H6.4	-1.43604	7.91e-08	1	-2.01487	8.86e-16	1	-1.79453	3.2e-14	1	111
WBGene00009086	F23D12.2	-1.90293	7.47e-14	1	-2.11924	2.07e-17	1	-2.02822	4.55e-16	1	111
WBGene00009112	tag-353	-1.10512	8.42e-08	1	-1.72003	1.1e-16	1	-1.37807	3.97e-12	1	111
WBGene00009280	F31B9.3	-1.37387	3.57e-06	1	-1.77538	2.76e-10	1	-1.71305	5.43e-09	1	111
WBGene00009537	ccch-2	-1.0257	0.00427086	1	-2.60824	2.05e-16	1	-1.63243	1.62e-07	1	111
WBGene00009539	F38C2.7	-1.58235	0.00134818	1	-2.71052	2.93e-09	1	-2.11179	4.4e-06	1	111
WBGene00009563	F39H2.3	-1.04518	4.31e-05	1	-1.96324	2.87e-17	1	-1.15374	8.49e-07	1	111
WBGene00009588	F40F11.3	-1.61182	0.000637266	1	-2.48587	1.03e-08	1	-1.52846	0.000566662	1	111
WBGene00009668	cfim-1	-1.16692	7.54e-05	1	-1.88327	2.13e-12	1	-1.16786	2.12e-05	1	111
WBGene00009673	F43G9.13	-1.10031	0.000386149	1	-1.83519	4.18e-11	1	-1.36476	1.14e-06	1	111
WBGene00009820	F47B10.9	-1.78928	7.16e-08	1	-1.87659	9.85e-10	1	-1.69534	4.96e-08	1	111
WBGene00009946	F52H3.4	-1.02665	0.000216503	1	-2.48911	8.33e-18	1	-1.28655	1.19e-06	1	111
WBGene00010098	F55C5.10	-1.68033	0.00653044	1	-2.52821	6.95e-06	1	-1.85966	0.00111064	1	111
WBGene00010195	pot-2	-1.32114	3.22e-07	1	-2.67882	3.05e-24	1	-1.09881	3.21e-06	1	111
WBGene00010212	fbxa-192	-6.53696	1.92e-06	1	-1.63368	0.000128299	1	-1.51016	0.000263259	1	111
WBGene00010690	K08H2.3	-1.49422	2.87e-05	1	-2.20012	1.34e-11	1	-1.35964	2.05e-05	1	111
WBGene00010807	M01E5.4	-1.27665	2.27e-15	1	-2.01529	7.33e-45	1	-1.60337	4.32e-27	1	111
WBGene00011319	T01C3.2	-1.38219	0.00555362	1	-2.28586	4.48e-07	1	-1.60336	0.000540395	1	111
WBGene00011490	T05F1.4	-1.13146	5.79e-08	1	-1.90598	1.2e-23	1	-1.29044	5.71e-11	1	111
WBGene00011526	cox-15	-1.06034	0.00426802	1	-1.42941	4.37e-05	1	-1.19104	0.000634564	1	111
WBGene00011615	lsd-1	-1.00717	5.16e-06	1	-1.04776	4.93e-07	1	-1.34117	2.03e-10	1	111
WBGene00011741	T12G3.6	-1.20823	6.47e-06	1	-2.41149	3.23e-23	1	-1.63412	4.15e-11	1	111
WBGene00011773	ttr-53	-1.20851	0.000202192	1	-2.34974	7.35e-15	1	-1.62987	5.59e-08	1	111
WBGene00011789	T15H9.4	-2.38937	0.00220788	1	-1.97358	0.00236938	1	-2.16179	0.00136303	1	111
WBGene00011791	T15H9.6	-1.30871	5.78e-07	1	-2.00168	2.58e-17	1	-2.02366	1.33e-16	1	111
WBGene00012029	T25G3.1	-1.37728	0.00347463	1	-1.93405	8.27e-06	1	-1.15626	0.00909506	1	111
WBGene00012038	T26E3.5	-1.51641	0.000277624	1	-2.18527	2.17e-08	1	-1.76764	6.88e-06	1	111
WBGene00012098	fbxb-86	-1.0423	0.00430406	1	-1.97042	1.04e-08	1	-1.39058	3.33e-05	1	111
WBGene00012167	W01A8.5	-1.20626	2.34e-13	1	-2.00831	1.54e-38	1	-1.37963	8.92e-20	1	111
WBGene00012182	osta-3	-1.33631	0.00464939	1	-1.53118	0.000272381	1	-1.15063	0.00679866	1	111
WBGene00012299	W06D11.1	-1.39898	1.01e-10	1	-1.89625	8.17e-23	1	-1.87324	5.37e-22	1	111
WBGene00012512	ekl-5	-1.39826	1.57e-08	1	-1.82781	1.06e-15	1	-2.26062	9.21e-23	1	111
WBGene00012560	Y37D8A.25	-1.39226	1.04e-07	1	-1.35332	2.86e-09	1	-1.36688	1.02e-08	1	111
WBGene00012581	Y38E10A.3	-1.56535	0.00489244	1	-2.2734	9.13e-06	1	-1.92908	0.000179612	1	111
WBGene00012675	Y39B6A.13	-1.16136	1.55e-07	1	-1.65288	8.9e-16	1	-1.0636	6.05e-07	1	111
WBGene00012694	Y39B6A.36	-1.16359	2.16e-06	1	-1.48327	4.87e-11	1	-1.24319	8.7e-08	1	111
WBGene00012762	Y41E3.1	-1.05524	1.27e-07	1	-1.28052	8.51e-11	1	-1.4638	3.17e-14	1	111
WBGene00012792	Y43D4A.6	-1.84427	0.000717294	1	-2.43912	1.92e-07	1	-2.64961	3.91e-08	1	111
WBGene00012867	seld-1	-1.13055	0.000163961	1	-1.07416	1.79e-05	1	-1.40788	1.29e-07	1	111
WBGene00012879	fbxa-215	-1.34261	1.15e-09	1	-2.43955	1.84e-34	1	-1.72399	2.1e-17	1	111
WBGene00012916	Y46G5A.28	-1.25943	0.000986922	1	-2.12545	4.96e-10	1	-1.78079	2.74e-07	1	111
WBGene00013122	Y52B11A.2	-1.01841	4.5e-05	1	-1.25034	1.62e-08	1	-1.08592	2.17e-06	1	111
WBGene00013137	Y53C10A.6	-1.31278	9.58e-15	1	-2.22745	4.6e-44	1	-1.64355	9.55e-27	1	111
WBGene00013178	Y53H1A.2	-1.14959	3.63e-05	1	-1.20619	9.31e-08	1	-1.04734	2.24e-06	1	111
WBGene00013323	Y57G11C.33	-1.14692	1.06e-13	1	-1.52161	1.97e-30	1	-1.32164	9.73e-23	1	111
WBGene00013349	Y59A8B.12	-1.45931	2.12e-13	1	-2.84684	4.57e-37	1	-1.63231	2.77e-21	1	111
WBGene00013369	Y60A9.2	-1.69699	1.51e-06	1	-2.68616	1.5e-14	1	-2.09877	5.79e-11	1	111
WBGene00013370	Y60A9.3	-1.79075	4.51e-05	1	-2.34203	8.75e-08	1	-1.87663	3.92e-06	1	111
WBGene00013639	Y105C5A.15	-1.23254	0.00811176	1	-2.21503	7.04e-07	1	-2.98502	1.64e-10	1	111
WBGene00013658	Y105C5B.19	-1.26292	3.32e-11	1	-1.16106	7.29e-11	1	-1.48769	7.85e-12	1	111
WBGene00013726	Y106G6H.16	-1.42011	0.0020144	1	-2.32533	8.59e-08	1	-1.18411	0.00553462	1	111
WBGene00013794	dct-13	-1.04003	0.00694854	1	-2.26591	3.2e-10	1	-1.74142	6.87e-07	1	111
WBGene00013796	Y116A8C.19	-1.05819	0.00275307	1	-2.36266	3.24e-12	1	-1.52806	3.54e-06	1	111
WBGene00013797	Y116A8C.20	-1.70791	1.42e-05	1	-2.60248	7.82e-12	1	-1.88968	5.84e-07	1	111
WBGene00013876	ceh-74	-1.45549	0.00098583	1	-1.46054	0.000541497	1	-1.44581	0.000441475	1	111
WBGene00014016	ZK632.9	-1.21664	1.48e-09	1	-1.79977	4.9e-19	1	-1.07036	1.97e-07	1	111
WBGene00014018	ZK632.11	-1.11459	0.00179694	1	-1.22866	0.00017039	1	-1.36238	4.18e-05	1	111
WBGene00014131	sdz-38	-1.11929	0.0057596	1	-1.87913	9.05e-08	1	-1.25111	0.000354983	1	111
WBGene00014177	frg-1	-1.07942	0.00179694	1	-1.33198	2.31e-05	1	-1.03188	0.00134337	1	111
WBGene00014789	F59C6.10	-1.48739	0.00809214	1	-1.91315	0.000187116	1	-2.49832	3.84e-06	1	111
WBGene00014946	Y70G10A.1	-1.52595	9.33e-06	1	-2.43999	1.62e-13	1	-2.15294	2.55e-11	1	111
WBGene00015132	B0303.14	-1.14549	0.00125793	1	-1.9557	1.28e-09	1	-1.64498	5.55e-07	1	111
WBGene00015261	B0563.1	-1.66837	0.00621193	1	-2.37479	5.61e-05	1	-2.05348	0.000246544	1	111
WBGene00015307	C01G5.5	-1.14039	1.41e-05	1	-2.46157	1.5e-23	1	-1.49272	8.99e-10	1	111
WBGene00015312	C01G8.1	-1.39606	0.0011351	1	-2.77269	4.05e-11	1	-1.41977	0.000554985	1	111
WBGene00015468	madf-11	-1.04142	4.13e-09	1	-1.39304	4.03e-21	1	-1.14947	2.67e-13	1	111
WBGene00015591	cyk-7	-1.15819	0.00283424	1	-2.15512	8.38e-09	1	-1.11656	0.00294325	1	111
WBGene00015595	bath-33	-1.23813	0.00711512	1	-2.5484	7.06e-09	1	-1.87134	6.5e-05	1	111
WBGene00015702	C11D2.4	-1.18555	5.69e-13	1	-1.56628	4.37e-26	1	-1.21416	2.21e-16	1	111
WBGene00015789	syx-6	-1.4824	1.09e-07	1	-1.23147	1.19e-06	1	-1.19258	4.28e-06	1	111
WBGene00015849	C16C8.11	-1.45358	9.08e-05	1	-2.78257	1.55e-14	1	-1.12992	0.000667036	1	111
WBGene00015853	C16C8.16	-1.19353	0.00129038	1	-2.60406	1.58e-13	1	-1.36995	4.63e-05	1	111
WBGene00015899	C17E7.4	-1.39773	1.28e-16	1	-2.18789	5.1e-41	1	-1.00459	9.71e-10	1	111
WBGene00016087	C25A11.2	-1.17158	0.000115627	1	-1.5926	2.63e-08	1	-1.6459	3.22e-08	1	111
WBGene00016112	C25H3.3	-1.11686	0.00182971	1	-1.83153	2.18e-08	1	-1.14441	0.000642478	1	111
WBGene00016387	kbp-5	-1.01263	0.0051273	1	-1.95246	1.34e-09	1	-1.33444	5.16e-05	1	111
WBGene00016485	C36C9.1	-1.18858	3.38e-06	1	-1.89315	5.86e-13	1	-1.70813	3.5e-12	1	111
WBGene00016486	fbxa-170	-1.96888	5.1e-12	1	-2.34063	7.1e-17	1	-2.18243	6.29e-14	1	111
WBGene00016501	C37C3.9	-1.20139	9.56e-25	1	-2.69644	4.59e-120	1	-1.83746	7.65e-67	1	111
WBGene00016566	eri-7	-1.18703	9.78e-06	1	-1.76261	3.54e-13	1	-1.97594	2.93e-16	1	111
WBGene00016632	C44B7.12	-1.01066	0.000119331	1	-2.3677	1.26e-23	1	-1.83188	1.14e-14	1	111
WBGene00016695	C45H4.14	-1.91413	2.67e-19	1	-2.54602	1e-35	1	-1.37578	6.29e-13	1	111
WBGene00016835	C50F2.1	-1.49696	0.0020663	1	-2.05493	3.67e-06	1	-1.61159	0.000127589	1	111
WBGene00016939	C55B6.1	-1.23843	1.88e-13	1	-1.94555	1.4e-32	1	-1.60989	4.62e-25	1	111
WBGene00017005	D1007.8	-1.08356	0.000660698	1	-1.88181	1.68e-09	1	-1.18891	0.000114637	1	111
WBGene00017011	eaf-1	-1.0342	0.00400054	1	-1.89213	3.39e-09	1	-1.46263	7.22e-06	1	111
WBGene00017017	D1014.4	-1.37007	0.00593912	1	-1.98987	1.21e-05	1	-1.51407	0.00102622	1	111
WBGene00017134	EEED8.3	-1.20579	0.000406333	1	-2.85613	4.22e-21	1	-1.45753	3.12e-06	1	111
WBGene00017142	EEED8.14	-1.11084	0.00987435	1	-2.10833	1.48e-07	1	-1.11748	0.00675394	1	111
WBGene00017166	aldo-2	-1.02575	0.000954029	1	-2.27389	2.99e-15	1	-1.09032	0.000219001	1	111
WBGene00017263	F08F3.6	-1.14236	1.33e-18	1	-2.39426	6.35e-81	1	-1.96014	2.69e-59	1	111
WBGene00017269	F08F8.4	-1.20564	0.000756806	1	-2.20999	9.74e-12	1	-1.7199	1.2e-07	1	111
WBGene00017344	F10E7.2	-1.19399	1.29e-08	1	-1.99202	6.02e-16	1	-2.79231	7.73e-28	1	111
WBGene00017357	F10E9.5	-1.2906	0.00387843	1	-1.96832	1.37e-06	1	-1.42268	0.000606504	1	111
WBGene00017358	F10E9.7	-1.194	0.0038514	1	-2.51142	4.38e-11	1	-1.3314	0.000596915	1	111
WBGene00017405	bath-31	-1.0313	0.00941776	1	-1.8097	4.13e-07	1	-1.48876	4.83e-05	1	111
WBGene00017549	F18A1.8	-1.1408	0.00438854	1	-2.21117	4.4e-09	1	-1.19567	0.00104655	1	111
WBGene00017708	F22E5.9	-1.29295	4.99e-05	1	-2.79517	8.4e-18	1	-1.04201	0.000276408	1	111
WBGene00017735	did-2	-1.03407	0.000360241	1	-1.55882	2.64e-09	1	-1.06556	0.000109207	1	111
WBGene00017786	F25E5.5	-2.42244	5.52e-05	1	-2.18922	5.6e-05	1	-2.01423	8.78e-05	1	111
WBGene00018099	ztf-28	-1.12697	0.000235314	1	-5.01253	4.29e-28	1	-1.25332	1.54e-05	1	111
WBGene00018135	F37A4.5	-1.03027	0.000480405	1	-4.68109	4.47e-28	1	-2.38891	7.76e-17	1	111
WBGene00018189	nhr-181	-1.20887	0.00319478	1	-2.55902	4.28e-09	1	-1.87636	2.04e-06	1	111
WBGene00018259	F41B4.3	-1.6176	0.000188627	1	-1.22509	0.000584888	1	-1.19161	0.0012062	1	111
WBGene00018302	F41G3.6	-1.00662	3.87e-12	1	-2.18883	4.76e-48	1	-1.46016	9.91e-23	1	111
WBGene00018335	F42A9.6	-1.03619	7.18e-07	1	-1.89754	2.11e-17	1	-1.85065	1.57e-16	1	111
WBGene00018441	math-29	-1.8577	0.000213391	1	-2.19467	1.7e-06	1	-1.7717	0.000185562	1	111
WBGene00018442	sdz-18	-1.1705	0.000448247	1	-1.87579	3.31e-09	1	-1.20159	0.000130577	1	111
WBGene00018446	ceh-83	-1.37548	1.43e-06	1	-1.55175	2.9e-08	1	-1.40775	3.03e-07	1	111
WBGene00018509	F46F11.6	-1.00023	7.01e-09	1	-1.90358	1.62e-37	1	-1.12954	1.08e-15	1	111
WBGene00018513	F46F11.10	-1.19112	0.000127238	1	-1.86667	5.73e-12	1	-1.08977	7.79e-05	1	111
WBGene00018668	bath-2	-1.20086	1.4e-05	1	-1.92777	7.53e-12	1	-1.56811	4.54e-10	1	111
WBGene00018833	ztf-1	-1.01819	2.92e-07	1	-2.02077	1.05e-20	1	-1.40475	4.28e-12	1	111
WBGene00018954	F56C9.11	-1.03755	0.000241612	1	-1.42866	1.58e-08	1	-1.03037	0.000778671	1	111
WBGene00019037	fbxb-17	-1.69804	0.00136431	1	-1.87615	0.000147893	1	-1.80731	0.000295505	1	111
WBGene00019082	pup-3	-1.27993	0.000112911	1	-1.65439	3.43e-08	1	-1.53202	5.01e-07	1	111
WBGene00019141	bath-5	-1.64384	0.000369694	1	-2.13927	3.3e-07	1	-1.34951	0.00114093	1	111
WBGene00019163	ubxn-6	-1.09404	1.15e-07	1	-2.01088	1.34e-24	1	-1.46601	4.58e-13	1	111
WBGene00019244	H25P19.1	-1.02238	0.000437549	1	-1.83525	3.93e-11	1	-1.35356	4.95e-07	1	111
WBGene00019264	H35B03.2	-1.03601	0.00108506	1	-1.60518	1.55e-08	1	-1.50554	2.02e-07	1	111
WBGene00019354	K03B4.2	-1.38434	1.86e-19	1	-2.22785	3.94e-48	1	-1.74202	2.71e-29	1	111
WBGene00019578	K09E3.7	-1.94309	1.14e-06	1	-1.33744	0.000127401	1	-1.52744	2.9e-05	1	111
WBGene00019725	hpo-16	-1.15864	1.13e-05	1	-1.6028	1.79e-11	1	-1.13948	5.3e-07	1	111
WBGene00019757	memb-2	-1.32746	0.00108948	1	-2.05348	3.86e-08	1	-1.18882	0.00234156	1	111
WBGene00019799	M151.7	-1.32318	0.00232869	1	-2.49717	1.45e-09	1	-1.82111	8.08e-06	1	111
WBGene00019824	R02D3.7	-1.21715	7.63e-08	1	-1.82167	4.43e-18	1	-1.29632	4.88e-10	1	111
WBGene00019827	mop-25.1	-1.33124	9.8e-08	1	-1.47553	1.57e-09	1	-1.65509	1.08e-11	1	111
WBGene00020098	R144.10	-1.38397	5.86e-05	1	-2.82398	8.62e-17	1	-1.62658	5.31e-07	1	111
WBGene00020183	T03D3.5	-1.20377	0.00300123	1	-1.73608	2.19e-06	1	-1.72787	5.52e-06	1	111
WBGene00020208	T04C4.1	-1.18846	0.00243224	1	-1.64231	7.93e-06	1	-1.8236	6.75e-07	1	111
WBGene00020287	lsy-13	-1.10776	0.000197666	1	-1.62155	1.17e-09	1	-1.25388	6.96e-06	1	111
WBGene00020322	T07F12.2	-1.38547	4.87e-10	1	-1.05552	1.37e-07	1	-1.22076	1.33e-09	1	111
WBGene00020404	T10B11.8	-1.11052	2.87e-07	1	-2.18259	9.63e-28	1	-1.69604	1.15e-16	1	111
WBGene00020438	T12A2.3	-1.10003	0.00146264	1	-2.61267	4.36e-15	1	-1.42806	6.66e-06	1	111
WBGene00020466	T12F5.1	-1.08336	0.00177907	1	-1.84224	2.48e-09	1	-1.4102	7.65e-06	1	111
WBGene00020725	cnp-3	-1.02767	1.17e-05	1	-1.93303	6.37e-20	1	-1.84767	1.91e-17	1	111
WBGene00020738	T23F2.5	-1.05019	5.69e-13	1	-1.27461	1.28e-22	1	-1.21908	2.55e-17	1	111
WBGene00020771	T24E12.1	-1.59196	2.12e-14	1	-2.86639	2.75e-38	1	-1.84545	4.76e-21	1	111
WBGene00020783	blos-4	-1.11025	0.000859253	1	-1.85787	2.7e-09	1	-1.17833	0.000127395	1	111
WBGene00020941	W02D7.5	-1.04928	0.00204261	1	-2.48294	1.02e-12	1	-1.18333	0.000274897	1	111
WBGene00020948	W02F12.3	-1.09593	0.00162317	1	-2.44388	2.23e-14	1	-1.7384	7.37e-08	1	111
WBGene00021295	Y25C1A.8	-1.01434	1.5e-05	1	-1.4264	7.99e-12	1	-1.42154	2.89e-10	1	111
WBGene00021441	Y39A3CL.3	-1.11508	1.52e-06	1	-1.14003	2.6e-08	1	-1.28187	5.91e-08	1	111
WBGene00021610	nhr-237	-2.23753	3.52e-05	1	-1.13346	0.00484861	1	-1.23605	0.00317972	1	111
WBGene00021661	mbtr-1	-1.21336	3.53e-07	1	-2.35315	1.34e-24	1	-1.62134	2.35e-13	1	111
WBGene00021717	sdz-32	-1.89181	0.000175006	1	-2.52606	7.46e-07	1	-2.5485	1.26e-07	1	111
WBGene00021723	bath-8	-1.34214	0.000518808	1	-2.06037	2.51e-08	1	-1.71095	2.79e-06	1	111
WBGene00021730	Y49F6C.8	-1.31262	2.2e-10	1	-2.19215	2.01e-32	1	-1.86505	8.15e-25	1	111
WBGene00021766	hex-4	-1.3176	3.72e-10	1	-1.79164	4.75e-20	1	-1.58384	1.93e-15	1	111
WBGene00021827	dnc-6	-1.36026	6.5e-10	1	-1.60983	1.89e-16	1	-1.23048	4.42e-10	1	111
WBGene00021943	Y55F3BR.6	-1.82069	2.92e-06	1	-2.10563	2.76e-08	1	-1.33533	0.00027139	1	111
WBGene00022262	Y73C8C.3	-1.34313	0.000978764	1	-1.8521	7.66e-07	1	-2.11685	1.37e-08	1	111
WBGene00022348	Y82E9BR.16	-1.08065	0.00728791	1	-1.28256	0.000674491	1	-1.20676	0.0017089	1	111
WBGene00022492	dss-1	-1.26911	0.00257011	1	-1.75167	4.84e-06	1	-1.41114	0.000339563	1	111
WBGene00022586	ZC308.4	-1.35742	1.07e-09	1	-2.58611	1.69e-36	1	-2.05591	1.2e-22	1	111
WBGene00022730	ZK402.3	-2.33421	0.00796469	1	-2.57589	0.0011141	1	-1.97851	0.00729249	1	111
WBGene00022787	tag-307	-1.06333	1.33e-08	1	-2.17768	1.4e-34	1	-1.34128	5.3e-16	1	111
WBGene00022794	snu-23	-1.45382	0.000331647	1	-1.67867	7.61e-06	1	-1.27551	0.000880771	1	111
WBGene00023259	C52D10.10	-1.9873	0.000494348	1	-2.01291	0.000471982	1	-2.27381	2.46e-05	1	111
WBGene00023427	F14D2.15	-1.0748	0.00782819	1	-2.02494	1.69e-07	1	-1.19485	0.00560808	1	111
WBGene00043056	nfya-2	-1.23239	1.17e-10	1	-1.79648	3.98e-18	1	-1.42372	1.1e-14	1	111
WBGene00044065	tag-229	-1.51695	2.83e-09	1	-1.84363	1.47e-14	1	-1.37226	1.57e-08	1	111
WBGene00044204	suds-3	-1.07114	0.000608734	1	-1.8067	3.07e-11	1	-1.5167	3.43e-08	1	111
WBGene00044325	tag-321	-1.04005	3.44e-08	1	-1.44814	8.12e-16	1	-1.12861	2.52e-10	1	111
WBGene00044638	F23A7.8	-1.21042	6.58e-15	1	-1.44598	2.98e-15	1	-2.15773	1.16e-47	1	111
WBGene00044758	Y37H2A.12	-1.41277	4.99e-06	1	-2.7823	1.13e-15	1	-1.51614	2.11e-07	1	111
WBGene00045078	C46C2.7	-1.2314	1.3e-06	1	-1.83873	9.89e-14	1	-1.08909	1.41e-06	1	111
WBGene00045291	F23D12.10	-1.9976	0.000739968	1	-1.32384	0.00369509	1	-1.32757	0.00561624	1	111
WBGene00077787	T05E12.10	-1.52638	0.00439655	1	-2.88428	4.41e-08	1	-1.78009	0.000339981	1	111
WBGene00086551	D2005.7	-1.18502	0.000496195	1	-2.16377	1.18e-11	1	-1.59126	1.1e-06	1	111
WBGene00206389	C29F7.10	-1.41023	0.000119331	1	-2.92295	2e-15	1	-1.88042	2.52e-08	1	111
WBGene00000236	bag-1	-1.09011	0.0064341	1	-1.70328	1.92e-06	1	0	NA	0	110
WBGene00002180	jtr-1	-1.25888	1.2e-05	1	-1.24223	1.36e-06	1	0	NA	0	110
WBGene00004332	rec-1	-1.07547	0.00385998	1	-1.71902	1.79e-07	1	0	NA	0	110
WBGene00004802	sir-2.3	-1.42214	0.000383365	1	-1.7375	1.36e-06	1	0	NA	0	110
WBGene00004886	smi-1	-1.13106	8.07e-07	1	-1.46507	2.62e-11	1	0	NA	0	110
WBGene00007015	mdt-11	-1.16947	0.00383597	1	-1.07227	0.00235986	1	0	NA	0	110
WBGene00007355	rpb-6	-1.03056	0.00021907	1	-1.52122	1.8e-09	1	0	NA	0	110
WBGene00007476	C09E9.1	-1.10279	9.95e-06	1	-1.58574	8.12e-12	1	0	NA	0	110
WBGene00007504	C09H10.10	-1.18352	4.57e-05	1	-1.01443	4.11e-05	1	0	NA	0	110
WBGene00007797	C29A12.1	-4.54186	9.09e-39	1	-2.25921	3.28e-28	1	0	NA	0	110
WBGene00008172	C48B4.9	-1.02754	1.96e-05	1	-2.13106	1.53e-16	1	0	NA	0	110
WBGene00008343	C56A3.4	-1.01843	2.05e-08	1	-2.20348	7.34e-32	1	0	NA	0	110
WBGene00009222	fbxa-95	-1.25652	0.00054575	1	-2.47518	1.52e-10	1	0	NA	0	110
WBGene00010119	F55G7.1	-1.54863	0.00628875	1	-2.07985	0.000236771	1	0	NA	0	110
WBGene00010185	F57A10.4	-1.06067	0.000425524	1	-4.0863	1.05e-18	1	0	NA	0	110
WBGene00011117	R07E5.11	-1.11406	0.000365988	1	-1.41681	1.71e-06	1	0	NA	0	110
WBGene00011124	sdz-27	-1.7723	0.00602989	1	-1.58279	0.00876786	1	0	NA	0	110
WBGene00012564	fbxa-107	-2.45534	1.21e-08	1	-1.44197	1.06e-05	1	0	NA	0	110
WBGene00012698	Y39B6A.40	-1.0538	0.00273618	1	-1.37223	3.01e-06	1	0	NA	0	110
WBGene00012702	ztf-20	-1.07179	0.00205607	1	-1.01946	0.00148852	1	0	NA	0	110
WBGene00012906	Y46G5A.15	-1.2777	0.000770544	1	-1.09386	0.00059415	1	0	NA	0	110
WBGene00013432	Y66D12A.6	-1.55741	7.68e-05	1	-2.55875	1.61e-11	1	0	NA	0	110
WBGene00015136	B0304.4	-1.19455	1.73e-06	1	-1.81198	3.19e-13	1	0	NA	0	110
WBGene00015327	snpn-1	-1.14882	4.77e-07	1	-1.71407	8.95e-17	1	0	NA	0	110
WBGene00015905	C17E7.12	-1.07917	5.83e-08	1	-2.60306	6.86e-41	1	0	NA	0	110
WBGene00016321	C32E8.3	-1.04632	1.57e-06	1	-1.27797	2.49e-11	1	0	NA	0	110
WBGene00016438	C35B8.3	-1.35178	3.37e-06	1	-1.14334	2.27e-06	1	0	NA	0	110
WBGene00016702	C46A5.6	-1.10428	0.000276859	1	-1.90425	1.66e-11	1	0	NA	0	110
WBGene00016846	C50F7.6	-1.27169	0.000232986	1	-1.55692	8.6e-07	1	0	NA	0	110
WBGene00017442	F13H8.9	-1.18982	0.00314857	1	-1.16677	0.00118218	1	0	NA	0	110
WBGene00017750	F23F1.10	-1.06418	0.000635187	1	-1.72187	1.41e-09	1	0	NA	0	110
WBGene00017934	F30B5.4	-1.68431	0.00113802	1	-1.57869	0.00153977	1	0	NA	0	110
WBGene00018659	F52C6.2	-1.06861	0.00054907	1	-1.67827	9.13e-10	1	0	NA	0	110
WBGene00019013	F57C9.7	-1.00839	2.1e-05	1	-2.33047	1.7e-21	1	0	NA	0	110
WBGene00019016	F57F4.2	-2.0342	0.00289184	1	-1.57708	0.00456238	1	0	NA	0	110
WBGene00019139	bath-1	-1.36014	0.00547111	1	-2.11957	8.16e-06	1	0	NA	0	110
WBGene00019458	K06H7.7	-1.114	0.00571381	1	-2.21051	1.71e-09	1	0	NA	0	110
WBGene00020050	R13A5.7	-1.49943	2.72e-09	1	-1.05533	4.75e-06	1	0	NA	0	110
WBGene00020894	T28D9.1	-1.32461	2.33e-10	1	-1.04355	8.47e-08	1	0	NA	0	110
WBGene00021038	W05F2.6	-1.03605	0.00837073	1	-1.93389	2.68e-07	1	0	NA	0	110
WBGene00021149	dnc-3	-1.01007	0.00168849	1	-1.46126	3.19e-07	1	0	NA	0	110
WBGene00021419	eri-5	-1.22661	0.00209483	1	-1.93057	2.63e-07	1	0	NA	0	110
WBGene00021658	Y48G1A.2	-1.00197	0.0024658	1	-1.50098	4.38e-07	1	0	NA	0	110
WBGene00022022	Y61A9LA.11	-1.1727	0.00369215	1	-1.07154	0.00266733	1	0	NA	0	110
WBGene00022452	Y110A2AR.1	-1.14407	0.00311805	1	-2.3578	3.05e-10	1	0	NA	0	110
WBGene00043705	egrh-2	-1.55414	0.00465873	1	-2.22918	7.34e-06	1	0	NA	0	110
WBGene00164985	ZK1010.10	-2.15801	3.37e-08	1	-1.24346	1.89e-05	1	0	NA	0	110
WBGene00000103	akt-2	-1.58128	1.8e-11	1	0	NA	0	-1.30812	1.67e-10	1	101
WBGene00001453	flp-10	-1.7761	0.000651675	1	0	NA	0	-1.30409	0.00372962	1	101
WBGene00003368	mkk-4	-1.8954	6.79e-12	1	0	NA	0	-1.01403	2.5e-05	1	101
WBGene00003728	nhr-138	-1.37575	3.28e-06	1	0	NA	0	-1.07831	1.82e-07	1	101
WBGene00008587	F08G12.3	-1.39149	1.01e-07	1	0	NA	0	-1.45879	9.4e-11	1	101
WBGene00008940	F18H3.4	-1.55159	1.48e-16	1	0	NA	0	-1.22521	3.91e-12	1	101
WBGene00010332	F59D12.5	-1.12147	1.51e-05	1	0	NA	0	-1.4304	9.08e-09	1	101
WBGene00010702	usp-33	-1.28141	5.56e-12	1	0	NA	0	-1.3301	3.31e-14	1	101
WBGene00010918	M117.1	-1.74735	6.33e-12	1	0	NA	0	-1.54689	4.2e-09	1	101
WBGene00011228	R11.3	-1.38908	0.00119305	1	0	NA	0	-1.19424	0.00405815	1	101
WBGene00011624	T08G5.3	-1.70418	0.00115262	1	0	NA	0	-1.46217	0.00221553	1	101
WBGene00012904	tiar-2	-3.52409	9.19e-24	1	0	NA	0	-4.08328	1.2e-31	1	101
WBGene00013265	parn-2	-1.0107	2.86e-05	1	0	NA	0	-1.22109	1.11e-07	1	101
WBGene00015357	C02F12.8	-1.86555	1.8e-09	1	0	NA	0	-1.36932	8.77e-06	1	101
WBGene00015866	C16E9.2	-1.17591	1.68e-09	1	0	NA	0	-1.13269	4.56e-11	1	101
WBGene00016902	C53D5.1	-1.92415	3.49e-10	1	0	NA	0	-1.07213	0.000224704	1	101
WBGene00019143	H01M10.1	-1.0878	0.000330211	1	0	NA	0	-1.26698	8.58e-06	1	101
WBGene00019938	R07E4.5	-1.38139	2.8e-18	1	0	NA	0	-2.29585	1.98e-58	1	101
WBGene00020612	arrd-22	-1.71893	0.000196724	1	0	NA	0	-2.34751	3.58e-07	1	101
WBGene00022508	ZC53.1	-2.06819	1.38e-05	1	0	NA	0	-2.00625	7.62e-06	1	101
WBGene00000523	clc-2	-2.10581	0.00281937	1	0	NA	0	0	NA	0	100
WBGene00000958	dgk-1	-1.23211	0.00436231	1	0	NA	0	0	NA	0	100
WBGene00001193	egl-26	-1.4238	2.65e-13	1	0	NA	0	0	NA	0	100
WBGene00001708	grk-1	-1.33144	1.87e-07	1	0	NA	0	0	NA	0	100
WBGene00002031	hst-6	-1.0731	1.08e-06	1	0	NA	0	0	NA	0	100
WBGene00002163	ist-1	-2.51357	6.51e-05	1	0	NA	0	0	NA	0	100
WBGene00002210	kin-29	-2.16367	4.78e-08	1	0	NA	0	0	NA	0	100
WBGene00002216	klp-3	-1.23578	9.7e-06	1	0	NA	0	0	NA	0	100
WBGene00003565	ncs-3	-5.49396	0.00226115	1	0	NA	0	0	NA	0	100
WBGene00003630	nhr-40	-1.19909	0.00063555	1	0	NA	0	0	NA	0	100
WBGene00003646	nhr-56	-1.8538	0.00143676	1	0	NA	0	0	NA	0	100
WBGene00003723	nhr-133	-2.85556	0.000123575	1	0	NA	0	0	NA	0	100
WBGene00003735	nhx-8	-1.33962	0.00148562	1	0	NA	0	0	NA	0	100
WBGene00003990	pfn-2	-1.09658	0.000922918	1	0	NA	0	0	NA	0	100
WBGene00004038	plc-3	-1.00529	0.00102973	1	0	NA	0	0	NA	0	100
WBGene00004164	pqn-83	-1.38898	6.64e-16	1	0	NA	0	0	NA	0	100
WBGene00004169	pqn-89	-1.48705	0.000928436	1	0	NA	0	0	NA	0	100
WBGene00004349	rgs-6	-2.13758	0.000456316	1	0	NA	0	0	NA	0	100
WBGene00004774	sem-5	-1.08306	2.53e-12	1	0	NA	0	0	NA	0	100
WBGene00004801	sir-2.2	-2.30349	0.000129924	1	0	NA	0	0	NA	0	100
WBGene00006863	gyg-1	-1.41882	0.00752499	1	0	NA	0	0	NA	0	100
WBGene00007877	C33A11.1	-1.59667	4.98e-05	1	0	NA	0	0	NA	0	100
WBGene00007906	C33G3.6	-1.35599	2.73e-05	1	0	NA	0	0	NA	0	100
WBGene00009234	F28H6.6	-1.10167	3.92e-09	1	0	NA	0	0	NA	0	100
WBGene00011030	R05D7.5	-1.12581	3.89e-05	1	0	NA	0	0	NA	0	100
WBGene00011283	R90.1	-1.09646	2.38e-05	1	0	NA	0	0	NA	0	100
WBGene00011642	T09B9.1	-1.18763	0.000192338	1	0	NA	0	0	NA	0	100
WBGene00012005	jun-1	-1.24986	0.00141238	1	0	NA	0	0	NA	0	100
WBGene00012892	Y45F10D.14	-2.064	0.00954273	1	0	NA	0	0	NA	0	100
WBGene00013336	pnc-2	-3.00934	0.00051212	1	0	NA	0	0	NA	0	100
WBGene00013966	ztf-9	-1.05557	0.00156157	1	0	NA	0	0	NA	0	100
WBGene00015621	C09B7.2	-1.30813	0.000168229	1	0	NA	0	0	NA	0	100
WBGene00015791	C15C7.5	-1.03403	0.00182562	1	0	NA	0	0	NA	0	100
WBGene00015795	C15F1.2	-1.38227	0.00775217	1	0	NA	0	0	NA	0	100
WBGene00016135	C26B9.6	-2.93966	5.16e-06	1	0	NA	0	0	NA	0	100
WBGene00016429	C35A11.2	-2.04583	0.00488729	1	0	NA	0	0	NA	0	100
WBGene00016616	C43H6.3	-1.20258	7.5e-06	1	0	NA	0	0	NA	0	100
WBGene00016643	vps-45	-1.11285	1.99e-05	1	0	NA	0	0	NA	0	100
WBGene00017445	sid-5	-1.12413	0.00795532	1	0	NA	0	0	NA	0	100
WBGene00017463	F14D12.1	-2.95977	1.99e-06	1	0	NA	0	0	NA	0	100
WBGene00017582	F18G5.6	-1.9703	0.000362294	1	0	NA	0	0	NA	0	100
WBGene00018073	F35H10.10	-1.31748	0.000111887	1	0	NA	0	0	NA	0	100
WBGene00018076	pifk-1	-1.01429	6.4e-06	1	0	NA	0	0	NA	0	100
WBGene00018615	F48G7.4	-3.02405	2.78e-06	1	0	NA	0	0	NA	0	100
WBGene00018717	F52H2.5	-1.14571	0.00647852	1	0	NA	0	0	NA	0	100
WBGene00018734	F53A10.2	-1.37987	0.00184734	1	0	NA	0	0	NA	0	100
WBGene00018804	F54D10.3	-2.20183	0.000173809	1	0	NA	0	0	NA	0	100
WBGene00019365	K03E6.7	-1.20905	4.89e-07	1	0	NA	0	0	NA	0	100
WBGene00019554	K09C4.10	-1.59643	1.83e-07	1	0	NA	0	0	NA	0	100
WBGene00020163	T02G5.3	-1.09656	0.00511355	1	0	NA	0	0	NA	0	100
WBGene00020920	set-20	-1.24932	1.5e-05	1	0	NA	0	0	NA	0	100
WBGene00020953	W02G9.3	-1.01338	0.000290876	1	0	NA	0	0	NA	0	100
WBGene00021210	Y18H1A.4	-1.21114	1.58e-06	1	0	NA	0	0	NA	0	100
WBGene00021654	Y47G7B.2	-3.08546	0.00405503	1	0	NA	0	0	NA	0	100
WBGene00021757	taco-1	-1.13677	0.000257658	1	0	NA	0	0	NA	0	100
WBGene00021876	Y54G2A.11	-1.62275	0.00591098	1	0	NA	0	0	NA	0	100
WBGene00021977	Y58A7A.3	-1.71086	0.00558607	1	0	NA	0	0	NA	0	100
WBGene00022075	Y69A2AR.3	-1.05634	1.54e-05	1	0	NA	0	0	NA	0	100
WBGene00022502	ZC13.1	-1.10481	9.57e-09	1	0	NA	0	0	NA	0	100
WBGene00194707	C53A5.17	-1.05804	0.00284204	1	0	NA	0	0	NA	0	100
WBGene00206419	R106.5	-1.14087	0.000124691	1	0	NA	0	0	NA	0	100
WBGene00219490	Y116A8B.98	-2.19673	0.0023873	1	0	NA	0	0	NA	0	100
WBGene00219623	anr-2	-5.41096	0.000778828	1	0	NA	0	0	NA	0	100
WBGene00000001	aap-1	0	NA	0	-1.37988	2.82e-23	1	-1.19081	3.53e-18	1	11
WBGene00000010	aat-9	0	NA	0	-1.25	1.42e-09	1	-1.23479	1.75e-09	1	11
WBGene00000055	acr-16	0	NA	0	-1.47599	4.16e-06	1	-1.82888	1.02e-07	1	11
WBGene00000064	act-2	0	NA	0	-1.5792	8.64e-07	1	-1.14685	0.000346564	1	11
WBGene00000080	adr-2	0	NA	0	-1.26096	2.6e-07	1	-1.04471	7.62e-05	1	11
WBGene00000090	age-1	0	NA	0	-1.61967	1.17e-13	1	-1.47702	2.4e-12	1	11
WBGene00000102	akt-1	0	NA	0	-1.7562	2.03e-60	1	-1.29027	3.6e-27	1	11
WBGene00000151	apn-1	0	NA	0	-1.17667	0.00440083	1	-1.09199	0.00950481	1	11
WBGene00000155	app-1	0	NA	0	-1.81605	1.11e-10	1	-1.45204	2.23e-07	1	11
WBGene00000168	apx-1	0	NA	0	-1.89272	0.000352358	1	-1.43772	0.00733218	1	11
WBGene00000189	arl-5	0	NA	0	-1.27342	0.000131608	1	-1.03656	0.002236	1	11
WBGene00000206	asb-1	0	NA	0	-1.83461	5.94e-25	1	-1.17756	2.41e-11	1	11
WBGene00000376	ccr-4	0	NA	0	-1.28103	9.54e-17	1	-1.37157	1.44e-18	1	11
WBGene00000386	cdc-25.1	0	NA	0	-1.63601	5.31e-15	1	-1.31523	3.65e-10	1	11
WBGene00000408	cdk-7	0	NA	0	-1.31058	3.37e-07	1	-1.01055	0.000112687	1	11
WBGene00000421	ced-7	0	NA	0	-1.08342	1.47e-13	1	-1.04442	3.66e-12	1	11
WBGene00000459	ceh-38	0	NA	0	-1.07	4.78e-21	1	-1.08924	8.93e-21	1	11
WBGene00000480	cgp-1	0	NA	0	-1.51074	8.42e-17	1	-1.08249	2.95e-09	1	11
WBGene00000500	chn-1	0	NA	0	-1.23033	3.67e-12	1	-1.01079	4.57e-08	1	11
WBGene00000507	cit-1.1	0	NA	0	-1.03014	8.16e-07	1	-1.20959	1.41e-08	1	11
WBGene00000512	ckb-2	0	NA	0	-2.27732	1.87e-10	1	-1.42119	6.23e-05	1	11
WBGene00000530	clh-3	0	NA	0	-2.01637	4.43e-07	1	-1.5756	6.64e-05	1	11
WBGene00000543	clp-2	0	NA	0	-1.09232	4.82e-10	1	-1.2244	2.03e-12	1	11
WBGene00000772	cpb-3	0	NA	0	-2.17786	2.12e-21	1	-1.69326	2.34e-12	1	11
WBGene00000793	crh-1	0	NA	0	-1.06833	0.00614292	1	-1.36587	0.000361508	1	11
WBGene00000794	crn-1	0	NA	0	-1.29884	1.18e-35	1	-1.01586	7.83e-20	1	11
WBGene00000815	csn-3	0	NA	0	-1.49087	2.27e-08	1	-1.35823	7.24e-07	1	11
WBGene00000834	cua-1	0	NA	0	-1.21667	1.54e-20	1	-1.20166	9.98e-19	1	11
WBGene00000836	cul-1	0	NA	0	-1.18093	2.04e-18	1	-1.14442	1.46e-17	1	11
WBGene00000846	cup-5	0	NA	0	-1.32984	4.96e-13	1	-1.12691	2.12e-10	1	11
WBGene00000866	cyb-2.1	0	NA	0	-2.31498	2.06e-23	1	-1.36491	4.11e-09	1	11
WBGene00000867	cyb-2.2	0	NA	0	-2.15002	6.45e-25	1	-1.2529	1.59e-09	1	11
WBGene00000884	cyn-8	0	NA	0	-1.20589	8.37e-10	1	-1.06106	2.6e-07	1	11
WBGene00000890	sig-7	0	NA	0	-1.32258	2.43e-06	1	-1.12359	9.06e-05	1	11
WBGene00000898	daf-2	0	NA	0	-1.54646	9.08e-09	1	-1.99905	2.1e-13	1	11
WBGene00000913	daf-18	0	NA	0	-2.00186	5.93e-20	1	-1.64092	7.32e-14	1	11
WBGene00000939	dcr-1	0	NA	0	-1.20285	7.97e-19	1	-1.25319	2.17e-17	1	11
WBGene00000962	dhc-1	0	NA	0	-1.14649	1.56e-10	1	-1.25233	9.94e-12	1	11
WBGene00000965	dhs-1	0	NA	0	-1.27246	3.43e-13	1	-1.05414	8.12e-10	1	11
WBGene00000994	dic-1	0	NA	0	-1.56449	2.15e-29	1	-1.28892	1.47e-20	1	11
WBGene00001023	dnj-5	0	NA	0	-1.51706	1.02e-12	1	-1.45725	7.77e-12	1	11
WBGene00001029	dnj-11	0	NA	0	-1.41089	7.03e-24	1	-1.21546	2.24e-16	1	11
WBGene00001035	dnj-17	0	NA	0	-1.22985	1.03e-13	1	-1.03937	7.06e-10	1	11
WBGene00001040	dnj-22	0	NA	0	-1.38939	0.000651793	1	-1.17208	0.00478678	1	11
WBGene00001041	dnj-23	0	NA	0	-1.42696	1.64e-06	1	-1.04641	0.000629744	1	11
WBGene00001048	dnj-30	0	NA	0	-1.26893	3.96e-05	1	-1.03129	0.00112742	1	11
WBGene00001056	dpf-3	0	NA	0	-1.72858	8.69e-47	1	-1.73048	1.88e-42	1	11
WBGene00001090	drh-1	0	NA	0	-1.71377	3.57e-19	1	-1.3583	1.71e-16	1	11
WBGene00001093	drp-1	0	NA	0	-1.18951	5.08e-11	1	-1.1906	6e-11	1	11
WBGene00001161	efl-1	0	NA	0	-1.10899	1.18e-15	1	-1.07671	8.6e-14	1	11
WBGene00001173	egl-4	0	NA	0	-1.50426	6e-09	1	-1.37588	9.97e-08	1	11
WBGene00001175	egl-6	0	NA	0	-1.4533	1.24e-07	1	-2.26585	1.28e-13	1	11
WBGene00001258	emb-4	0	NA	0	-1.35204	2.29e-21	1	-1.42937	8.03e-21	1	11
WBGene00001311	end-3	0	NA	0	-3.04228	3.89e-08	1	-1.85191	0.000391217	1	11
WBGene00001320	ent-1	0	NA	0	-1.38555	8.67e-11	1	-1.37173	2.22e-10	1	11
WBGene00001332	eri-1	0	NA	0	-1.47104	2.31e-12	1	-1.20827	6.73e-08	1	11
WBGene00001352	evl-14	0	NA	0	-1.03226	1.89e-13	1	-1.15109	1.79e-14	1	11
WBGene00001372	exo-3	0	NA	0	-1.84246	3.33e-17	1	-1.27007	4.8e-08	1	11
WBGene00001412	fem-2	0	NA	0	-1.45325	0.000271159	1	-1.1781	0.00301928	1	11
WBGene00001435	fkh-3	0	NA	0	-1.92295	1.21e-11	1	-1.84664	2.01e-10	1	11
WBGene00001436	fkh-4	0	NA	0	-1.64054	3.73e-12	1	-1.66862	4.11e-12	1	11
WBGene00001437	fkh-5	0	NA	0	-1.73458	6.67e-05	1	-1.16582	0.00925509	1	11
WBGene00001511	fzy-1	0	NA	0	-1.3244	1.3e-33	1	-1.14995	3.52e-21	1	11
WBGene00001513	gad-1	0	NA	0	-1.37688	4.63e-17	1	-1.06522	4.05e-11	1	11
WBGene00001569	gei-12	0	NA	0	-1.98214	1.81e-11	1	-1.57216	6.69e-08	1	11
WBGene00001571	gei-14	0	NA	0	-1.75672	6.27e-24	1	-1.28275	5.6e-14	1	11
WBGene00001584	nrde-4	0	NA	0	-1.19432	1.81e-10	1	-1.09443	1.77e-08	1	11
WBGene00001590	C45G3.3	0	NA	0	-1.4985	1.54e-08	1	-1.29412	9.66e-07	1	11
WBGene00001595	gld-1	0	NA	0	-1.99041	1.88e-06	1	-1.3623	0.00136864	1	11
WBGene00001597	gld-3	0	NA	0	-2.1269	4.08e-36	1	-1.74097	2.95e-25	1	11
WBGene00001600	glh-3	0	NA	0	-1.8928	9.55e-33	1	-1.51017	7.85e-23	1	11
WBGene00001607	gln-6	0	NA	0	-2.29025	3.99e-34	1	-1.30641	1.11e-12	1	11
WBGene00001609	glp-1	0	NA	0	-1.63306	6.43e-12	1	-1.44019	9.86e-10	1	11
WBGene00001678	gpa-16	0	NA	0	-1.68615	1.58e-11	1	-1.56093	9.09e-11	1	11
WBGene00001683	gpd-1	0	NA	0	-2.78494	4.31e-55	1	-1.4504	1.82e-18	1	11
WBGene00001686	gpd-4	0	NA	0	-2.70543	6.13e-20	1	-1.15217	5.82e-05	1	11
WBGene00001743	grp-1	0	NA	0	-1.61974	5.43e-11	1	-1.46402	6.08e-09	1	11
WBGene00001760	gst-12	0	NA	0	-2.24117	4.42e-06	1	-1.6032	0.00027121	1	11
WBGene00001827	hcf-1	0	NA	0	-1.20368	4.39e-23	1	-1.22286	1.87e-19	1	11
WBGene00001856	hil-5	0	NA	0	-1.92099	6.9e-10	1	-1.03156	0.00104686	1	11
WBGene00001862	him-3	0	NA	0	-2.80083	3.22e-32	1	-1.02955	8.39e-08	1	11
WBGene00001867	him-8	0	NA	0	-1.77276	1.14e-10	1	-1.33778	3.92e-06	1	11
WBGene00001874	him-17	0	NA	0	-1.17882	3.45e-17	1	-1.20913	1.26e-19	1	11
WBGene00001941	his-67	0	NA	0	-2.7882	8.74e-09	1	-1.4074	0.00102838	1	11
WBGene00001964	hlh-25	0	NA	0	-2.54939	0.000123849	1	-2.01581	0.00238421	1	11
WBGene00001965	hlh-26	0	NA	0	-3.84148	7.41e-07	1	-2.35282	0.000345114	1	11
WBGene00001966	hlh-27	0	NA	0	-3.14159	4.98e-07	1	-2.48298	5.17e-05	1	11
WBGene00001983	hoe-1	0	NA	0	-1.47584	7.86e-33	1	-1.28254	1.48e-24	1	11
WBGene00001985	hop-1	0	NA	0	-2.5797	2.58e-25	1	-1.09914	9.29e-07	1	11
WBGene00002001	hars-1	0	NA	0	-1.08597	1.25e-19	1	-1.02259	2.66e-18	1	11
WBGene00002004	hsf-1	0	NA	0	-1.25421	8.14e-10	1	-1.10476	1.02e-07	1	11
WBGene00002027	hsr-9	0	NA	0	-1.31229	7.31e-14	1	-1.39513	4.99e-15	1	11
WBGene00002028	hst-1	0	NA	0	-1.33976	1.24e-26	1	-1.27948	1.42e-22	1	11
WBGene00002075	imb-1	0	NA	0	-1.23026	6.22e-06	1	-1.44119	1.21e-07	1	11
WBGene00002076	imb-2	0	NA	0	-1.25405	4.57e-07	1	-1.21202	1.33e-06	1	11
WBGene00002078	xpo-1	0	NA	0	-1.23237	7.51e-09	1	-1.4094	3.44e-11	1	11
WBGene00002079	xpo-2	0	NA	0	-1.49237	0.000145972	1	-1.49837	0.000135425	1	11
WBGene00002136	inx-14	0	NA	0	-2.33499	2.62e-28	1	-1.07776	1.1e-07	1	11
WBGene00002147	ire-1	0	NA	0	-1.46222	3.8e-30	1	-1.44566	2.7e-25	1	11
WBGene00002169	isw-1	0	NA	0	-1.39691	1.01e-37	1	-1.12849	8.33e-23	1	11
WBGene00002201	kin-18	0	NA	0	-1.58432	9.45e-48	1	-1.38049	5.25e-33	1	11
WBGene00002214	klc-1	0	NA	0	-2.09948	1.19e-65	1	-1.37119	9e-33	1	11
WBGene00002240	ksr-2	0	NA	0	-2.07326	6.51e-22	1	-1.86238	9.14e-17	1	11
WBGene00002249	lap-1	0	NA	0	-1.12091	1.97e-07	1	-1.12077	2.88e-07	1	11
WBGene00002267	lec-4	0	NA	0	-2.86266	3.09e-13	1	-1.42977	2.03e-05	1	11
WBGene00002276	lem-3	0	NA	0	-1.25017	4.48e-18	1	-1.07719	1.46e-17	1	11
WBGene00002278	lep-2	0	NA	0	-1.35974	1.39e-09	1	-1.19582	6.66e-08	1	11
WBGene00002368	let-99	0	NA	0	-2.35835	8.13e-19	1	-1.74486	2.54e-10	1	11
WBGene00002583	let-363	0	NA	0	-1.06459	1.74e-10	1	-1.39254	2.41e-16	1	11
WBGene00002696	let-504	0	NA	0	-1.21044	2.96e-28	1	-1.09326	6.22e-21	1	11
WBGene00002992	lin-3	0	NA	0	-1.90725	5.23e-15	1	-1.28559	8.13e-08	1	11
WBGene00003078	lsm-4	0	NA	0	-1.24646	1.62e-11	1	-1.03785	5.08e-08	1	11
WBGene00003129	map-1	0	NA	0	-1.30452	3.49e-07	1	-1.00418	9.71e-05	1	11
WBGene00003130	map-2	0	NA	0	-1.14747	0.00072668	1	-1.1396	0.000642476	1	11
WBGene00003133	mat-2	0	NA	0	-1.01238	4.39e-12	1	-1.00013	2.5e-11	1	11
WBGene00003136	mau-2	0	NA	0	-1.50273	2.02e-25	1	-1.24815	2.75e-17	1	11
WBGene00003154	mcm-2	0	NA	0	-1.40787	2.11e-06	1	-1.26842	3.89e-05	1	11
WBGene00003155	mcm-3	0	NA	0	-1.64527	9.86e-18	1	-1.2806	3.88e-11	1	11
WBGene00003158	mcm-6	0	NA	0	-1.62039	1.11e-39	1	-1.2324	4.28e-23	1	11
WBGene00003164	mdt-6	0	NA	0	-1.85567	1.01e-10	1	-1.05723	0.000357264	1	11
WBGene00003180	med-1	0	NA	0	-2.54907	0.00309216	1	-2.21937	0.00518152	1	11
WBGene00003181	med-2	0	NA	0	-3.40948	0.000693856	1	-2.58091	0.00378426	1	11
WBGene00003183	mei-1	0	NA	0	-1.70551	1.25e-12	1	-1.24236	3.23e-07	1	11
WBGene00003209	mel-26	0	NA	0	-1.80262	2.51e-41	1	-1.43364	2.18e-24	1	11
WBGene00003219	mes-1	0	NA	0	-1.40034	6.73e-06	1	-1.76591	1.67e-08	1	11
WBGene00003222	mes-4	0	NA	0	-1.30946	1.54e-11	1	-1.06147	9.46e-08	1	11
WBGene00003228	mex-1	0	NA	0	-1.91795	2.33e-05	1	-1.39023	0.00253914	1	11
WBGene00003229	mex-3	0	NA	0	-1.90954	1.54e-06	1	-1.75055	1.06e-05	1	11
WBGene00003230	mex-5	0	NA	0	-2.19756	1.11e-08	1	-1.70223	1.06e-05	1	11
WBGene00003231	mex-6	0	NA	0	-2.24246	4.54e-16	1	-1.65148	2.68e-09	1	11
WBGene00003241	mig-5	0	NA	0	-1.23986	1.8e-10	1	-1.22585	1.12e-10	1	11
WBGene00003389	mog-1	0	NA	0	-1.00346	8.24e-21	1	-1.05677	1.99e-18	1	11
WBGene00003390	mog-2	0	NA	0	-1.44285	5.78e-11	1	-1.00709	1.01e-05	1	11
WBGene00003391	mog-3	0	NA	0	-1.22052	3.61e-27	1	-1.05211	7.58e-20	1	11
WBGene00003396	mom-4	0	NA	0	-1.42076	4.61e-17	1	-1.43747	1.52e-16	1	11
WBGene00003397	mom-5	0	NA	0	-1.06227	5.88e-08	1	-1.18846	8.44e-10	1	11
WBGene00003401	mpk-1	0	NA	0	-1.27624	5.49e-06	1	-1.08659	0.000110677	1	11
WBGene00003405	mre-11	0	NA	0	-1.43997	7.87e-15	1	-1.12098	1.14e-09	1	11
WBGene00003413	mrp-7	0	NA	0	-1.9743	2.87e-09	1	-1.59573	1.69e-06	1	11
WBGene00003418	msh-2	0	NA	0	-1.92858	8.09e-46	1	-1.41773	6.81e-24	1	11
WBGene00003476	mtm-3	0	NA	0	-1.05742	1.02e-24	1	-1.14938	6.82e-27	1	11
WBGene00003499	mut-2	0	NA	0	-1.87413	2.48e-21	1	-1.10058	3.52e-09	1	11
WBGene00003504	mut-7	0	NA	0	-1.72408	2.56e-28	1	-1.18481	5.98e-15	1	11
WBGene00003508	mut-16	0	NA	0	-1.59659	1.23e-47	1	-1.3746	1.43e-33	1	11
WBGene00003582	dcap-2	0	NA	0	-1.21413	1.04e-07	1	-1.25109	3.69e-08	1	11
WBGene00003611	nhr-12	0	NA	0	-1.25669	8.64e-07	1	-1.32027	8e-07	1	11
WBGene00003692	nhr-102	0	NA	0	-1.19336	0.00337719	1	-1.45338	0.00113708	1	11
WBGene00003749	nlp-11	0	NA	0	-2.22502	0.000138012	1	-1.52615	0.00471654	1	11
WBGene00003784	nos-2	0	NA	0	-1.61326	5.41e-13	1	-1.34986	1.12e-09	1	11
WBGene00003791	npp-5	0	NA	0	-1.13051	7.35e-14	1	-1.0046	3.64e-11	1	11
WBGene00003793	npp-7	0	NA	0	-1.15046	6.85e-05	1	-1.4698	2.86e-07	1	11
WBGene00003794	npp-8	0	NA	0	-1.55811	1.39e-06	1	-1.49782	3.64e-06	1	11
WBGene00003795	npp-9	0	NA	0	-1.45599	0.000832251	1	-1.44507	0.000903277	1	11
WBGene00003796	npp-10	0	NA	0	-1.14764	0.000107207	1	-1.1249	0.000162063	1	11
WBGene00003798	npp-12	0	NA	0	-1.48692	2.58e-08	1	-1.68953	2.91e-10	1	11
WBGene00003800	npp-14	0	NA	0	-1.24907	3.89e-16	1	-1.3396	1.24e-16	1	11
WBGene00003801	npp-15	0	NA	0	-1.54361	4.48e-21	1	-1.30524	2e-14	1	11
WBGene00003802	npp-16	0	NA	0	-1.50102	2.58e-06	1	-1.03336	0.00146315	1	11
WBGene00003803	rae-1	0	NA	0	-1.49115	1.44e-17	1	-1.2342	1.21e-12	1	11
WBGene00003804	npp-18	0	NA	0	-1.42816	3.87e-12	1	-1.05823	7.79e-07	1	11
WBGene00003805	npp-19	0	NA	0	-1.6219	2.99e-36	1	-1.34961	9.28e-25	1	11
WBGene00003830	num-1	0	NA	0	-1.14721	0.000201342	1	-1.16504	0.000187739	1	11
WBGene00003864	oma-1	0	NA	0	-1.99803	4.15e-13	1	-1.58913	8.25e-09	1	11
WBGene00003865	oma-2	0	NA	0	-2.18255	1e-06	1	-1.46565	0.00119709	1	11
WBGene00003868	ooc-3	0	NA	0	-1.53322	9.61e-25	1	-1.15039	5.53e-15	1	11
WBGene00003882	orc-2	0	NA	0	-1.29918	4.04e-26	1	-1.28049	3.44e-20	1	11
WBGene00003912	pal-1	0	NA	0	-1.24555	5.62e-17	1	-1.2083	3.05e-13	1	11
WBGene00003914	pam-1	0	NA	0	-1.69	1.01e-15	1	-1.53245	4.63e-13	1	11
WBGene00003919	par-4	0	NA	0	-1.76519	3.19e-21	1	-1.65597	9.63e-20	1	11
WBGene00003922	pas-1	0	NA	0	-1.46214	1.63e-18	1	-1.32371	8.74e-16	1	11
WBGene00003924	pas-3	0	NA	0	-1.85486	1.68e-44	1	-1.28826	1.86e-22	1	11
WBGene00003925	pas-4	0	NA	0	-1.44703	1.61e-16	1	-1.02043	3.42e-09	1	11
WBGene00003926	pas-5	0	NA	0	-1.80705	1.99e-52	1	-1.23612	1.56e-21	1	11
WBGene00003927	pas-6	0	NA	0	-1.66317	1.89e-21	1	-1.08965	5.04e-10	1	11
WBGene00003949	pbs-3	0	NA	0	-2.04894	9.97e-54	1	-1.47256	2.65e-30	1	11
WBGene00003950	pbs-4	0	NA	0	-1.93804	2.85e-40	1	-1.3911	1.06e-21	1	11
WBGene00003953	pbs-7	0	NA	0	-2.01885	7.16e-38	1	-1.55612	5.57e-21	1	11
WBGene00003955	pcn-1	0	NA	0	-1.37988	1.94e-12	1	-1.18157	1.99e-09	1	11
WBGene00003979	pes-5	0	NA	0	-1.7127	3.06e-40	1	-1.51263	7.42e-30	1	11
WBGene00003982	pes-9	0	NA	0	-1.43081	2.92e-18	1	-1.10794	2.77e-12	1	11
WBGene00003983	pes-10	0	NA	0	-2.10357	9e-11	1	-1.79353	6.33e-08	1	11
WBGene00003992	pgl-1	0	NA	0	-1.53324	7.76e-06	1	-1.42698	3.3e-05	1	11
WBGene00003993	pgl-2	0	NA	0	-2.15913	3.38e-21	1	-1.40544	3.76e-14	1	11
WBGene00003998	pgp-4	0	NA	0	-1.22803	3.57e-13	1	-1.70487	7.72e-18	1	11
WBGene00004050	pme-2	0	NA	0	-1.69575	3.2e-17	1	-1.35004	1.21e-10	1	11
WBGene00004063	pmr-1	0	NA	0	-1.04427	2.88e-06	1	-1.14363	3.58e-07	1	11
WBGene00004078	pos-1	0	NA	0	-2.48867	6.63e-20	1	-1.55854	1.47e-08	1	11
WBGene00004083	pph-1	0	NA	0	-1.63927	0.000225634	1	-1.40059	0.00348593	1	11
WBGene00004089	ppk-3	0	NA	0	-1.16249	8.29e-06	1	-1.80482	2.09e-12	1	11
WBGene00004117	sin-3	0	NA	0	-1.6887	4.25e-42	1	-1.2467	6.69e-22	1	11
WBGene00004132	ifet-1	0	NA	0	-1.39586	4.34e-07	1	-1.32289	1.88e-06	1	11
WBGene00004163	pqn-82	0	NA	0	-1.95988	1.73e-05	1	-1.28048	0.00566055	1	11
WBGene00004201	prx-19	0	NA	0	-1.19373	1.33e-08	1	-1.07607	6.24e-07	1	11
WBGene00004205	psr-1	0	NA	0	-1.83601	1.94e-40	1	-1.274	7.89e-21	1	11
WBGene00004214	ptp-2	0	NA	0	-1.22146	7.06e-18	1	-1.33172	4.89e-21	1	11
WBGene00004217	ptr-2	0	NA	0	-2.0058	7.15e-08	1	-1.47277	7.64e-05	1	11
WBGene00004242	puf-6	0	NA	0	-2.30993	2.67e-07	1	-1.44744	0.00135439	1	11
WBGene00004259	pyr-1	0	NA	0	-1.28115	8.56e-34	1	-1.18155	1.33e-24	1	11
WBGene00004296	rad-50	0	NA	0	-1.25519	8.67e-12	1	-1.24342	5.82e-11	1	11
WBGene00004302	ran-1	0	NA	0	-1.94727	9.36e-44	1	-1.45743	3.05e-23	1	11
WBGene00004304	ran-3	0	NA	0	-1.24273	2.24e-06	1	-1.19871	8.04e-06	1	11
WBGene00004307	rap-1	0	NA	0	-1.40175	3.42e-19	1	-1.24863	4.88e-15	1	11
WBGene00004324	rde-2	0	NA	0	-1.57212	3.04e-12	1	-1.05975	6.13e-07	1	11
WBGene00004337	rfc-1	0	NA	0	-1.72223	2.01e-55	1	-1.23974	1.23e-24	1	11
WBGene00004354	rgs-11	0	NA	0	-1.38443	4.35e-11	1	-1.29452	1.11e-09	1	11
WBGene00004383	rnh-2	0	NA	0	-1.86442	4.33e-12	1	-1.3426	7.67e-07	1	11
WBGene00004384	rnp-1	0	NA	0	-1.25914	7.15e-13	1	-1.19282	8.44e-12	1	11
WBGene00004392	rnr-2	0	NA	0	-1.64575	4.27e-46	1	-1.03977	1.39e-16	1	11
WBGene00004411	rpc-1	0	NA	0	-1.09923	3.77e-18	1	-1.27136	6.9e-19	1	11
WBGene00004463	rpn-7	0	NA	0	-1.6325	5.22e-18	1	-1.32196	3.16e-12	1	11
WBGene00004466	rpn-10	0	NA	0	-1.77713	3.69e-40	1	-1.54551	4.77e-33	1	11
WBGene00004467	rpn-11	0	NA	0	-1.952	1.18e-19	1	-1.34359	5.55e-10	1	11
WBGene00004468	rpn-12	0	NA	0	-1.88273	6.04e-31	1	-1.48488	3.47e-21	1	11
WBGene00004501	rpt-1	0	NA	0	-1.41175	4.26e-10	1	-1.24248	3.53e-08	1	11
WBGene00004502	rpt-2	0	NA	0	-1.68158	4.05e-26	1	-1.45523	6.66e-20	1	11
WBGene00004503	rpt-3	0	NA	0	-1.56902	4.89e-17	1	-1.36039	2.81e-13	1	11
WBGene00004504	rpt-4	0	NA	0	-1.73871	1.87e-50	1	-1.37838	3.62e-36	1	11
WBGene00004505	rpt-5	0	NA	0	-1.50577	8.21e-24	1	-1.12488	1.62e-14	1	11
WBGene00004508	rrf-1	0	NA	0	-1.29928	8.93e-18	1	-1.42364	5.96e-20	1	11
WBGene00004679	rars-1	0	NA	0	-1.65683	1.2e-39	1	-1.10195	1.35e-16	1	11
WBGene00004681	rsd-2	0	NA	0	-1.36464	9.93e-43	1	-1.33757	5.2e-33	1	11
WBGene00004684	rsd-6	0	NA	0	-1.23675	1.11e-27	1	-1.08808	1.46e-17	1	11
WBGene00004702	rsp-5	0	NA	0	-1.52666	3.64e-26	1	-1.11047	1.69e-13	1	11
WBGene00004704	rsp-7	0	NA	0	-1.02878	3.47e-13	1	-1.05948	1.08e-12	1	11
WBGene00004721	san-1	0	NA	0	-1.42672	1.86e-06	1	-1.03175	0.000939267	1	11
WBGene00004732	sax-7	0	NA	0	-1.14696	7.23e-27	1	-1.53409	1.42e-36	1	11
WBGene00004750	sea-1	0	NA	0	-1.50159	1.3e-14	1	-1.44159	8.38e-13	1	11
WBGene00004759	sel-1	0	NA	0	-1.44706	2.25e-24	1	-1.34357	1.91e-21	1	11
WBGene00004762	sel-5	0	NA	0	-1.01545	1.77e-09	1	-1.17472	7.95e-13	1	11
WBGene00004767	sel-10	0	NA	0	-1.39906	5.09e-14	1	-1.34428	3.65e-13	1	11
WBGene00004775	sep-1	0	NA	0	-1.31846	3.58e-06	1	-1.19916	2.8e-05	1	11
WBGene00004795	sid-1	0	NA	0	-1.81109	4.62e-11	1	-1.67293	3.72e-09	1	11
WBGene00004808	skr-2	0	NA	0	-2.38969	2.67e-22	1	-1.08588	2.06e-05	1	11
WBGene00004816	skr-10	0	NA	0	-1.42511	0.00192636	1	-1.21844	0.00939366	1	11
WBGene00004821	skr-15	0	NA	0	-1.42449	7.38e-12	1	-1.06276	1.77e-06	1	11
WBGene00004823	skr-17	0	NA	0	-2.44076	1.35e-27	1	-1.56946	8.72e-15	1	11
WBGene00004873	smc-3	0	NA	0	-1.03422	2.64e-22	1	-1.07301	6.36e-21	1	11
WBGene00004882	smg-4	0	NA	0	-1.49162	5.44e-10	1	-1.01442	4.08e-05	1	11
WBGene00004953	spd-2	0	NA	0	-1.47366	8.58e-17	1	-1.1228	1.44e-10	1	11
WBGene00004954	spd-3	0	NA	0	-1.47817	7.71e-08	1	-1.14076	2.69e-05	1	11
WBGene00004984	spn-4	0	NA	0	-2.2695	1.41e-14	1	-1.66711	1.94e-08	1	11
WBGene00004985	spo-11	0	NA	0	-2.37303	4.8e-12	1	-1.5916	1.94e-06	1	11
WBGene00005008	spr-3	0	NA	0	-1.10607	6.75e-19	1	-1.18818	6.33e-20	1	11
WBGene00005023	sqv-5	0	NA	0	-1.52461	6.62e-09	1	-1.60887	7.38e-10	1	11
WBGene00006061	stl-1	0	NA	0	-1.58621	3.13e-12	1	-1.31417	2.15e-08	1	11
WBGene00006311	sun-1	0	NA	0	-2.11794	8.06e-38	1	-1.37657	4.84e-19	1	11
WBGene00006352	sur-6	0	NA	0	-1.37385	2e-28	1	-1.26779	1.1e-19	1	11
WBGene00006374	syx-4	0	NA	0	-2.45852	1.88e-27	1	-1.20904	1.25e-09	1	11
WBGene00006375	syp-1	0	NA	0	-1.9432	6.59e-24	1	-1.13101	1.24e-09	1	11
WBGene00006390	taf-8	0	NA	0	-1.40617	5.48e-13	1	-1.10132	2.54e-08	1	11
WBGene00006397	taf-13	0	NA	0	-1.44442	9.05e-05	1	-1.06412	0.00489275	1	11
WBGene00006414	raga-1	0	NA	0	-1.67752	7.71e-36	1	-1.34397	4.57e-23	1	11
WBGene00006439	ant-1.1	0	NA	0	-1.34701	4.1e-08	1	-1.04007	2.65e-05	1	11
WBGene00006447	tag-72	0	NA	0	-1.37561	1.46e-09	1	-1.14142	2.91e-07	1	11
WBGene00006448	glod-4	0	NA	0	-1.68738	6.46e-08	1	-1.17357	0.000329266	1	11
WBGene00006483	dgk-4	0	NA	0	-1.79026	2.29e-21	1	-1.81788	3.24e-22	1	11
WBGene00006528	tba-1	0	NA	0	-1.25015	0.000141935	1	-1.05964	0.00138284	1	11
WBGene00006537	tbb-2	0	NA	0	-1.62675	3.2e-05	1	-1.23241	0.00192635	1	11
WBGene00006542	tbp-1	0	NA	0	-1.58471	6.11e-35	1	-1.02136	6.71e-14	1	11
WBGene00006546	tbx-9	0	NA	0	-1.0596	9.41e-05	1	-1.09921	0.000105112	1	11
WBGene00006552	tbx-33	0	NA	0	-1.92779	1.21e-21	1	-1.98906	3.98e-22	1	11
WBGene00006556	tbx-37	0	NA	0	-1.85106	3.08e-08	1	-1.77628	7.27e-08	1	11
WBGene00006557	tbx-38	0	NA	0	-1.96311	9.87e-08	1	-1.82393	5.92e-06	1	11
WBGene00006559	tbx-40	0	NA	0	-3.06172	1.13e-08	1	-2.41129	3.29e-06	1	11
WBGene00006596	top-3	0	NA	0	-1.31022	1.09e-05	1	-1.06817	0.000813923	1	11
WBGene00006605	tra-2	0	NA	0	-1.07659	3.85e-10	1	-1.05232	6.62e-09	1	11
WBGene00006607	tre-1	0	NA	0	-1.41577	2.52e-18	1	-1.37422	3.3e-16	1	11
WBGene00006618	trt-1	0	NA	0	-2.2871	2.94e-16	1	-1.33523	2.16e-06	1	11
WBGene00006638	tsp-12	0	NA	0	-1.298	2.65e-18	1	-1.20746	6.32e-16	1	11
WBGene00006699	uba-1	0	NA	0	-1.69787	1.27e-06	1	-1.40017	7.48e-05	1	11
WBGene00006700	uba-2	0	NA	0	-1.38968	9.54e-14	1	-1.3953	6.49e-14	1	11
WBGene00006703	ubc-6	0	NA	0	-1.63928	7.31e-23	1	-1.03669	9.43e-12	1	11
WBGene00006704	ubc-7	0	NA	0	-1.94663	2.65e-22	1	-1.31288	2.29e-10	1	11
WBGene00006706	ubc-9	0	NA	0	-1.79293	5.13e-42	1	-1.42566	1.8e-24	1	11
WBGene00006710	ubc-15	0	NA	0	-1.07955	0.00122053	1	-1.52495	4.42e-06	1	11
WBGene00006713	ubc-18	0	NA	0	-1.88157	1.35e-22	1	-1.23552	1.81e-09	1	11
WBGene00006723	ubh-3	0	NA	0	-1.96393	8.53e-08	1	-1.4058	0.000175053	1	11
WBGene00006726	ubl-5	0	NA	0	-1.99857	0.000576122	1	-1.85447	0.00155153	1	11
WBGene00006736	ulp-1	0	NA	0	-1.36658	2.99e-23	1	-1.24881	3.23e-17	1	11
WBGene00006791	unc-57	0	NA	0	-1.89135	2.86e-23	1	-1.68037	1.53e-18	1	11
WBGene00006817	unc-85	0	NA	0	-1.42375	2.34e-36	1	-1.07735	9.84e-17	1	11
WBGene00006902	vet-6	0	NA	0	-1.13081	2.66e-13	1	-1.36563	2.32e-17	1	11
WBGene00006931	vps-26	0	NA	0	-1.35735	1.62e-20	1	-1.57419	1.61e-25	1	11
WBGene00006938	wee-1.1	0	NA	0	-2.25836	1.84e-07	1	-2.11852	8.57e-07	1	11
WBGene00006977	zif-1	0	NA	0	-2.26605	6.83e-19	1	-1.64864	6.6e-11	1	11
WBGene00007013	mdt-8	0	NA	0	-1.46264	7.7e-11	1	-1.03865	7.35e-06	1	11
WBGene00007017	mdt-17	0	NA	0	-1.17147	5.07e-08	1	-1.19588	2.07e-08	1	11
WBGene00007022	mdt-22	0	NA	0	-1.88579	1.52e-09	1	-1.01443	0.00166442	1	11
WBGene00007024	mdt-28	0	NA	0	-1.63714	1.24e-10	1	-1.0248	7.4e-05	1	11
WBGene00007029	mys-1	0	NA	0	-1.24888	1.05e-08	1	-1.00871	7.61e-06	1	11
WBGene00007083	AH10.2	0	NA	0	-2.13156	0.000813874	1	-2.11717	0.00117807	1	11
WBGene00007092	B0001.7	0	NA	0	-2.07477	3.29e-50	1	-1.58675	1.19e-36	1	11
WBGene00007093	B0001.8	0	NA	0	-1.46988	1.97e-24	1	-1.00701	8.17e-13	1	11
WBGene00007109	B0035.6	0	NA	0	-2.11802	1.59e-32	1	-1.62082	2.33e-20	1	11
WBGene00007168	B0393.3	0	NA	0	-1.68484	1.72e-27	1	-1.57729	1.89e-24	1	11
WBGene00007171	B0393.6	0	NA	0	-2.2453	4.43e-10	1	-1.48605	3.88e-05	1	11
WBGene00007221	cpna-3	0	NA	0	-1.95386	1.84e-34	1	-1.31204	8.84e-19	1	11
WBGene00007227	C01G6.5	0	NA	0	-1.25394	1.24e-17	1	-1.46731	5.17e-21	1	11
WBGene00007235	C01G10.8	0	NA	0	-1.72492	1.15e-08	1	-1.06962	0.000625159	1	11
WBGene00007244	C01G12.3	0	NA	0	-1.26746	0.00447656	1	-1.2164	0.00601918	1	11
WBGene00007277	asfl-1	0	NA	0	-2.24627	7.82e-24	1	-1.10601	5.48e-07	1	11
WBGene00007278	lab-1	0	NA	0	-2.42309	1.13e-21	1	-1.16795	8.52e-06	1	11
WBGene00007329	C05C10.2	0	NA	0	-1.28243	6.8e-21	1	-1.40966	2.49e-21	1	11
WBGene00007332	C05C10.5	0	NA	0	-2.50024	1.47e-08	1	-1.69446	0.000140022	1	11
WBGene00007341	C05D12.4	0	NA	0	-2.52483	6.33e-06	1	-2.20505	9.32e-05	1	11
WBGene00007377	C06C3.7	0	NA	0	-3.29203	1.59e-06	1	-2.1073	0.000783857	1	11
WBGene00007391	C06H2.7	0	NA	0	-2.34779	6.57e-31	1	-1.04344	4.78e-08	1	11
WBGene00007415	C07E3.4	0	NA	0	-5.97541	7.52e-06	1	-2.11709	0.00043911	1	11
WBGene00007434	arp-6	0	NA	0	-1.46353	5.63e-08	1	-1.08898	8.63e-05	1	11
WBGene00007444	C08F8.2	0	NA	0	-1.62272	6.56e-17	1	-1.25248	8.16e-13	1	11
WBGene00007445	C08F8.3	0	NA	0	-2.19818	2.44e-39	1	-1.56214	1.5e-19	1	11
WBGene00007493	npp-23	0	NA	0	-1.61313	5.92e-17	1	-1.15255	3.42e-09	1	11
WBGene00007561	ccm-3	0	NA	0	-1.31662	3.39e-17	1	-1.0127	6.61e-11	1	11
WBGene00007588	C14C10.5	0	NA	0	-1.69638	4.48e-12	1	-1.8236	1.88e-13	1	11
WBGene00007627	ccdc-55	0	NA	0	-1.21363	0.00054819	1	-1.09362	0.00240713	1	11
WBGene00007643	marc-3	0	NA	0	-2.20673	2.26e-13	1	-1.40373	1.83e-06	1	11
WBGene00007645	C17E4.6	0	NA	0	-1.07202	7.7e-16	1	-1.01323	4.04e-14	1	11
WBGene00007709	clec-87	0	NA	0	-2.57112	4.19e-24	1	-1.65401	1.05e-10	1	11
WBGene00007711	lid-1	0	NA	0	-1.88568	2.72e-50	1	-1.17261	1.23e-20	1	11
WBGene00007718	otub-1	0	NA	0	-1.69361	2.52e-46	1	-1.2037	8.9e-23	1	11
WBGene00007757	C27A7.6	0	NA	0	-2.173	1.16e-06	1	-1.68611	1.02e-05	1	11
WBGene00007762	C27B7.5	0	NA	0	-1.86999	1.82e-23	1	-1.64816	1.73e-18	1	11
WBGene00007769	C27C7.7	0	NA	0	-1.75353	7.71e-05	1	-1.99413	1.59e-06	1	11
WBGene00007887	gadr-2	0	NA	0	-1.33468	2.87e-05	1	-1.32441	6.36e-05	1	11
WBGene00007912	C34B7.2	0	NA	0	-1.47256	1.22e-18	1	-1.37873	2.17e-13	1	11
WBGene00007914	mys-4	0	NA	0	-1.74846	2.66e-37	1	-1.58375	9.88e-29	1	11
WBGene00007923	C34C12.4	0	NA	0	-1.38666	1.71e-11	1	-1.31837	1.55e-13	1	11
WBGene00007974	dhfr-1	0	NA	0	-2.05431	7.68e-17	1	-1.3778	3.37e-08	1	11
WBGene00007975	gls-1	0	NA	0	-1.47765	3.1e-18	1	-1.6368	3.16e-21	1	11
WBGene00008000	C38C10.2	0	NA	0	-1.65145	8.92e-11	1	-1.43391	1.82e-08	1	11
WBGene00008005	C38D4.4	0	NA	0	-2.13793	1.91e-13	1	-1.17166	4.25e-05	1	11
WBGene00008034	C39E9.11	0	NA	0	-1.43026	4.76e-06	1	-1.11715	0.000530886	1	11
WBGene00008061	C41G7.3	0	NA	0	-2.25601	8.72e-13	1	-1.05674	0.000990997	1	11
WBGene00008080	C44B9.3	0	NA	0	-1.21125	4.49e-14	1	-1.16326	5.29e-12	1	11
WBGene00008081	athp-1	0	NA	0	-1.13034	1.01e-07	1	-1.21259	3.59e-08	1	11
WBGene00008085	C44C10.4	0	NA	0	-1.06731	0.000115976	1	-1.33255	2.14e-06	1	11
WBGene00008099	C44H9.4	0	NA	0	-2.58273	2.5e-06	1	-1.47722	0.00205984	1	11
WBGene00008117	gsr-1	0	NA	0	-1.90278	1.06e-81	1	-1.32041	5.32e-38	1	11
WBGene00008119	C46F11.4	0	NA	0	-1.13162	1.01e-21	1	-1.02101	1.33e-16	1	11
WBGene00008132	gale-1	0	NA	0	-1.03015	8.49e-12	1	-1.04477	6.04e-11	1	11
WBGene00008143	C47E8.4	0	NA	0	-1.66145	2.18e-07	1	-1.20953	0.000243934	1	11
WBGene00008145	set-5	0	NA	0	-1.73744	5.31e-33	1	-1.41624	3.96e-21	1	11
WBGene00008166	saps-1	0	NA	0	-1.1367	4.71e-11	1	-1.25965	1.5e-12	1	11
WBGene00008169	C48B4.6	0	NA	0	-1.45619	2.33e-05	1	-1.10823	0.00536964	1	11
WBGene00008197	C49C3.7	0	NA	0	-1.42757	4.03e-05	1	-1.02578	0.00315903	1	11
WBGene00008210	C49F5.6	0	NA	0	-1.10703	4.72e-08	1	-1.19136	1.54e-08	1	11
WBGene00008218	nasp-2	0	NA	0	-1.99595	1.06e-26	1	-1.49812	1.45e-15	1	11
WBGene00008219	C50B6.3	0	NA	0	-1.20331	2.48e-16	1	-1.18394	1.58e-15	1	11
WBGene00008224	C50B8.1	0	NA	0	-1.98432	1.46e-32	1	-1.16764	1.33e-09	1	11
WBGene00008236	C50F4.12	0	NA	0	-1.41759	5.58e-15	1	-1.20695	6.87e-11	1	11
WBGene00008288	C54C6.6	0	NA	0	-1.30845	0.000101616	1	-1.01253	0.00321868	1	11
WBGene00008316	dod-18	0	NA	0	-2.18678	3.03e-07	1	-1.22709	0.00399272	1	11
WBGene00008330	C55A6.1	0	NA	0	-1.74882	1.88e-21	1	-1.21261	1.55e-11	1	11
WBGene00008338	C55A6.9	0	NA	0	-1.66766	4.51e-09	1	-1.22548	2.89e-05	1	11
WBGene00008363	D1046.2	0	NA	0	-1.51237	1.71e-12	1	-1.28576	3.5e-09	1	11
WBGene00008371	D1054.3	0	NA	0	-1.88083	2.41e-10	1	-1.16757	0.000145095	1	11
WBGene00008384	D1081.6	0	NA	0	-1.88547	6.73e-08	1	-1.13515	0.00138761	1	11
WBGene00008399	D2005.4	0	NA	0	-1.89569	8.56e-30	1	-1.00285	4.37e-09	1	11
WBGene00008400	drh-3	0	NA	0	-1.5125	1.64e-19	1	-1.04813	1.55e-09	1	11
WBGene00008411	mans-1	0	NA	0	-1.76954	7.84e-32	1	-1.634	4.84e-26	1	11
WBGene00008418	D2030.8	0	NA	0	-1.73458	4.26e-27	1	-1.39721	4.13e-17	1	11
WBGene00008419	wdr-23	0	NA	0	-1.43957	5.21e-25	1	-1.06808	3.37e-14	1	11
WBGene00008428	D2085.3	0	NA	0	-1.31148	4.54e-19	1	-1.09175	4.85e-14	1	11
WBGene00008441	E01B7.1	0	NA	0	-1.38336	0.00119299	1	-1.39563	0.00102616	1	11
WBGene00008464	E02H4.6	0	NA	0	-2.26992	2.74e-32	1	-1.90281	3.9e-26	1	11
WBGene00008502	skih-2	0	NA	0	-1.40468	7.06e-18	1	-1.39461	3.62e-18	1	11
WBGene00008508	F01G10.5	0	NA	0	-6.82575	3.43e-07	1	-2.76476	0.000122606	1	11
WBGene00008514	F02A9.4	0	NA	0	-1.24581	8.63e-11	1	-1.01679	1.27e-07	1	11
WBGene00008532	dpt-1	0	NA	0	-1.18662	1.37e-19	1	-1.05309	1.47e-15	1	11
WBGene00008535	F02H6.2	0	NA	0	-1.95799	2.32e-25	1	-1.62691	3.37e-17	1	11
WBGene00008536	F02H6.3	0	NA	0	-1.8619	2.15e-10	1	-1.18061	5.63e-05	1	11
WBGene00008580	dsb-1	0	NA	0	-2.37222	1.38e-21	1	-1.11356	3.18e-06	1	11
WBGene00008645	F10C2.4	0	NA	0	-1.40246	7.65e-31	1	-1.42174	2.77e-34	1	11
WBGene00008665	ercc-1	0	NA	0	-1.78146	1.43e-15	1	-1.23708	5.08e-09	1	11
WBGene00008677	F11A5.9	0	NA	0	-1.67359	8.04e-06	1	-1.22677	0.00101044	1	11
WBGene00008682	lex-1	0	NA	0	-1.34581	1.13e-17	1	-1.40612	1.02e-18	1	11
WBGene00008684	mig-32	0	NA	0	-1.49964	2.52e-18	1	-1.22482	8.47e-12	1	11
WBGene00008710	F11E6.7	0	NA	0	-1.40643	9.84e-22	1	-1.28691	6.48e-18	1	11
WBGene00008740	F13D12.5	0	NA	0	-1.41507	0.000124143	1	-1.33661	0.000215572	1	11
WBGene00008755	sdz-13	0	NA	0	-2.36554	6.24e-07	1	-2.1827	4.7e-06	1	11
WBGene00008774	F13H10.3	0	NA	0	-1.57364	3.42e-21	1	-1.40046	2.2e-16	1	11
WBGene00008775	F13H10.4	0	NA	0	-1.50261	2.24e-14	1	-1.57703	1.4e-14	1	11
WBGene00008780	F14B4.2	0	NA	0	-1.32484	1.7e-06	1	-1.21796	1.53e-05	1	11
WBGene00008789	F14D7.2	0	NA	0	-2.16646	4.5e-42	1	-1.78695	1.43e-29	1	11
WBGene00008823	F14H3.4	0	NA	0	-2.1574	1.42e-10	1	-1.85193	1.91e-08	1	11
WBGene00008825	F14H3.6	0	NA	0	-2.71742	7.12e-68	1	-1.87092	4.64e-34	1	11
WBGene00008844	F15A4.10	0	NA	0	-1.71353	3.1e-19	1	-1.49312	1.3e-11	1	11
WBGene00008876	F16A11.1	0	NA	0	-1.81164	2.57e-30	1	-1.58738	9.29e-24	1	11
WBGene00008878	ppfr-1	0	NA	0	-1.28249	9.33e-20	1	-1.50945	1.46e-19	1	11
WBGene00008921	F17C11.10	0	NA	0	-1.21832	4.76e-26	1	-1.18398	1.55e-23	1	11
WBGene00008948	F19B6.1	0	NA	0	-1.53737	4.39e-35	1	-1.22934	2.01e-24	1	11
WBGene00008955	F19D8.2	0	NA	0	-3.38013	0.00319226	1	-4.74336	0.00141588	1	11
WBGene00009007	otub-3	0	NA	0	-2.30863	2.17e-20	1	-1.65661	6.58e-11	1	11
WBGene00009011	F21D5.6	0	NA	0	-1.71029	1.2e-05	1	-1.31323	0.000926123	1	11
WBGene00009019	F21D9.5	0	NA	0	-1.80401	2.74e-05	1	-1.92595	1.18e-05	1	11
WBGene00009052	ekl-1	0	NA	0	-1.72627	7.75e-37	1	-1.09509	1.16e-15	1	11
WBGene00009065	F22G12.5	0	NA	0	-1.50724	0.000140379	1	-1.44607	0.000322463	1	11
WBGene00009082	dlat-1	0	NA	0	-1.34025	0.000689014	1	-1.12229	0.00500783	1	11
WBGene00009103	F25B3.6	0	NA	0	-1.39274	5.73e-17	1	-1.1932	1.09e-11	1	11
WBGene00009120	F25H2.6	0	NA	0	-1.3413	6.91e-22	1	-1.25052	3.93e-18	1	11
WBGene00009138	F25H9.6	0	NA	0	-1.86351	4.13e-26	1	-1.13717	1.22e-10	1	11
WBGene00009145	F26A3.7	0	NA	0	-1.67298	2.26e-07	1	-1.08293	0.00103348	1	11
WBGene00009163	drsh-1	0	NA	0	-1.20487	2.28e-16	1	-1.26778	1.13e-16	1	11
WBGene00009172	F26F2.7	0	NA	0	-1.20671	0.0024471	1	-1.09689	0.00584287	1	11
WBGene00009179	kbp-3	0	NA	0	-2.08595	1.52e-05	1	-1.71717	0.000473122	1	11
WBGene00009186	trcs-1	0	NA	0	-2.43113	4.19e-31	1	-1.47956	2.41e-12	1	11
WBGene00009189	F27D4.4	0	NA	0	-1.59452	6.65e-11	1	-1.36641	4.09e-08	1	11
WBGene00009200	F28C1.1	0	NA	0	-1.1539	3.43e-16	1	-1.05522	2.09e-11	1	11
WBGene00009202	aptf-4	0	NA	0	-1.3958	5.76e-06	1	-1.54046	7.89e-07	1	11
WBGene00009203	aptf-3	0	NA	0	-1.93166	3.03e-18	1	-1.50485	4.08e-15	1	11
WBGene00009239	irld-6	0	NA	0	-4.82087	0.00520499	1	-4.76895	0.00688702	1	11
WBGene00009245	rict-1	0	NA	0	-1.44604	1.37e-07	1	-1.25773	7.14e-06	1	11
WBGene00009262	F30A10.3	0	NA	0	-1.57215	1.17e-31	1	-1.03583	4.67e-15	1	11
WBGene00009272	gras-1	0	NA	0	-1.88702	7.35e-24	1	-1.16664	6.59e-11	1	11
WBGene00009277	F30F8.10	0	NA	0	-1.86517	2.57e-28	1	-1.32108	2.66e-11	1	11
WBGene00009297	sdz-16	0	NA	0	-1.69581	1.1e-10	1	-1.20514	1.05e-06	1	11
WBGene00009346	F32H2.10	0	NA	0	-1.63134	7.55e-12	1	-1.07101	5.53e-06	1	11
WBGene00009368	F33H2.5	0	NA	0	-1.16774	1.14e-09	1	-1.0809	2.82e-08	1	11
WBGene00009372	evl-18	0	NA	0	-1.7133	9.15e-38	1	-1.28372	1.56e-21	1	11
WBGene00009374	F34D10.4	0	NA	0	-2.27006	6.43e-08	1	-1.22108	0.00439479	1	11
WBGene00009441	wdr-48	0	NA	0	-1.46405	1.02e-39	1	-1.38536	2.67e-27	1	11
WBGene00009448	zfp-2	0	NA	0	-1.42233	5.45e-13	1	-1.04587	2.75e-07	1	11
WBGene00009456	F36A2.9	0	NA	0	-1.48799	1.63e-28	1	-1.20148	9.55e-18	1	11
WBGene00009460	F36A2.13	0	NA	0	-1.34231	5.63e-13	1	-1.47209	4.32e-15	1	11
WBGene00009479	fcp-1	0	NA	0	-1.39787	3.15e-16	1	-1.36967	2.99e-13	1	11
WBGene00009499	ent-7	0	NA	0	-1.34838	8.03e-33	1	-1.09055	7.44e-18	1	11
WBGene00009508	F37D6.2	0	NA	0	-1.13859	2.41e-07	1	-1.14466	4.85e-07	1	11
WBGene00009565	F39H11.1	0	NA	0	-1.56735	0.000382331	1	-1.32206	0.00353087	1	11
WBGene00009594	cyld-1	0	NA	0	-1.11753	5.51e-06	1	-1.40002	1.42e-08	1	11
WBGene00009606	F40G12.11	0	NA	0	-1.9994	3.64e-20	1	-1.68007	9.6e-16	1	11
WBGene00009654	F43D9.3	0	NA	0	-1.1233	1.52e-07	1	-1.11304	2.05e-07	1	11
WBGene00009658	F43G6.5	0	NA	0	-1.6861	1.24e-26	1	-1.64755	1.71e-20	1	11
WBGene00009659	F43G6.7	0	NA	0	-1.79178	0.000107655	1	-1.73333	0.000224125	1	11
WBGene00009661	patr-1	0	NA	0	-1.71497	1.14e-14	1	-1.58818	9.55e-13	1	11
WBGene00009662	F43G6.10	0	NA	0	-1.77304	9.92e-09	1	-1.66438	8.24e-08	1	11
WBGene00009665	lmd-1	0	NA	0	-1.64764	5.48e-23	1	-1.255	7.29e-13	1	11
WBGene00009667	F43G9.4	0	NA	0	-1.16313	2.69e-05	1	-1.13137	6.96e-05	1	11
WBGene00009671	mfap-1	0	NA	0	-1.43048	0.000531644	1	-1.19543	0.00452727	1	11
WBGene00009721	F45D3.1	0	NA	0	-2.41874	1.66e-05	1	-1.68439	0.00303232	1	11
WBGene00009739	F45H10.2	0	NA	0	-1.32722	8.01e-13	1	-1.04163	5.87e-08	1	11
WBGene00009770	F46B6.5	0	NA	0	-1.48458	9.16e-19	1	-1.33079	1.73e-14	1	11
WBGene00009786	F46F2.1	0	NA	0	-1.7976	0.000183176	1	-1.75673	0.000206226	1	11
WBGene00009834	lsy-27	0	NA	0	-1.40388	1.86e-23	1	-1.23655	1.82e-17	1	11
WBGene00009880	F49C12.11	0	NA	0	-1.55908	0.000214925	1	-1.20049	0.00557344	1	11
WBGene00009884	F49C12.15	0	NA	0	-4.57736	3.04e-12	1	-2.33193	4.73e-08	1	11
WBGene00009920	abts-1	0	NA	0	-1.49756	6.55e-38	1	-1.3539	3.38e-26	1	11
WBGene00009921	F52B5.2	0	NA	0	-2.09338	2.06e-32	1	-1.86694	2.88e-25	1	11
WBGene00009922	F52B5.3	0	NA	0	-1.97951	2.85e-44	1	-1.6082	1.77e-29	1	11
WBGene00009923	F52B5.7	0	NA	0	-1.40823	0.00167181	1	-1.21979	0.00735397	1	11
WBGene00009924	cfp-1	0	NA	0	-1.23529	3.02e-23	1	-1.56838	2.59e-30	1	11
WBGene00009950	sdz-20	0	NA	0	-2.62346	1.26e-08	1	-2.03754	9.79e-06	1	11
WBGene00009952	F53A2.7	0	NA	0	-1.54507	7.58e-09	1	-1.02984	0.000136165	1	11
WBGene00009966	F53B7.3	0	NA	0	-1.60304	1.28e-06	1	-1.09877	0.00133038	1	11
WBGene00009978	F53E4.1	0	NA	0	-1.53681	1.08e-15	1	-1.54413	1.63e-20	1	11
WBGene00010000	F53F8.3	0	NA	0	-2.16354	5.03e-08	1	-1.76918	1.06e-05	1	11
WBGene00010002	F53F8.5	0	NA	0	-1.52059	6.73e-08	1	-1.2829	7.48e-06	1	11
WBGene00010038	rheb-1	0	NA	0	-1.18225	2.39e-10	1	-1.16298	2.22e-10	1	11
WBGene00010066	F54F7.6	0	NA	0	-1.4208	1.38e-07	1	-1.27551	2.33e-06	1	11
WBGene00010080	F55A11.7	0	NA	0	-1.51787	1.39e-06	1	-1.10708	0.000154343	1	11
WBGene00010081	F55A11.8	0	NA	0	-2.63544	2.33e-12	1	-1.07088	0.000411681	1	11
WBGene00010093	capg-2	0	NA	0	-1.3926	3.05e-34	1	-1.34517	4.21e-27	1	11
WBGene00010096	rskd-1	0	NA	0	-1.30409	1.74e-17	1	-1.09607	2.87e-13	1	11
WBGene00010132	F55H2.7	0	NA	0	-1.805	9.06e-12	1	-1.43468	8.67e-08	1	11
WBGene00010140	F56A8.4	0	NA	0	-2.00303	2.13e-11	1	-1.41664	7.34e-06	1	11
WBGene00010142	F56A8.8	0	NA	0	-1.40427	1.03e-06	1	-1.11711	0.000168223	1	11
WBGene00010149	F56D5.5	0	NA	0	-2.68338	2.78e-07	1	-1.83121	0.000628107	1	11
WBGene00010198	spat-1	0	NA	0	-1.81694	9.24e-17	1	-1.45376	1.28e-11	1	11
WBGene00010233	F58B3.7	0	NA	0	-1.31654	2.36e-08	1	-1.36665	1.51e-08	1	11
WBGene00010246	F58D5.7	0	NA	0	-3.16844	2.01e-05	1	-3.26013	2.26e-05	1	11
WBGene00010255	F58E6.6	0	NA	0	-2.89806	9.8e-05	1	-1.80538	0.00254931	1	11
WBGene00010262	F58E10.7	0	NA	0	-1.43146	0.000119216	1	-1.29393	0.000813182	1	11
WBGene00010279	letm-1	0	NA	0	-1.1682	2.45e-10	1	-1.05985	1.4e-08	1	11
WBGene00010281	F58G11.3	0	NA	0	-2.12939	7.15e-13	1	-1.4045	1.72e-06	1	11
WBGene00010309	rpn-6.2	0	NA	0	-3.77807	1.95e-14	1	-2.27911	6.16e-13	1	11
WBGene00010353	H02I12.5	0	NA	0	-2.25522	1.4e-07	1	-1.97071	2.74e-06	1	11
WBGene00010363	H04D03.2	0	NA	0	-1.67128	2.71e-08	1	-1.02731	0.000803045	1	11
WBGene00010365	H04D03.4	0	NA	0	-1.53271	1.68e-05	1	-1.41647	0.000108803	1	11
WBGene00010485	ant-1.3	0	NA	0	-7.01228	9.2e-28	1	-2.3239	1.3e-20	1	11
WBGene00010492	meg-1	0	NA	0	-2.40371	4.65e-14	1	-1.9044	2.33e-09	1	11
WBGene00010493	meg-2	0	NA	0	-1.83333	1.01e-05	1	-2.01785	1.48e-06	1	11
WBGene00010498	K02B12.5	0	NA	0	-1.36513	7.15e-16	1	-1.22073	1.24e-12	1	11
WBGene00010502	K02C4.3	0	NA	0	-1.92668	6.97e-33	1	-1.79291	4.99e-27	1	11
WBGene00010519	K03A11.1	0	NA	0	-1.1253	7.77e-06	1	-1.07572	2.11e-05	1	11
WBGene00010542	K03H1.7	0	NA	0	-2.03987	1.69e-24	1	-1.17733	4.38e-10	1	11
WBGene00010583	K05C4.7	0	NA	0	-1.48238	5.95e-17	1	-1.16863	4.11e-11	1	11
WBGene00010606	cyp-13B2	0	NA	0	-1.35022	3.7e-07	1	-1.66186	9.87e-10	1	11
WBGene00010609	dut-1	0	NA	0	-1.92146	2.46e-32	1	-1.17976	5.11e-13	1	11
WBGene00010620	K07A12.1	0	NA	0	-1.36572	1.3e-12	1	-1.06381	1.09e-07	1	11
WBGene00010637	K07F5.12	0	NA	0	-2.46255	7.09e-16	1	-1.04443	0.000195547	1	11
WBGene00010641	crml-1	0	NA	0	-3.82837	7.68e-84	1	-1.52985	1.01e-16	1	11
WBGene00010663	toca-2	0	NA	0	-1.73242	7.67e-11	1	-1.10098	1.09e-05	1	11
WBGene00010670	K08E4.6	0	NA	0	-1.7783	3e-34	1	-1.0549	1.82e-14	1	11
WBGene00010671	eak-7	0	NA	0	-1.2927	1.23e-25	1	-1.30206	9.32e-24	1	11
WBGene00010687	K08F9.4	0	NA	0	-1.53312	5.13e-22	1	-1.12452	8.82e-12	1	11
WBGene00010689	K08H2.2	0	NA	0	-2.70402	4.59e-08	1	-1.89786	0.000133339	1	11
WBGene00010697	uda-1	0	NA	0	-1.41253	2.4e-35	1	-1.47198	2.59e-32	1	11
WBGene00010730	ensa-1	0	NA	0	-1.61934	3.08e-52	1	-1.47348	3.6e-38	1	11
WBGene00010806	M01E5.3	0	NA	0	-1.61649	7.66e-07	1	-1.63391	5.69e-07	1	11
WBGene00010828	M02B1.3	0	NA	0	-1.51482	6.69e-13	1	-1.30324	9.68e-10	1	11
WBGene00010840	M03C11.3	0	NA	0	-1.10969	2.71e-08	1	-1.41534	1.41e-11	1	11
WBGene00010875	M05D6.2	0	NA	0	-1.44685	8.81e-20	1	-1.24769	2.46e-14	1	11
WBGene00010911	M106.3	0	NA	0	-1.80102	7.63e-36	1	-1.27367	2.02e-15	1	11
WBGene00010912	gmps-1	0	NA	0	-1.06516	0.00247657	1	-1.0758	0.00256157	1	11
WBGene00010913	M110.3	0	NA	0	-2.06142	4.55e-13	1	-1.04949	0.000170279	1	11
WBGene00010975	R01H10.7	0	NA	0	-1.53051	3.59e-06	1	-1.17191	0.000584651	1	11
WBGene00011010	R04D3.2	0	NA	0	-1.74126	5.09e-20	1	-1.39435	4.19e-14	1	11
WBGene00011011	R04D3.3	0	NA	0	-1.71094	2.46e-08	1	-1.36898	2.47e-05	1	11
WBGene00011035	snrp-27	0	NA	0	-1.34936	0.000310178	1	-1.50333	7.23e-05	1	11
WBGene00011037	R05D11.9	0	NA	0	-1.12417	7.03e-25	1	-1.02928	3.75e-20	1	11
WBGene00011038	R05H5.3	0	NA	0	-1.99217	6e-61	1	-1.04951	1.25e-18	1	11
WBGene00011044	R05H10.3	0	NA	0	-1.65994	1.53e-05	1	-1.34601	0.000439297	1	11
WBGene00011049	sdz-26	0	NA	0	-1.47384	7.8e-12	1	-1.59338	1.75e-11	1	11
WBGene00011061	wago-1	0	NA	0	-2.14372	7.04e-12	1	-1.32927	2.91e-05	1	11
WBGene00011066	ztf-15	0	NA	0	-1.40829	1.63e-13	1	-1.1297	4.63e-07	1	11
WBGene00011109	R07E5.1	0	NA	0	-1.0612	4.33e-13	1	-1.16251	1.72e-13	1	11
WBGene00011142	R08D7.1	0	NA	0	-1.35362	2.26e-25	1	-1.13016	4.09e-18	1	11
WBGene00011152	R09A8.1	0	NA	0	-1.80843	9.65e-05	1	-2.1704	5.91e-06	1	11
WBGene00011153	R09A8.2	0	NA	0	-1.49737	1.5e-06	1	-1.86481	2.71e-09	1	11
WBGene00011216	usp-46	0	NA	0	-1.6583	3.4e-21	1	-1.37792	1.49e-14	1	11
WBGene00011237	R11A8.2	0	NA	0	-1.24314	1.77e-05	1	-1.22794	1.83e-05	1	11
WBGene00011239	R11A8.5	0	NA	0	-1.24978	1.77e-15	1	-1.09274	4.13e-11	1	11
WBGene00011267	fbxb-85	0	NA	0	-1.60021	0.00063797	1	-1.78834	0.000179674	1	11
WBGene00011268	pde-12	0	NA	0	-1.30363	6.16e-20	1	-1.04511	2.2e-11	1	11
WBGene00011274	R53.5	0	NA	0	-1.92554	2.66e-24	1	-1.07383	4.05e-08	1	11
WBGene00011275	psf-1	0	NA	0	-1.95482	3.85e-20	1	-1.12309	5.24e-07	1	11
WBGene00011276	aakg-5	0	NA	0	-1.61702	6.06e-10	1	-1.28528	7.59e-07	1	11
WBGene00011292	R102.5	0	NA	0	-1.40166	2.42e-36	1	-1.01439	2.62e-17	1	11
WBGene00011299	ikke-1	0	NA	0	-1.32834	6.12e-10	1	-1.26605	1.2e-08	1	11
WBGene00011308	R186.7	0	NA	0	-1.25821	0.000236146	1	-1.318	0.000145553	1	11
WBGene00011312	trcs-2	0	NA	0	-1.99141	1.38e-19	1	-1.82237	5.38e-17	1	11
WBGene00011320	T01C3.3	0	NA	0	-1.98027	1.06e-06	1	-1.09031	0.00321816	1	11
WBGene00011329	T01D3.5	0	NA	0	-1.71112	3.63e-35	1	-1.17809	1.98e-16	1	11
WBGene00011342	T01G5.7	0	NA	0	-2.32171	1.89e-15	1	-1.84439	3.53e-12	1	11
WBGene00011349	T01H3.3	0	NA	0	-1.12844	1.13e-21	1	-1.06544	2.95e-14	1	11
WBGene00011368	tftc-5	0	NA	0	-1.32128	4.27e-07	1	-1.00375	0.000129674	1	11
WBGene00011376	gla-3	0	NA	0	-2.9905	1.82e-20	1	-1.20902	8.69e-05	1	11
WBGene00011399	T03F6.3	0	NA	0	-1.75711	3.98e-10	1	-1.45235	4.52e-07	1	11
WBGene00011411	sel-13	0	NA	0	-1.57951	9.46e-05	1	-1.20293	0.00358765	1	11
WBGene00011415	him-18	0	NA	0	-1.35531	4.05e-09	1	-1.23638	6.06e-08	1	11
WBGene00011449	T04H1.2	0	NA	0	-1.62503	4.12e-14	1	-1.41757	6.9e-11	1	11
WBGene00011464	T05B9.1	0	NA	0	-1.9215	3.9e-42	1	-1.32866	2.12e-21	1	11
WBGene00011489	T05F1.2	0	NA	0	-2.59344	1.6e-44	1	-1.74904	2.92e-20	1	11
WBGene00011510	pdha-1	0	NA	0	-1.58719	1.88e-50	1	-1.09831	7.3e-22	1	11
WBGene00011527	cchl-1	0	NA	0	-1.30823	6.06e-08	1	-1.06533	8.97e-06	1	11
WBGene00011542	fbxa-104	0	NA	0	-1.87907	3.18e-07	1	-1.53475	2.42e-05	1	11
WBGene00011560	T07C4.3	0	NA	0	-1.91016	4.77e-10	1	-1.40735	4.29e-06	1	11
WBGene00011576	T07C12.12	0	NA	0	-1.12656	4.86e-06	1	-1.05013	3.37e-05	1	11
WBGene00011597	zim-1	0	NA	0	-1.82768	2.83e-25	1	-1.15674	1.02e-09	1	11
WBGene00011600	zim-2	0	NA	0	-2.03981	1.27e-26	1	-1.01952	2.03e-09	1	11
WBGene00011604	T08A11.1	0	NA	0	-1.25103	4.88e-17	1	-1.65027	1.11e-24	1	11
WBGene00011605	T08A11.2	0	NA	0	-1.08362	3.43e-10	1	-1.1501	4.39e-11	1	11
WBGene00011636	cec-3	0	NA	0	-1.62935	3.25e-26	1	-1.06981	1.24e-11	1	11
WBGene00011662	T09F3.2	0	NA	0	-1.37626	1.2e-06	1	-1.29805	4.26e-06	1	11
WBGene00011691	T10C6.10	0	NA	0	-2.33019	5.41e-15	1	-1.61882	1.52e-09	1	11
WBGene00011704	sdz-31	0	NA	0	-1.22506	0.00952696	1	-1.45622	0.00233413	1	11
WBGene00011720	T11G6.5	0	NA	0	-1.24758	1.57e-20	1	-1.19134	3.75e-18	1	11
WBGene00011722	T11G6.8	0	NA	0	-1.22825	2.77e-12	1	-1.15981	7.91e-11	1	11
WBGene00011743	T13F2.2	0	NA	0	-2.10322	8.07e-07	1	-1.29577	0.00316029	1	11
WBGene00011746	T13F2.6	0	NA	0	-1.87081	2.64e-25	1	-1.20542	1.67e-11	1	11
WBGene00011747	sna-2	0	NA	0	-1.46764	5.57e-10	1	-1.43247	3.04e-09	1	11
WBGene00011761	T13H5.8	0	NA	0	-1.63942	1.52e-43	1	-1.22549	1.12e-19	1	11
WBGene00011788	T15H9.2	0	NA	0	-2.28924	7.06e-29	1	-1.46659	2.2e-13	1	11
WBGene00011807	T16G12.6	0	NA	0	-1.15364	4.53e-16	1	-1.18558	1.54e-16	1	11
WBGene00011810	T16G12.9	0	NA	0	-2.51674	0.000103921	1	-2.59596	0.000143152	1	11
WBGene00011819	hal-2	0	NA	0	-2.24426	4.43e-20	1	-1.63984	1.94e-11	1	11
WBGene00011835	T19B10.8	0	NA	0	-1.94731	1.4e-15	1	-1.73359	1.23e-12	1	11
WBGene00011886	T21B10.4	0	NA	0	-2.29594	4.86e-67	1	-1.41695	1.58e-26	1	11
WBGene00011887	set-17	0	NA	0	-1.82642	1.6e-25	1	-1.28387	1.53e-13	1	11
WBGene00011890	mics-1	0	NA	0	-1.80204	1.12e-09	1	-1.44782	1.55e-06	1	11
WBGene00011892	T21C9.4	0	NA	0	-1.64206	3.18e-08	1	-1.0121	0.000937496	1	11
WBGene00011898	T21C9.13	0	NA	0	-2.20456	2.67e-20	1	-1.06862	1.01e-05	1	11
WBGene00011900	T21C12.4	0	NA	0	-2.00974	1.38e-05	1	-1.93682	5.74e-05	1	11
WBGene00011908	pash-1	0	NA	0	-2.28701	2.27e-38	1	-2.02791	3.22e-26	1	11
WBGene00011912	T22C1.1	0	NA	0	-1.61284	3.19e-22	1	-1.35069	1.75e-14	1	11
WBGene00011916	T22C1.5	0	NA	0	-1.3323	2.54e-05	1	-1.12037	0.000444256	1	11
WBGene00011925	T22C8.4	0	NA	0	-1.9154	8.82e-05	1	-1.30478	0.00973507	1	11
WBGene00011939	prmt-3	0	NA	0	-1.44615	1.35e-29	1	-1.51547	7.45e-29	1	11
WBGene00011945	hpo-24	0	NA	0	-2.64479	1.46e-45	1	-1.91893	1.03e-27	1	11
WBGene00011962	T23G5.2	0	NA	0	-1.44614	1.57e-17	1	-1.01614	3.22e-09	1	11
WBGene00011981	T24C2.2	0	NA	0	-2.02711	9.44e-15	1	-1.617	4.57e-09	1	11
WBGene00011988	har-2	0	NA	0	-2.02354	2.64e-16	1	-1.146	3.76e-06	1	11
WBGene00011994	samp-1	0	NA	0	-1.0513	0.000673068	1	-1.14402	0.000239511	1	11
WBGene00012002	T24H10.4	0	NA	0	-1.89497	1.08e-13	1	-1.05073	2.45e-05	1	11
WBGene00012015	T25B9.9	0	NA	0	-1.41138	2.21e-21	1	-1.05714	7.76e-12	1	11
WBGene00012033	T26C5.3	0	NA	0	-1.03295	1.02e-08	1	-1.2352	8.17e-11	1	11
WBGene00012096	T27E9.6	0	NA	0	-1.69208	5.72e-08	1	-1.3047	2.84e-05	1	11
WBGene00012109	T28A8.3	0	NA	0	-1.89074	5.73e-23	1	-1.154	7.44e-08	1	11
WBGene00012110	T28A8.4	0	NA	0	-1.83871	3.95e-21	1	-1.1323	1.81e-09	1	11
WBGene00012112	T28A8.6	0	NA	0	-1.8465	4.48e-19	1	-1.04424	3.24e-06	1	11
WBGene00012126	T28D6.6	0	NA	0	-1.3855	2.38e-29	1	-1.16776	4.41e-19	1	11
WBGene00012128	nra-1	0	NA	0	-2.20546	2.22e-31	1	-1.28411	7.1e-12	1	11
WBGene00012205	W02B12.10	0	NA	0	-1.27336	2e-08	1	-1.13588	7.97e-07	1	11
WBGene00012209	hmg-20	0	NA	0	-1.8286	1.16e-05	1	-1.21502	0.00243213	1	11
WBGene00012220	W03C9.2	0	NA	0	-2.32614	1.42e-15	1	-1.36173	2.53e-06	1	11
WBGene00012234	W04A4.5	0	NA	0	-1.29055	2.61e-19	1	-1.22966	3.03e-15	1	11
WBGene00012241	W04A8.6	0	NA	0	-1.0988	7.69e-23	1	-1.037	1.07e-19	1	11
WBGene00012258	W04G3.5	0	NA	0	-1.1163	9.55e-11	1	-1.32007	4.66e-14	1	11
WBGene00012277	ccch-3	0	NA	0	-2.2291	5e-10	1	-1.26437	0.000545522	1	11
WBGene00012300	W06D11.2	0	NA	0	-1.30097	0.000321327	1	-1.06158	0.0030763	1	11
WBGene00012301	W06D11.3	0	NA	0	-2.09883	7.97e-10	1	-1.28742	2.62e-06	1	11
WBGene00012315	immt-2	0	NA	0	-2.25567	2.06e-52	1	-1.22816	7.58e-18	1	11
WBGene00012341	catp-6	0	NA	0	-1.35314	8.37e-11	1	-1.10492	1.58e-07	1	11
WBGene00012385	Y5F2A.4	0	NA	0	-1.55867	2.95e-10	1	-1.26971	2.24e-07	1	11
WBGene00012395	Y6D1A.1	0	NA	0	-1.27491	1.02e-18	1	-1.08925	1.5e-12	1	11
WBGene00012405	ztf-25	0	NA	0	-1.73508	1.13e-23	1	-1.32159	1.25e-12	1	11
WBGene00012423	Y10G11A.1	0	NA	0	-1.71131	9.31e-20	1	-1.00181	1.19e-08	1	11
WBGene00012474	attf-6	0	NA	0	-1.15381	0.000177287	1	-1.16528	9.76e-05	1	11
WBGene00012481	Y18D10A.11	0	NA	0	-1.93591	1.99e-10	1	-1.23921	2.5e-05	1	11
WBGene00012490	Y19D2B.2	0	NA	0	-2.90291	1.35e-07	1	-2.49791	5.89e-06	1	11
WBGene00012496	Y24F12A.1	0	NA	0	-1.54167	8.2e-38	1	-1.30992	4.43e-24	1	11
WBGene00012497	ragc-1	0	NA	0	-1.77	2.94e-22	1	-1.43811	7.73e-14	1	11
WBGene00012527	set-22	0	NA	0	-2.38108	8.19e-13	1	-1.41745	2.21e-05	1	11
WBGene00012546	Y37D8A.4	0	NA	0	-1.66107	5.37e-21	1	-1.46184	4.93e-16	1	11
WBGene00012565	fbxa-210	0	NA	0	-2.12635	7.9e-22	1	-1.25736	1.22e-08	1	11
WBGene00012641	epg-6	0	NA	0	-1.28452	4.91e-16	1	-1.02414	2.46e-10	1	11
WBGene00012654	Y39A1A.16	0	NA	0	-1.94897	4.83e-05	1	-1.53992	0.00133728	1	11
WBGene00012672	Y39B6A.10	0	NA	0	-1.77872	1.03e-25	1	-1.52681	8.67e-20	1	11
WBGene00012678	Y39B6A.16	0	NA	0	-1.56539	4.51e-05	1	-1.28923	0.00052511	1	11
WBGene00012740	Y40B1B.8	0	NA	0	-1.09527	6.26e-05	1	-1.01658	0.000278228	1	11
WBGene00012744	Y40H7A.4	0	NA	0	-1.84264	0.00986328	1	-1.92529	0.00912614	1	11
WBGene00012767	fcd-2	0	NA	0	-1.32653	7.42e-17	1	-1.26453	4.06e-16	1	11
WBGene00012768	eef-1B.2	0	NA	0	-1.45327	5.36e-30	1	-1.03511	1.32e-15	1	11
WBGene00012807	Y43F4B.10	0	NA	0	-1.25597	3.26e-05	1	-1.04575	0.000874704	1	11
WBGene00012851	Y44A6C.2	0	NA	0	-2.45207	1.11e-16	1	-1.77543	2e-09	1	11
WBGene00012888	sas-6	0	NA	0	-1.26539	6.15e-18	1	-1.04856	4.9e-12	1	11
WBGene00012930	obr-1	0	NA	0	-1.05564	1.26e-05	1	-1.05437	1.89e-05	1	11
WBGene00012950	Y47H9C.7	0	NA	0	-1.40305	1.31e-18	1	-1.06716	2.21e-10	1	11
WBGene00013015	Y48E1C.2	0	NA	0	-1.47847	3.56e-17	1	-1.16907	1.36e-09	1	11
WBGene00013018	Y48G10A.1	0	NA	0	-1.5099	8.06e-12	1	-1.03236	2.12e-06	1	11
WBGene00013019	Y48G10A.2	0	NA	0	-1.5583	7.64e-20	1	-1.23575	1.58e-12	1	11
WBGene00013024	cept-2	0	NA	0	-1.93012	2.32e-16	1	-1.30574	3.23e-08	1	11
WBGene00013039	scav-3	0	NA	0	-1.35882	1.36e-18	1	-1.22369	3.25e-21	1	11
WBGene00013040	Y49E10.21	0	NA	0	-1.58662	1.86e-27	1	-1.12658	4.56e-15	1	11
WBGene00013054	Y50E8A.11	0	NA	0	-2.49538	3.74e-06	1	-2.14298	3.65e-05	1	11
WBGene00013086	arrd-2	0	NA	0	-1.65213	2.55e-09	1	-1.46766	2.28e-07	1	11
WBGene00013123	Y52B11A.3	0	NA	0	-1.38848	5.36e-16	1	-1.20127	1.25e-12	1	11
WBGene00013128	Y52B11A.9	0	NA	0	-1.22745	7.3e-08	1	-1.03924	9.52e-06	1	11
WBGene00013160	Y53F4B.13	0	NA	0	-1.11359	2.54e-06	1	-1.22718	2.94e-07	1	11
WBGene00013212	Y54G11A.1	0	NA	0	-1.73204	6.97e-09	1	-1.04504	0.000206344	1	11
WBGene00013214	Y54G11A.3	0	NA	0	-1.94075	1.78e-07	1	-1.10629	0.00254747	1	11
WBGene00013224	Y55D9A.2	0	NA	0	-1.51656	5.03e-30	1	-1.15972	8.36e-18	1	11
WBGene00013241	ung-1	0	NA	0	-1.16515	9.8e-08	1	-1.10041	1.9e-06	1	11
WBGene00013250	Y57A10A.5	0	NA	0	-1.66255	7.1e-13	1	-1.13277	2.77e-07	1	11
WBGene00013253	Y57A10A.8	0	NA	0	-1.56212	4.37e-20	1	-1.11572	1.89e-12	1	11
WBGene00013254	tag-276	0	NA	0	-1.75513	2.93e-26	1	-1.1774	2.55e-12	1	11
WBGene00013256	Y57A10A.13	0	NA	0	-1.4912	2.75e-22	1	-1.39253	1e-19	1	11
WBGene00013261	sinh-1	0	NA	0	-1.42777	1.26e-05	1	-1.36169	4.24e-05	1	11
WBGene00013278	Y57A10B.6	0	NA	0	-2.34691	4.98e-13	1	-1.60407	1.2e-06	1	11
WBGene00013290	Y57G11A.2	0	NA	0	-6.59051	7.42e-07	1	-2.05505	0.000130706	1	11
WBGene00013307	Y57G11C.9	0	NA	0	-1.19193	2.32e-12	1	-1.07893	2.82e-10	1	11
WBGene00013319	ccch-5	0	NA	0	-1.66288	7.54e-19	1	-1.45188	2.04e-14	1	11
WBGene00013340	tcc-1	0	NA	0	-1.57822	2.24e-13	1	-1.40405	5.8e-11	1	11
WBGene00013380	Y62E10A.14	0	NA	0	-2.01588	4.69e-08	1	-1.5627	0.000271722	1	11
WBGene00013383	aptf-2	0	NA	0	-1.87816	3.77e-26	1	-1.44021	6.72e-16	1	11
WBGene00013405	Y63D3A.4	0	NA	0	-1.40912	4.31e-15	1	-1.01866	5.83e-08	1	11
WBGene00013419	Y65A5A.2	0	NA	0	-1.80163	4.79e-06	1	-1.13318	0.00222985	1	11
WBGene00013445	Y66D12A.19	0	NA	0	-1.95925	1.88e-08	1	-1.58457	6.08e-06	1	11
WBGene00013449	Y67A6A.1	0	NA	0	-4.59933	0.000865992	1	-3.04766	0.00242798	1	11
WBGene00013465	Y67H2A.10	0	NA	0	-1.12842	8.55e-15	1	-1.31329	1.9e-19	1	11
WBGene00013474	Y69E1A.2	0	NA	0	-4.97519	3.11e-05	1	-2.16597	0.000642476	1	11
WBGene00013529	Y73F8A.24	0	NA	0	-1.21866	1.8e-07	1	-1.11948	1.78e-06	1	11
WBGene00013530	ntl-11	0	NA	0	-1.12114	4.21e-10	1	-1.21662	2.38e-11	1	11
WBGene00013538	tag-349	0	NA	0	-1.68807	4.95e-38	1	-1.13531	5.06e-19	1	11
WBGene00013551	Y75B8A.16	0	NA	0	-1.53819	1.98e-05	1	-1.12392	0.0023864	1	11
WBGene00013552	gmn-1	0	NA	0	-1.20542	2.17e-14	1	-1.00898	1.23e-08	1	11
WBGene00013566	Y75B12A.2	0	NA	0	-2.39715	6.53e-07	1	-2.16035	8.83e-06	1	11
WBGene00013596	Y87G2A.7	0	NA	0	-1.54016	2.93e-16	1	-1.13133	1.38e-12	1	11
WBGene00013610	fbxa-206	0	NA	0	-2.47598	2.12e-19	1	-1.03064	1.44e-05	1	11
WBGene00013652	sams-2	0	NA	0	-1.24554	4.6e-15	1	-1.30664	5.32e-15	1	11
WBGene00013669	Y105E8A.8	0	NA	0	-1.43915	7.99e-15	1	-1.35393	7.25e-13	1	11
WBGene00013679	Y105E8A.21	0	NA	0	-1.02951	2.44e-11	1	-1.26737	1.89e-15	1	11
WBGene00013719	Y106G6H.6	0	NA	0	-1.95182	5.67e-61	1	-1.54381	3.96e-31	1	11
WBGene00013728	Y111B2A.2	0	NA	0	-2.15874	4.18e-25	1	-1.02184	8.43e-07	1	11
WBGene00013739	spin-4	0	NA	0	-1.64271	1.53e-07	1	-1.65587	1.69e-07	1	11
WBGene00013742	Y111B2A.24	0	NA	0	-1.09166	5.23e-05	1	-1.09725	5.26e-05	1	11
WBGene00013759	fbxb-59	0	NA	0	-1.4746	5.73e-06	1	-1.02401	0.0027973	1	11
WBGene00013766	prmt-1	0	NA	0	-1.36213	1.67e-12	1	-1.35002	3.69e-12	1	11
WBGene00013771	Y113G7C.1	0	NA	0	-4.75747	1.61e-06	1	-2.40821	0.000250045	1	11
WBGene00013799	athp-3	0	NA	0	-2.03041	2.27e-06	1	-1.71234	9.07e-05	1	11
WBGene00013857	orc-5	0	NA	0	-1.51968	2.06e-10	1	-1.06405	1.37e-05	1	11
WBGene00013862	wdr-5.3	0	NA	0	-1.57532	3.01e-10	1	-1.34241	1.67e-07	1	11
WBGene00013877	ZC376.6	0	NA	0	-1.16748	1.02e-10	1	-1.07006	3.99e-10	1	11
WBGene00013881	mans-4	0	NA	0	-2.54784	9.71e-53	1	-1.11017	1.54e-12	1	11
WBGene00013924	rad-23	0	NA	0	-1.84071	3.39e-28	1	-1.28909	1.44e-14	1	11
WBGene00013978	ZK507.1	0	NA	0	-2.61852	0.000608142	1	-2.04931	0.0036681	1	11
WBGene00013994	ZK524.4	0	NA	0	-1.70841	7.35e-15	1	-1.67888	2.08e-14	1	11
WBGene00013998	ZK550.4	0	NA	0	-1.60452	3.77e-26	1	-1.3572	2.22e-15	1	11
WBGene00014011	ZK632.2	0	NA	0	-1.42592	8.52e-13	1	-1.16589	1.51e-08	1	11
WBGene00014013	ZK632.4	0	NA	0	-1.50063	1.89e-26	1	-1.13858	7.69e-18	1	11
WBGene00014041	ZK666.1	0	NA	0	-2.92472	1.09e-08	1	-1.18034	0.000268078	1	11
WBGene00014044	ZK666.4	0	NA	0	-3.05389	3.33e-11	1	-1.48308	4.05e-05	1	11
WBGene00014061	ZK673.5	0	NA	0	-2.14216	7.42e-13	1	-1.20492	4.56e-06	1	11
WBGene00014064	sdz-37	0	NA	0	-2.3859	1.47e-18	1	-1.22408	2.37e-07	1	11
WBGene00014097	ZK829.9	0	NA	0	-1.28274	1.63e-05	1	-1.2591	2.39e-05	1	11
WBGene00014100	ZK849.1	0	NA	0	-5.85403	2.01e-05	1	-2.4432	0.000587674	1	11
WBGene00014114	tftc-3	0	NA	0	-1.35025	3.54e-23	1	-1.20416	5.88e-17	1	11
WBGene00014115	gld-4	0	NA	0	-1.87029	2.72e-29	1	-1.95906	4.06e-29	1	11
WBGene00014117	clec-91	0	NA	0	-2.71663	1.55e-107	1	-1.22249	2.92e-23	1	11
WBGene00014119	ZK858.6	0	NA	0	-1.57988	2.02e-07	1	-1.61331	1.24e-07	1	11
WBGene00014124	ZK863.4	0	NA	0	-1.99814	4.87e-26	1	-1.6936	9.62e-18	1	11
WBGene00014143	ZK899.5	0	NA	0	-1.85472	9.76e-06	1	-1.75899	1.84e-05	1	11
WBGene00014144	ZK899.6	0	NA	0	-2.47498	1.94e-05	1	-2.00056	0.000698314	1	11
WBGene00014163	rnh-1.2	0	NA	0	-2.42161	1.05e-16	1	-1.37215	4.89e-08	1	11
WBGene00014179	ZK1010.5	0	NA	0	-4.2025	7.42e-05	1	-3.4633	6.29e-05	1	11
WBGene00014204	ccdc-47	0	NA	0	-1.32914	3.97e-15	1	-1.25001	1.18e-12	1	11
WBGene00014218	ZK1098.1	0	NA	0	-1.12988	2.87e-09	1	-1.05092	7.41e-08	1	11
WBGene00014219	ZK1098.2	0	NA	0	-1.10401	5.94e-11	1	-1.25775	2.53e-12	1	11
WBGene00014228	mett-10	0	NA	0	-1.38793	2.39e-16	1	-1.08467	2.41e-11	1	11
WBGene00014232	ttll-4	0	NA	0	-1.03807	9.26e-11	1	-1.12079	2.33e-11	1	11
WBGene00014234	vps-29	0	NA	0	-1.86168	5.75e-37	1	-1.14117	7.44e-12	1	11
WBGene00014242	sdz-36	0	NA	0	-2.24277	1.45e-06	1	-1.20012	0.00631972	1	11
WBGene00014472	MTCE.33	0	NA	0	-2.08301	0.00246575	1	-1.57859	0.00430957	1	11
WBGene00014807	M04D5.1	0	NA	0	-1.24622	0.000474813	1	-1.56642	2.32e-05	1	11
WBGene00014836	T09F5.12	0	NA	0	-1.11301	0.00421115	1	-1.10772	0.0045981	1	11
WBGene00014904	Y49E10.26	0	NA	0	-2.43204	6.45e-10	1	-1.39335	0.000300292	1	11
WBGene00014955	Y102A5C.6	0	NA	0	-1.38497	0.00882425	1	-1.72949	0.00178057	1	11
WBGene00015009	B0041.5	0	NA	0	-1.05516	7.12e-13	1	-1.15333	4.31e-12	1	11
WBGene00015023	B0205.9	0	NA	0	-1.2747	6.24e-23	1	-1.11262	1.2e-18	1	11
WBGene00015073	B0238.9	0	NA	0	-1.58196	7.14e-07	1	-1.14454	0.000337716	1	11
WBGene00015095	B0261.7	0	NA	0	-1.78944	2.37e-40	1	-1.02266	1.43e-12	1	11
WBGene00015129	sdz-1	0	NA	0	-2.5706	1.56e-09	1	-1.99158	1.9e-06	1	11
WBGene00015138	B0310.2	0	NA	0	-1.16665	1.65e-12	1	-1.13421	1.78e-12	1	11
WBGene00015145	B0336.5	0	NA	0	-1.22805	7.16e-15	1	-1.18817	1.05e-11	1	11
WBGene00015156	B0361.2	0	NA	0	-1.74393	1.52e-08	1	-1.31543	2.55e-05	1	11
WBGene00015164	ykt-6	0	NA	0	-1.45302	3.7e-16	1	-1.19914	1.33e-11	1	11
WBGene00015180	B0416.4	0	NA	0	-2.18204	2.44e-07	1	-1.57034	0.000210167	1	11
WBGene00015184	djr-1.1	0	NA	0	-1.2734	1.86e-14	1	-1.00328	1.77e-09	1	11
WBGene00015186	misc-1	0	NA	0	-1.13041	1.37e-09	1	-1.0212	1.44e-07	1	11
WBGene00015203	B0495.2	0	NA	0	-1.67335	7.03e-23	1	-1.21287	2.53e-12	1	11
WBGene00015249	otub-4	0	NA	0	-1.28791	2.25e-17	1	-1.17035	1.49e-14	1	11
WBGene00015282	C01B10.8	0	NA	0	-1.74487	1.19e-17	1	-1.42708	8.3e-12	1	11
WBGene00015283	C01B10.9	0	NA	0	-1.19194	4.58e-11	1	-1.26816	1.07e-14	1	11
WBGene00015313	hpo-32	0	NA	0	-1.69873	1.67e-06	1	-1.06749	0.00198195	1	11
WBGene00015329	C02B10.4	0	NA	0	-1.62733	2.43e-09	1	-1.2297	1.14e-05	1	11
WBGene00015349	henn-1	0	NA	0	-2.11896	1.08e-16	1	-1.24874	1.19e-06	1	11
WBGene00015409	C03H5.7	0	NA	0	-1.72769	4.17e-05	1	-1.23245	0.00166094	1	11
WBGene00015481	C05D11.1	0	NA	0	-1.45986	2.78e-18	1	-1.22269	2.65e-12	1	11
WBGene00015499	C06A5.1	0	NA	0	-1.29369	9.1e-24	1	-1.69782	1.07e-34	1	11
WBGene00015508	mvb-12	0	NA	0	-1.3726	1.36e-16	1	-1.22657	5.22e-13	1	11
WBGene00015509	C06A6.4	0	NA	0	-1.76258	4.19e-19	1	-1.14565	3.65e-09	1	11
WBGene00015554	C06G3.8	0	NA	0	-1.62802	4.19e-14	1	-1.15936	1.54e-07	1	11
WBGene00015559	npr-17	0	NA	0	-2.12931	9.33e-05	1	-1.26627	0.00627675	1	11
WBGene00015590	bath-15	0	NA	0	-3.08267	4.17e-32	1	-1.84413	4.33e-15	1	11
WBGene00015635	C09D4.4	0	NA	0	-1.30649	1.04e-11	1	-1.37337	1.76e-12	1	11
WBGene00015666	gad-2	0	NA	0	-1.64845	7.94e-06	1	-1.62243	2.16e-05	1	11
WBGene00015674	C10E2.4	0	NA	0	-2.57952	6.79e-05	1	-2.52234	0.000178235	1	11
WBGene00015675	C10E2.5	0	NA	0	-1.66255	0.00939	1	-2.00179	0.00841789	1	11
WBGene00015677	cpg-4	0	NA	0	-1.93909	5.58e-09	1	-1.07033	0.00100251	1	11
WBGene00015685	C10G11.1	0	NA	0	-5.23246	0.000992759	1	-5.1794	0.00141856	1	11
WBGene00015693	ugt-28	0	NA	0	-1.41067	8.53e-05	1	-1.09087	0.00527598	1	11
WBGene00015745	C13F10.6	0	NA	0	-1.42788	5.04e-07	1	-1.15593	7.2e-05	1	11
WBGene00015747	C13G5.2	0	NA	0	-2.03762	2.13e-17	1	-1.02893	2.3e-05	1	11
WBGene00015766	C14C11.2	0	NA	0	-2.00769	7.53e-07	1	-1.20432	0.00180766	1	11
WBGene00015778	got-2.2	0	NA	0	-1.2895	0.000149476	1	-1.49084	9.39e-06	1	11
WBGene00015817	C16A11.4	0	NA	0	-1.63716	3.24e-05	1	-1.10815	0.0048733	1	11
WBGene00015819	fbxc-44	0	NA	0	-1.84998	6.62e-17	1	-1.05568	3.27e-07	1	11
WBGene00015852	C16C8.14	0	NA	0	-1.85624	2.99e-05	1	-1.25152	0.00425138	1	11
WBGene00015915	C17G10.1	0	NA	0	-1.59041	4.77e-26	1	-1.23795	1.45e-15	1	11
WBGene00015927	dyci-1	0	NA	0	-1.26807	3.32e-14	1	-1.16437	1.26e-09	1	11
WBGene00015939	C18A3.1	0	NA	0	-1.44391	1.16e-05	1	-1.09785	0.000572628	1	11
WBGene00015974	C18E3.5	0	NA	0	-2.10349	1.54e-35	1	-1.40551	2.12e-17	1	11
WBGene00015976	C18E3.9	0	NA	0	-1.90192	2.77e-19	1	-1.31442	3.77e-08	1	11
WBGene00015978	C18F10.7	0	NA	0	-1.71563	1.79e-15	1	-1.14684	1.61e-07	1	11
WBGene00016056	C24D10.5	0	NA	0	-1.86096	4.24e-08	1	-1.60453	3.05e-07	1	11
WBGene00016113	C25H3.4	0	NA	0	-1.70445	7.25e-18	1	-1.49571	9.41e-14	1	11
WBGene00016115	mdt-26	0	NA	0	-1.5275	2.31e-21	1	-1.1326	3.89e-12	1	11
WBGene00016140	rpb-2	0	NA	0	-1.0478	1.63e-18	1	-1.17489	3.92e-18	1	11
WBGene00016143	eri-9	0	NA	0	-1.36004	7.88e-26	1	-1.3505	2.13e-23	1	11
WBGene00016150	hint-3	0	NA	0	-3.34701	4.65e-17	1	-1.47957	8.25e-07	1	11
WBGene00016154	C27A12.2	0	NA	0	-1.43832	1.51e-08	1	-1.19699	4.58e-06	1	11
WBGene00016156	C27A12.6	0	NA	0	-1.71432	2.64e-31	1	-1.45019	1.01e-19	1	11
WBGene00016157	C27A12.7	0	NA	0	-1.19788	2.2e-19	1	-1.06475	1.29e-14	1	11
WBGene00016163	C27D9.1	0	NA	0	-2.33143	3.44e-09	1	-1.38735	0.000355009	1	11
WBGene00016178	mesp-1	0	NA	0	-1.96888	2.71e-05	1	-1.18366	0.00798643	1	11
WBGene00016182	C28C12.12	0	NA	0	-1.937	2.46e-11	1	-1.23434	1.32e-05	1	11
WBGene00016192	C28H8.1	0	NA	0	-1.41319	0.000186386	1	-1.20499	0.00182948	1	11
WBGene00016235	C29H12.2	0	NA	0	-1.28632	2.72e-13	1	-1.82012	1.27e-25	1	11
WBGene00016236	cec-9	0	NA	0	-1.75372	2.77e-08	1	-1.15046	0.000229897	1	11
WBGene00016238	C30A5.3	0	NA	0	-1.86864	7.87e-26	1	-1.37231	8.35e-14	1	11
WBGene00016245	C30B5.4	0	NA	0	-1.79925	9.93e-05	1	-1.59043	0.000688123	1	11
WBGene00016263	C30F12.4	0	NA	0	-1.84925	4.02e-07	1	-1.20437	0.000969126	1	11
WBGene00016278	C30H7.2	0	NA	0	-1.52961	7.15e-25	1	-1.4647	1.26e-23	1	11
WBGene00016291	C31H1.8	0	NA	0	-2.0541	2.26e-09	1	-1.3889	3.97e-05	1	11
WBGene00016303	fbxc-32	0	NA	0	-1.78477	7.21e-14	1	-1.45218	4.33e-09	1	11
WBGene00016373	swd-2.1	0	NA	0	-2.06189	1.55e-09	1	-1.57253	1.06e-05	1	11
WBGene00016391	C34B2.6	0	NA	0	-1.67362	2.62e-48	1	-1.41621	1.59e-27	1	11
WBGene00016408	prmt-5	0	NA	0	-1.65128	1.13e-22	1	-1.32346	6.74e-14	1	11
WBGene00016416	C34F11.5	0	NA	0	-5.35301	0.000121057	1	-2.40415	0.00271117	1	11
WBGene00016440	gipc-1	0	NA	0	-6.60458	3.47e-07	1	-1.48776	0.00099883	1	11
WBGene00016453	vet-2	0	NA	0	-1.33422	8.68e-06	1	-1.34569	1.02e-05	1	11
WBGene00016495	C37C3.1	0	NA	0	-1.49985	2.67e-12	1	-1.17383	7.55e-08	1	11
WBGene00016564	C41D11.5	0	NA	0	-1.96359	3.7e-17	1	-1.3296	2.24e-08	1	11
WBGene00016573	C41H7.3	0	NA	0	-1.11796	0.0024553	1	-1.03449	0.00602344	1	11
WBGene00016586	C42C1.8	0	NA	0	-2.77078	1.21e-56	1	-1.98475	2.16e-32	1	11
WBGene00016609	C43E11.12	0	NA	0	-1.86649	9.92e-07	1	-1.11417	0.00523	1	11
WBGene00016652	got-2.1	0	NA	0	-1.94676	1.04e-37	1	-1.09018	4.59e-14	1	11
WBGene00016654	C44E4.5	0	NA	0	-1.47715	6.75e-12	1	-1.0098	4.3e-06	1	11
WBGene00016741	C48B6.3	0	NA	0	-1.32421	4.95e-17	1	-1.16029	8.78e-13	1	11
WBGene00016750	C48E7.2	0	NA	0	-1.31179	6.28e-11	1	-1.05604	4.58e-07	1	11
WBGene00016767	C49C8.3	0	NA	0	-2.15068	3.34e-06	1	-1.29346	0.00406219	1	11
WBGene00016779	sdz-7	0	NA	0	-1.8656	1.77e-07	1	-1.26685	0.000607863	1	11
WBGene00016796	cec-2	0	NA	0	-2.01293	1.9e-19	1	-1.75259	4.89e-15	1	11
WBGene00016799	C50C3.1	0	NA	0	-2.73894	3.97e-35	1	-1.31463	7.07e-12	1	11
WBGene00016800	C50C3.2	0	NA	0	-9.05621	4.39e-13	1	-3.1582	2.12e-17	1	11
WBGene00016803	bath-42	0	NA	0	-1.4627	1.35e-26	1	-1.31938	3.3e-20	1	11
WBGene00016824	C50E3.13	0	NA	0	-2.25975	2.27e-26	1	-1.6547	4.41e-17	1	11
WBGene00016836	C50F2.2	0	NA	0	-1.03618	6.88e-05	1	-1.02317	0.000101737	1	11
WBGene00016944	uri-1	0	NA	0	-1.7125	1.09e-11	1	-1.20371	2.67e-06	1	11
WBGene00016947	C55B7.11	0	NA	0	-1.83722	6.09e-20	1	-1.04922	7.52e-10	1	11
WBGene00017007	D1007.10	0	NA	0	-1.59206	2.97e-09	1	-1.02459	5.67e-06	1	11
WBGene00017066	maco-1	0	NA	0	-1.39314	1.54e-35	1	-1.55189	4.01e-36	1	11
WBGene00017085	E01A2.2	0	NA	0	-1.28723	2.25e-39	1	-1.02944	1.45e-23	1	11
WBGene00017090	E01A2.8	0	NA	0	-2.38293	0.000246511	1	-1.75152	0.00476308	1	11
WBGene00017098	E02D9.1	0	NA	0	-1.08616	9.1e-15	1	-1.05172	1.11e-11	1	11
WBGene00017101	E02H9.3	0	NA	0	-1.47131	1.62e-11	1	-1.78929	1.03e-13	1	11
WBGene00017132	mel-47	0	NA	0	-1.31459	3.66e-22	1	-1.09211	2.61e-15	1	11
WBGene00017135	EEED8.4	0	NA	0	-2.13269	0.000231846	1	-1.55359	0.00881341	1	11
WBGene00017159	F01F1.2	0	NA	0	-1.83481	2.74e-12	1	-1.0131	9.79e-05	1	11
WBGene00017165	F01F1.11	0	NA	0	-1.67442	4.39e-08	1	-1.41802	4.39e-06	1	11
WBGene00017177	F02E8.4	0	NA	0	-2.2162	2.69e-09	1	-1.84759	2.86e-07	1	11
WBGene00017238	F08B4.7	0	NA	0	-1.10616	5.87e-11	1	-1.00832	7.79e-09	1	11
WBGene00017289	F09E5.11	0	NA	0	-1.40062	9.6e-05	1	-1.02773	0.00436906	1	11
WBGene00017316	F09G2.8	0	NA	0	-1.55952	5.57e-23	1	-1.33569	9.69e-16	1	11
WBGene00017355	F10E9.3	0	NA	0	-1.13163	7.57e-20	1	-1.05056	4.36e-16	1	11
WBGene00017365	F10G2.4	0	NA	0	-1.78596	2.73e-09	1	-1.18817	8.69e-05	1	11
WBGene00017402	F12E12.1	0	NA	0	-1.44668	1.02e-15	1	-1.02762	8.74e-09	1	11
WBGene00017406	sdz-12	0	NA	0	-1.51807	6.43e-05	1	-1.31237	0.000313516	1	11
WBGene00017450	bath-27	0	NA	0	-1.53501	0.000382705	1	-1.16866	0.00647901	1	11
WBGene00017482	set-9	0	NA	0	-1.54202	0.000843928	1	-1.29102	0.0055896	1	11
WBGene00017532	ent-5	0	NA	0	-1.9151	2.98e-05	1	-1.67226	0.00130176	1	11
WBGene00017538	ceh-49	0	NA	0	-2.33207	7.53e-20	1	-1.78531	1.39e-11	1	11
WBGene00017546	rpa-1	0	NA	0	-1.19991	3.64e-38	1	-1.15664	5.02e-27	1	11
WBGene00017548	F18A1.7	0	NA	0	-2.23599	8.91e-23	1	-1.48692	3.93e-11	1	11
WBGene00017598	F19F10.1	0	NA	0	-1.78184	5.75e-06	1	-1.35332	0.000674525	1	11
WBGene00017601	ets-7	0	NA	0	-1.39167	1.49e-05	1	-1.15744	0.000463581	1	11
WBGene00017608	F19F10.12	0	NA	0	-1.44951	6.64e-25	1	-1.04924	2.19e-13	1	11
WBGene00017642	F20D12.2	0	NA	0	-1.08985	5.79e-09	1	-1.06912	1.33e-08	1	11
WBGene00017643	czw-1	0	NA	0	-1.56652	4.14e-23	1	-1.26769	1.12e-15	1	11
WBGene00017675	F21F3.6	0	NA	0	-1.36635	1.06e-08	1	-1.30914	4.65e-08	1	11
WBGene00017686	tpp-2	0	NA	0	-1.32518	3.67e-30	1	-1.11796	4.99e-23	1	11
WBGene00017730	F22H10.6	0	NA	0	-1.61903	0.00844617	1	-2.56102	0.00117807	1	11
WBGene00017738	F23C8.9	0	NA	0	-1.41489	9.56e-05	1	-1.24766	0.000762495	1	11
WBGene00017746	F23F1.5	0	NA	0	-1.36184	7e-15	1	-1.2812	9.95e-13	1	11
WBGene00017752	sdz-15	0	NA	0	-2.73841	2.01e-12	1	-1.74613	2.22e-06	1	11
WBGene00017775	F25B5.3	0	NA	0	-1.23302	3.18e-11	1	-1.01443	3.06e-08	1	11
WBGene00017800	F25G6.9	0	NA	0	-1.74378	8.89e-34	1	-1.74317	6.67e-30	1	11
WBGene00017812	F26A1.14	0	NA	0	-1.08027	1.21e-05	1	-1.21476	9.47e-07	1	11
WBGene00017825	cee-1	0	NA	0	-1.59651	3.56e-28	1	-1.35158	4.52e-17	1	11
WBGene00017830	rpb-8	0	NA	0	-1.51291	3.82e-08	1	-1.06515	0.000172062	1	11
WBGene00017837	F26G1.1	0	NA	0	-1.35222	2.27e-16	1	-1.04253	3.81e-11	1	11
WBGene00017843	F26G5.1	0	NA	0	-2.04177	3.95e-32	1	-1.2367	1.29e-13	1	11
WBGene00017848	F27B3.6	0	NA	0	-2.50607	8.22e-07	1	-1.90245	0.000116266	1	11
WBGene00017886	F28B3.5	0	NA	0	-1.31945	1.6e-19	1	-1.04526	1.09e-12	1	11
WBGene00017888	acl-11	0	NA	0	-1.2053	2.16e-08	1	-1.20125	7.24e-07	1	11
WBGene00017931	F29G9.2	0	NA	0	-1.48271	6.77e-24	1	-1.04069	8.5e-13	1	11
WBGene00017942	fbxc-37	0	NA	0	-2.47121	2.52e-06	1	-2.08281	6.29e-05	1	11
WBGene00017951	panl-2	0	NA	0	-1.45578	1.29e-14	1	-1.42653	1.21e-13	1	11
WBGene00017984	F32D1.5	0	NA	0	-1.66299	4.56e-16	1	-1.06525	4.17e-07	1	11
WBGene00017985	F32D1.6	0	NA	0	-2.35258	5.26e-11	1	-1.30175	0.000376904	1	11
WBGene00017986	F32D1.7	0	NA	0	-2.50599	8.8e-08	1	-1.49946	0.00163798	1	11
WBGene00018006	hpo-3	0	NA	0	-1.78791	5.8e-53	1	-1.4133	6.01e-27	1	11
WBGene00018007	F33D11.10	0	NA	0	-1.08043	6.74e-07	1	-1.00265	6.61e-06	1	11
WBGene00018009	dhhc-3	0	NA	0	-1.35488	5.91e-20	1	-1.37495	2.17e-18	1	11
WBGene00018015	F33G12.3	0	NA	0	-1.76316	1.5e-14	1	-1.66148	6.66e-20	1	11
WBGene00018016	lrr-1	0	NA	0	-1.99785	6.92e-21	1	-1.61501	1.76e-13	1	11
WBGene00018017	F33G12.5	0	NA	0	-1.28087	2.59e-17	1	-1.1329	4.56e-12	1	11
WBGene00018070	F35H10.5	0	NA	0	-1.39423	6.83e-07	1	-1.01141	0.000234728	1	11
WBGene00018104	fbxb-53	0	NA	0	-1.08551	0.00745743	1	-1.13029	0.00646375	1	11
WBGene00018132	F37A4.2	0	NA	0	-1.61394	0.000247312	1	-1.27999	0.00445266	1	11
WBGene00018137	bath-41	0	NA	0	-1.83654	2.02e-22	1	-1.2612	6.16e-11	1	11
WBGene00018156	ncbp-1	0	NA	0	-1.33035	3.19e-24	1	-1.34927	1.09e-21	1	11
WBGene00018239	sec-20	0	NA	0	-1.203	2.72e-05	1	-1.20031	3.62e-05	1	11
WBGene00018245	F40G9.9	0	NA	0	-1.49256	2.18e-05	1	-1.40015	8.83e-05	1	11
WBGene00018248	F40G9.14	0	NA	0	-1.65477	0.000653038	1	-1.19467	0.00787691	1	11
WBGene00018341	F42A10.5	0	NA	0	-1.8908	2.32e-71	1	-1.48113	5.97e-43	1	11
WBGene00018371	ess-2	0	NA	0	-1.62192	8.24e-16	1	-1.33253	2.81e-11	1	11
WBGene00018391	rpb-4	0	NA	0	-1.60612	1.82e-08	1	-1.00204	0.000695457	1	11
WBGene00018409	F44B9.8	0	NA	0	-1.36262	5.81e-13	1	-1.01447	7.53e-07	1	11
WBGene00018420	F44E2.7	0	NA	0	-1.19137	2.19e-10	1	-1.06092	2.8e-08	1	11
WBGene00018423	F44E2.10	0	NA	0	-2.3859	5.56e-49	1	-1.50565	5.4e-19	1	11
WBGene00018426	F44E7.4	0	NA	0	-1.37428	2.69e-05	1	-1.4631	7.39e-06	1	11
WBGene00018482	F45F2.10	0	NA	0	-1.57872	6.14e-21	1	-1.77675	4.38e-24	1	11
WBGene00018483	F45F2.11	0	NA	0	-2.65304	6.3e-66	1	-1.53632	8.41e-25	1	11
WBGene00018564	F47D12.9	0	NA	0	-1.8488	6.86e-26	1	-1.42141	3.06e-17	1	11
WBGene00018585	F48A11.4	0	NA	0	-1.90839	7.94e-14	1	-1.5176	2.3e-09	1	11
WBGene00018598	F48C1.5	0	NA	0	-2.1034	7.09e-08	1	-1.49044	0.000145764	1	11
WBGene00018609	F48E8.2	0	NA	0	-1.20964	1.76e-13	1	-1.05163	3e-10	1	11
WBGene00018625	prp-17	0	NA	0	-1.26518	1.11e-35	1	-1.2694	8.16e-30	1	11
WBGene00018665	bath-4	0	NA	0	-1.83867	1.75e-08	1	-1.4216	2.43e-05	1	11
WBGene00018698	vha-18	0	NA	0	-2.01934	3.91e-17	1	-1.09169	0.000115226	1	11
WBGene00018712	F52G3.4	0	NA	0	-3.06908	0.00330621	1	-2.93503	0.00403739	1	11
WBGene00018797	F54D7.2	0	NA	0	-1.43358	1.11e-33	1	-1.21551	7.52e-20	1	11
WBGene00018806	F54D10.5	0	NA	0	-1.92869	6.1e-20	1	-1.25871	2.32e-09	1	11
WBGene00018808	F54D10.7	0	NA	0	-2.94497	9.22e-37	1	-2.09279	1.08e-20	1	11
WBGene00018819	rog-1	0	NA	0	-1.54038	0.000770444	1	-1.39184	0.00250971	1	11
WBGene00018845	F54H12.5	0	NA	0	-1.71879	2.26e-05	1	-1.49158	0.000350917	1	11
WBGene00018846	eef-1B.1	0	NA	0	-1.50625	1.97e-19	1	-1.01512	2.28e-08	1	11
WBGene00018847	marc-6	0	NA	0	-1.46017	1.19e-17	1	-1.55848	6.34e-19	1	11
WBGene00018864	F55A12.5	0	NA	0	-1.6754	1.62e-25	1	-1.35753	4.08e-18	1	11
WBGene00018894	mff-2	0	NA	0	-1.28002	3.61e-11	1	-1.20893	3.96e-09	1	11
WBGene00018897	F55F8.9	0	NA	0	-1.19004	1.23e-19	1	-1.22852	4.44e-20	1	11
WBGene00018900	rod-1	0	NA	0	-1.96561	2.62e-72	1	-2.01438	2.21e-47	1	11
WBGene00018902	F55G1.6	0	NA	0	-2.09424	8.83e-24	1	-1.43098	1.69e-13	1	11
WBGene00018903	F55G1.7	0	NA	0	-1.90945	8.28e-05	1	-1.25951	0.00998536	1	11
WBGene00018908	fncm-1	0	NA	0	-1.72743	4.2e-12	1	-1.37932	1.71e-08	1	11
WBGene00018923	eme-1	0	NA	0	-1.84345	5.75e-24	1	-1.33557	2.44e-12	1	11
WBGene00018935	skr-18	0	NA	0	-1.24861	3.4e-12	1	-1.00495	3.97e-08	1	11
WBGene00018948	F56C9.3	0	NA	0	-1.61019	3.3e-13	1	-1.02785	3.54e-06	1	11
WBGene00018950	F56C9.6	0	NA	0	-2.68231	5.46e-62	1	-1.39762	1.13e-19	1	11
WBGene00018953	F56C9.10	0	NA	0	-1.26204	3.54e-09	1	-1.41147	1.25e-10	1	11
WBGene00018960	F56D1.2	0	NA	0	-1.02437	0.000254495	1	-1.15166	4e-05	1	11
WBGene00018991	F56F11.4	0	NA	0	-2.21727	1.63e-47	1	-1.47622	1.32e-22	1	11
WBGene00018995	ccpp-1	0	NA	0	-1.27093	1.83e-11	1	-1.04279	3.66e-07	1	11
WBGene00019002	F57B10.4	0	NA	0	-1.65364	5.45e-31	1	-1.46007	6.97e-22	1	11
WBGene00019004	xpg-1	0	NA	0	-1.3718	2.76e-17	1	-1.14898	1.55e-10	1	11
WBGene00019020	F57H12.5	0	NA	0	-5.87496	2.23e-07	1	-1.58641	0.000319766	1	11
WBGene00019044	F58E1.13	0	NA	0	-2.25025	4.44e-05	1	-1.40925	0.00655706	1	11
WBGene00019066	sdz-23	0	NA	0	-3.09778	8.11e-06	1	-2.25219	0.00063852	1	11
WBGene00019086	F59A6.4	0	NA	0	-6.75382	4.73e-07	1	-2.12697	0.00171326	1	11
WBGene00019118	F59E12.1	0	NA	0	-1.34989	3.92e-17	1	-1.00176	9.15e-10	1	11
WBGene00019196	H14A12.3	0	NA	0	-1.73032	1.84e-14	1	-1.02544	6.16e-06	1	11
WBGene00019217	athp-2	0	NA	0	-1.55562	5.12e-20	1	-1.65493	9.42e-22	1	11
WBGene00019245	sacy-1	0	NA	0	-1.10322	3.37e-13	1	-1.11667	1.06e-11	1	11
WBGene00019259	H34C03.2	0	NA	0	-1.71748	1.34e-12	1	-1.58762	6.9e-11	1	11
WBGene00019341	K02F6.7	0	NA	0	-1.80851	2.01e-13	1	-1.51877	3.51e-10	1	11
WBGene00019381	K04C2.3	0	NA	0	-1.62186	2.13e-42	1	-1.00266	1.07e-14	1	11
WBGene00019399	K04F10.7	0	NA	0	-1.15544	2.03e-20	1	-1.13199	9.8e-18	1	11
WBGene00019412	fbxb-49	0	NA	0	-1.51735	5.61e-05	1	-1.39213	0.000345154	1	11
WBGene00019415	K05F6.4	0	NA	0	-1.47187	9.24e-06	1	-1.50454	7.9e-06	1	11
WBGene00019433	acdh-3	0	NA	0	-1.99489	1.89e-71	1	-1.26651	1.52e-31	1	11
WBGene00019460	idi-1	0	NA	0	-1.56514	3.23e-07	1	-1.27673	4.8e-05	1	11
WBGene00019498	K07E8.7	0	NA	0	-1.39988	5.56e-08	1	-1.42139	3.32e-07	1	11
WBGene00019504	K07H8.2	0	NA	0	-1.00746	9.7e-05	1	-1.14775	1.28e-05	1	11
WBGene00019576	K09E3.5	0	NA	0	-1.06668	0.00148657	1	-1.35103	7.85e-05	1	11
WBGene00019600	rga-3	0	NA	0	-1.91969	5.69e-08	1	-1.40014	0.000155629	1	11
WBGene00019606	clec-88	0	NA	0	-2.51503	1.37e-120	1	-1.57949	1.07e-50	1	11
WBGene00019627	K10D2.1	0	NA	0	-1.58936	1.93e-21	1	-1.38769	1.4e-15	1	11
WBGene00019629	cid-1	0	NA	0	-1.54896	4.47e-32	1	-1.35964	1.65e-21	1	11
WBGene00019711	M01E11.2	0	NA	0	-1.61342	5.81e-17	1	-1.23488	5.85e-10	1	11
WBGene00019713	pqn-52	0	NA	0	-1.79049	1.02e-39	1	-1.02227	2.06e-13	1	11
WBGene00019715	M01G5.1	0	NA	0	-1.58787	1.68e-08	1	-1.46249	2.11e-07	1	11
WBGene00019723	fbxc-47	0	NA	0	-1.79266	7.74e-12	1	-1.14852	3.06e-05	1	11
WBGene00019767	rpa-2	0	NA	0	-1.55126	1.55e-17	1	-1.162	8.64e-10	1	11
WBGene00019778	M57.2	0	NA	0	-1.31296	1.48e-08	1	-1.13068	1.4e-06	1	11
WBGene00019792	M116.5	0	NA	0	-1.72458	3.61e-09	1	-1.40954	6.12e-07	1	11
WBGene00019793	M151.1	0	NA	0	-1.23642	0.000960664	1	-1.1827	0.00145581	1	11
WBGene00019797	fbxb-31	0	NA	0	-1.88116	1.18e-07	1	-1.466	4.14e-05	1	11
WBGene00019798	fbxb-32	0	NA	0	-1.63038	5.5e-06	1	-1.62825	1.04e-05	1	11
WBGene00019814	R02C2.1	0	NA	0	-1.04447	0.000332251	1	-1.12307	0.000212864	1	11
WBGene00019822	R02D3.4	0	NA	0	-1.17956	4.4e-18	1	-1.06015	6.65e-12	1	11
WBGene00019842	R02F11.4	0	NA	0	-1.27913	8.59e-12	1	-1.16192	3.72e-11	1	11
WBGene00019900	vdac-1	0	NA	0	-1.59788	1.92e-09	1	-1.09067	5.65e-05	1	11
WBGene00019905	R05G9.3	0	NA	0	-1.17007	5.54e-11	1	-1.46196	6.93e-15	1	11
WBGene00019925	fbxc-31	0	NA	0	-2.59788	3.88e-08	1	-2.1328	5.19e-06	1	11
WBGene00019940	npp-21	0	NA	0	-1.40258	1.19e-30	1	-1.38505	2.07e-26	1	11
WBGene00019941	pgam-5	0	NA	0	-1.36063	7.56e-16	1	-1.27275	7.49e-14	1	11
WBGene00019953	wapl-1	0	NA	0	-1.15826	1.72e-10	1	-1.11187	8.18e-10	1	11
WBGene00019971	ergo-1	0	NA	0	-1.3222	5.4e-09	1	-1.16973	3.07e-07	1	11
WBGene00020031	R12E2.2	0	NA	0	-1.08203	6.72e-11	1	-1.08145	4.15e-10	1	11
WBGene00020103	R148.4	0	NA	0	-1.65232	4.72e-06	1	-1.03299	0.00168179	1	11
WBGene00020107	R151.2	0	NA	0	-1.66043	9.01e-20	1	-1.2912	2.21e-12	1	11
WBGene00020118	R155.4	0	NA	0	-2.34453	0.00320033	1	-2.43541	0.00356162	1	11
WBGene00020140	ant-1.4	0	NA	0	-8.92464	6.54e-13	1	-2.79932	1.99e-23	1	11
WBGene00020168	mct-5	0	NA	0	-2.53732	2.47e-38	1	-2.00469	9.45e-27	1	11
WBGene00020261	vet-1	0	NA	0	-2.12105	0.000714902	1	-1.93356	0.00229119	1	11
WBGene00020263	T05E8.3	0	NA	0	-1.25254	5.34e-13	1	-1.25307	7.04e-12	1	11
WBGene00020274	T05H4.11	0	NA	0	-1.27002	2.43e-06	1	-1.09281	8.12e-05	1	11
WBGene00020290	T06D4.1	0	NA	0	-2.7681	5.47e-29	1	-1.69284	2.15e-12	1	11
WBGene00020314	T07E3.3	0	NA	0	-1.65371	1.06e-13	1	-1.03912	1.02e-06	1	11
WBGene00020351	T08B6.1	0	NA	0	-2.58893	1.16e-05	1	-2.30734	6.69e-05	1	11
WBGene00020354	T08B6.5	0	NA	0	-2.1768	2.84e-09	1	-1.52513	3.78e-05	1	11
WBGene00020375	T09B4.1	0	NA	0	-1.95819	9.47e-18	1	-1.84963	6.56e-16	1	11
WBGene00020383	T09B4.9	0	NA	0	-1.96588	1.75e-15	1	-1.41789	1.61e-08	1	11
WBGene00020399	ztf-4	0	NA	0	-1.51898	2.95e-32	1	-1.28678	1.16e-29	1	11
WBGene00020403	T10B11.7	0	NA	0	-1.17582	1.2e-07	1	-1.11273	1.36e-06	1	11
WBGene00020412	T10E9.2	0	NA	0	-1.42414	1.06e-14	1	-1.07271	1.06e-08	1	11
WBGene00020423	prp-19	0	NA	0	-1.19572	7.92e-28	1	-1.25357	5.76e-28	1	11
WBGene00020441	T12A2.7	0	NA	0	-1.58366	1.22e-14	1	-1.25589	1.77e-09	1	11
WBGene00020463	cec-6	0	NA	0	-1.1589	8.51e-19	1	-1.01324	1.07e-14	1	11
WBGene00020542	fbxb-82	0	NA	0	-1.31839	0.00938622	1	-1.40292	0.00637138	1	11
WBGene00020588	T19H12.2	0	NA	0	-1.80239	8.64e-16	1	-1.11816	7.75e-07	1	11
WBGene00020628	T20F5.6	0	NA	0	-1.3355	1.2e-05	1	-1.17455	0.000127839	1	11
WBGene00020635	T20H4.2	0	NA	0	-3.70443	6.77e-06	1	-2.95385	8.05e-05	1	11
WBGene00020647	pqbp-1.1	0	NA	0	-1.22705	1.9e-06	1	-1.05059	8.71e-05	1	11
WBGene00020665	T22B2.1	0	NA	0	-1.91601	5.67e-09	1	-2.10236	1.5e-10	1	11
WBGene00020684	T22D1.5	0	NA	0	-1.95849	1.78e-15	1	-1.15821	7e-07	1	11
WBGene00020709	T23B3.1	0	NA	0	-1.76034	1.06e-21	1	-1.02696	4.71e-08	1	11
WBGene00020716	phf-30	0	NA	0	-1.61118	1.05e-08	1	-1.33927	3.63e-06	1	11
WBGene00020757	ucr-2.3	0	NA	0	-2.86241	1.47e-59	1	-1.45807	2.02e-18	1	11
WBGene00020778	T24E12.11	0	NA	0	-1.2604	3.96e-08	1	-1.63308	2e-11	1	11
WBGene00020781	T24H7.2	0	NA	0	-1.52889	6.63e-20	1	-1.21577	4.31e-12	1	11
WBGene00020782	T24H7.3	0	NA	0	-1.91914	3.33e-20	1	-1.22452	8.26e-10	1	11
WBGene00020819	T26A5.2	0	NA	0	-1.60197	4.41e-11	1	-1.13018	3.68e-06	1	11
WBGene00020821	jhdm-1	0	NA	0	-1.20933	4.58e-09	1	-1.14574	6.75e-08	1	11
WBGene00020824	T26A8.1	0	NA	0	-1.37452	4.64e-25	1	-1.2746	8.28e-19	1	11
WBGene00020839	usp-5	0	NA	0	-1.64705	5.78e-16	1	-1.38298	4.72e-12	1	11
WBGene00020858	mop-25.3	0	NA	0	-3.02373	1.58e-39	1	-1.14173	6.28e-08	1	11
WBGene00020896	T28D9.4	0	NA	0	-1.85675	3.19e-30	1	-1.25932	8.76e-15	1	11
WBGene00020994	W03F8.4	0	NA	0	-1.51269	2.51e-11	1	-1.20886	1.09e-07	1	11
WBGene00021054	fbxb-118	0	NA	0	-1.45989	0.00350909	1	-1.66007	0.00126612	1	11
WBGene00021056	W06B4.1	0	NA	0	-2.31006	2.78e-18	1	-1.54783	3.62e-09	1	11
WBGene00021066	W06H8.2	0	NA	0	-3.58554	3.33e-06	1	-1.58368	0.00534951	1	11
WBGene00021088	W08E12.7	0	NA	0	-1.88779	1.68e-08	1	-1.42811	2.48e-05	1	11
WBGene00021113	gsp-3	0	NA	0	-6.91658	7.55e-07	1	-2.16103	0.00858303	1	11
WBGene00021153	Y4C6A.3	0	NA	0	-2.10581	6.01e-20	1	-1.51812	3.42e-11	1	11
WBGene00021165	Y5H2B.3	0	NA	0	-2.73974	1.82e-08	1	-1.89008	0.000121479	1	11
WBGene00021180	Y9C9A.13	0	NA	0	-1.3589	5.07e-05	1	-1.20186	0.000192318	1	11
WBGene00021192	Y14H12B.2	0	NA	0	-2.37111	1.74e-56	1	-1.47691	5.06e-25	1	11
WBGene00021202	Y17G9B.5	0	NA	0	-1.32442	4.46e-09	1	-1.05066	1.84e-05	1	11
WBGene00021270	Y23H5A.3	0	NA	0	-1.66159	2.2e-46	1	-1.19002	2.59e-25	1	11
WBGene00021293	Y25C1A.6	0	NA	0	-1.42831	2.48e-16	1	-1.16029	1.03e-10	1	11
WBGene00021311	Y32H12A.2	0	NA	0	-1.3376	2.51e-11	1	-1.14499	2.16e-08	1	11
WBGene00021312	Y32H12A.4	0	NA	0	-1.46832	1.17e-11	1	-1.10339	8.49e-07	1	11
WBGene00021332	Y34D9A.7	0	NA	0	-1.28562	2.37e-09	1	-1.29851	2.17e-09	1	11
WBGene00021364	Y37E11AL.9	0	NA	0	-2.20063	0.000225606	1	-1.56833	0.0080429	1	11
WBGene00021391	smut-1	0	NA	0	-1.82008	9.2e-30	1	-1.50693	4.92e-19	1	11
WBGene00021392	Y38A10A.7	0	NA	0	-1.5085	2.15e-08	1	-1.16371	2.31e-05	1	11
WBGene00021402	Y38C1AA.12	0	NA	0	-1.72322	1.52e-19	1	-1.12089	5.99e-09	1	11
WBGene00021425	ppgn-1	0	NA	0	-1.23617	3.45e-08	1	-1.26125	1.09e-07	1	11
WBGene00021443	Y39A3CL.7	0	NA	0	-1.31071	2.52e-22	1	-1.28597	6.21e-19	1	11
WBGene00021460	zwl-1	0	NA	0	-1.04524	0.00456098	1	-1.01711	0.00710371	1	11
WBGene00021467	Y39G10AR.9	0	NA	0	-1.20046	8.05e-05	1	-1.14716	0.000164302	1	11
WBGene00021470	tpxl-1	0	NA	0	-1.22181	0.00851874	1	-1.24761	0.00726109	1	11
WBGene00021507	Y41D4A.5	0	NA	0	-1.43699	3.34e-08	1	-1.47166	1.08e-08	1	11
WBGene00021541	Y42H9B.3	0	NA	0	-2.16236	8.52e-22	1	-1.44095	3.68e-10	1	11
WBGene00021545	Y43H11AL.1	0	NA	0	-1.40678	1.58e-17	1	-1.37299	4.23e-15	1	11
WBGene00021555	Y45G5AM.2	0	NA	0	-1.7495	2.66e-07	1	-1.26312	0.000159645	1	11
WBGene00021579	clec-73	0	NA	0	-6.98703	1.31e-07	1	-1.91468	0.000679782	1	11
WBGene00021596	spsb-2	0	NA	0	-1.85007	1.2e-13	1	-1.18978	1.39e-06	1	11
WBGene00021597	spsb-1	0	NA	0	-1.42634	2.64e-07	1	-1.38686	6.72e-07	1	11
WBGene00021640	Y47G6A.14	0	NA	0	-1.5305	1.78e-12	1	-1.04547	1.53e-07	1	11
WBGene00021676	Y48G1C.1	0	NA	0	-1.7313	3.3e-09	1	-1.19664	6.85e-05	1	11
WBGene00021685	herc-1	0	NA	0	-1.68205	9.29e-15	1	-1.33076	6.1e-10	1	11
WBGene00021711	wago-11	0	NA	0	-1.78841	6.64e-06	1	-1.99973	1.34e-05	1	11
WBGene00021714	cyh-1	0	NA	0	-1.01003	2.09e-06	1	-1.15464	1.85e-07	1	11
WBGene00021752	Y50D7A.2	0	NA	0	-1.33834	5.35e-09	1	-1.33514	6.52e-08	1	11
WBGene00021759	Y50D7A.11	0	NA	0	-1.43732	2.42e-07	1	-1.45357	1.24e-06	1	11
WBGene00021765	Y51F10.4	0	NA	0	-1.20186	3.73e-12	1	-1.04643	6.9e-09	1	11
WBGene00021811	ral-1	0	NA	0	-1.25157	1.11e-05	1	-1.05042	0.000391854	1	11
WBGene00021813	Y53G8AR.6	0	NA	0	-1.0916	6.75e-13	1	-1.0325	5.7e-11	1	11
WBGene00021826	Y54E10A.3	0	NA	0	-1.51248	5.65e-31	1	-1.19654	1.61e-16	1	11
WBGene00021832	Y54E10A.12	0	NA	0	-2.22788	9.22e-20	1	-1.14267	1.25e-08	1	11
WBGene00021856	Y54F10BM.1	0	NA	0	-1.22085	1.26e-15	1	-1.39861	1.27e-21	1	11
WBGene00021901	tag-262	0	NA	0	-1.44479	3.27e-10	1	-1.14846	1.14e-06	1	11
WBGene00021959	Y57E12AL.6	0	NA	0	-1.56846	1.21e-14	1	-1.13101	5.04e-08	1	11
WBGene00021966	Y57G7A.2	0	NA	0	-1.27437	0.00202799	1	-1.15527	0.00623936	1	11
WBGene00022025	Y65B4A.1	0	NA	0	-1.1622	3.75e-11	1	-1.0782	3.59e-09	1	11
WBGene00022036	Y65B4BL.4	0	NA	0	-2.08422	2.54e-07	1	-1.41055	0.000400045	1	11
WBGene00022069	eel-1	0	NA	0	-1.22693	4.04e-05	1	-1.7184	7.37e-09	1	11
WBGene00022087	Y69A2AR.16	0	NA	0	-1.28595	1.67e-09	1	-1.37026	2.15e-10	1	11
WBGene00022117	Y71F9AL.12	0	NA	0	-1.5203	2.42e-12	1	-1.29102	2.88e-09	1	11
WBGene00022131	Y71F9B.13	0	NA	0	-2.04481	9.24e-05	1	-1.41181	0.0037451	1	11
WBGene00022134	Y71G10AL.1	0	NA	0	-1.14297	2.8e-26	1	-1.10582	1.23e-21	1	11
WBGene00022149	lin-65	0	NA	0	-1.42061	8.46e-16	1	-1.34125	1.15e-13	1	11
WBGene00022168	Y71H2AM.3	0	NA	0	-1.23652	1.05e-15	1	-1.28072	1.04e-15	1	11
WBGene00022174	Y71H2AM.9	0	NA	0	-1.16186	1.44e-05	1	-1.03214	9.76e-05	1	11
WBGene00022176	Y71H2AM.11	0	NA	0	-1.16123	1.06e-16	1	-1.05537	1.12e-11	1	11
WBGene00022192	Y71H2B.2	0	NA	0	-1.41219	2.49e-08	1	-1.33586	2.19e-07	1	11
WBGene00022199	pfk-1	0	NA	0	-1.23428	1.03e-06	1	-1.16661	1.69e-06	1	11
WBGene00022265	Y73C8C.8	0	NA	0	-1.80321	5.7e-08	1	-1.82132	5.28e-08	1	11
WBGene00022300	Y76B12C.6	0	NA	0	-1.49679	8.09e-07	1	-1.47899	1.24e-06	1	11
WBGene00022322	Y82E9BL.5	0	NA	0	-1.27461	0.00515758	1	-1.46499	0.00188827	1	11
WBGene00022336	Y82E9BR.3	0	NA	0	-1.51366	3.44e-05	1	-1.19699	0.0012395	1	11
WBGene00022350	Y82E9BR.18	0	NA	0	-1.55298	1.38e-13	1	-1.28431	4.12e-09	1	11
WBGene00022357	kbp-4	0	NA	0	-1.63327	6.6e-08	1	-1.0756	0.000652172	1	11
WBGene00022360	Y92H12A.4	0	NA	0	-1.62182	1.38e-12	1	-1.76067	8.04e-14	1	11
WBGene00022361	Y92H12A.5	0	NA	0	-1.2368	4.26e-07	1	-1.46922	2.02e-09	1	11
WBGene00022368	Y92H12BR.2	0	NA	0	-1.06696	2.79e-05	1	-1.00704	0.000113257	1	11
WBGene00022369	Y92H12BR.3	0	NA	0	-1.16468	2e-06	1	-1.20347	1.42e-06	1	11
WBGene00022388	Y95B8A.8	0	NA	0	-1.24118	5.8e-05	1	-1.30626	2.44e-05	1	11
WBGene00022393	Y97E10AL.2	0	NA	0	-1.91172	5.32e-22	1	-1.03485	3.5e-07	1	11
WBGene00022395	ceh-76	0	NA	0	-2.3222	0.000135817	1	-2.314	0.000132016	1	11
WBGene00022399	Y97E10AR.4	0	NA	0	-2.13784	2.31e-17	1	-1.1641	5.31e-06	1	11
WBGene00022420	Y102E9.2	0	NA	0	-2.09157	6.16e-84	1	-1.70501	3.96e-44	1	11
WBGene00022434	Y108G3AL.2	0	NA	0	-1.49025	2.63e-07	1	-1.17395	6.85e-05	1	11
WBGene00022458	prp-31	0	NA	0	-1.10012	3.23e-09	1	-1.05927	3.44e-08	1	11
WBGene00022462	Y110A7A.15	0	NA	0	-2.09861	3.25e-34	1	-1.6441	1.55e-21	1	11
WBGene00022466	Y119C1A.1	0	NA	0	-1.36094	1.72e-24	1	-1.13749	6.81e-14	1	11
WBGene00022532	ZC155.4	0	NA	0	-2.07111	6.13e-23	1	-1.33784	1.82e-10	1	11
WBGene00022629	ZC513.5	0	NA	0	-1.60213	1.18e-19	1	-1.37143	3.26e-13	1	11
WBGene00022654	ZK105.3	0	NA	0	-2.7707	0.000925867	1	-3.40756	0.000654543	1	11
WBGene00022669	ZK177.1	0	NA	0	-1.92464	3.19e-15	1	-1.74479	2.58e-12	1	11
WBGene00022694	ZK328.4	0	NA	0	-1.5458	1.71e-11	1	-1.40166	1.34e-09	1	11
WBGene00022697	cyy-1	0	NA	0	-1.39065	7.2e-24	1	-1.41098	5.24e-21	1	11
WBGene00022702	cutc-1	0	NA	0	-1.12324	2.05e-08	1	-1.05166	4.01e-08	1	11
WBGene00022704	ZK353.9	0	NA	0	-1.65812	4.25e-09	1	-1.08568	0.000296602	1	11
WBGene00022705	ZK354.2	0	NA	0	-2.89112	5.22e-05	1	-2.02879	0.000947828	1	11
WBGene00022722	ZK370.8	0	NA	0	-1.15185	1.98e-13	1	-1.03279	1.93e-13	1	11
WBGene00022724	ZK380.4	0	NA	0	-2.56105	0.00127417	1	-2.16631	0.00527598	1	11
WBGene00022751	ZK484.5	0	NA	0	-5.45557	9.9e-09	1	-1.21934	0.00197106	1	11
WBGene00022831	cec-10	0	NA	0	-1.66733	2.58e-17	1	-1.56447	2.72e-15	1	11
WBGene00022880	tbc-2	0	NA	0	-1.70055	1.58e-29	1	-1.29256	1.42e-16	1	11
WBGene00022883	ZK1248.15	0	NA	0	-1.07992	5.93e-05	1	-1.13365	2.36e-05	1	11
WBGene00023401	ZK380.t2	0	NA	0	-1.21969	7.03e-07	1	-1.37992	1.34e-06	1	11
WBGene00044067	hke-4.1	0	NA	0	-1.76712	6.19e-06	1	-1.15245	0.00267888	1	11
WBGene00044069	hat-1	0	NA	0	-1.33716	1.3e-12	1	-1.4149	5.75e-14	1	11
WBGene00044253	M117.6	0	NA	0	-1.98671	0.00319054	1	-1.80183	0.00924427	1	11
WBGene00044259	Y73F8A.36	0	NA	0	-3.22487	6.7e-07	1	-1.83289	0.00361535	1	11
WBGene00044319	tag-266	0	NA	0	-1.62921	4.48e-15	1	-1.11523	1.48e-07	1	11
WBGene00044329	cpsf-4	0	NA	0	-1.27742	2.72e-11	1	-1.12858	5.56e-09	1	11
WBGene00044371	ZC239.20	0	NA	0	-1.80845	5.49e-10	1	-1.50054	6.44e-07	1	11
WBGene00044372	ZC239.21	0	NA	0	-2.12716	4.78e-17	1	-1.47543	3.56e-10	1	11
WBGene00044608	glrx-22	0	NA	0	-1.46171	0.000138345	1	-1.05813	0.00680214	1	11
WBGene00044614	C36B1.14	0	NA	0	-1.63105	0.000601475	1	-1.34879	0.00519479	1	11
WBGene00044689	arid-1	0	NA	0	-1.03421	0.000308265	1	-1.50119	1.24e-07	1	11
WBGene00044987	K07A1.17	0	NA	0	-2.20873	3.97e-20	1	-1.02656	5.93e-08	1	11
WBGene00045357	F13A7.14	0	NA	0	-1.11643	3.86e-08	1	-1.01431	3.11e-06	1	11
WBGene00045406	D1086.19	0	NA	0	-2.16268	3.08e-06	1	-1.50128	0.00160468	1	11
WBGene00045486	K05F6.12	0	NA	0	-1.30506	0.00373138	1	-1.63909	0.000398142	1	11
WBGene00045498	F56F4.8	0	NA	0	-2.41654	1.15e-06	1	-2.03746	4.78e-05	1	11
WBGene00077652	ZK228.12	0	NA	0	-2.41682	8.49e-06	1	-1.85239	0.000368328	1	11
WBGene00077765	T20F10.8	0	NA	0	-1.6876	0.00242991	1	-1.9385	0.0011028	1	11
WBGene00185086	F59A3.12	0	NA	0	-1.97534	1.15e-17	1	-1.02379	1.16e-06	1	11
WBGene00189954	F40G9.18	0	NA	0	-1.63751	6.11e-05	1	-1.59149	0.000196653	1	11
WBGene00195093	Y59E9AL.36	0	NA	0	-1.45268	1.04e-18	1	-1.42965	1.48e-16	1	11
WBGene00206464	F59C6.18	0	NA	0	-2.9281	0.00559979	1	-2.84182	0.00734441	1	11
WBGene00219275	Y39G10AR.32	0	NA	0	-1.64772	2.61e-07	1	-1.02948	0.00142517	1	11
WBGene00219425	Y54G2A.73	0	NA	0	-1.78894	0.00190259	1	-2.01738	0.000526096	1	11
WBGene00219443	Y57G11C.1144	0	NA	0	-3.09886	1.06e-05	1	-2.20141	0.0011627	1	11
WBGene00219700	linc-6	0	NA	0	-1.19692	0.00511605	1	-1.65343	0.001261	1	11
WBGene00219886	F09E10.15	0	NA	0	-1.2593	0.00190511	1	-1.37514	0.000411625	1	11
WBGene00220246	ZK858.10	0	NA	0	-1.9212	1.09e-25	1	-1.5285	5.85e-20	1	11
WBGene00255714	B0511.19	0	NA	0	-2.16886	3.41e-30	1	-1.12241	2.25e-09	1	11
WBGene00000093	agt-1	0	NA	0	-1.19174	4.43e-05	1	0	NA	0	10
WBGene00000098	air-1	0	NA	0	-1.31581	4.43e-29	1	0	NA	0	10
WBGene00000122	aly-3	0	NA	0	-1.18963	2.29e-09	1	0	NA	0	10
WBGene00000143	apc-2	0	NA	0	-1.34168	1.84e-21	1	0	NA	0	10
WBGene00000144	apc-10	0	NA	0	-2.98048	2e-28	1	0	NA	0	10
WBGene00000145	apc-11	0	NA	0	-1.71161	5.4e-06	1	0	NA	0	10
WBGene00000146	ape-1	0	NA	0	-1.05368	3.25e-10	1	0	NA	0	10
WBGene00000197	aars-2	0	NA	0	-1.09973	0.00131093	1	0	NA	0	10
WBGene00000209	asg-1	0	NA	0	-1.4347	4.55e-10	1	0	NA	0	10
WBGene00000229	atp-2	0	NA	0	-1.08936	0.00807044	1	0	NA	0	10
WBGene00000230	atp-3	0	NA	0	-1.07586	2.27e-16	1	0	NA	0	10
WBGene00000250	bir-2	0	NA	0	-1.61136	2.05e-07	1	0	NA	0	10
WBGene00000270	bre-5	0	NA	0	-1.20823	1.23e-07	1	0	NA	0	10
WBGene00000377	cct-1	0	NA	0	-1.10576	1.47e-06	1	0	NA	0	10
WBGene00000392	cdd-2	0	NA	0	-1.8641	1.73e-16	1	0	NA	0	10
WBGene00000405	cdk-1	0	NA	0	-1.51554	1.64e-52	1	0	NA	0	10
WBGene00000416	ced-2	0	NA	0	-1.06032	3.91e-07	1	0	NA	0	10
WBGene00000465	cpg-1	0	NA	0	-2.21614	0.00114141	1	0	NA	0	10
WBGene00000467	cep-1	0	NA	0	-1.1033	0.000259742	1	0	NA	0	10
WBGene00000473	cey-2	0	NA	0	-2.23377	4.89e-09	1	0	NA	0	10
WBGene00000474	cey-3	0	NA	0	-1.06822	0.00113785	1	0	NA	0	10
WBGene00000519	cku-70	0	NA	0	-1.20302	3.15e-16	1	0	NA	0	10
WBGene00000520	cku-80	0	NA	0	-1.08271	1.18e-06	1	0	NA	0	10
WBGene00000542	clp-1	0	NA	0	-1.03653	1.71e-12	1	0	NA	0	10
WBGene00000592	coh-3	0	NA	0	-2.00766	2.24e-11	1	0	NA	0	10
WBGene00000765	coq-5	0	NA	0	-1.1657	4.91e-08	1	0	NA	0	10
WBGene00000770	cpb-1	0	NA	0	-3.7829	7.45e-10	1	0	NA	0	10
WBGene00000771	cpb-2	0	NA	0	-2.43337	0.000201934	1	0	NA	0	10
WBGene00000773	cpf-1	0	NA	0	-1.10892	7.67e-16	1	0	NA	0	10
WBGene00000777	cpn-1	0	NA	0	-1.67373	1.36e-23	1	0	NA	0	10
WBGene00000796	crn-3	0	NA	0	-1.07648	6.7e-10	1	0	NA	0	10
WBGene00000797	crn-4	0	NA	0	-1.31259	9.8e-10	1	0	NA	0	10
WBGene00000814	csn-2	0	NA	0	-1.1929	0.000608381	1	0	NA	0	10
WBGene00000816	csn-4	0	NA	0	-1.00497	5.89e-13	1	0	NA	0	10
WBGene00000818	csn-6	0	NA	0	-1.01003	5.26e-11	1	0	NA	0	10
WBGene00000865	cyb-1	0	NA	0	-1.49976	6.42e-12	1	0	NA	0	10
WBGene00000868	cyb-3	0	NA	0	-1.33542	1.98e-05	1	0	NA	0	10
WBGene00000878	cyn-2	0	NA	0	-1.20838	0.00573228	1	0	NA	0	10
WBGene00000886	cyn-10	0	NA	0	-1.07401	9.02e-13	1	0	NA	0	10
WBGene00000887	cyn-11	0	NA	0	-1.02682	8.63e-09	1	0	NA	0	10
WBGene00000888	cyn-12	0	NA	0	-1.21607	6.52e-07	1	0	NA	0	10
WBGene00000896	dad-1	0	NA	0	-1.09348	3.38e-17	1	0	NA	0	10
WBGene00000935	daz-1	0	NA	0	-1.89095	1.68e-08	1	0	NA	0	10
WBGene00000974	dhs-11	0	NA	0	-2.87539	2.56e-20	1	0	NA	0	10
WBGene00000975	dhs-12	0	NA	0	-2.39579	1.53e-13	1	0	NA	0	10
WBGene00000985	dhs-22	0	NA	0	-1.0735	3.88e-16	1	0	NA	0	10
WBGene00001005	dlc-1	0	NA	0	-1.38256	6.61e-27	1	0	NA	0	10
WBGene00001027	dnj-9	0	NA	0	-1.18786	2.01e-12	1	0	NA	0	10
WBGene00001036	dnj-18	0	NA	0	-1.35742	1.08e-09	1	0	NA	0	10
WBGene00001044	dnj-26	0	NA	0	-3.50249	1.25e-13	1	0	NA	0	10
WBGene00001046	dnj-28	0	NA	0	-1.50523	8.47e-11	1	0	NA	0	10
WBGene00001050	dom-3	0	NA	0	-1.0602	0.000257418	1	0	NA	0	10
WBGene00001051	cks-1	0	NA	0	-1.25536	3.87e-05	1	0	NA	0	10
WBGene00001092	dro-1	0	NA	0	-1.13215	3.56e-07	1	0	NA	0	10
WBGene00001103	dsl-1	0	NA	0	-1.16416	0.00301722	1	0	NA	0	10
WBGene00001104	dsl-2	0	NA	0	-1.22274	2.26e-07	1	0	NA	0	10
WBGene00001110	duo-1	0	NA	0	-1.40893	5.33e-08	1	0	NA	0	10
WBGene00001168	eef-1A.1	0	NA	0	-1.64105	3.96e-05	1	0	NA	0	10
WBGene00001214	ego-1	0	NA	0	-1.27939	1.33e-05	1	0	NA	0	10
WBGene00001245	elo-7	0	NA	0	-5.15243	0.00108267	1	0	NA	0	10
WBGene00001281	emb-27	0	NA	0	-1.02831	1.36e-15	1	0	NA	0	10
WBGene00001336	qars-1	0	NA	0	-1.15655	1.09e-07	1	0	NA	0	10
WBGene00001371	exl-1	0	NA	0	-1.10345	0.00200397	1	0	NA	0	10
WBGene00001393	fat-1	0	NA	0	-1.46578	4.95e-16	1	0	NA	0	10
WBGene00001482	fog-2	0	NA	0	-1.80838	4.68e-16	1	0	NA	0	10
WBGene00001483	fog-3	0	NA	0	-3.04368	9.22e-15	1	0	NA	0	10
WBGene00001486	frh-1	0	NA	0	-1.75866	6.76e-11	1	0	NA	0	10
WBGene00001503	fum-1	0	NA	0	-1.87714	7.67e-06	1	0	NA	0	10
WBGene00001514	xnd-1	0	NA	0	-1.34204	2.78e-05	1	0	NA	0	10
WBGene00001537	gcy-11	0	NA	0	-1.31424	2.93e-06	1	0	NA	0	10
WBGene00001598	glh-1	0	NA	0	-1.47533	6.98e-12	1	0	NA	0	10
WBGene00001599	glh-2	0	NA	0	-1.46505	1.06e-05	1	0	NA	0	10
WBGene00001601	glh-4	0	NA	0	-1.22443	0.000428835	1	0	NA	0	10
WBGene00001647	gna-2	0	NA	0	-2.5128	7.22e-45	1	0	NA	0	10
WBGene00001744	gars-1	0	NA	0	-1.2091	5.43e-05	1	0	NA	0	10
WBGene00001753	gst-5	0	NA	0	-2.31477	6.12e-10	1	0	NA	0	10
WBGene00001755	gst-7	0	NA	0	-1.87194	8.82e-17	1	0	NA	0	10
WBGene00001764	gst-16	0	NA	0	-1.23295	0.000556199	1	0	NA	0	10
WBGene00001778	gst-30	0	NA	0	-1.85192	1.48e-05	1	0	NA	0	10
WBGene00001830	hcp-2	0	NA	0	-1.10256	2.42e-17	1	0	NA	0	10
WBGene00001838	hda-10	0	NA	0	-1.03677	0.00198852	1	0	NA	0	10
WBGene00001855	hil-4	0	NA	0	-1.86426	2.11e-05	1	0	NA	0	10
WBGene00001872	him-14	0	NA	0	-1.93605	2.74e-08	1	0	NA	0	10
WBGene00001880	his-6	0	NA	0	-1.45717	0.0022497	1	0	NA	0	10
WBGene00001914	his-40	0	NA	0	-2.48456	4.15e-06	1	0	NA	0	10
WBGene00001942	his-68	0	NA	0	-3.41058	1.82e-33	1	0	NA	0	10
WBGene00001967	hlh-28	0	NA	0	-5.10422	0.00954424	1	0	NA	0	10
WBGene00001973	hmg-3	0	NA	0	-1.60858	4e-15	1	0	NA	0	10
WBGene00001974	hmg-4	0	NA	0	-1.1121	7.4e-11	1	0	NA	0	10
WBGene00001977	hmg-12	0	NA	0	-1.46604	0.000773719	1	0	NA	0	10
WBGene00001998	hpr-17	0	NA	0	-1.54877	3.79e-14	1	0	NA	0	10
WBGene00002032	htp-1	0	NA	0	-2.11491	6.81e-10	1	0	NA	0	10
WBGene00002033	htp-2	0	NA	0	-2.06612	1.65e-27	1	0	NA	0	10
WBGene00002034	htp-3	0	NA	0	-1.9961	1.97e-20	1	0	NA	0	10
WBGene00002042	hus-1	0	NA	0	-2.48725	1.3e-12	1	0	NA	0	10
WBGene00002045	icd-1	0	NA	0	-1.10312	3.69e-07	1	0	NA	0	10
WBGene00002059	ife-1	0	NA	0	-1.6164	2.36e-37	1	0	NA	0	10
WBGene00002061	ife-3	0	NA	0	-1.17026	0.00218298	1	0	NA	0	10
WBGene00002064	iff-1	0	NA	0	-1.6765	3.47e-11	1	0	NA	0	10
WBGene00002072	ima-1	0	NA	0	-1.4696	7.4e-24	1	0	NA	0	10
WBGene00002073	ima-2	0	NA	0	-1.66532	2.83e-07	1	0	NA	0	10
WBGene00002133	inx-11	0	NA	0	-1.50346	1.64e-10	1	0	NA	0	10
WBGene00002143	inx-21	0	NA	0	-1.72272	2.29e-16	1	0	NA	0	10
WBGene00002144	inx-22	0	NA	0	-1.79745	1.8e-11	1	0	NA	0	10
WBGene00002183	kat-1	0	NA	0	-1.17054	0.00700976	1	0	NA	0	10
WBGene00002186	kel-10	0	NA	0	-4.58087	0.00181297	1	0	NA	0	10
WBGene00002206	kin-24	0	NA	0	-4.68582	0.00130888	1	0	NA	0	10
WBGene00002225	klp-15	0	NA	0	-1.76923	0.00130171	1	0	NA	0	10
WBGene00002226	klp-16	0	NA	0	-1.26131	0.0012571	1	0	NA	0	10
WBGene00002228	klp-18	0	NA	0	-1.10988	7.24e-05	1	0	NA	0	10
WBGene00002256	lbp-4	0	NA	0	-1.25628	4.88e-07	1	0	NA	0	10
WBGene00002263	lea-1	0	NA	0	-1.03962	0.000995475	1	0	NA	0	10
WBGene00002324	let-49	0	NA	0	-1.28358	8.63e-14	1	0	NA	0	10
WBGene00002855	let-721	0	NA	0	-1.10233	1.59e-24	1	0	NA	0	10
WBGene00002879	let-754	0	NA	0	-1.02997	4.34e-05	1	0	NA	0	10
WBGene00003036	lin-53	0	NA	0	-1.08454	3.27e-23	1	0	NA	0	10
WBGene00003047	lis-1	0	NA	0	-1.16434	3.66e-05	1	0	NA	0	10
WBGene00003052	lmn-1	0	NA	0	-1.01252	1.84e-09	1	0	NA	0	10
WBGene00003076	lsm-1	0	NA	0	-1.02587	3.67e-05	1	0	NA	0	10
WBGene00003148	mbf-1	0	NA	0	-1.25976	3.57e-10	1	0	NA	0	10
WBGene00003156	mcm-4	0	NA	0	-1.22513	0.00202722	1	0	NA	0	10
WBGene00003157	mcm-5	0	NA	0	-1.01132	7.14e-14	1	0	NA	0	10
WBGene00003161	mdf-2	0	NA	0	-1.34866	7.46e-16	1	0	NA	0	10
WBGene00003177	mec-15	0	NA	0	-1.29474	5.51e-18	1	0	NA	0	10
WBGene00003214	mel-32	0	NA	0	-1.43028	9.94e-12	1	0	NA	0	10
WBGene00003220	mes-2	0	NA	0	-1.20699	1.38e-08	1	0	NA	0	10
WBGene00003221	mes-3	0	NA	0	-1.02063	1.5e-11	1	0	NA	0	10
WBGene00003373	mlh-1	0	NA	0	-1.44945	3e-11	1	0	NA	0	10
WBGene00003395	mom-2	0	NA	0	-1.46634	8.88e-07	1	0	NA	0	10
WBGene00003417	mrt-2	0	NA	0	-1.42584	1.93e-11	1	0	NA	0	10
WBGene00003507	mut-14	0	NA	0	-1.81591	1.02e-12	1	0	NA	0	10
WBGene00003510	mxl-2	0	NA	0	-1.25813	0.00228047	1	0	NA	0	10
WBGene00003562	ncr-2	0	NA	0	-2.86646	1.01e-05	1	0	NA	0	10
WBGene00003581	ndx-4	0	NA	0	-1.21623	5.05e-06	1	0	NA	0	10
WBGene00003586	ndx-9	0	NA	0	-1.06629	6.11e-07	1	0	NA	0	10
WBGene00003606	nhr-7	0	NA	0	-1.35458	0.00947158	1	0	NA	0	10
WBGene00003668	nhr-78	0	NA	0	-1.25674	3.55e-05	1	0	NA	0	10
WBGene00003835	nxf-2	0	NA	0	-1.65146	2.63e-20	1	0	NA	0	10
WBGene00003870	ooc-5	0	NA	0	-1.07409	7.96e-10	1	0	NA	0	10
WBGene00003917	par-2	0	NA	0	-1.07885	0.000330793	1	0	NA	0	10
WBGene00003928	pas-7	0	NA	0	-1.35211	7.33e-19	1	0	NA	0	10
WBGene00003960	pcs-1	0	NA	0	-1.1779	3.51e-05	1	0	NA	0	10
WBGene00003967	pdr-1	0	NA	0	-1.35954	3.02e-19	1	0	NA	0	10
WBGene00003994	pgl-3	0	NA	0	-1.71169	0.00243781	1	0	NA	0	10
WBGene00004043	plk-2	0	NA	0	-1.57458	8.99e-06	1	0	NA	0	10
WBGene00004068	pnk-1	0	NA	0	-1.11386	1.33e-15	1	0	NA	0	10
WBGene00004093	ppw-1	0	NA	0	-1.73403	1.54e-10	1	0	NA	0	10
WBGene00004147	larp-5	0	NA	0	-1.05645	3.89e-06	1	0	NA	0	10
WBGene00004178	prg-1	0	NA	0	-1.80787	1.56e-07	1	0	NA	0	10
WBGene00004181	pri-2	0	NA	0	-1.57082	3.52e-15	1	0	NA	0	10
WBGene00004243	puf-7	0	NA	0	-2.0196	2.03e-05	1	0	NA	0	10
WBGene00004273	rab-10	0	NA	0	-1.09812	0.000185259	1	0	NA	0	10
WBGene00004279	rab-21	0	NA	0	-1.29163	1.24e-06	1	0	NA	0	10
WBGene00004297	rad-51	0	NA	0	-1.36525	3.97e-17	1	0	NA	0	10
WBGene00004298	rad-54	0	NA	0	-1.25518	4.87e-07	1	0	NA	0	10
WBGene00004312	rba-1	0	NA	0	-1.0047	9.05e-07	1	0	NA	0	10
WBGene00004320	rbx-1	0	NA	0	-1.14474	4.86e-12	1	0	NA	0	10
WBGene00004326	rde-4	0	NA	0	-1.18658	2.03e-07	1	0	NA	0	10
WBGene00004333	rec-8	0	NA	0	-1.24266	5.5e-06	1	0	NA	0	10
WBGene00004334	ref-1	0	NA	0	-1.00614	2.24e-06	1	0	NA	0	10
WBGene00004339	rfc-3	0	NA	0	-1.28216	9.93e-21	1	0	NA	0	10
WBGene00004340	rfc-4	0	NA	0	-1.3707	7.98e-10	1	0	NA	0	10
WBGene00004353	rgs-10	0	NA	0	-1.80266	7.54e-06	1	0	NA	0	10
WBGene00004358	rhr-1	0	NA	0	-3.08065	0.000367817	1	0	NA	0	10
WBGene00004380	rnf-1	0	NA	0	-1.81081	2.58e-17	1	0	NA	0	10
WBGene00004387	rnp-4	0	NA	0	-1.21767	0.00013798	1	0	NA	0	10
WBGene00004422	rpl-11.1	0	NA	0	-1.65527	2.78e-21	1	0	NA	0	10
WBGene00004439	rpl-25.2	0	NA	0	-1.0263	3.87e-07	1	0	NA	0	10
WBGene00004460	rpn-3	0	NA	0	-1.07831	2e-09	1	0	NA	0	10
WBGene00004461	rpn-5	0	NA	0	-1.18615	5.66e-12	1	0	NA	0	10
WBGene00004464	rpn-8	0	NA	0	-1.02515	1.97e-15	1	0	NA	0	10
WBGene00004465	rpn-9	0	NA	0	-1.13824	5.78e-09	1	0	NA	0	10
WBGene00004680	rars-2	0	NA	0	-1.51918	1.92e-17	1	0	NA	0	10
WBGene00004766	sel-9	0	NA	0	-1.02115	2.71e-05	1	0	NA	0	10
WBGene00004814	skr-8	0	NA	0	-1.08232	0.0087424	1	0	NA	0	10
WBGene00004815	skr-9	0	NA	0	-1.56019	0.000170121	1	0	NA	0	10
WBGene00004818	skr-12	0	NA	0	-1.20212	0.00742692	1	0	NA	0	10
WBGene00004820	skr-14	0	NA	0	-1.10788	0.00181064	1	0	NA	0	10
WBGene00004824	F56B3.4	0	NA	0	-1.29224	1.24e-14	1	0	NA	0	10
WBGene00004858	sma-4	0	NA	0	-1.39661	7.76e-06	1	0	NA	0	10
WBGene00004885	smg-7	0	NA	0	-1.0677	2.31e-05	1	0	NA	0	10
WBGene00004888	smo-1	0	NA	0	-1.24257	2.92e-23	1	0	NA	0	10
WBGene00004891	smr-1	0	NA	0	-1.07421	1.69e-14	1	0	NA	0	10
WBGene00004904	snf-5	0	NA	0	-3.37606	0.000709993	1	0	NA	0	10
WBGene00004917	snr-4	0	NA	0	-1.25815	8.65e-05	1	0	NA	0	10
WBGene00004930	sod-1	0	NA	0	-1.51653	7.35e-23	1	0	NA	0	10
WBGene00004931	sod-2	0	NA	0	-1.09483	4.44e-18	1	0	NA	0	10
WBGene00004959	spe-5	0	NA	0	-1.30956	0.000875411	1	0	NA	0	10
WBGene00004960	spe-6	0	NA	0	-1.5506	0.000725239	1	0	NA	0	10
WBGene00004965	spe-11	0	NA	0	-5.78268	0.000215353	1	0	NA	0	10
WBGene00005014	spt-4	0	NA	0	-1.38561	1.62e-18	1	0	NA	0	10
WBGene00005021	sqv-3	0	NA	0	-1.31468	1.56e-09	1	0	NA	0	10
WBGene00005130	srd-52	0	NA	0	-2.05801	0.00913579	1	0	NA	0	10
WBGene00005131	srd-53	0	NA	0	-2.79055	0.00674334	1	0	NA	0	10
WBGene00005648	srp-7	0	NA	0	-1.59462	3.08e-24	1	0	NA	0	10
WBGene00006058	sst-20	0	NA	0	-4.98957	0.0017986	1	0	NA	0	10
WBGene00006258	str-227	0	NA	0	-4.98615	0.00179062	1	0	NA	0	10
WBGene00006376	syp-2	0	NA	0	-1.47398	6.14e-09	1	0	NA	0	10
WBGene00006389	taf-7.2	0	NA	0	-1.00808	1.3e-05	1	0	NA	0	10
WBGene00006392	taf-10	0	NA	0	-1.23454	5.99e-11	1	0	NA	0	10
WBGene00006433	sdhb-1	0	NA	0	-1.14195	1.79e-05	1	0	NA	0	10
WBGene00006434	prdx-2	0	NA	0	-1.64194	9.03e-15	1	0	NA	0	10
WBGene00006442	tag-65	0	NA	0	-1.18039	8.88e-15	1	0	NA	0	10
WBGene00006446	atx-3	0	NA	0	-1.38635	1.17e-08	1	0	NA	0	10
WBGene00006449	tag-76	0	NA	0	-5.54718	0.000193831	1	0	NA	0	10
WBGene00006463	nduf-2.2	0	NA	0	-2.01925	6.17e-24	1	0	NA	0	10
WBGene00006465	fntb-1	0	NA	0	-1.24601	1.91e-17	1	0	NA	0	10
WBGene00006466	tag-115	0	NA	0	-1.07735	2.9e-06	1	0	NA	0	10
WBGene00006491	acl-3	0	NA	0	-1.1219	0.000192631	1	0	NA	0	10
WBGene00006492	tag-146	0	NA	0	-1.31164	2.49e-08	1	0	NA	0	10
WBGene00006499	tag-153	0	NA	0	-1.46116	6.41e-07	1	0	NA	0	10
WBGene00006512	abcf-1	0	NA	0	-1.54626	1.27e-32	1	0	NA	0	10
WBGene00006514	tdp-1	0	NA	0	-1.13242	3.54e-23	1	0	NA	0	10
WBGene00006515	tag-170	0	NA	0	-1.48188	2.88e-05	1	0	NA	0	10
WBGene00006516	vps-16	0	NA	0	-1.02683	3.92e-09	1	0	NA	0	10
WBGene00006519	tag-174	0	NA	0	-1.07556	2.93e-09	1	0	NA	0	10
WBGene00006529	tba-2	0	NA	0	-1.2655	5.48e-05	1	0	NA	0	10
WBGene00006540	tbg-1	0	NA	0	-1.21939	6.43e-18	1	0	NA	0	10
WBGene00006555	tbx-36	0	NA	0	-2.80395	1.19e-29	1	0	NA	0	10
WBGene00006574	tin-13	0	NA	0	-1.19574	1.08e-06	1	0	NA	0	10
WBGene00006608	tre-2	0	NA	0	-1.12183	7.92e-08	1	0	NA	0	10
WBGene00006619	try-1	0	NA	0	-1.66073	1.02e-05	1	0	NA	0	10
WBGene00006733	ufd-1	0	NA	0	-1.52117	8.78e-29	1	0	NA	0	10
WBGene00006740	ulp-5	0	NA	0	-1.56288	0.00239641	1	0	NA	0	10
WBGene00006940	wee-1.3	0	NA	0	-1.33137	5.43e-11	1	0	NA	0	10
WBGene00006988	zyg-1	0	NA	0	-1.18282	1.01e-14	1	0	NA	0	10
WBGene00006996	zyg-11	0	NA	0	-1.05874	0.00515377	1	0	NA	0	10
WBGene00006997	zyg-12	0	NA	0	-1.0167	3.62e-17	1	0	NA	0	10
WBGene00007018	mdt-18	0	NA	0	-1.08775	0.00230056	1	0	NA	0	10
WBGene00007082	acs-10	0	NA	0	-4.49494	0.000664502	1	0	NA	0	10
WBGene00007087	B0001.2	0	NA	0	-1.18094	3.65e-10	1	0	NA	0	10
WBGene00007102	B0024.13	0	NA	0	-1.84177	3.47e-13	1	0	NA	0	10
WBGene00007106	B0035.3	0	NA	0	-1.45175	2.62e-11	1	0	NA	0	10
WBGene00007107	pfd-4	0	NA	0	-1.15532	0.00011419	1	0	NA	0	10
WBGene00007110	B0035.11	0	NA	0	-1.14238	7.82e-10	1	0	NA	0	10
WBGene00007114	B0035.16	0	NA	0	-1.56934	2.85e-05	1	0	NA	0	10
WBGene00007118	npp-22	0	NA	0	-1.17047	4.46e-09	1	0	NA	0	10
WBGene00007136	B0285.3	0	NA	0	-1.25322	0.00222681	1	0	NA	0	10
WBGene00007137	B0285.4	0	NA	0	-1.2507	7.23e-23	1	0	NA	0	10
WBGene00007144	B0334.4	0	NA	0	-1.01952	0.000199913	1	0	NA	0	10
WBGene00007169	B0393.4	0	NA	0	-4.85765	0.00036705	1	0	NA	0	10
WBGene00007186	B0464.6	0	NA	0	-1.18063	3.75e-20	1	0	NA	0	10
WBGene00007188	B0464.9	0	NA	0	-1.70035	9.06e-21	1	0	NA	0	10
WBGene00007192	B0491.5	0	NA	0	-1.05884	2.49e-05	1	0	NA	0	10
WBGene00007193	B0491.6	0	NA	0	-1.13186	7.33e-08	1	0	NA	0	10
WBGene00007290	C04B4.2	0	NA	0	-1.60708	0.000142127	1	0	NA	0	10
WBGene00007297	C04F12.1	0	NA	0	-1.30925	2.52e-07	1	0	NA	0	10
WBGene00007299	C04F12.5	0	NA	0	-2.72316	3.24e-11	1	0	NA	0	10
WBGene00007308	C04G2.9	0	NA	0	-5.29488	0.00119935	1	0	NA	0	10
WBGene00007330	C05C10.3	0	NA	0	-1.54343	7.51e-22	1	0	NA	0	10
WBGene00007334	C05C10.7	0	NA	0	-2.7667	0.00101193	1	0	NA	0	10
WBGene00007365	C06B3.6	0	NA	0	-2.08915	3.94e-05	1	0	NA	0	10
WBGene00007385	atp-5	0	NA	0	-1.25031	4.55e-31	1	0	NA	0	10
WBGene00007387	jmjd-5	0	NA	0	-1.11484	7.04e-05	1	0	NA	0	10
WBGene00007390	C06H2.6	0	NA	0	-1.01482	5.85e-10	1	0	NA	0	10
WBGene00007400	C07A9.2	0	NA	0	-1.02054	1.49e-05	1	0	NA	0	10
WBGene00007412	stip-1	0	NA	0	-1.08738	1.87e-11	1	0	NA	0	10
WBGene00007429	C08B6.8	0	NA	0	-1.24614	1.07e-09	1	0	NA	0	10
WBGene00007448	C08F8.6	0	NA	0	-2.33615	0.000451268	1	0	NA	0	10
WBGene00007492	C09G9.1	0	NA	0	-1.24078	1.71e-06	1	0	NA	0	10
WBGene00007499	C09H10.5	0	NA	0	-1.11222	3.7e-12	1	0	NA	0	10
WBGene00007515	C10C6.7	0	NA	0	-1.92275	0.00173846	1	0	NA	0	10
WBGene00007545	C13B4.1	0	NA	0	-1.00844	0.00419216	1	0	NA	0	10
WBGene00007579	C14B1.8	0	NA	0	-1.18228	0.00126648	1	0	NA	0	10
WBGene00007580	C14B1.9	0	NA	0	-2.27021	4.25e-11	1	0	NA	0	10
WBGene00007609	C15C8.7	0	NA	0	-1.33382	7.02e-15	1	0	NA	0	10
WBGene00007610	C15H7.3	0	NA	0	-4.95765	0.00460969	1	0	NA	0	10
WBGene00007615	set-31	0	NA	0	-1.3865	8.13e-11	1	0	NA	0	10
WBGene00007623	C16C10.2	0	NA	0	-1.37456	1.36e-05	1	0	NA	0	10
WBGene00007624	hrd-1	0	NA	0	-2.03641	6.02e-08	1	0	NA	0	10
WBGene00007625	C16C10.4	0	NA	0	-1.10825	9.53e-07	1	0	NA	0	10
WBGene00007684	C18E9.4	0	NA	0	-1.13277	1.3e-08	1	0	NA	0	10
WBGene00007707	C25A1.5	0	NA	0	-1.08183	1.26e-06	1	0	NA	0	10
WBGene00007732	spe-44	0	NA	0	-2.63557	4.26e-07	1	0	NA	0	10
WBGene00007733	smz-1	0	NA	0	-3.66999	0.000104231	1	0	NA	0	10
WBGene00007744	C26D10.3	0	NA	0	-1.52362	1.87e-05	1	0	NA	0	10
WBGene00007780	C27D8.4	0	NA	0	-1.16872	5.08e-07	1	0	NA	0	10
WBGene00007785	C27H6.3	0	NA	0	-1.83173	3.94e-13	1	0	NA	0	10
WBGene00007787	C27H6.8	0	NA	0	-1.52764	2.84e-18	1	0	NA	0	10
WBGene00007788	C28A5.1	0	NA	0	-1.84669	3.02e-08	1	0	NA	0	10
WBGene00007789	C28A5.2	0	NA	0	-1.80844	7.52e-17	1	0	NA	0	10
WBGene00007798	C29A12.2	0	NA	0	-3.07126	3.16e-05	1	0	NA	0	10
WBGene00007824	C30H6.7	0	NA	0	-1.07834	1.22e-10	1	0	NA	0	10
WBGene00007825	C30H6.8	0	NA	0	-1.05572	5.1e-05	1	0	NA	0	10
WBGene00007850	C31G12.1	0	NA	0	-1.02433	0.00204289	1	0	NA	0	10
WBGene00007948	C35A5.4	0	NA	0	-4.7906	0.00446936	1	0	NA	0	10
WBGene00007952	C35A5.8	0	NA	0	-1.1453	1.4e-31	1	0	NA	0	10
WBGene00007971	rpb-3	0	NA	0	-1.26031	1.4e-12	1	0	NA	0	10
WBGene00007978	C36B1.11	0	NA	0	-1.34165	1.28e-11	1	0	NA	0	10
WBGene00007985	swah-1	0	NA	0	-2.22354	5.69e-16	1	0	NA	0	10
WBGene00008018	tbc-8	0	NA	0	-1.52347	0.000404479	1	0	NA	0	10
WBGene00008050	C41C4.1	0	NA	0	-2.47896	0.00417856	1	0	NA	0	10
WBGene00008062	set-32	0	NA	0	-1.72576	7.45e-14	1	0	NA	0	10
WBGene00008082	com-1	0	NA	0	-1.28796	8.05e-13	1	0	NA	0	10
WBGene00008131	C47B2.2	0	NA	0	-1.15519	6.3e-08	1	0	NA	0	10
WBGene00008147	C47E12.2	0	NA	0	-1.23884	1.81e-15	1	0	NA	0	10
WBGene00008157	C47F8.1	0	NA	0	-1.55989	0.000144795	1	0	NA	0	10
WBGene00008170	C48B4.7	0	NA	0	-1.66939	5.33e-10	1	0	NA	0	10
WBGene00008173	C48B4.10	0	NA	0	-2.03871	7.92e-06	1	0	NA	0	10
WBGene00008174	C48B4.11	0	NA	0	-1.93964	2.03e-26	1	0	NA	0	10
WBGene00008196	C49C3.6	0	NA	0	-1.25535	2.09e-07	1	0	NA	0	10
WBGene00008230	pfk-2	0	NA	0	-5.54251	0.000190753	1	0	NA	0	10
WBGene00008237	nstp-10	0	NA	0	-1.07346	1.12e-08	1	0	NA	0	10
WBGene00008248	srsx-27	0	NA	0	-2.22036	0.00669539	1	0	NA	0	10
WBGene00008262	ril-1	0	NA	0	-1.30036	8.89e-32	1	0	NA	0	10
WBGene00008312	C54G4.2	0	NA	0	-4.7864	0.00602473	1	0	NA	0	10
WBGene00008318	C54G4.9	0	NA	0	-1.2397	4.04e-07	1	0	NA	0	10
WBGene00008344	C56A3.5	0	NA	0	-1.28841	5.86e-05	1	0	NA	0	10
WBGene00008346	C56A3.8	0	NA	0	-2.28066	1.84e-12	1	0	NA	0	10
WBGene00008361	D1043.1	0	NA	0	-1.27248	1.32e-12	1	0	NA	0	10
WBGene00008380	prp-38	0	NA	0	-1.66697	1.96e-11	1	0	NA	0	10
WBGene00008398	D2005.3	0	NA	0	-1.4049	8.79e-12	1	0	NA	0	10
WBGene00008402	wdfy-2	0	NA	0	-1.59134	1.3e-28	1	0	NA	0	10
WBGene00008405	ttll-12	0	NA	0	-1.33645	1.35e-11	1	0	NA	0	10
WBGene00008417	D2030.7	0	NA	0	-1.90067	1.45e-22	1	0	NA	0	10
WBGene00008505	F01G4.6	0	NA	0	-1.15762	0.00543584	1	0	NA	0	10
WBGene00008537	F02H6.4	0	NA	0	-1.58392	1.07e-07	1	0	NA	0	10
WBGene00008541	F07A5.2	0	NA	0	-3.84855	0.00353004	1	0	NA	0	10
WBGene00008561	F07H5.10	0	NA	0	-1.76891	1.97e-17	1	0	NA	0	10
WBGene00008569	fbxa-101	0	NA	0	-2.17288	3.83e-16	1	0	NA	0	10
WBGene00008611	fbxb-68	0	NA	0	-1.25778	0.00816904	1	0	NA	0	10
WBGene00008639	F10B5.2	0	NA	0	-1.01513	3.21e-09	1	0	NA	0	10
WBGene00008641	pch-2	0	NA	0	-1.35212	7.87e-10	1	0	NA	0	10
WBGene00008648	F10D11.2	0	NA	0	-1.14153	8.67e-07	1	0	NA	0	10
WBGene00008667	F10G8.9	0	NA	0	-1.12751	0.000271418	1	0	NA	0	10
WBGene00008722	F12F6.7	0	NA	0	-1.12112	1.29e-11	1	0	NA	0	10
WBGene00008729	F13B12.1	0	NA	0	-1.19554	4.36e-16	1	0	NA	0	10
WBGene00008765	ttx-7	0	NA	0	-1.20918	5.77e-12	1	0	NA	0	10
WBGene00008768	F13G3.10	0	NA	0	-1.54018	0.000150432	1	0	NA	0	10
WBGene00008848	inft-2	0	NA	0	-1.29691	0.000163545	1	0	NA	0	10
WBGene00008920	eef-1G	0	NA	0	-1.50718	3.42e-13	1	0	NA	0	10
WBGene00008941	srz-33	0	NA	0	-5.27924	0.000203164	1	0	NA	0	10
WBGene00008968	F20C5.3	0	NA	0	-1.42097	1.08e-06	1	0	NA	0	10
WBGene00009002	hint-1	0	NA	0	-1.39303	6.31e-10	1	0	NA	0	10
WBGene00009004	pfd-6	0	NA	0	-1.7515	2.09e-08	1	0	NA	0	10
WBGene00009006	F21D5.1	0	NA	0	-1.4371	1.82e-09	1	0	NA	0	10
WBGene00009045	F22B5.10	0	NA	0	-1.12608	2.27e-07	1	0	NA	0	10
WBGene00009051	nduf-6	0	NA	0	-1.06663	2.19e-07	1	0	NA	0	10
WBGene00009078	rpb-12	0	NA	0	-1.30106	3.2e-05	1	0	NA	0	10
WBGene00009118	F25H2.4	0	NA	0	-1.12825	9.22e-16	1	0	NA	0	10
WBGene00009122	tct-1	0	NA	0	-1.15679	3.54e-09	1	0	NA	0	10
WBGene00009135	F25H9.2	0	NA	0	-1.01461	0.00236665	1	0	NA	0	10
WBGene00009164	hrdl-1	0	NA	0	-1.12298	2.36e-05	1	0	NA	0	10
WBGene00009173	prom-1	0	NA	0	-1.86762	9.84e-14	1	0	NA	0	10
WBGene00009177	F26H9.5	0	NA	0	-1.36064	1.18e-08	1	0	NA	0	10
WBGene00009223	F28F8.5	0	NA	0	-1.4827	2.18e-16	1	0	NA	0	10
WBGene00009238	F28H7.4	0	NA	0	-3.75455	1.15e-05	1	0	NA	0	10
WBGene00009270	F30F8.1	0	NA	0	-1.82239	1.55e-17	1	0	NA	0	10
WBGene00009286	F31C3.4	0	NA	0	-1.36056	7.66e-15	1	0	NA	0	10
WBGene00009287	psf-2	0	NA	0	-1.16909	4.31e-15	1	0	NA	0	10
WBGene00009319	mccc-1	0	NA	0	-1.06287	0.000194308	1	0	NA	0	10
WBGene00009320	F32B6.3	0	NA	0	-1.07494	0.00058214	1	0	NA	0	10
WBGene00009341	thoc-3	0	NA	0	-1.14574	1.37e-08	1	0	NA	0	10
WBGene00009364	F33H1.3	0	NA	0	-1.3425	1.29e-19	1	0	NA	0	10
WBGene00009385	sas-5	0	NA	0	-1.07031	2.26e-08	1	0	NA	0	10
WBGene00009427	fbxa-181	0	NA	0	-1.79439	0.00104762	1	0	NA	0	10
WBGene00009435	F35G2.1	0	NA	0	-1.42177	1.16e-06	1	0	NA	0	10
WBGene00009436	F35G2.2	0	NA	0	-1.50822	2.65e-11	1	0	NA	0	10
WBGene00009437	F35G2.3	0	NA	0	-1.90693	0.00107856	1	0	NA	0	10
WBGene00009439	mlcd-1	0	NA	0	-1.02072	1.6e-05	1	0	NA	0	10
WBGene00009440	idhg-1	0	NA	0	-1.17731	3.82e-29	1	0	NA	0	10
WBGene00009443	F35G12.7	0	NA	0	-1.22018	0.000408067	1	0	NA	0	10
WBGene00009444	F35G12.11	0	NA	0	-1.13507	2.55e-17	1	0	NA	0	10
WBGene00009459	F36A2.12	0	NA	0	-5.07835	0.00158039	1	0	NA	0	10
WBGene00009505	F37B12.3	0	NA	0	-1.40163	1.4e-30	1	0	NA	0	10
WBGene00009507	mus-101	0	NA	0	-1.391	1.79e-20	1	0	NA	0	10
WBGene00009554	F39B2.3	0	NA	0	-1.16607	1.8e-09	1	0	NA	0	10
WBGene00009575	F40F8.1	0	NA	0	-1.45195	3.82e-22	1	0	NA	0	10
WBGene00009576	F40F8.3	0	NA	0	-1.32625	0.000177875	1	0	NA	0	10
WBGene00009605	F40G12.10	0	NA	0	-3.69626	0.00973779	1	0	NA	0	10
WBGene00009627	F42A8.3	0	NA	0	-1.59501	1.63e-18	1	0	NA	0	10
WBGene00009651	F43D2.2	0	NA	0	-1.72454	0.000654906	1	0	NA	0	10
WBGene00009689	F44E5.2	0	NA	0	-1.0871	0.000770444	1	0	NA	0	10
WBGene00009701	egg-3	0	NA	0	-1.65958	1.12e-07	1	0	NA	0	10
WBGene00009708	F44G3.7	0	NA	0	-5.22655	0.000811889	1	0	NA	0	10
WBGene00009731	exo-1	0	NA	0	-1.47207	1.37e-16	1	0	NA	0	10
WBGene00009733	F45G2.7	0	NA	0	-1.08824	0.000201778	1	0	NA	0	10
WBGene00009745	F45H11.5	0	NA	0	-1.055	8.79e-05	1	0	NA	0	10
WBGene00009754	F46A9.1	0	NA	0	-2.44592	0.000800165	1	0	NA	0	10
WBGene00009784	F46C5.9	0	NA	0	-1.10131	5.97e-13	1	0	NA	0	10
WBGene00009862	fbxb-67	0	NA	0	-1.37276	7.79e-05	1	0	NA	0	10
WBGene00009981	F53F1.3	0	NA	0	-1.33467	0.000264404	1	0	NA	0	10
WBGene00009992	F53F4.10	0	NA	0	-1.06739	2.92e-11	1	0	NA	0	10
WBGene00009996	F53F4.14	0	NA	0	-1.01153	0.000238098	1	0	NA	0	10
WBGene00010037	F54C8.4	0	NA	0	-1.0008	2.05e-18	1	0	NA	0	10
WBGene00010048	F54D5.2	0	NA	0	-1.14195	0.000559955	1	0	NA	0	10
WBGene00010054	F54D5.11	0	NA	0	-1.23903	0.000335382	1	0	NA	0	10
WBGene00010077	F55A11.4	0	NA	0	-1.48934	2.95e-14	1	0	NA	0	10
WBGene00010099	fbxb-117	0	NA	0	-2.03792	2.51e-05	1	0	NA	0	10
WBGene00010159	F56G4.4	0	NA	0	-1.08275	7.69e-12	1	0	NA	0	10
WBGene00010194	btb-19	0	NA	0	-1.02818	0.00132261	1	0	NA	0	10
WBGene00010197	F57C2.5	0	NA	0	-1.22157	6.26e-21	1	0	NA	0	10
WBGene00010227	F58A4.2	0	NA	0	-2.56879	1e-08	1	0	NA	0	10
WBGene00010229	F58A4.6	0	NA	0	-1.28595	5.93e-07	1	0	NA	0	10
WBGene00010260	ddx-17	0	NA	0	-1.10178	7.3e-07	1	0	NA	0	10
WBGene00010286	F58H1.3	0	NA	0	-1.03378	8.16e-06	1	0	NA	0	10
WBGene00010289	F58H1.6	0	NA	0	-4.97947	0.000503022	1	0	NA	0	10
WBGene00010367	H05L14.2	0	NA	0	-1.4034	1.22e-07	1	0	NA	0	10
WBGene00010409	H21P03.2	0	NA	0	-1.34063	3.5e-17	1	0	NA	0	10
WBGene00010420	mcrs-1	0	NA	0	-1.04888	1.34e-15	1	0	NA	0	10
WBGene00010439	JC8.7	0	NA	0	-1.09272	0.000147718	1	0	NA	0	10
WBGene00010537	mys-2	0	NA	0	-1.05846	0.000153884	1	0	NA	0	10
WBGene00010560	iftb-1	0	NA	0	-1.45994	8.06e-12	1	0	NA	0	10
WBGene00010564	ath-1	0	NA	0	-1.01431	9.9e-16	1	0	NA	0	10
WBGene00010568	K04G2.10	0	NA	0	-1.73038	0.00223891	1	0	NA	0	10
WBGene00010608	K07A1.1	0	NA	0	-2.09143	8.74e-11	1	0	NA	0	10
WBGene00010645	fecl-1	0	NA	0	-1.3279	3.16e-15	1	0	NA	0	10
WBGene00010651	K08C9.2	0	NA	0	-4.34017	0.00525815	1	0	NA	0	10
WBGene00010666	K08E4.2	0	NA	0	-2.20228	3.62e-14	1	0	NA	0	10
WBGene00010780	K11H3.3	0	NA	0	-1.04513	2.6e-15	1	0	NA	0	10
WBGene00010781	K11H3.4	0	NA	0	-1.37855	0.00266733	1	0	NA	0	10
WBGene00010785	top-2	0	NA	0	-1.0029	1.91e-08	1	0	NA	0	10
WBGene00010787	K12D12.5	0	NA	0	-1.72364	6.56e-07	1	0	NA	0	10
WBGene00010810	M01F1.4	0	NA	0	-1.04221	0.00386558	1	0	NA	0	10
WBGene00010839	chl-1	0	NA	0	-1.16845	1.9e-05	1	0	NA	0	10
WBGene00010889	M18.3	0	NA	0	-1.29769	8.04e-07	1	0	NA	0	10
WBGene00010890	ddb-1	0	NA	0	-1.06002	8.31e-07	1	0	NA	0	10
WBGene00010891	M18.6	0	NA	0	-1.08575	2.67e-05	1	0	NA	0	10
WBGene00010990	R03D7.4	0	NA	0	-1.06932	1.77e-22	1	0	NA	0	10
WBGene00011012	R04D3.4	0	NA	0	-2.1069	5.14e-21	1	0	NA	0	10
WBGene00011015	R04F11.2	0	NA	0	-1.03378	5.41e-21	1	0	NA	0	10
WBGene00011016	R04F11.3	0	NA	0	-1.38679	0.000343967	1	0	NA	0	10
WBGene00011040	R05H5.5	0	NA	0	-1.22025	5.83e-07	1	0	NA	0	10
WBGene00011115	R07E5.7	0	NA	0	-1.15881	1.39e-06	1	0	NA	0	10
WBGene00011155	R09B3.2	0	NA	0	-2.01344	1.39e-14	1	0	NA	0	10
WBGene00011193	hpo-17	0	NA	0	-1.52446	8.52e-06	1	0	NA	0	10
WBGene00011198	R10E4.1	0	NA	0	-1.99331	3.59e-11	1	0	NA	0	10
WBGene00011236	R11A8.1	0	NA	0	-1.09326	0.00715045	1	0	NA	0	10
WBGene00011242	R11D1.1	0	NA	0	-1.12733	2.52e-07	1	0	NA	0	10
WBGene00011253	R11H6.5	0	NA	0	-1.4024	4.21e-18	1	0	NA	0	10
WBGene00011273	R53.4	0	NA	0	-1.22566	6.04e-13	1	0	NA	0	10
WBGene00011281	R74.7	0	NA	0	-1.04357	1.59e-12	1	0	NA	0	10
WBGene00011300	R107.5	0	NA	0	-1.76314	1.27e-11	1	0	NA	0	10
WBGene00011311	T01B7.5	0	NA	0	-1.22123	0.000104709	1	0	NA	0	10
WBGene00011323	mut-15	0	NA	0	-1.3906	1.82e-16	1	0	NA	0	10
WBGene00011324	T01C3.9	0	NA	0	-1.54319	4.99e-10	1	0	NA	0	10
WBGene00011367	snpc-3.4	0	NA	0	-1.3957	2.14e-11	1	0	NA	0	10
WBGene00011410	T04A8.8	0	NA	0	-1.11054	8.94e-10	1	0	NA	0	10
WBGene00011435	T04D3.8	0	NA	0	-2.50586	0.00120039	1	0	NA	0	10
WBGene00011451	T04H1.5	0	NA	0	-1.27496	3.99e-05	1	0	NA	0	10
WBGene00011478	T05D4.5	0	NA	0	-3.84376	3.01e-05	1	0	NA	0	10
WBGene00011501	rmd-1	0	NA	0	-2.04997	2.01e-07	1	0	NA	0	10
WBGene00011505	pzf-1	0	NA	0	-1.26095	0.00669573	1	0	NA	0	10
WBGene00011528	T06D8.7	0	NA	0	-1.41995	1.38e-11	1	0	NA	0	10
WBGene00011532	chaf-1	0	NA	0	-1.12296	7.55e-07	1	0	NA	0	10
WBGene00011589	T07F10.3	0	NA	0	-1.09441	8.58e-05	1	0	NA	0	10
WBGene00011601	zim-3	0	NA	0	-2.4868	6.22e-19	1	0	NA	0	10
WBGene00011635	T09A5.7	0	NA	0	-1.07378	1.03e-06	1	0	NA	0	10
WBGene00011637	sds-22	0	NA	0	-1.24726	2.32e-06	1	0	NA	0	10
WBGene00011639	ztf-17	0	NA	0	-1.01604	9.76e-07	1	0	NA	0	10
WBGene00011664	T09F3.5	0	NA	0	-1.38485	2.6e-12	1	0	NA	0	10
WBGene00011687	T10C6.5	0	NA	0	-1.49774	3.03e-16	1	0	NA	0	10
WBGene00011689	T10C6.7	0	NA	0	-1.50716	0.001054	1	0	NA	0	10
WBGene00011752	fbxa-2	0	NA	0	-3.52756	4.59e-05	1	0	NA	0	10
WBGene00011777	T14G10.8	0	NA	0	-1.85166	0.000902973	1	0	NA	0	10
WBGene00011805	T16G12.4	0	NA	0	-1.00652	5.11e-05	1	0	NA	0	10
WBGene00011814	T16H12.4	0	NA	0	-1.07157	3.3e-13	1	0	NA	0	10
WBGene00011834	dvc-1	0	NA	0	-1.7295	1.42e-28	1	0	NA	0	10
WBGene00011858	T20D3.5	0	NA	0	-1.11464	4.32e-07	1	0	NA	0	10
WBGene00011910	T22B3.2	0	NA	0	-6.69939	2.62e-06	1	0	NA	0	10
WBGene00011915	T22C1.4	0	NA	0	-1.75251	4.42e-07	1	0	NA	0	10
WBGene00011941	T23B5.4	0	NA	0	-2.15439	2.37e-09	1	0	NA	0	10
WBGene00011959	T23G4.3	0	NA	0	-1.57197	4.56e-09	1	0	NA	0	10
WBGene00011967	pir-1	0	NA	0	-1.14709	0.00067804	1	0	NA	0	10
WBGene00011985	T24D1.2	0	NA	0	-1.12487	1.86e-16	1	0	NA	0	10
WBGene00012020	gyg-2	0	NA	0	-2.11677	2.42e-07	1	0	NA	0	10
WBGene00012030	T25G3.3	0	NA	0	-1.01524	7.95e-10	1	0	NA	0	10
WBGene00012041	T26E3.8	0	NA	0	-1.31964	0.00397565	1	0	NA	0	10
WBGene00012095	pssy-2	0	NA	0	-1.55559	1.84e-05	1	0	NA	0	10
WBGene00012097	abcf-2	0	NA	0	-1.09766	4.6e-21	1	0	NA	0	10
WBGene00012104	sygl-1	0	NA	0	-2.06812	0.00112317	1	0	NA	0	10
WBGene00012106	T27F6.7	0	NA	0	-1.07693	9.67e-05	1	0	NA	0	10
WBGene00012111	T28A8.5	0	NA	0	-1.71373	9.36e-16	1	0	NA	0	10
WBGene00012157	adbp-1	0	NA	0	-1.25556	3.15e-07	1	0	NA	0	10
WBGene00012166	nuo-6	0	NA	0	-1.13962	9.46e-06	1	0	NA	0	10
WBGene00012187	rpb-11	0	NA	0	-1.03654	2.35e-11	1	0	NA	0	10
WBGene00012188	W01G7.4	0	NA	0	-1.08714	2.56e-08	1	0	NA	0	10
WBGene00012210	W02D9.4	0	NA	0	-1.91705	0.00215	1	0	NA	0	10
WBGene00012221	W03C9.5	0	NA	0	-1.10283	8.8e-05	1	0	NA	0	10
WBGene00012243	W04D2.4	0	NA	0	-1.09083	4.74e-08	1	0	NA	0	10
WBGene00012247	W04E12.2	0	NA	0	-1.37493	2.88e-05	1	0	NA	0	10
WBGene00012276	his-74	0	NA	0	-1.68509	3.33e-05	1	0	NA	0	10
WBGene00012296	spe-46	0	NA	0	-2.34237	0.0008121	1	0	NA	0	10
WBGene00012319	W07A8.2	0	NA	0	-1.05629	0.000225614	1	0	NA	0	10
WBGene00012431	Y11D7A.7	0	NA	0	-2.77211	2.39e-18	1	0	NA	0	10
WBGene00012483	Y18D10A.16	0	NA	0	-1.02208	0.000121433	1	0	NA	0	10
WBGene00012498	Y24F12A.3	0	NA	0	-1.64632	0.000268265	1	0	NA	0	10
WBGene00012499	Y24F12A.4	0	NA	0	-2.19692	6.09e-15	1	0	NA	0	10
WBGene00012551	cec-7	0	NA	0	-1.9419	2.16e-21	1	0	NA	0	10
WBGene00012605	Y38F1A.1	0	NA	0	-4.04493	7.64e-06	1	0	NA	0	10
WBGene00012640	Y38H8A.7	0	NA	0	-2.61828	3.31e-07	1	0	NA	0	10
WBGene00012651	orc-4	0	NA	0	-1.07152	7.4e-11	1	0	NA	0	10
WBGene00012666	Y39B6A.3	0	NA	0	-1.24754	4.17e-06	1	0	NA	0	10
WBGene00012684	Y39B6A.25	0	NA	0	-5.29145	0.000611002	1	0	NA	0	10
WBGene00012695	Y39B6A.37	0	NA	0	-1.04637	4.17e-10	1	0	NA	0	10
WBGene00012700	Y39B6A.42	0	NA	0	-1.11606	0.000633219	1	0	NA	0	10
WBGene00012715	snpc-1.2	0	NA	0	-1.79148	3.14e-14	1	0	NA	0	10
WBGene00012780	Y42A5A.5	0	NA	0	-1.92877	0.00112647	1	0	NA	0	10
WBGene00012781	nspd-7	0	NA	0	-5.94545	1.18e-05	1	0	NA	0	10
WBGene00012795	Y43E12A.3	0	NA	0	-2.41771	3.48e-12	1	0	NA	0	10
WBGene00012864	Y45F3A.9	0	NA	0	-1.45445	8.54e-07	1	0	NA	0	10
WBGene00012903	vps-2	0	NA	0	-1.38358	2.54e-18	1	0	NA	0	10
WBGene00012919	Y46G5A.34	0	NA	0	-1.98715	0.0035036	1	0	NA	0	10
WBGene00012920	Y46G5A.35	0	NA	0	-1.13806	1.7e-05	1	0	NA	0	10
WBGene00012927	Y47D3A.14	0	NA	0	-1.06988	7.13e-07	1	0	NA	0	10
WBGene00012932	Y47D3A.21	0	NA	0	-1.01118	2.67e-10	1	0	NA	0	10
WBGene00012935	mcm-10	0	NA	0	-1.02912	1.88e-07	1	0	NA	0	10
WBGene00012972	rsa-2	0	NA	0	-1.04833	0.00534976	1	0	NA	0	10
WBGene00013021	Y48G10A.4	0	NA	0	-1.35489	2.17e-09	1	0	NA	0	10
WBGene00013026	Y49A3A.3	0	NA	0	-1.03733	0.000220487	1	0	NA	0	10
WBGene00013030	Y49E10.4	0	NA	0	-3.06786	2.2e-34	1	0	NA	0	10
[truncated: 657 more rows]
