# Supplementary material for: Overlapping and non-overlapping roles of the class-I histone deacetylase-1 corepressors LET-418, SIN-3, and SPR-1 in Caenorhabditis elegans embryonic development
Source: Genes Genomics. 2021 Mar 19;43(5):553–65. doi: 10.1007/s13258-021-01076-1 (PMC8110489; doi:10.1007/s13258-021-01076-1)
Supplement: Supplementary file 6 — Supplementary Table 3. GO terms that are associated with the three pathways studied. GO terms associated with upregulated and downregulated genes that participate in embryogenic development, cell specification, cell differentiation and cellular function, gene expression, and molecular function among all three mutants (let-418, sin-3, and spr-1), two mutants (sin-3 and spr-1), and the let-418 mutant are shown. (XLSX 266 KB) [file 13258_2021_1076_MOESM6_ESM.xlsx]

## Sheet: Up-regulated_three mutants
Category	GO term	Number of Genes	%	PValue	Genes	List Total	Pop Hits	Pop Total	Fold Enrichment	Bonferroni	Benjamini	FDR
GOTERM_BP_FAT	GO:0007399~nervous system development	87	8.23864	1.28569e-21	WBGENE00001687, WBGENE00006769, WBGENE00044068, WBGENE00000435, WBGENE00017381, WBGENE00001187, WBGENE00006816, WBGENE00020368, WBGENE00004875, WBGENE00006815, WBGENE00003243, WBGENE00001434, WBGENE00003040, WBGENE00004257, WBGENE00006853, WBGENE00003238, WBGENE00002261, WBGENE00002215, WBGENE00016354, WBGENE00001475, WBGENE00006775, WBGENE00011345, WBGENE00006423, WBGENE00000451, WBGENE00001828,…	758	418	11221	3.0811	3.13065e-18	3.13065e-18	2.26129e-18
GOTERM_BP_FAT	GO:0022008~neurogenesis	78	7.38636	9.58828e-20	WBGENE00001687, WBGENE00006769, WBGENE00044068, WBGENE00000435, WBGENE00017381, WBGENE00020368, WBGENE00004875, WBGENE00003243, WBGENE00001434, WBGENE00003040, WBGENE00004257, WBGENE00006853, WBGENE00003238, WBGENE00002215, WBGENE00001475, WBGENE00006775, WBGENE00011345, WBGENE00006423, WBGENE00001828, WBGENE00002232, WBGENE00004949, WBGENE00002230, WBGENE00000457, WBGENE00000458, WBGENE00006827,…	758	370	11221	3.12072	2.33475e-16	1.16737e-16	1.6864e-16
GOTERM_BP_FAT	GO:0048699~generation of neurons	76	7.19697	3.28006e-19	WBGENE00001687, WBGENE00006769, WBGENE00044068, WBGENE00000435, WBGENE00017381, WBGENE00020368, WBGENE00004875, WBGENE00003243, WBGENE00001434, WBGENE00003040, WBGENE00004257, WBGENE00006853, WBGENE00003238, WBGENE00002215, WBGENE00001475, WBGENE00006775, WBGENE00011345, WBGENE00006423, WBGENE00001828, WBGENE00002232, WBGENE00004949, WBGENE00000457, WBGENE00000458, WBGENE00006827, WBGENE00001820,…	758	361	11221	3.11651	7.98696e-16	2.66232e-16	5.76904e-16
GOTERM_BP_FAT	GO:0030182~neuron differentiation	65	6.1553	7.86866e-15	WBGENE00006769, WBGENE00044068, WBGENE00017381, WBGENE00000435, WBGENE00020368, WBGENE00004875, WBGENE00003243, WBGENE00001434, WBGENE00003040, WBGENE00004257, WBGENE00006853, WBGENE00002215, WBGENE00001475, WBGENE00006775, WBGENE00011345, WBGENE00006423, WBGENE00002232, WBGENE00004949, WBGENE00000457, WBGENE00000458, WBGENE00000448, WBGENE00006874, WBGENE00003657, WBGENE00006870, WBGENE00001328,…	758	331	11221	2.90702	1.91941e-11	4.79849e-12	1.38667e-11
GOTERM_BP_FAT	GO:0040011~locomotion	199	18.8447	4.32467e-14	WBGENE00002257, WBGENE00016006, WBGENE00001687, WBGENE00044068, WBGENE00002065, WBGENE00003929, WBGENE00016913, WBGENE00006814, WBGENE00006816, WBGENE00006815, WBGENE00003243, WBGENE00003242, WBGENE00007175, WBGENE00003040, WBGENE00003238, WBGENE00002261, WBGENE00015298, WBGENE00011345, WBGENE00006423, WBGENE00008426, WBGENE00003939, WBGENE00006827, WBGENE00012717, WBGENE00003931, WBGENE00000100,…	758	1783	11221	1.65221	1.05432e-10	2.10865e-11	7.61502e-11
GOTERM_BP_FAT	GO:0006928~movement of cell or subcellular component	80	7.57576	1.6859e-13	WBGENE00003071, WBGENE00001687, WBGENE00006769, WBGENE00000435, WBGENE00017381, WBGENE00003929, WBGENE00016913, WBGENE00001978, WBGENE00006816, WBGENE00006815, WBGENE00003243, WBGENE00017184, WBGENE00003242, WBGENE00004257, WBGENE00006853, WBGENE00003238, WBGENE00006771, WBGENE00001475, WBGENE00002217, WBGENE00006775, WBGENE00011345, WBGENE00006423, WBGENE00001828, WBGENE00004357, WBGENE00000443,…	758	490	11221	2.41689	4.10645e-10	6.84409e-11	2.96607e-10
GOTERM_BP_FAT	GO:0048858~cell projection morphogenesis	51	4.82955	6.67372e-13	WBGENE00006769, WBGENE00017381, WBGENE00021643, WBGENE00003243, WBGENE00001434, WBGENE00004257, WBGENE00006853, WBGENE00002215, WBGENE00001475, WBGENE00006775, WBGENE00011345, WBGENE00006423, WBGENE00002232, WBGENE00002230, WBGENE00006874, WBGENE00006870, WBGENE00020693, WBGENE00016104, WBGENE00006575, WBGENE00000830, WBGENE00003883, WBGENE00016539, WBGENE00007750, WBGENE00001163, WBGENE00001117,…	758	243	11221	3.10689	1.62501e-09	2.32144e-10	1.17376e-09
GOTERM_BP_FAT	GO:0032990~cell part morphogenesis	51	4.82955	1.28088e-12	WBGENE00006769, WBGENE00017381, WBGENE00021643, WBGENE00003243, WBGENE00001434, WBGENE00004257, WBGENE00006853, WBGENE00002215, WBGENE00001475, WBGENE00006775, WBGENE00011345, WBGENE00006423, WBGENE00002232, WBGENE00002230, WBGENE00006874, WBGENE00006870, WBGENE00020693, WBGENE00016104, WBGENE00006575, WBGENE00000830, WBGENE00003883, WBGENE00016539, WBGENE00007750, WBGENE00001163, WBGENE00001117,…	758	247	11221	3.05658	3.1189e-09	3.89863e-10	2.25281e-09
GOTERM_BP_FAT	GO:0048667~cell morphogenesis involved in neuron differentiation	42	3.97727	2.22201e-12	WBGENE00001163, WBGENE00001165, WBGENE00001210, WBGENE00004048, WBGENE00006769, WBGENE00017381, WBGENE00012184, WBGENE00002181, WBGENE00003243, WBGENE00006840, WBGENE00000961, WBGENE00022129, WBGENE00006746, WBGENE00006745, WBGENE00003024, WBGENE00004257, WBGENE00003738, WBGENE00006853, WBGENE00002243, WBGENE00002215, WBGENE00001475, WBGENE00006775, WBGENE00011345, WBGENE00001008, WBGENE00006423,…	758	179	11221	3.47343	5.41057e-09	6.01175e-10	3.9081e-09
GOTERM_BP_FAT	GO:0048812~neuron projection morphogenesis	42	3.97727	4.77307e-12	WBGENE00001163, WBGENE00001165, WBGENE00001210, WBGENE00004048, WBGENE00006769, WBGENE00017381, WBGENE00012184, WBGENE00002181, WBGENE00003243, WBGENE00006840, WBGENE00000961, WBGENE00022129, WBGENE00006746, WBGENE00006745, WBGENE00003024, WBGENE00004257, WBGENE00003738, WBGENE00006853, WBGENE00002243, WBGENE00002215, WBGENE00001475, WBGENE00006775, WBGENE00011345, WBGENE00001008, WBGENE00006423,…	758	183	11221	3.39751	1.16224e-08	1.16224e-09	8.39496e-09
GOTERM_BP_FAT	GO:0032989~cellular component morphogenesis	80	7.57576	7.45511e-12	WBGENE00000138, WBGENE00006769, WBGENE00017381, WBGENE00003929, WBGENE00006814, WBGENE00021643, WBGENE00003243, WBGENE00003242, WBGENE00003497, WBGENE00001434, WBGENE00004257, WBGENE00006853, WBGENE00015472, WBGENE00002215, WBGENE00001475, WBGENE00006775, WBGENE00011345, WBGENE00006423, WBGENE00004357, WBGENE00006754, WBGENE00002232, WBGENE00002230, WBGENE00006827, WBGENE00006874, WBGENE00003931,…	758	526	11221	2.25147	1.81533e-08	1.6503e-09	1.31122e-08
GOTERM_BP_FAT	GO:0000904~cell morphogenesis involved in differentiation	42	3.97727	8.32987e-12	WBGENE00001163, WBGENE00001165, WBGENE00001210, WBGENE00004048, WBGENE00006769, WBGENE00017381, WBGENE00012184, WBGENE00002181, WBGENE00003243, WBGENE00006840, WBGENE00000961, WBGENE00022129, WBGENE00006746, WBGENE00006745, WBGENE00003024, WBGENE00004257, WBGENE00003738, WBGENE00006853, WBGENE00002243, WBGENE00002215, WBGENE00001475, WBGENE00006775, WBGENE00011345, WBGENE00001008, WBGENE00006423,…	758	186	11221	3.34271	2.02833e-08	1.69027e-09	1.46508e-08
GOTERM_BP_FAT	GO:0048666~neuron development	57	5.39773	8.36904e-12	WBGENE00006769, WBGENE00044068, WBGENE00017381, WBGENE00000435, WBGENE00004875, WBGENE00003243, WBGENE00001434, WBGENE00003040, WBGENE00004257, WBGENE00006853, WBGENE00002215, WBGENE00001475, WBGENE00006775, WBGENE00011345, WBGENE00006423, WBGENE00002232, WBGENE00006874, WBGENE00003657, WBGENE00006870, WBGENE00001328, WBGENE00020693, WBGENE00016104, WBGENE00006575, WBGENE00000830, WBGENE00016539,…	758	311	11221	2.71317	2.03787e-08	1.56759e-09	1.47197e-08
GOTERM_BP_FAT	GO:0030030~cell projection organization	62	5.87121	9.76051e-12	WBGENE00006769, WBGENE00044068, WBGENE00017381, WBGENE00021643, WBGENE00004875, WBGENE00003243, WBGENE00001434, WBGENE00003040, WBGENE00004257, WBGENE00006853, WBGENE00002215, WBGENE00001475, WBGENE00006775, WBGENE00011345, WBGENE00006423, WBGENE00002232, WBGENE00002230, WBGENE00006874, WBGENE00003657, WBGENE00006870, WBGENE00001328, WBGENE00020693, WBGENE00016104, WBGENE00006575, WBGENE00000830,…	758	357	11221	2.5709	2.37669e-08	1.69763e-09	1.7167e-08
GOTERM_BP_FAT	GO:0031175~neuron projection development	53	5.01894	1.91086e-11	WBGENE00006769, WBGENE00044068, WBGENE00017381, WBGENE00004875, WBGENE00003243, WBGENE00001434, WBGENE00003040, WBGENE00004257, WBGENE00006853, WBGENE00002215, WBGENE00001475, WBGENE00006775, WBGENE00011345, WBGENE00006423, WBGENE00002232, WBGENE00006874, WBGENE00003657, WBGENE00006870, WBGENE00001328, WBGENE00020693, WBGENE00016104, WBGENE00006575, WBGENE00000830, WBGENE00016539, WBGENE00007750,…	758	282	11221	2.7822	4.65294e-08	3.10196e-09	3.36086e-08
GOTERM_BP_FAT	GO:0007409~axonogenesis	40	3.78788	2.28894e-11	WBGENE00001163, WBGENE00001165, WBGENE00001210, WBGENE00004048, WBGENE00006769, WBGENE00017381, WBGENE00002181, WBGENE00003243, WBGENE00006840, WBGENE00000961, WBGENE00022129, WBGENE00006746, WBGENE00006745, WBGENE00003024, WBGENE00004257, WBGENE00003738, WBGENE00006853, WBGENE00002243, WBGENE00002215, WBGENE00001475, WBGENE00006775, WBGENE00011345, WBGENE00001008, WBGENE00006423, WBGENE00000858,…	758	176	11221	3.36442	5.57356e-08	3.48347e-09	4.02582e-08
GOTERM_BP_FAT	GO:0048598~embryonic morphogenesis	38	3.59848	1.86111e-10	WBGENE00006881, WBGENE00001165, WBGENE00020886, WBGENE00006787, WBGENE00001187, WBGENE00006882, WBGENE00003929, WBGENE00006379, WBGENE00000439, WBGENE00014153, WBGENE00004951, WBGENE00004855, WBGENE00001978, WBGENE00002181, WBGENE00003242, WBGENE00000204, WBGENE00003779, WBGENE00003024, WBGENE00001377, WBGENE00003040, WBGENE00004257, WBGENE00006836, WBGENE00013683, WBGENE00000368, WBGENE00007650,…	758	172	11221	3.27053	4.5318e-07	2.66577e-08	3.27335e-07
GOTERM_BP_FAT	GO:0022610~biological adhesion	25	2.36742	3.20452e-10	WBGENE00000463, WBGENE00004048, WBGENE00006893, WBGENE00006365, WBGENE00003929, WBGENE00014153, WBGENE00001978, WBGENE00003931, WBGENE00017184, WBGENE00001328, WBGENE00003497, WBGENE00022103, WBGENE00019994, WBGENE00000397, WBGENE00003738, WBGENE00006836, WBGENE00011175, WBGENE00003482, WBGENE00006876, WBGENE00000527, WBGENE00006771, WBGENE00000998, WBGENE00016354, WBGENE00007750, WBGENE00001475	758	81	11221	4.56896	7.80301e-07	4.335e-08	5.63617e-07
GOTERM_BP_FAT	GO:0007155~cell adhesion	25	2.36742	3.20452e-10	WBGENE00000463, WBGENE00004048, WBGENE00006893, WBGENE00006365, WBGENE00003929, WBGENE00014153, WBGENE00001978, WBGENE00003931, WBGENE00017184, WBGENE00001328, WBGENE00003497, WBGENE00022103, WBGENE00019994, WBGENE00000397, WBGENE00003738, WBGENE00006836, WBGENE00011175, WBGENE00003482, WBGENE00006876, WBGENE00000527, WBGENE00006771, WBGENE00000998, WBGENE00016354, WBGENE00007750, WBGENE00001475	758	81	11221	4.56896	7.80301e-07	4.335e-08	5.63617e-07
GOTERM_BP_FAT	GO:0001764~neuron migration	18	1.70455	3.3973e-10	WBGENE00001828, WBGENE00001210, WBGENE00001687, WBGENE00000858, WBGENE00000435, WBGENE00000857, WBGENE00003007, WBGENE00001820, WBGENE00006874, WBGENE00002181, WBGENE00003243, WBGENE00001958, WBGENE00003006, WBGENE00001328, WBGENE00003738, WBGENE00003238, WBGENE00000527, WBGENE00006775	758	41	11221	6.49907	8.27241e-07	4.3539e-08	5.97523e-07
GOTERM_BP_FAT	GO:0045165~cell fate commitment	37	3.50379	3.68492e-10	WBGENE00001210, WBGENE00002990, WBGENE00006379, WBGENE00000439, WBGENE00001958, WBGENE00003024, WBGENE00001377, WBGENE00003040, WBGENE00001434, WBGENE00021513, WBGENE00001105, WBGENE00000443, WBGENE00000858, WBGENE00004949, WBGENE00000455, WBGENE00004013, WBGENE00003377, WBGENE00000857, WBGENE00000457, WBGENE00000458, WBGENE00003112, WBGENE00003007, WBGENE00001820, WBGENE00001208, WBGENE00006543,…	758	168	11221	3.26028	8.97277e-07	4.48639e-08	6.4811e-07
GOTERM_BP_FAT	GO:0061564~axon development	46	4.35606	6.77518e-10	WBGENE00001163, WBGENE00001165, WBGENE00001210, WBGENE00004048, WBGENE00006769, WBGENE00044068, WBGENE00017381, WBGENE00004875, WBGENE00002181, WBGENE00003243, WBGENE00006840, WBGENE00006746, WBGENE00000961, WBGENE00022129, WBGENE00006745, WBGENE00003024, WBGENE00003040, WBGENE00004257, WBGENE00003738, WBGENE00006853, WBGENE00002243, WBGENE00004057, WBGENE00002215, WBGENE00001475, WBGENE00006775,…	758	247	11221	2.75691	1.64975e-06	7.85598e-08	1.19163e-06
GOTERM_BP_FAT	GO:0097485~neuron projection guidance	32	3.0303	8.54995e-10	WBGENE00001163, WBGENE00001210, WBGENE00001165, WBGENE00004048, WBGENE00006769, WBGENE00017381, WBGENE00003243, WBGENE00006840, WBGENE00000961, WBGENE00006746, WBGENE00006745, WBGENE00003024, WBGENE00004257, WBGENE00006853, WBGENE00003738, WBGENE00002243, WBGENE00001475, WBGENE00006775, WBGENE00011345, WBGENE00006423, WBGENE00006893, WBGENE00000858, WBGENE00006366, WBGENE00006874, WBGENE00006870,…	758	134	11221	3.53515	2.08191e-06	9.46324e-08	1.50378e-06
GOTERM_BP_FAT	GO:0007411~axon guidance	32	3.0303	8.54995e-10	WBGENE00001163, WBGENE00001210, WBGENE00001165, WBGENE00004048, WBGENE00006769, WBGENE00017381, WBGENE00003243, WBGENE00006840, WBGENE00000961, WBGENE00006746, WBGENE00006745, WBGENE00003024, WBGENE00004257, WBGENE00006853, WBGENE00003738, WBGENE00002243, WBGENE00001475, WBGENE00006775, WBGENE00011345, WBGENE00006423, WBGENE00006893, WBGENE00000858, WBGENE00006366, WBGENE00006874, WBGENE00006870,…	758	134	11221	3.53515	2.08191e-06	9.46324e-08	1.50378e-06
GOTERM_BP_FAT	GO:0051674~localization of cell	57	5.39773	9.3586e-10	WBGENE00003071, WBGENE00001687, WBGENE00000435, WBGENE00003929, WBGENE00016913, WBGENE00006816, WBGENE00001978, WBGENE00006815, WBGENE00003243, WBGENE00003242, WBGENE00017184, WBGENE00003238, WBGENE00006771, WBGENE00006775, WBGENE00001828, WBGENE00004357, WBGENE00000443, WBGENE00001820, WBGENE00012717, WBGENE00000870, WBGENE00006874, WBGENE00003657, WBGENE00001821, WBGENE00003931, WBGENE00006870,…	758	350	11221	2.41084	2.27882e-06	9.90791e-08	1.64601e-06
GOTERM_BP_FAT	GO:0048870~cell motility	57	5.39773	9.3586e-10	WBGENE00003071, WBGENE00001687, WBGENE00000435, WBGENE00003929, WBGENE00016913, WBGENE00006816, WBGENE00001978, WBGENE00006815, WBGENE00003243, WBGENE00003242, WBGENE00017184, WBGENE00003238, WBGENE00006771, WBGENE00006775, WBGENE00001828, WBGENE00004357, WBGENE00000443, WBGENE00001820, WBGENE00012717, WBGENE00000870, WBGENE00006874, WBGENE00003657, WBGENE00001821, WBGENE00003931, WBGENE00006870,…	758	350	11221	2.41084	2.27882e-06	9.90791e-08	1.64601e-06
GOTERM_BP_FAT	GO:0006082~organic acid metabolic process	62	5.87121	9.37009e-10	WBGENE00016810, WBGENE00015802, WBGENE00015369, WBGENE00001685, WBGENE00010317, WBGENE00001684, WBGENE00001790, WBGENE00007236, WBGENE00016103, WBGENE00015739, WBGENE00004258, WBGENE00004076, WBGENE00008564, WBGENE00013905, WBGENE00020215, WBGENE00001337, WBGENE00016995, WBGENE00001338, WBGENE00002262, WBGENE00000196, WBGENE00011088, WBGENE00011089, WBGENE00020022, WBGENE00011564, WBGENE00015064,…	758	398	11221	2.30606	2.28161e-06	9.50673e-08	1.64803e-06
GOTERM_BP_FAT	GO:0055114~oxidation-reduction process	81	7.67045	1.47268e-09	WBGENE00000138, WBGENE00001480, WBGENE00010317, WBGENE00009514, WBGENE00019473, WBGENE00001685, WBGENE00001684, WBGENE00000081, WBGENE00018146, WBGENE00009342, WBGENE00018718, WBGENE00016103, WBGENE00001501, WBGENE00013197, WBGENE00011328, WBGENE00000984, WBGENE00018286, WBGENE00004257, WBGENE00008564, WBGENE00017537, WBGENE00017536, WBGENE00009897, WBGENE00006424, WBGENE00014254, WBGENE00002262,…	758	596	11221	2.01188	3.58597e-06	1.43439e-07	2.59018e-06
GOTERM_BP_FAT	GO:0048729~tissue morphogenesis	22	2.08333	1.77883e-09	WBGENE00000443, WBGENE00001165, WBGENE00001687, WBGENE00000455, WBGENE00001101, WBGENE00006379, WBGENE00044631, WBGENE00003007, WBGENE00014153, WBGENE00001948, WBGENE00002181, WBGENE00000961, WBGENE00003006, WBGENE00000204, WBGENE00003024, WBGENE00005022, WBGENE00001377, WBGENE00013355, WBGENE00002601, WBGENE00005026, WBGENE00006876, WBGENE00017644	758	68	11221	4.78935	4.33145e-06	1.66594e-07	3.12864e-06
GOTERM_BP_FAT	GO:0019752~carboxylic acid metabolic process	58	5.49242	2.06791e-09	WBGENE00016810, WBGENE00015802, WBGENE00015369, WBGENE00001685, WBGENE00010317, WBGENE00001684, WBGENE00001790, WBGENE00007236, WBGENE00015739, WBGENE00004258, WBGENE00004076, WBGENE00008564, WBGENE00013905, WBGENE00020215, WBGENE00001337, WBGENE00016995, WBGENE00001338, WBGENE00002262, WBGENE00000196, WBGENE00011089, WBGENE00020022, WBGENE00011564, WBGENE00015064, WBGENE00007402, WBGENE00014000,…	758	367	11221	2.33951	5.03535e-06	1.86495e-07	3.63708e-06
GOTERM_BP_FAT	GO:0043436~oxoacid metabolic process	58	5.49242	2.29045e-09	WBGENE00016810, WBGENE00015802, WBGENE00015369, WBGENE00001685, WBGENE00010317, WBGENE00001684, WBGENE00001790, WBGENE00007236, WBGENE00015739, WBGENE00004258, WBGENE00004076, WBGENE00008564, WBGENE00013905, WBGENE00020215, WBGENE00001337, WBGENE00016995, WBGENE00001338, WBGENE00002262, WBGENE00000196, WBGENE00011089, WBGENE00020022, WBGENE00011564, WBGENE00015064, WBGENE00007402, WBGENE00014000,…	758	368	11221	2.33315	5.57724e-06	1.99188e-07	4.02849e-06
GOTERM_BP_FAT	GO:0016477~cell migration	51	4.82955	2.64549e-09	WBGENE00001687, WBGENE00000435, WBGENE00003929, WBGENE00016913, WBGENE00001978, WBGENE00003243, WBGENE00003242, WBGENE00003238, WBGENE00006771, WBGENE00006775, WBGENE00001828, WBGENE00004357, WBGENE00000443, WBGENE00001820, WBGENE00012717, WBGENE00000870, WBGENE00006874, WBGENE00003657, WBGENE00001821, WBGENE00003931, WBGENE00006870, WBGENE00001328, WBGENE00001163, WBGENE00001165, WBGENE00001210,…	758	303	11221	2.49167	6.44176e-06	2.2213e-07	4.65294e-06
GOTERM_BP_FAT	GO:0048468~cell development	111	10.5114	3.06852e-09	WBGENE00044068, WBGENE00003929, WBGENE00016913, WBGENE00006814, WBGENE00003243, WBGENE00003497, WBGENE00003040, WBGENE00001434, WBGENE00015472, WBGENE00016354, WBGENE00011345, WBGENE00006423, WBGENE00004357, WBGENE00006827, WBGENE00003931, WBGENE00014141, WBGENE00006820, WBGENE00001328, WBGENE00018857, WBGENE00016539, WBGENE00007750, WBGENE00006881, WBGENE00001898, WBGENE00004048, WBGENE00012184,…	758	937	11221	1.75366	7.47183e-06	2.49062e-07	5.39698e-06
GOTERM_BP_FAT	GO:0010172~embryonic body morphogenesis	20	1.89394	3.49783e-09	WBGENE00020886, WBGENE00006787, WBGENE00006367, WBGENE00001187, WBGENE00003929, WBGENE00000439, WBGENE00014153, WBGENE00001948, WBGENE00004951, WBGENE00004855, WBGENE00001978, WBGENE00003931, WBGENE00003515, WBGENE00003933, WBGENE00003779, WBGENE00006844, WBGENE00004257, WBGENE00006836, WBGENE00000368, WBGENE00006476	758	58	11221	5.10463	8.51719e-06	2.74749e-07	6.15205e-06
GOTERM_BP_FAT	GO:0048646~anatomical structure formation involved in morphogenesis	48	4.54545	1.15558e-08	WBGENE00000138, WBGENE00017688, WBGENE00001117, WBGENE00006787, WBGENE00000485, WBGENE00003929, WBGENE00006379, WBGENE00016838, WBGENE00006814, WBGENE00000439, WBGENE00021643, WBGENE00004855, WBGENE00019407, WBGENE00001119, WBGENE00003024, WBGENE00003497, WBGENE00001377, WBGENE00003040, WBGENE00001434, WBGENE00001263, WBGENE00006652, WBGENE00015472, WBGENE00001262, WBGENE00006836, WBGENE00001812,…	758	288	11221	2.46724	2.8138e-05	8.79323e-07	2.03245e-05
GOTERM_BP_FAT	GO:0060429~epithelium development	22	2.08333	4.41415e-08	WBGENE00001165, WBGENE00001687, WBGENE00001101, WBGENE00044631, WBGENE00003007, WBGENE00000439, WBGENE00014153, WBGENE00004855, WBGENE00002181, WBGENE00009926, WBGENE00016422, WBGENE00000961, WBGENE00003006, WBGENE00001249, WBGENE00000204, WBGENE00005022, WBGENE00013355, WBGENE00005026, WBGENE00002282, WBGENE00000516, WBGENE00006876, WBGENE00017644	758	80	11221	4.07094	0.000107479	3.2571e-06	7.76368e-05
GOTERM_BP_FAT	GO:0019098~reproductive behavior	59	5.58712	5.76873e-08	WBGENE00044068, WBGENE00000435, WBGENE00001187, WBGENE00003929, WBGENE00014153, WBGENE00006816, WBGENE00000904, WBGENE00002299, WBGENE00020368, WBGENE00006815, WBGENE00003243, WBGENE00001069, WBGENE00010701, WBGENE00001377, WBGENE00003040, WBGENE00015298, WBGENE00000368, WBGENE00006772, WBGENE00006775, WBGENE00006423, WBGENE00001170, WBGENE00000443, WBGENE00006754, WBGENE00003939, WBGENE00004949,…	758	412	11221	2.11991	0.000140459	4.13142e-06	0.000101461
GOTERM_BP_FAT	GO:0040012~regulation of locomotion	37	3.50379	6.36911e-08	WBGENE00011531, WBGENE00003071, WBGENE00004048, WBGENE00006787, WBGENE00000435, WBGENE00003929, WBGENE00016913, WBGENE00004951, WBGENE00004855, WBGENE00006816, WBGENE00006815, WBGENE00003243, WBGENE00000961, WBGENE00006746, WBGENE00006745, WBGENE00017184, WBGENE00019282, WBGENE00003238, WBGENE00006836, WBGENE00011904, WBGENE00000368, WBGENE00006772, WBGENE00006775, WBGENE00004357, WBGENE00002247,…	758	202	11221	2.71152	0.000155076	4.43107e-06	0.000112021
GOTERM_BP_FAT	GO:0000902~cell morphogenesis	54	5.11364	6.56739e-08	WBGENE00006769, WBGENE00017381, WBGENE00021643, WBGENE00003243, WBGENE00003242, WBGENE00001434, WBGENE00004257, WBGENE00006853, WBGENE00002215, WBGENE00001475, WBGENE00006775, WBGENE00011345, WBGENE00006423, WBGENE00002232, WBGENE00002230, WBGENE00006874, WBGENE00006870, WBGENE00020693, WBGENE00016104, WBGENE00006575, WBGENE00000830, WBGENE00003883, WBGENE00016539, WBGENE00007750, WBGENE00006476,…	758	363	11221	2.20216	0.000159903	4.4421e-06	0.000115508
GOTERM_BP_FAT	GO:0040017~positive regulation of locomotion	18	1.70455	1.12218e-07	WBGENE00003071, WBGENE00004357, WBGENE00006787, WBGENE00002247, WBGENE00003929, WBGENE00016913, WBGENE00001196, WBGENE00006062, WBGENE00003931, WBGENE00006746, WBGENE00000961, WBGENE00006745, WBGENE00001328, WBGENE00006836, WBGENE00011904, WBGENE00000368, WBGENE00003245, WBGENE00006772	758	57	11221	4.67477	0.000273214	7.38515e-06	0.000197371
GOTERM_BP_FAT	GO:0009605~response to external stimulus	62	5.87121	3.11523e-07	WBGENE00020930, WBGENE00006769, WBGENE00017381, WBGENE00000904, WBGENE00019327, WBGENE00009342, WBGENE00003243, WBGENE00001501, WBGENE00000223, WBGENE00003171, WBGENE00004257, WBGENE00019282, WBGENE00006853, WBGENE00002261, WBGENE00009897, WBGENE00001475, WBGENE00006775, WBGENE00011345, WBGENE00006423, WBGENE00000457, WBGENE00006874, WBGENE00006870, WBGENE00016104, WBGENE00006575, WBGENE00019345,…	758	464	11221	1.97804	0.000758271	1.99619e-05	0.000547911
GOTERM_BP_FAT	GO:0006935~chemotaxis	35	3.31439	3.69997e-07	WBGENE00001163, WBGENE00001210, WBGENE00001165, WBGENE00004048, WBGENE00006769, WBGENE00017381, WBGENE00003243, WBGENE00006840, WBGENE00000961, WBGENE00006746, WBGENE00006745, WBGENE00001119, WBGENE00003024, WBGENE00004257, WBGENE00006853, WBGENE00003738, WBGENE00002243, WBGENE00001475, WBGENE00006775, WBGENE00011345, WBGENE00006423, WBGENE00006893, WBGENE00000858, WBGENE00000457, WBGENE00006366,…	758	198	11221	2.61677	0.000900538	2.31009e-05	0.000650756
GOTERM_BP_FAT	GO:0044712~single-organism catabolic process	41	3.88258	4.25077e-07	WBGENE00015551, WBGENE00016810, WBGENE00001404, WBGENE00019060, WBGENE00019022, WBGENE00015802, WBGENE00019890, WBGENE00001685, WBGENE00010336, WBGENE00001684, WBGENE00001790, WBGENE00001993, WBGENE00000963, WBGENE00000964, WBGENE00016103, WBGENE00019895, WBGENE00000984, WBGENE00017123, WBGENE00008564, WBGENE00019599, WBGENE00017283, WBGENE00185014, WBGENE00012834, WBGENE00011089, WBGENE00004037,…	758	255	11221	2.38016	0.00103453	2.58762e-05	0.000747631
GOTERM_BP_FAT	GO:0061199~striated muscle contraction involved in embryonic body morphogenesis	11	1.04167	5.65398e-07	WBGENE00006844, WBGENE00020886, WBGENE00006787, WBGENE00001187, WBGENE00003929, WBGENE00006836, WBGENE00001948, WBGENE00000368, WBGENE00003515, WBGENE00003931, WBGENE00003933	758	22	11221	7.40172	0.0013758	3.35785e-05	0.000994427
GOTERM_BP_FAT	GO:0045944~positive regulation of transcription from RNA polymerase II promoter	34	3.2197	6.85784e-07	WBGENE00020930, WBGENE00003623, WBGENE00000435, WBGENE00006379, WBGENE00000439, WBGENE00020368, WBGENE00000904, WBGENE00003607, WBGENE00000223, WBGENE00003040, WBGENE00001434, WBGENE00006652, WBGENE00004758, WBGENE00004055, WBGENE00000451, WBGENE00000443, WBGENE00004013, WBGENE00003377, WBGENE00000457, WBGENE00001820, WBGENE00001208, WBGENE00001948, WBGENE00000448, WBGENE00003657, WBGENE00006870,…	758	194	11221	2.59442	0.00166849	3.97584e-05	0.00120616
GOTERM_BP_FAT	GO:0051173~positive regulation of nitrogen compound metabolic process	39	3.69318	9.93494e-07	WBGENE00020930, WBGENE00003623, WBGENE00000435, WBGENE00002065, WBGENE00006379, WBGENE00000439, WBGENE00020368, WBGENE00000904, WBGENE00003607, WBGENE00003024, WBGENE00000223, WBGENE00001377, WBGENE00003040, WBGENE00001434, WBGENE00006652, WBGENE00004758, WBGENE00004055, WBGENE00000451, WBGENE00000443, WBGENE00004013, WBGENE00003377, WBGENE00000457, WBGENE00001820, WBGENE00001208, WBGENE00000448,…	758	244	11221	2.36612	0.00241624	5.62579e-05	0.00174736
GOTERM_BP_FAT	GO:0018991~oviposition	51	4.82955	1.12566e-06	WBGENE00044068, WBGENE00000435, WBGENE00001187, WBGENE00003929, WBGENE00014153, WBGENE00006816, WBGENE00000904, WBGENE00002299, WBGENE00020368, WBGENE00006815, WBGENE00001069, WBGENE00003243, WBGENE00001377, WBGENE00010701, WBGENE00003040, WBGENE00015298, WBGENE00000368, WBGENE00006772, WBGENE00006775, WBGENE00006423, WBGENE00000443, WBGENE00006754, WBGENE00001170, WBGENE00003939, WBGENE00004949,…	758	365	11221	2.06842	0.00273722	6.22929e-05	0.00197981
GOTERM_BP_FAT	GO:0010557~positive regulation of macromolecule biosynthetic process	38	3.59848	1.16909e-06	WBGENE00020930, WBGENE00003623, WBGENE00000435, WBGENE00002065, WBGENE00006379, WBGENE00000439, WBGENE00020368, WBGENE00000904, WBGENE00003607, WBGENE00003024, WBGENE00000223, WBGENE00003040, WBGENE00001434, WBGENE00006652, WBGENE00004758, WBGENE00004055, WBGENE00000451, WBGENE00000443, WBGENE00004013, WBGENE00003377, WBGENE00000457, WBGENE00001820, WBGENE00001208, WBGENE00000448, WBGENE00001948,…	758	236	11221	2.3836	0.00284268	6.32587e-05	0.00205619
GOTERM_BP_FAT	GO:0045935~positive regulation of nucleobase-containing compound metabolic process	37	3.50379	1.37263e-06	WBGENE00020930, WBGENE00003623, WBGENE00000435, WBGENE00006379, WBGENE00000439, WBGENE00020368, WBGENE00000904, WBGENE00003607, WBGENE00003024, WBGENE00000223, WBGENE00001377, WBGENE00003040, WBGENE00001434, WBGENE00006652, WBGENE00004758, WBGENE00004055, WBGENE00000451, WBGENE00000443, WBGENE00004013, WBGENE00003377, WBGENE00000457, WBGENE00001820, WBGENE00001208, WBGENE00000448, WBGENE00001948,…	758	228	11221	2.40231	0.00333677	7.2657e-05	0.00241417
GOTERM_BP_FAT	GO:0006732~coenzyme metabolic process	25	2.36742	1.41916e-06	WBGENE00016810, WBGENE00015802, WBGENE00011088, WBGENE00000763, WBGENE00001685, WBGENE00011089, WBGENE00001684, WBGENE00022307, WBGENE00000109, WBGENE00008205, WBGENE00007236, WBGENE00019492, WBGENE00013284, WBGENE00011474, WBGENE00007150, WBGENE00016201, WBGENE00000991, WBGENE00003778, WBGENE00185014, WBGENE00013594, WBGENE00018491, WBGENE00022200, WBGENE00016995, WBGENE00006416, WBGENE00017048	758	121	11221	3.05856	0.00344969	7.35219e-05	0.00249602
GOTERM_BP_FAT	GO:0010628~positive regulation of gene expression	41	3.88258	1.43072e-06	WBGENE00020930, WBGENE00003623, WBGENE00000435, WBGENE00002065, WBGENE00006379, WBGENE00000439, WBGENE00020368, WBGENE00000904, WBGENE00000584, WBGENE00003607, WBGENE00003024, WBGENE00000223, WBGENE00003040, WBGENE00001434, WBGENE00006652, WBGENE00004758, WBGENE00004055, WBGENE00000451, WBGENE00000443, WBGENE00004013, WBGENE00003377, WBGENE00000457, WBGENE00001820, WBGENE00001208, WBGENE00000448,…	758	267	11221	2.27319	0.00347774	7.25766e-05	0.00251634
GOTERM_BP_FAT	GO:0051252~regulation of RNA metabolic process	108	10.2273	1.49551e-06	WBGENE00006626, WBGENE00020368, WBGENE00003607, WBGENE00000223, WBGENE00003040, WBGENE00001434, WBGENE00000221, WBGENE00009899, WBGENE00002261, WBGENE00019741, WBGENE00019742, WBGENE00006424, WBGENE00006423, WBGENE00003939, WBGENE00004949, WBGENE00003511, WBGENE00006827, WBGENE00012717, WBGENE00006380, WBGENE00020902, WBGENE00021697, WBGENE00002601, WBGENE00022837, WBGENE00022538, WBGENE00017326,…	758	1017	11221	1.57205	0.00363496	7.43152e-05	0.0026303
GOTERM_BP_FAT	GO:0061061~muscle structure development	35	3.31439	1.50595e-06	WBGENE00000138, WBGENE00017688, WBGENE00006787, WBGENE00003929, WBGENE00016838, WBGENE00006814, WBGENE00019407, WBGENE00004855, WBGENE00017184, WBGENE00003497, WBGENE00004257, WBGENE00001263, WBGENE00015472, WBGENE00006836, WBGENE00001812, WBGENE00006876, WBGENE00004057, WBGENE00016197, WBGENE00015350, WBGENE00004357, WBGENE00006754, WBGENE00000443, WBGENE00006893, WBGENE00006827, WBGENE00001948,…	758	210	11221	2.46724	0.00366029	7.33373e-05	0.00264867
GOTERM_BP_FAT	GO:0045893~positive regulation of transcription, DNA-templated	35	3.31439	1.50595e-06	WBGENE00020930, WBGENE00003623, WBGENE00000435, WBGENE00006379, WBGENE00000439, WBGENE00020368, WBGENE00000904, WBGENE00003607, WBGENE00003024, WBGENE00000223, WBGENE00003040, WBGENE00001434, WBGENE00006652, WBGENE00004758, WBGENE00004055, WBGENE00000451, WBGENE00000443, WBGENE00004013, WBGENE00003377, WBGENE00000457, WBGENE00001820, WBGENE00001208, WBGENE00000448, WBGENE00001948, WBGENE00003657,…	758	210	11221	2.46724	0.00366029	7.33373e-05	0.00264867
GOTERM_BP_FAT	GO:0002009~morphogenesis of an epithelium	15	1.42045	1.51219e-06	WBGENE00001165, WBGENE00001687, WBGENE00001101, WBGENE00044631, WBGENE00003007, WBGENE00014153, WBGENE00002181, WBGENE00000961, WBGENE00003006, WBGENE00000204, WBGENE00005022, WBGENE00013355, WBGENE00005026, WBGENE00006876, WBGENE00017644	758	47	11221	4.7245	0.00367541	7.2197e-05	0.00265963
GOTERM_BP_FAT	GO:1902680~positive regulation of RNA biosynthetic process	35	3.31439	1.68241e-06	WBGENE00020930, WBGENE00003623, WBGENE00000435, WBGENE00006379, WBGENE00000439, WBGENE00020368, WBGENE00000904, WBGENE00003607, WBGENE00003024, WBGENE00000223, WBGENE00003040, WBGENE00001434, WBGENE00006652, WBGENE00004758, WBGENE00004055, WBGENE00000451, WBGENE00000443, WBGENE00004013, WBGENE00003377, WBGENE00000457, WBGENE00001820, WBGENE00001208, WBGENE00000448, WBGENE00001948, WBGENE00003657,…	758	211	11221	2.45555	0.00408829	7.8779e-05	0.00295901
GOTERM_BP_FAT	GO:0032787~monocarboxylic acid metabolic process	35	3.31439	1.68241e-06	WBGENE00016810, WBGENE00019060, WBGENE00019022, WBGENE00015802, WBGENE00015369, WBGENE00001685, WBGENE00010336, WBGENE00001684, WBGENE00015141, WBGENE00001564, WBGENE00015739, WBGENE00007150, WBGENE00004258, WBGENE00017123, WBGENE00004076, WBGENE00008564, WBGENE00013905, WBGENE00019599, WBGENE00022130, WBGENE00016995, WBGENE00001157, WBGENE00007650, WBGENE00011089, WBGENE00016943, WBGENE00011564,…	758	211	11221	2.45555	0.00408829	7.8779e-05	0.00295901
GOTERM_BP_FAT	GO:1903508~positive regulation of nucleic acid-templated transcription	35	3.31439	1.68241e-06	WBGENE00020930, WBGENE00003623, WBGENE00000435, WBGENE00006379, WBGENE00000439, WBGENE00020368, WBGENE00000904, WBGENE00003607, WBGENE00003024, WBGENE00000223, WBGENE00003040, WBGENE00001434, WBGENE00006652, WBGENE00004758, WBGENE00004055, WBGENE00000451, WBGENE00000443, WBGENE00004013, WBGENE00003377, WBGENE00000457, WBGENE00001820, WBGENE00001208, WBGENE00000448, WBGENE00001948, WBGENE00003657,…	758	211	11221	2.45555	0.00408829	7.8779e-05	0.00295901
GOTERM_BP_FAT	GO:0042330~taxis	35	3.31439	1.87784e-06	WBGENE00001163, WBGENE00001210, WBGENE00001165, WBGENE00004048, WBGENE00006769, WBGENE00017381, WBGENE00003243, WBGENE00006840, WBGENE00000961, WBGENE00006746, WBGENE00006745, WBGENE00001119, WBGENE00003024, WBGENE00004257, WBGENE00006853, WBGENE00003738, WBGENE00002243, WBGENE00001475, WBGENE00006775, WBGENE00011345, WBGENE00006423, WBGENE00006893, WBGENE00000858, WBGENE00000457, WBGENE00006366,…	758	212	11221	2.44396	0.00456211	8.62708e-05	0.00330273
GOTERM_BP_FAT	GO:0031328~positive regulation of cellular biosynthetic process	38	3.59848	1.95905e-06	WBGENE00020930, WBGENE00003623, WBGENE00000435, WBGENE00002065, WBGENE00006379, WBGENE00000439, WBGENE00020368, WBGENE00000904, WBGENE00003607, WBGENE00003024, WBGENE00000223, WBGENE00003040, WBGENE00001434, WBGENE00006652, WBGENE00004758, WBGENE00004055, WBGENE00000451, WBGENE00000443, WBGENE00004013, WBGENE00003377, WBGENE00000457, WBGENE00001820, WBGENE00001208, WBGENE00000448, WBGENE00001948,…	758	241	11221	2.33415	0.00475892	8.83346e-05	0.00344555
GOTERM_BP_FAT	GO:0009891~positive regulation of biosynthetic process	38	3.59848	1.95905e-06	WBGENE00020930, WBGENE00003623, WBGENE00000435, WBGENE00002065, WBGENE00006379, WBGENE00000439, WBGENE00020368, WBGENE00000904, WBGENE00003607, WBGENE00003024, WBGENE00000223, WBGENE00003040, WBGENE00001434, WBGENE00006652, WBGENE00004758, WBGENE00004055, WBGENE00000451, WBGENE00000443, WBGENE00004013, WBGENE00003377, WBGENE00000457, WBGENE00001820, WBGENE00001208, WBGENE00000448, WBGENE00001948,…	758	241	11221	2.33415	0.00475892	8.83346e-05	0.00344555
GOTERM_BP_FAT	GO:0009074~aromatic amino acid family catabolic process	7	0.662879	2.30243e-06	WBGENE00016201, WBGENE00015802, WBGENE00011089, WBGENE00001790, WBGENE00000240, WBGENE00001993, WBGENE00001843	758	8	11221	12.953	0.00559074	0.00010193	0.00404948
GOTERM_BP_FAT	GO:0051254~positive regulation of RNA metabolic process	35	3.31439	2.59733e-06	WBGENE00020930, WBGENE00003623, WBGENE00000435, WBGENE00006379, WBGENE00000439, WBGENE00020368, WBGENE00000904, WBGENE00003607, WBGENE00003024, WBGENE00000223, WBGENE00003040, WBGENE00001434, WBGENE00006652, WBGENE00004758, WBGENE00004055, WBGENE00000451, WBGENE00000443, WBGENE00004013, WBGENE00003377, WBGENE00000457, WBGENE00001820, WBGENE00001208, WBGENE00000448, WBGENE00001948, WBGENE00003657,…	758	215	11221	2.40986	0.00630454	0.000112931	0.00456813
GOTERM_BP_FAT	GO:0010171~body morphogenesis	76	7.19697	2.94447e-06	WBGENE00003071, WBGENE00000431, WBGENE00020886, WBGENE00001187, WBGENE00003929, WBGENE00016913, WBGENE00014153, WBGENE00000439, WBGENE00022591, WBGENE00001978, WBGENE00000788, WBGENE00000083, WBGENE00004266, WBGENE00001069, WBGENE00009653, WBGENE00003607, WBGENE00001076, WBGENE00001075, WBGENE00004257, WBGENE00006771, WBGENE00000368, WBGENE00017245, WBGENE00000453, WBGENE00000443, WBGENE00000149,…	758	653	11221	1.72291	0.00714415	0.000125778	0.00517866
GOTERM_BP_FAT	GO:0001708~cell fate specification	23	2.17803	3.3561e-06	WBGENE00001105, WBGENE00000443, WBGENE00000455, WBGENE00004949, WBGENE00004013, WBGENE00000858, WBGENE00000857, WBGENE00003377, WBGENE00000457, WBGENE00000458, WBGENE00006379, WBGENE00000439, WBGENE00001948, WBGENE00006543, WBGENE00001958, WBGENE00001249, WBGENE00003024, WBGENE00001377, WBGENE00001434, WBGENE00003040, WBGENE00002601, WBGENE00021513, WBGENE00021525	758	110	11221	3.09526	0.00813881	0.000140889	0.0059026
GOTERM_BP_FAT	GO:0048589~developmental growth	61	5.77652	3.41654e-06	WBGENE00003071, WBGENE00006769, WBGENE00044068, WBGENE00000083, WBGENE00003171, WBGENE00001075, WBGENE00003040, WBGENE00006853, WBGENE00004031, WBGENE00002215, WBGENE00016354, WBGENE00006956, WBGENE00011345, WBGENE00000149, WBGENE00003893, WBGENE00003518, WBGENE00007103, WBGENE00006759, WBGENE00004271, WBGENE00004789, WBGENE00044631, WBGENE00003657, WBGENE00013859, WBGENE00006870, WBGENE00016539,…	758	487	11221	1.85423	0.00828477	0.000140995	0.0060089
GOTERM_BP_FAT	GO:0006941~striated muscle contraction	11	1.04167	3.62338e-06	WBGENE00006844, WBGENE00020886, WBGENE00006787, WBGENE00001187, WBGENE00003929, WBGENE00006836, WBGENE00001948, WBGENE00000368, WBGENE00003515, WBGENE00003931, WBGENE00003933	758	26	11221	6.26299	0.00878414	0.000147038	0.00637268
GOTERM_BP_FAT	GO:0045595~regulation of cell differentiation	26	2.46212	3.68989e-06	WBGENE00004048, WBGENE00002990, WBGENE00006379, WBGENE00003163, WBGENE00001958, WBGENE00006840, WBGENE00006745, WBGENE00003024, WBGENE00004257, WBGENE00000516, WBGENE00001008, WBGENE00011345, WBGENE00000443, WBGENE00006807, WBGENE00003377, WBGENE00006366, WBGENE00001207, WBGENE00006827, WBGENE00001948, WBGENE00000870, WBGENE00001821, WBGENE00003006, WBGENE00002601, WBGENE00001250, WBGENE00001745,…	758	136	11221	2.83007	0.00894466	0.000147283	0.00648965
GOTERM_BP_FAT	GO:0019219~regulation of nucleobase-containing compound metabolic process	110	10.4167	4.21715e-06	WBGENE00006626, WBGENE00020368, WBGENE00003607, WBGENE00000223, WBGENE00003040, WBGENE00001434, WBGENE00000221, WBGENE00009899, WBGENE00002261, WBGENE00019741, WBGENE00019742, WBGENE00006424, WBGENE00006423, WBGENE00003939, WBGENE00004949, WBGENE00003511, WBGENE00006827, WBGENE00012717, WBGENE00000870, WBGENE00006380, WBGENE00020902, WBGENE00021697, WBGENE00002601, WBGENE00022837, WBGENE00022538,…	758	1064	11221	1.53043	0.0102162	0.000165612	0.00741695
GOTERM_BP_FAT	GO:1901361~organic cyclic compound catabolic process	24	2.27273	5.78299e-06	WBGENE00015551, WBGENE00006626, WBGENE00015802, WBGENE00011089, WBGENE00012834, WBGENE00000109, WBGENE00001790, WBGENE00000240, WBGENE00000963, WBGENE00001993, WBGENE00000799, WBGENE00016103, WBGENE00000964, WBGENE00003828, WBGENE00016139, WBGENE00001843, WBGENE00016201, WBGENE00017440, WBGENE00022538, WBGENE00008990, WBGENE00015547, WBGENE00017283, WBGENE00185014, WBGENE00007303	758	122	11221	2.91215	0.0139829	0.000223493	0.0101707
GOTERM_BP_FAT	GO:0009887~organ morphogenesis	22	2.08333	6.52946e-06	WBGENE00000443, WBGENE00001101, WBGENE00000858, WBGENE00006787, WBGENE00003377, WBGENE00002065, WBGENE00006379, WBGENE00001948, WBGENE00003657, WBGENE00000788, WBGENE00003931, WBGENE00006342, WBGENE00006746, WBGENE00000961, WBGENE00006745, WBGENE00001249, WBGENE00003024, WBGENE00003779, WBGENE00002601, WBGENE00001250, WBGENE00001251, WBGENE00006836	758	106	11221	3.07241	0.0157736	0.000248395	0.0114835
GOTERM_BP_FAT	GO:1903506~regulation of nucleic acid-templated transcription	103	9.75379	6.56473e-06	WBGENE00006626, WBGENE00020368, WBGENE00003607, WBGENE00000223, WBGENE00003040, WBGENE00001434, WBGENE00000221, WBGENE00009899, WBGENE00002261, WBGENE00019741, WBGENE00019742, WBGENE00006424, WBGENE00003939, WBGENE00004949, WBGENE00003511, WBGENE00006827, WBGENE00012717, WBGENE00006380, WBGENE00020902, WBGENE00021697, WBGENE00002601, WBGENE00022837, WBGENE00022538, WBGENE00017326, WBGENE00004024,…	758	989	11221	1.54171	0.0158581	0.000245896	0.0115455
GOTERM_BP_FAT	GO:2001141~regulation of RNA biosynthetic process	103	9.75379	6.56473e-06	WBGENE00006626, WBGENE00020368, WBGENE00003607, WBGENE00000223, WBGENE00003040, WBGENE00001434, WBGENE00000221, WBGENE00009899, WBGENE00002261, WBGENE00019741, WBGENE00019742, WBGENE00006424, WBGENE00003939, WBGENE00004949, WBGENE00003511, WBGENE00006827, WBGENE00012717, WBGENE00006380, WBGENE00020902, WBGENE00021697, WBGENE00002601, WBGENE00022837, WBGENE00022538, WBGENE00017326, WBGENE00004024,…	758	989	11221	1.54171	0.0158581	0.000245896	0.0115455
GOTERM_BP_FAT	GO:0042692~muscle cell differentiation	31	2.93561	7.47222e-06	WBGENE00000138, WBGENE00017688, WBGENE00006787, WBGENE00003929, WBGENE00016838, WBGENE00006814, WBGENE00019407, WBGENE00004855, WBGENE00017184, WBGENE00003497, WBGENE00001263, WBGENE00006836, WBGENE00015472, WBGENE00001812, WBGENE00006876, WBGENE00004057, WBGENE00015350, WBGENE00004357, WBGENE00006754, WBGENE00000443, WBGENE00006827, WBGENE00001948, WBGENE00006543, WBGENE00000448, WBGENE00006062,…	758	187	11221	2.45404	0.0180304	0.000275643	0.0131415
GOTERM_BP_FAT	GO:0048588~developmental cell growth	18	1.70455	7.54973e-06	WBGENE00001210, WBGENE00006769, WBGENE00006365, WBGENE00006366, WBGENE00004271, WBGENE00001208, WBGENE00002181, WBGENE00006746, WBGENE00006870, WBGENE00000961, WBGENE00006745, WBGENE00006853, WBGENE00001303, WBGENE00002215, WBGENE00016539, WBGENE00007750, WBGENE00011345, WBGENE00001008	758	75	11221	3.55282	0.0182157	0.000274345	0.0132778
GOTERM_BP_FAT	GO:0006355~regulation of transcription, DNA-templated	102	9.65909	8.18863e-06	WBGENE00020368, WBGENE00003607, WBGENE00000223, WBGENE00003040, WBGENE00001434, WBGENE00000221, WBGENE00009899, WBGENE00002261, WBGENE00019741, WBGENE00019742, WBGENE00006424, WBGENE00003939, WBGENE00004949, WBGENE00003511, WBGENE00006827, WBGENE00012717, WBGENE00006380, WBGENE00020902, WBGENE00021697, WBGENE00002601, WBGENE00022837, WBGENE00022538, WBGENE00017326, WBGENE00004024, WBGENE00006881,…	758	982	11221	1.53763	0.0197419	0.000293183	0.0144013
GOTERM_BP_FAT	GO:0018996~molting cycle, collagen and cuticulin-based cuticle	43	4.07197	9.87733e-06	WBGENE00000431, WBGENE00003071, WBGENE00016006, WBGENE00006787, WBGENE00012186, WBGENE00003623, WBGENE00006882, WBGENE00004228, WBGENE00022591, WBGENE00000083, WBGENE00000788, WBGENE00004266, WBGENE00009926, WBGENE00015646, WBGENE00004225, WBGENE00003779, WBGENE00003497, WBGENE00004232, WBGENE00004076, WBGENE00004254, WBGENE00008990, WBGENE00000140, WBGENE00004210, WBGENE00001828, WBGENE00000149,…	758	309	11221	2.06002	0.0237645	0.00034851	0.017371
GOTERM_BP_FAT	GO:0051146~striated muscle cell differentiation	29	2.74621	1.1289e-05	WBGENE00000138, WBGENE00017688, WBGENE00006787, WBGENE00003929, WBGENE00016838, WBGENE00006814, WBGENE00019407, WBGENE00004855, WBGENE00017184, WBGENE00003497, WBGENE00001263, WBGENE00006836, WBGENE00015472, WBGENE00001812, WBGENE00006876, WBGENE00004057, WBGENE00015350, WBGENE00004357, WBGENE00006754, WBGENE00006827, WBGENE00001948, WBGENE00000448, WBGENE00006062, WBGENE00003931, WBGENE00006820,…	758	172	11221	2.49593	0.0271145	0.000392621	0.0198534
GOTERM_BP_FAT	GO:0010927~cellular component assembly involved in morphogenesis	34	3.2197	1.27234e-05	WBGENE00000138, WBGENE00017688, WBGENE00001117, WBGENE00006787, WBGENE00000485, WBGENE00003929, WBGENE00016838, WBGENE00006814, WBGENE00021643, WBGENE00019407, WBGENE00004855, WBGENE00001119, WBGENE00003497, WBGENE00001434, WBGENE00001263, WBGENE00006652, WBGENE00006836, WBGENE00015472, WBGENE00001812, WBGENE00006876, WBGENE00004057, WBGENE00015350, WBGENE00004357, WBGENE00006754, WBGENE00016376,…	758	221	11221	2.27745	0.0305066	0.000436266	0.0223757
GOTERM_BP_FAT	GO:0006357~regulation of transcription from RNA polymerase II promoter	50	4.73485	1.42664e-05	WBGENE00020930, WBGENE00000468, WBGENE00000435, WBGENE00000439, WBGENE00000904, WBGENE00020368, WBGENE00003607, WBGENE00000223, WBGENE00001434, WBGENE00003040, WBGENE00000221, WBGENE00006853, WBGENE00006424, WBGENE00000451, WBGENE00000443, WBGENE00000457, WBGENE00000458, WBGENE00003659, WBGENE00000449, WBGENE00006827, WBGENE00001820, WBGENE00012717, WBGENE00000448, WBGENE00003657, WBGENE00006870,…	758	388	11221	1.90766	0.0341423	0.000482367	0.0250889
GOTERM_BP_FAT	GO:0051186~cofactor metabolic process	25	2.36742	1.53247e-05	WBGENE00016810, WBGENE00015802, WBGENE00011088, WBGENE00000763, WBGENE00001685, WBGENE00011089, WBGENE00001684, WBGENE00022307, WBGENE00000109, WBGENE00008205, WBGENE00007236, WBGENE00019492, WBGENE00013284, WBGENE00011474, WBGENE00007150, WBGENE00016201, WBGENE00000991, WBGENE00003778, WBGENE00185014, WBGENE00013594, WBGENE00018491, WBGENE00022200, WBGENE00016995, WBGENE00006416, WBGENE00017048	758	138	11221	2.68178	0.0366282	0.000511046	0.0269499
GOTERM_BP_FAT	GO:0009072~aromatic amino acid family metabolic process	9	0.852273	1.60172e-05	WBGENE00022104, WBGENE00009628, WBGENE00016201, WBGENE00015802, WBGENE00011089, WBGENE00001790, WBGENE00000240, WBGENE00001993, WBGENE00001843	758	19	11221	7.01215	0.0382514	0.000526917	0.0281676
GOTERM_BP_FAT	GO:0051171~regulation of nitrogen compound metabolic process	115	10.8902	2.20564e-05	WBGENE00006626, WBGENE00002065, WBGENE00020368, WBGENE00003607, WBGENE00000223, WBGENE00003040, WBGENE00001434, WBGENE00000221, WBGENE00009899, WBGENE00002261, WBGENE00019741, WBGENE00019742, WBGENE00006424, WBGENE00006423, WBGENE00003939, WBGENE00004949, WBGENE00003511, WBGENE00006827, WBGENE00012717, WBGENE00000870, WBGENE00006380, WBGENE00020902, WBGENE00016139, WBGENE00012478, WBGENE00021697,…	758	1167	11221	1.45878	0.0522911	0.000715849	0.0387861
GOTERM_BP_FAT	GO:0032774~RNA biosynthetic process	105	9.94318	2.50848e-05	WBGENE00006626, WBGENE00006430, WBGENE00020368, WBGENE00003607, WBGENE00000223, WBGENE00003040, WBGENE00001434, WBGENE00000221, WBGENE00009899, WBGENE00002261, WBGENE00019741, WBGENE00019742, WBGENE00006424, WBGENE00019380, WBGENE00003939, WBGENE00004949, WBGENE00003511, WBGENE00006827, WBGENE00012717, WBGENE00006380, WBGENE00020902, WBGENE00021697, WBGENE00002601, WBGENE00022837, WBGENE00022538,…	758	1046	11221	1.486	0.059254	0.000803389	0.0441103
GOTERM_BP_FAT	GO:0044282~small molecule catabolic process	21	1.98864	2.64771e-05	WBGENE00001404, WBGENE00019060, WBGENE00015802, WBGENE00019022, WBGENE00019890, WBGENE00010336, WBGENE00011089, WBGENE00001790, WBGENE00016943, WBGENE00000240, WBGENE00020022, WBGENE00001993, WBGENE00020007, WBGENE00001843, WBGENE00014000, WBGENE00000984, WBGENE00016201, WBGENE00017123, WBGENE00008564, WBGENE00019599, WBGENE00001794	758	107	11221	2.90535	0.0624382	0.000836956	0.0465582
GOTERM_BP_FAT	GO:2000112~regulation of cellular macromolecule biosynthetic process	110	10.4167	2.82306e-05	WBGENE00006626, WBGENE00002065, WBGENE00020368, WBGENE00003607, WBGENE00000223, WBGENE00003040, WBGENE00001434, WBGENE00000221, WBGENE00009899, WBGENE00002261, WBGENE00019741, WBGENE00019742, WBGENE00006424, WBGENE00003939, WBGENE00004949, WBGENE00003511, WBGENE00006827, WBGENE00012717, WBGENE00000870, WBGENE00006380, WBGENE00020902, WBGENE00016139, WBGENE00012478, WBGENE00021697, WBGENE00002601,…	758	1111	11221	1.46569	0.066433	0.000880926	0.0496409
GOTERM_BP_FAT	GO:0040007~growth	71	6.72348	3.17979e-05	WBGENE00003071, WBGENE00006769, WBGENE00044068, WBGENE00007680, WBGENE00000083, WBGENE00001075, WBGENE00003040, WBGENE00003171, WBGENE00006853, WBGENE00004031, WBGENE00002215, WBGENE00016354, WBGENE00006956, WBGENE00011345, WBGENE00003893, WBGENE00000149, WBGENE00006754, WBGENE00003518, WBGENE00007103, WBGENE00006759, WBGENE00044631, WBGENE00004271, WBGENE00004789, WBGENE00000301, WBGENE00003657,…	758	639	11221	1.64483	0.0745074	0.000979636	0.055912
GOTERM_BP_FAT	GO:0097659~nucleic acid-templated transcription	104	9.84848	3.52738e-05	WBGENE00006430, WBGENE00020368, WBGENE00003607, WBGENE00000223, WBGENE00003040, WBGENE00001434, WBGENE00000221, WBGENE00009899, WBGENE00002261, WBGENE00019741, WBGENE00019742, WBGENE00006424, WBGENE00019380, WBGENE00003939, WBGENE00004949, WBGENE00003511, WBGENE00006827, WBGENE00012717, WBGENE00006380, WBGENE00020902, WBGENE00021697, WBGENE00002601, WBGENE00022837, WBGENE00022538, WBGENE00017326,…	758	1041	11221	1.47892	0.0823078	0.00107309	0.062022
GOTERM_BP_FAT	GO:0042303~molting cycle	43	4.07197	3.64163e-05	WBGENE00000431, WBGENE00003071, WBGENE00016006, WBGENE00006787, WBGENE00012186, WBGENE00003623, WBGENE00006882, WBGENE00004228, WBGENE00022591, WBGENE00000083, WBGENE00000788, WBGENE00004266, WBGENE00009926, WBGENE00015646, WBGENE00004225, WBGENE00003779, WBGENE00003497, WBGENE00004232, WBGENE00004076, WBGENE00004254, WBGENE00008990, WBGENE00000140, WBGENE00004210, WBGENE00001828, WBGENE00000149,…	758	326	11221	1.9526	0.0848574	0.00109416	0.0640303
GOTERM_BP_FAT	GO:0009791~post-embryonic development	200	18.9394	3.70862e-05	WBGENE00001687, WBGENE00007587, WBGENE00044068, WBGENE00002065, WBGENE00003929, WBGENE00016913, WBGENE00006816, WBGENE00020368, WBGENE00006815, WBGENE00003243, WBGENE00003607, WBGENE00003242, WBGENE00016405, WBGENE00003040, WBGENE00003407, WBGENE00003238, WBGENE00002261, WBGENE00015298, WBGENE00006423, WBGENE00019380, WBGENE00003939, WBGENE00006827, WBGENE00003931, WBGENE00000100, WBGENE00003515,…	758	2295	11221	1.29006	0.0863491	0.00110069	0.0652079
GOTERM_BP_FAT	GO:0030334~regulation of cell migration	17	1.60985	3.71312e-05	WBGENE00003071, WBGENE00004048, WBGENE00000435, WBGENE00001207, WBGENE00006816, WBGENE00006874, WBGENE00003657, WBGENE00006815, WBGENE00003243, WBGENE00003931, WBGENE00006746, WBGENE00003006, WBGENE00017184, WBGENE00003238, WBGENE00006836, WBGENE00003245, WBGENE00006775	758	76	11221	3.31129	0.086449	0.00108876	0.0652868
GOTERM_BP_FAT	GO:0010556~regulation of macromolecule biosynthetic process	110	10.4167	3.80879e-05	WBGENE00006626, WBGENE00002065, WBGENE00020368, WBGENE00003607, WBGENE00000223, WBGENE00003040, WBGENE00001434, WBGENE00000221, WBGENE00009899, WBGENE00002261, WBGENE00019741, WBGENE00019742, WBGENE00006424, WBGENE00003939, WBGENE00004949, WBGENE00003511, WBGENE00006827, WBGENE00012717, WBGENE00000870, WBGENE00006380, WBGENE00020902, WBGENE00016139, WBGENE00012478, WBGENE00021697, WBGENE00002601,…	758	1118	11221	1.45651	0.0885749	0.00110351	0.0669686
GOTERM_BP_FAT	GO:0006366~transcription from RNA polymerase II promoter	43	4.07197	3.94602e-05	WBGENE00020930, WBGENE00003623, WBGENE00000468, WBGENE00002990, WBGENE00000435, WBGENE00006379, WBGENE00000439, WBGENE00020368, WBGENE00000904, WBGENE00019327, WBGENE00003607, WBGENE00000223, WBGENE00003040, WBGENE00001434, WBGENE00006652, WBGENE00006853, WBGENE00004758, WBGENE00004055, WBGENE00006424, WBGENE00000451, WBGENE00000443, WBGENE00004013, WBGENE00003377, WBGENE00000457, WBGENE00003511,…	758	327	11221	1.94663	0.0916154	0.0011298	0.0693805
GOTERM_BP_FAT	GO:0016049~cell growth	19	1.79924	4.09091e-05	WBGENE00001210, WBGENE00006769, WBGENE00006365, WBGENE00006366, WBGENE00004271, WBGENE00001208, WBGENE00007680, WBGENE00002181, WBGENE00006746, WBGENE00006870, WBGENE00000961, WBGENE00006745, WBGENE00006853, WBGENE00001303, WBGENE00002215, WBGENE00016539, WBGENE00007750, WBGENE00011345, WBGENE00001008	758	93	11221	3.02436	0.0948147	0.00115765	0.0719272
GOTERM_BP_FAT	GO:0002119~nematode larval development	198	18.75	4.272e-05	WBGENE00001687, WBGENE00007587, WBGENE00044068, WBGENE00002065, WBGENE00003929, WBGENE00016913, WBGENE00006816, WBGENE00020368, WBGENE00006815, WBGENE00003243, WBGENE00003607, WBGENE00003242, WBGENE00016405, WBGENE00003040, WBGENE00003407, WBGENE00003238, WBGENE00002261, WBGENE00015298, WBGENE00006423, WBGENE00019380, WBGENE00003939, WBGENE00003931, WBGENE00000100, WBGENE00003515, WBGENE00021095,…	758	2274	11221	1.28895	0.0987976	0.00119498	0.07511
GOTERM_BP_FAT	GO:0002164~larval development	198	18.75	4.55418e-05	WBGENE00001687, WBGENE00007587, WBGENE00044068, WBGENE00002065, WBGENE00003929, WBGENE00016913, WBGENE00006816, WBGENE00020368, WBGENE00006815, WBGENE00003243, WBGENE00003607, WBGENE00003242, WBGENE00016405, WBGENE00003040, WBGENE00003407, WBGENE00003238, WBGENE00002261, WBGENE00015298, WBGENE00006423, WBGENE00019380, WBGENE00003939, WBGENE00003931, WBGENE00000100, WBGENE00003515, WBGENE00021095,…	758	2276	11221	1.28782	0.104969	0.0012594	0.0800695
GOTERM_BP_FAT	GO:0010604~positive regulation of macromolecule metabolic process	46	4.35606	4.70132e-05	WBGENE00020930, WBGENE00003623, WBGENE00000435, WBGENE00002065, WBGENE00006379, WBGENE00000439, WBGENE00019986, WBGENE00020368, WBGENE00000904, WBGENE00000584, WBGENE00003607, WBGENE00011392, WBGENE00003024, WBGENE00001377, WBGENE00000223, WBGENE00003040, WBGENE00001434, WBGENE00006652, WBGENE00004758, WBGENE00004055, WBGENE00001008, WBGENE00000451, WBGENE00000443, WBGENE00004013, WBGENE00003377,…	758	362	11221	1.8811	0.10817	0.00128546	0.0826554
GOTERM_BP_FAT	GO:0030029~actin filament-based process	35	3.31439	5.7643e-05	WBGENE00000138, WBGENE00017688, WBGENE00006787, WBGENE00006882, WBGENE00003929, WBGENE00016838, WBGENE00006814, WBGENE00019407, WBGENE00004855, WBGENE00001978, WBGENE00000204, WBGENE00003497, WBGENE00001263, WBGENE00006836, WBGENE00015472, WBGENE00001812, WBGENE00006876, WBGENE00013683, WBGENE00004057, WBGENE00015350, WBGENE00004357, WBGENE00006754, WBGENE00006365, WBGENE00006827, WBGENE00006062,…	758	248	11221	2.08919	0.130959	0.00155839	0.101335
GOTERM_BP_FAT	GO:2000145~regulation of cell motility	17	1.60985	6.1128e-05	WBGENE00003071, WBGENE00004048, WBGENE00000435, WBGENE00001207, WBGENE00006816, WBGENE00006874, WBGENE00003657, WBGENE00006815, WBGENE00003243, WBGENE00003931, WBGENE00006746, WBGENE00003006, WBGENE00017184, WBGENE00003238, WBGENE00006836, WBGENE00003245, WBGENE00006775	758	79	11221	3.18555	0.138303	0.00163439	0.107459
GOTERM_BP_FAT	GO:0007031~peroxisome organization	8	0.757576	6.61154e-05	WBGENE00004191, WBGENE00000831, WBGENE00004193, WBGENE00004194, WBGENE00004196, WBGENE00004197, WBGENE00004198, WBGENE00013541	758	17	11221	6.96632	0.148705	0.00174843	0.116221
GOTERM_BP_FAT	GO:0046661~male sex differentiation	18	1.70455	6.81831e-05	WBGENE00001165, WBGENE00004048, WBGENE00002065, WBGENE00006379, WBGENE00000870, WBGENE00004237, WBGENE00003018, WBGENE00002299, WBGENE00002181, WBGENE00006746, WBGENE00006870, WBGENE00003006, WBGENE00006745, WBGENE00003779, WBGENE00004232, WBGENE00003040, WBGENE00006853, WBGENE00017644	758	88	11221	3.02797	0.152981	0.00178369	0.119854
GOTERM_BP_FAT	GO:0055002~striated muscle cell development	27	2.55682	6.90491e-05	WBGENE00000138, WBGENE00017688, WBGENE00006787, WBGENE00016838, WBGENE00003929, WBGENE00006814, WBGENE00019407, WBGENE00004855, WBGENE00017184, WBGENE00003497, WBGENE00001263, WBGENE00006836, WBGENE00015472, WBGENE00001812, WBGENE00006876, WBGENE00004057, WBGENE00015350, WBGENE00004357, WBGENE00006754, WBGENE00006827, WBGENE00006062, WBGENE00003931, WBGENE00006820, WBGENE00001843, WBGENE00006760,…	758	170	11221	2.35113	0.154765	0.00178713	0.121375
GOTERM_BP_FAT	GO:0055001~muscle cell development	27	2.55682	8.43312e-05	WBGENE00000138, WBGENE00017688, WBGENE00006787, WBGENE00016838, WBGENE00003929, WBGENE00006814, WBGENE00019407, WBGENE00004855, WBGENE00017184, WBGENE00003497, WBGENE00001263, WBGENE00006836, WBGENE00015472, WBGENE00001812, WBGENE00006876, WBGENE00004057, WBGENE00015350, WBGENE00004357, WBGENE00006754, WBGENE00006827, WBGENE00006062, WBGENE00003931, WBGENE00006820, WBGENE00001843, WBGENE00006760,…	758	172	11221	2.32379	0.185642	0.0021593	0.148219
GOTERM_BP_FAT	GO:0031325~positive regulation of cellular metabolic process	43	4.07197	8.44757e-05	WBGENE00020930, WBGENE00003623, WBGENE00000435, WBGENE00002065, WBGENE00006379, WBGENE00000439, WBGENE00019986, WBGENE00020368, WBGENE00000904, WBGENE00003607, WBGENE00011392, WBGENE00003024, WBGENE00000223, WBGENE00001377, WBGENE00003040, WBGENE00001434, WBGENE00006652, WBGENE00004758, WBGENE00004055, WBGENE00001008, WBGENE00000451, WBGENE00000443, WBGENE00004013, WBGENE00003377, WBGENE00000457,…	758	338	11221	1.88328	0.185928	0.00214049	0.148473
GOTERM_BP_FAT	GO:0019438~aromatic compound biosynthetic process	120	11.3636	8.58966e-05	WBGENE00006626, WBGENE00015802, WBGENE00006430, WBGENE00020368, WBGENE00001546, WBGENE00003607, WBGENE00000223, WBGENE00003040, WBGENE00001434, WBGENE00000221, WBGENE00009899, WBGENE00002261, WBGENE00019741, WBGENE00019742, WBGENE00006424, WBGENE00019380, WBGENE00003939, WBGENE00004949, WBGENE00011089, WBGENE00003511, WBGENE00006827, WBGENE00012717, WBGENE00006380, WBGENE00020902, WBGENE00015479,…	758	1267	11221	1.40206	0.18874	0.00215404	0.150969
GOTERM_BP_FAT	GO:0060560~developmental growth involved in morphogenesis	16	1.51515	8.67038e-05	WBGENE00001210, WBGENE00006769, WBGENE00006365, WBGENE00006366, WBGENE00001208, WBGENE00002181, WBGENE00006746, WBGENE00006870, WBGENE00000961, WBGENE00006745, WBGENE00006853, WBGENE00002215, WBGENE00016539, WBGENE00007750, WBGENE00011345, WBGENE00001008	758	73	11221	3.24459	0.190334	0.0021521	0.152387
GOTERM_BP_FAT	GO:0044248~cellular catabolic process	63	5.96591	9.12725e-05	WBGENE00019478, WBGENE00006626, WBGENE00015802, WBGENE00011737, WBGENE00001790, WBGENE00001284, WBGENE00019986, WBGENE00000786, WBGENE00000788, WBGENE00003828, WBGENE00016103, WBGENE00016405, WBGENE00008564, WBGENE00017283, WBGENE00007303, WBGENE00007139, WBGENE00011089, WBGENE00000109, WBGENE00000776, WBGENE00011102, WBGENE00020022, WBGENE00021095, WBGENE00016139, WBGENE00014000, WBGENE00016201,…	758	566	11221	1.64773	0.199292	0.00224252	0.16041
GOTERM_BP_FAT	GO:0097376~interneuron axon guidance	5	0.473485	9.72834e-05	WBGENE00017381, WBGENE00003738, WBGENE00001475, WBGENE00006746, WBGENE00003006	758	5	11221	14.8034	0.210927	0.00236616	0.170966
GOTERM_BP_FAT	GO:0009893~positive regulation of metabolic process	46	4.35606	9.82233e-05	WBGENE00020930, WBGENE00003623, WBGENE00000435, WBGENE00002065, WBGENE00006379, WBGENE00000439, WBGENE00019986, WBGENE00020368, WBGENE00000904, WBGENE00000584, WBGENE00003607, WBGENE00011392, WBGENE00003024, WBGENE00001377, WBGENE00000223, WBGENE00003040, WBGENE00001434, WBGENE00006652, WBGENE00004758, WBGENE00004055, WBGENE00001008, WBGENE00000451, WBGENE00000443, WBGENE00004013, WBGENE00003377,…	758	373	11221	1.82562	0.212731	0.00236537	0.172616
GOTERM_BP_FAT	GO:0030239~myofibril assembly	26	2.46212	9.99566e-05	WBGENE00000138, WBGENE00017688, WBGENE00006787, WBGENE00016838, WBGENE00003929, WBGENE00006814, WBGENE00019407, WBGENE00004855, WBGENE00003497, WBGENE00001263, WBGENE00006836, WBGENE00015472, WBGENE00001812, WBGENE00006876, WBGENE00004057, WBGENE00015350, WBGENE00004357, WBGENE00006754, WBGENE00006827, WBGENE00006062, WBGENE00003931, WBGENE00006820, WBGENE00001843, WBGENE00006760, WBGENE00018877,…	758	164	11221	2.34689	0.216047	0.00238349	0.17566
GOTERM_BP_FAT	GO:0044106~cellular amine metabolic process	8	0.757576	0.000101918	WBGENE00022104, WBGENE00003844, WBGENE00012909, WBGENE00016201, WBGENE00015802, WBGENE00011089, WBGENE00000240, WBGENE00004875	758	18	11221	6.5793	0.219783	0.00240665	0.179104
GOTERM_BP_FAT	GO:0006576~cellular biogenic amine metabolic process	8	0.757576	0.000101918	WBGENE00022104, WBGENE00003844, WBGENE00012909, WBGENE00016201, WBGENE00015802, WBGENE00011089, WBGENE00000240, WBGENE00004875	758	18	11221	6.5793	0.219783	0.00240665	0.179104
GOTERM_BP_FAT	GO:0034654~nucleobase-containing compound biosynthetic process	117	11.0795	0.000102271	WBGENE00006626, WBGENE00015802, WBGENE00006430, WBGENE00020368, WBGENE00001546, WBGENE00003607, WBGENE00000223, WBGENE00003040, WBGENE00001434, WBGENE00000221, WBGENE00009899, WBGENE00002261, WBGENE00019741, WBGENE00019742, WBGENE00006424, WBGENE00019380, WBGENE00003939, WBGENE00004949, WBGENE00011089, WBGENE00003511, WBGENE00006827, WBGENE00012717, WBGENE00006380, WBGENE00020902, WBGENE00021697,…	758	1235	11221	1.40243	0.220453	0.00239177	0.179723
GOTERM_BP_FAT	GO:0044270~cellular nitrogen compound catabolic process	21	1.98864	0.000111862	WBGENE00015551, WBGENE00006626, WBGENE00015802, WBGENE00011089, WBGENE00012834, WBGENE00000109, WBGENE00000240, WBGENE00000963, WBGENE00000799, WBGENE00016103, WBGENE00000964, WBGENE00003828, WBGENE00016139, WBGENE00016201, WBGENE00017440, WBGENE00022538, WBGENE00008990, WBGENE00015547, WBGENE00017283, WBGENE00185014, WBGENE00007303	758	118	11221	2.63451	0.23845	0.00259092	0.196563
GOTERM_BP_FAT	GO:0046700~heterocycle catabolic process	21	1.98864	0.000111862	WBGENE00015551, WBGENE00006626, WBGENE00015802, WBGENE00011089, WBGENE00012834, WBGENE00000109, WBGENE00000240, WBGENE00000963, WBGENE00000799, WBGENE00016103, WBGENE00000964, WBGENE00003828, WBGENE00016139, WBGENE00016201, WBGENE00017440, WBGENE00022538, WBGENE00008990, WBGENE00015547, WBGENE00017283, WBGENE00185014, WBGENE00007303	758	118	11221	2.63451	0.23845	0.00259092	0.196563
GOTERM_BP_FAT	GO:0019439~aromatic compound catabolic process	21	1.98864	0.000126137	WBGENE00015551, WBGENE00006626, WBGENE00015802, WBGENE00011089, WBGENE00012834, WBGENE00000109, WBGENE00001790, WBGENE00000240, WBGENE00001993, WBGENE00000799, WBGENE00016103, WBGENE00003828, WBGENE00016139, WBGENE00001843, WBGENE00016201, WBGENE00022538, WBGENE00008990, WBGENE00015547, WBGENE00017283, WBGENE00185014, WBGENE00007303	758	119	11221	2.61237	0.26447	0.00289358	0.221621
GOTERM_BP_FAT	GO:0071688~striated muscle myosin thick filament assembly	24	2.27273	0.000139447	WBGENE00000138, WBGENE00017688, WBGENE00004357, WBGENE00006754, WBGENE00006787, WBGENE00003929, WBGENE00016838, WBGENE00006814, WBGENE00019407, WBGENE00004855, WBGENE00003931, WBGENE00006820, WBGENE00001843, WBGENE00003497, WBGENE00001263, WBGENE00015472, WBGENE00006836, WBGENE00006760, WBGENE00001812, WBGENE00006876, WBGENE00018877, WBGENE00004057, WBGENE00012239, WBGENE00015350	758	148	11221	2.40056	0.287928	0.00316858	0.244978
GOTERM_BP_FAT	GO:0052547~regulation of peptidase activity	16	1.51515	0.000140134	WBGENE00019478, WBGENE00006893, WBGENE00012186, WBGENE00007103, WBGENE00013969, WBGENE00007055, WBGENE00019986, WBGENE00002181, WBGENE00010792, WBGENE00003165, WBGENE00011392, WBGENE00003242, WBGENE00011328, WBGENE00001328, WBGENE00012814, WBGENE00019647	758	76	11221	3.11651	0.289119	0.00315474	0.246184
GOTERM_BP_FAT	GO:0045597~positive regulation of cell differentiation	10	0.94697	0.000144216	WBGENE00003024, WBGENE00000443, WBGENE00004048, WBGENE00002601, WBGENE00006379, WBGENE00001948, WBGENE00000870, WBGENE00001745, WBGENE00006745, WBGENE00001008	758	31	11221	4.7753	0.296152	0.00321676	0.253347
GOTERM_BP_FAT	GO:0010468~regulation of gene expression	123	11.6477	0.000147103	WBGENE00006626, WBGENE00002065, WBGENE00020368, WBGENE00003607, WBGENE00016405, WBGENE00000223, WBGENE00003040, WBGENE00001434, WBGENE00000221, WBGENE00003407, WBGENE00009899, WBGENE00002261, WBGENE00019741, WBGENE00009897, WBGENE00019742, WBGENE00006424, WBGENE00006423, WBGENE00003939, WBGENE00004949, WBGENE00003511, WBGENE00006827, WBGENE00012717, WBGENE00000870, WBGENE00006380, WBGENE00020902,…	758	1323	11221	1.37628	0.301082	0.00325126	0.258411
GOTERM_BP_FAT	GO:0030036~actin cytoskeleton organization	33	3.125	0.000148222	WBGENE00000138, WBGENE00017688, WBGENE00006787, WBGENE00006882, WBGENE00003929, WBGENE00016838, WBGENE00006814, WBGENE00019407, WBGENE00004855, WBGENE00000204, WBGENE00003497, WBGENE00001263, WBGENE00006836, WBGENE00015472, WBGENE00001812, WBGENE00006876, WBGENE00013683, WBGENE00004057, WBGENE00015350, WBGENE00004357, WBGENE00006754, WBGENE00006365, WBGENE00006827, WBGENE00006062, WBGENE00003931,…	758	239	11221	2.04399	0.302984	0.00324649	0.260375
GOTERM_BP_FAT	GO:0051240~positive regulation of multicellular organismal process	56	5.30303	0.000150643	WBGENE00003071, WBGENE00044068, WBGENE00002299, WBGENE00000083, WBGENE00003171, WBGENE00001075, WBGENE00004031, WBGENE00016354, WBGENE00006956, WBGENE00000149, WBGENE00000443, WBGENE00003893, WBGENE00003518, WBGENE00007103, WBGENE00009717, WBGENE00006759, WBGENE00004789, WBGENE00044631, WBGENE00003657, WBGENE00003931, WBGENE00013859, WBGENE00002601, WBGENE00010870, WBGENE00006416, WBGENE00004048,…	758	494	11221	1.67812	0.307081	0.00327002	0.264622
GOTERM_BP_FAT	GO:0009308~amine metabolic process	8	0.757576	0.000152027	WBGENE00022104, WBGENE00003844, WBGENE00012909, WBGENE00016201, WBGENE00015802, WBGENE00011089, WBGENE00000240, WBGENE00004875	758	19	11221	6.23302	0.309414	0.00327087	0.267051
GOTERM_BP_FAT	GO:0016054~organic acid catabolic process	17	1.60985	0.000152496	WBGENE00019060, WBGENE00019022, WBGENE00015802, WBGENE00010336, WBGENE00011089, WBGENE00001790, WBGENE00016943, WBGENE00020022, WBGENE00000240, WBGENE00001993, WBGENE00014000, WBGENE00001843, WBGENE00016201, WBGENE00017123, WBGENE00008564, WBGENE00019599, WBGENE00001794	758	85	11221	2.96069	0.310201	0.0032522	0.267873
GOTERM_BP_FAT	GO:0018130~heterocycle biosynthetic process	119	11.2689	0.000152768	WBGENE00006626, WBGENE00015802, WBGENE00006430, WBGENE00020368, WBGENE00001546, WBGENE00003607, WBGENE00000223, WBGENE00003040, WBGENE00001434, WBGENE00000221, WBGENE00009899, WBGENE00002261, WBGENE00019741, WBGENE00019742, WBGENE00006424, WBGENE00019380, WBGENE00003939, WBGENE00004949, WBGENE00011089, WBGENE00003511, WBGENE00006827, WBGENE00012717, WBGENE00006380, WBGENE00020902, WBGENE00015479,…	758	1273	11221	1.38382	0.310658	0.00322971	0.268351
GOTERM_BP_FAT	GO:0031034~myosin filament assembly	24	2.27273	0.000154652	WBGENE00000138, WBGENE00017688, WBGENE00004357, WBGENE00006754, WBGENE00006787, WBGENE00003929, WBGENE00016838, WBGENE00006814, WBGENE00019407, WBGENE00004855, WBGENE00003931, WBGENE00006820, WBGENE00001843, WBGENE00003497, WBGENE00001263, WBGENE00015472, WBGENE00006836, WBGENE00006760, WBGENE00001812, WBGENE00006876, WBGENE00018877, WBGENE00004057, WBGENE00012239, WBGENE00015350	758	149	11221	2.38445	0.313814	0.00324135	0.271656
GOTERM_BP_FAT	GO:0031032~actomyosin structure organization	26	2.46212	0.000163036	WBGENE00000138, WBGENE00017688, WBGENE00006787, WBGENE00016838, WBGENE00003929, WBGENE00006814, WBGENE00019407, WBGENE00004855, WBGENE00003497, WBGENE00001263, WBGENE00006836, WBGENE00015472, WBGENE00001812, WBGENE00006876, WBGENE00004057, WBGENE00015350, WBGENE00004357, WBGENE00006754, WBGENE00006827, WBGENE00006062, WBGENE00003931, WBGENE00006820, WBGENE00001843, WBGENE00006760, WBGENE00018877,…	758	169	11221	2.27745	0.327683	0.00338763	0.286363
GOTERM_BP_FAT	GO:0031033~myosin filament organization	24	2.27273	0.000171309	WBGENE00000138, WBGENE00017688, WBGENE00004357, WBGENE00006754, WBGENE00006787, WBGENE00003929, WBGENE00016838, WBGENE00006814, WBGENE00019407, WBGENE00004855, WBGENE00003931, WBGENE00006820, WBGENE00001843, WBGENE00003497, WBGENE00001263, WBGENE00015472, WBGENE00006836, WBGENE00006760, WBGENE00001812, WBGENE00006876, WBGENE00018877, WBGENE00004057, WBGENE00012239, WBGENE00015350	758	150	11221	2.36855	0.341093	0.00352912	0.300873
GOTERM_BP_FAT	GO:0051094~positive regulation of developmental process	53	5.01894	0.000213665	WBGENE00003071, WBGENE00044068, WBGENE00002299, WBGENE00000083, WBGENE00003171, WBGENE00001075, WBGENE00004031, WBGENE00016354, WBGENE00006956, WBGENE00000149, WBGENE00000443, WBGENE00003893, WBGENE00003518, WBGENE00007103, WBGENE00009717, WBGENE00006759, WBGENE00004789, WBGENE00044631, WBGENE00003657, WBGENE00013859, WBGENE00002601, WBGENE00010870, WBGENE00006416, WBGENE00004048, WBGENE00003623,…	758	466	11221	1.68365	0.405676	0.00436298	0.375133
GOTERM_BP_FAT	GO:0008544~epidermis development	9	0.852273	0.000216719	WBGENE00001687, WBGENE00004254, WBGENE00000516, WBGENE00000439, WBGENE00014153, WBGENE00006876, WBGENE00002181, WBGENE00001249, WBGENE00015646	758	26	11221	5.12426	0.41008	0.00438842	0.380486
GOTERM_BP_FAT	GO:0051270~regulation of cellular component movement	17	1.60985	0.000232084	WBGENE00003071, WBGENE00004048, WBGENE00000435, WBGENE00001207, WBGENE00006816, WBGENE00006874, WBGENE00003657, WBGENE00006815, WBGENE00003243, WBGENE00003931, WBGENE00006746, WBGENE00003006, WBGENE00017184, WBGENE00003238, WBGENE00006836, WBGENE00003245, WBGENE00006775	758	88	11221	2.85975	0.431747	0.00466009	0.407408
GOTERM_BP_FAT	GO:1901565~organonitrogen compound catabolic process	23	2.17803	0.000248281	WBGENE00015551, WBGENE00015802, WBGENE00007139, WBGENE00011089, WBGENE00012834, WBGENE00000109, WBGENE00001790, WBGENE00000240, WBGENE00020022, WBGENE00000963, WBGENE00001993, WBGENE00016103, WBGENE00021095, WBGENE00000964, WBGENE00001843, WBGENE00016201, WBGENE00017440, WBGENE00019965, WBGENE00001794, WBGENE00185014, WBGENE00000503, WBGENE00022073, WBGENE00021252	758	144	11221	2.36444	0.453728	0.0049438	0.435783
GOTERM_BP_FAT	GO:0016052~carbohydrate catabolic process	12	1.13636	0.00033439	WBGENE00000984, WBGENE00016810, WBGENE00001404, WBGENE00011474, WBGENE00019890, WBGENE00001685, WBGENE00001684, WBGENE00020696, WBGENE00017283, WBGENE00000503, WBGENE00020007, WBGENE00019895	758	49	11221	3.62533	0.557085	0.00659908	0.586504
GOTERM_BP_FAT	GO:0051960~regulation of nervous system development	15	1.42045	0.000367847	WBGENE00006807, WBGENE00004048, WBGENE00006366, WBGENE00001207, WBGENE00006827, WBGENE00001821, WBGENE00001958, WBGENE00006840, WBGENE00006746, WBGENE00003006, WBGENE00006745, WBGENE00004257, WBGENE00001008, WBGENE00011345, WBGENE00006476	758	74	11221	3.0007	0.591749	0.00719875	0.645006
GOTERM_BP_FAT	GO:0010466~negative regulation of peptidase activity	14	1.32576	0.000392775	WBGENE00019478, WBGENE00006893, WBGENE00012186, WBGENE00007103, WBGENE00013969, WBGENE00007055, WBGENE00002181, WBGENE00010792, WBGENE00003165, WBGENE00011392, WBGENE00003242, WBGENE00011328, WBGENE00012814, WBGENE00019647	758	66	11221	3.14012	0.615802	0.00762356	0.688575
GOTERM_BP_FAT	GO:0045861~negative regulation of proteolysis	14	1.32576	0.000392775	WBGENE00019478, WBGENE00006893, WBGENE00012186, WBGENE00007103, WBGENE00013969, WBGENE00007055, WBGENE00002181, WBGENE00010792, WBGENE00003165, WBGENE00011392, WBGENE00003242, WBGENE00011328, WBGENE00012814, WBGENE00019647	758	66	11221	3.14012	0.615802	0.00762356	0.688575
GOTERM_BP_FAT	GO:0006936~muscle contraction	12	1.13636	0.000403008	WBGENE00006844, WBGENE00002179, WBGENE00020886, WBGENE00006787, WBGENE00001187, WBGENE00003929, WBGENE00006836, WBGENE00001948, WBGENE00000368, WBGENE00003515, WBGENE00003931, WBGENE00003933	758	50	11221	3.55282	0.62526	0.00775959	0.706453
GOTERM_BP_FAT	GO:2000027~regulation of organ morphogenesis	7	0.662879	0.000411732	WBGENE00003024, WBGENE00000443, WBGENE00001101, WBGENE00002601, WBGENE00003377, WBGENE00006379, WBGENE00001948	758	16	11221	6.4765	0.633139	0.00786476	0.721693
GOTERM_BP_FAT	GO:0048639~positive regulation of developmental growth	43	4.07197	0.000457749	WBGENE00003071, WBGENE00003623, WBGENE00044068, WBGENE00000485, WBGENE00004855, WBGENE00004951, WBGENE00008205, WBGENE00000083, WBGENE00006745, WBGENE00003779, WBGENE00021531, WBGENE00003171, WBGENE00001075, WBGENE00015752, WBGENE00002282, WBGENE00002280, WBGENE00004031, WBGENE00016641, WBGENE00007934, WBGENE00016354, WBGENE00006956, WBGENE00001008, WBGENE00002248, WBGENE00000149, WBGENE00003893,…	758	365	11221	1.74397	0.672043	0.00867213	0.802048
GOTERM_BP_FAT	GO:0006790~sulfur compound metabolic process	19	1.79924	0.000475731	WBGENE00021430, WBGENE00001790, WBGENE00008205, WBGENE00007236, WBGENE00004875, WBGENE00013284, WBGENE00009048, WBGENE00011393, WBGENE00044303, WBGENE00007150, WBGENE00016201, WBGENE00000991, WBGENE00005026, WBGENE00016906, WBGENE00013594, WBGENE00022200, WBGENE00016995, WBGENE00006416, WBGENE00017048	758	112	11221	2.5113	0.6861	0.0089418	0.833431
GOTERM_BP_FAT	GO:0051346~negative regulation of hydrolase activity	15	1.42045	0.000489049	WBGENE00019478, WBGENE00006893, WBGENE00012186, WBGENE00007103, WBGENE00013969, WBGENE00007055, WBGENE00002181, WBGENE00010792, WBGENE00003165, WBGENE00011392, WBGENE00003242, WBGENE00011328, WBGENE00004321, WBGENE00012814, WBGENE00019647	758	76	11221	2.92173	0.696121	0.00912066	0.856668
GOTERM_BP_FAT	GO:0005975~carbohydrate metabolic process	44	4.16667	0.000496211	WBGENE00016810, WBGENE00001404, WBGENE00006603, WBGENE00019890, WBGENE00001685, WBGENE00001684, WBGENE00006814, WBGENE00010337, WBGENE00001564, WBGENE00019895, WBGENE00000984, WBGENE00004258, WBGENE00008546, WBGENE00012206, WBGENE00017283, WBGENE00020509, WBGENE00018491, WBGENE00021252, WBGENE00012803, WBGENE00002262, WBGENE00007904, WBGENE00011409, WBGENE00022059, WBGENE00018607, WBGENE00000497,…	758	378	11221	1.72315	0.701377	0.00918332	0.869162
GOTERM_BP_FAT	GO:0050808~synapse organization	10	0.94697	0.000496588	WBGENE00003738, WBGENE00006365, WBGENE00002261, WBGENE00011904, WBGENE00000527, WBGENE00006062, WBGENE00000368, WBGENE00007750, WBGENE00006746, WBGENE00003006	758	36	11221	4.11206	0.701651	0.00912096	0.869819
GOTERM_BP_FAT	GO:0044092~negative regulation of molecular function	20	1.89394	0.000503101	WBGENE00019478, WBGENE00001170, WBGENE00006893, WBGENE00012186, WBGENE00007103, WBGENE00013969, WBGENE00007055, WBGENE00012717, WBGENE00006062, WBGENE00002181, WBGENE00010792, WBGENE00003165, WBGENE00003242, WBGENE00011392, WBGENE00011328, WBGENE00004321, WBGENE00012814, WBGENE00000516, WBGENE00019647, WBGENE00015555	758	122	11221	2.42679	0.706347	0.00917091	0.88118
GOTERM_BP_FAT	GO:0048675~axon extension	14	1.32576	0.000531793	WBGENE00001210, WBGENE00006769, WBGENE00006366, WBGENE00001208, WBGENE00002181, WBGENE00006746, WBGENE00006870, WBGENE00000961, WBGENE00006745, WBGENE00006853, WBGENE00002215, WBGENE00016539, WBGENE00001008, WBGENE00011345	758	68	11221	3.04777	0.726174	0.00961956	0.931214
GOTERM_BP_FAT	GO:1990138~neuron projection extension	14	1.32576	0.000531793	WBGENE00001210, WBGENE00006769, WBGENE00006366, WBGENE00001208, WBGENE00002181, WBGENE00006746, WBGENE00006870, WBGENE00000961, WBGENE00006745, WBGENE00006853, WBGENE00002215, WBGENE00016539, WBGENE00001008, WBGENE00011345	758	68	11221	3.04777	0.726174	0.00961956	0.931214
GOTERM_BP_FAT	GO:0045138~nematode male tail tip morphogenesis	15	1.42045	0.000561417	WBGENE00001165, WBGENE00004048, WBGENE00002065, WBGENE00004237, WBGENE00003018, WBGENE00002181, WBGENE00006746, WBGENE00006870, WBGENE00003006, WBGENE00006745, WBGENE00003779, WBGENE00003040, WBGENE00004232, WBGENE00006853, WBGENE00017644	758	77	11221	2.88379	0.74524	0.010078	0.982845
GOTERM_BP_FAT	GO:0016358~dendrite development	12	1.13636	0.000575969	WBGENE00003040, WBGENE00001434, WBGENE00002232, WBGENE00006787, WBGENE00012184, WBGENE00003657, WBGENE00006331, WBGENE00004875, WBGENE00006840, WBGENE00006746, WBGENE00006745, WBGENE00011345	758	52	11221	3.41618	0.754114	0.0102623	1.0082
GOTERM_BP_FAT	GO:0090598~male anatomical structure morphogenesis	15	1.42045	0.000642679	WBGENE00001165, WBGENE00004048, WBGENE00002065, WBGENE00004237, WBGENE00003018, WBGENE00002181, WBGENE00006746, WBGENE00006870, WBGENE00003006, WBGENE00006745, WBGENE00003779, WBGENE00003040, WBGENE00004232, WBGENE00006853, WBGENE00017644	758	78	11221	2.84681	0.791001	0.0113614	1.12435
GOTERM_BP_FAT	GO:0045927~positive regulation of growth	44	4.16667	0.000698	WBGENE00003071, WBGENE00003623, WBGENE00044068, WBGENE00000485, WBGENE00004855, WBGENE00004951, WBGENE00008205, WBGENE00000083, WBGENE00001958, WBGENE00006745, WBGENE00003779, WBGENE00021531, WBGENE00003171, WBGENE00001075, WBGENE00015752, WBGENE00002282, WBGENE00002280, WBGENE00004031, WBGENE00016641, WBGENE00007934, WBGENE00016354, WBGENE00006956, WBGENE00001008, WBGENE00002248, WBGENE00000149,…	758	384	11221	1.69623	0.817357	0.0122449	1.22057
GOTERM_BP_FAT	GO:0043062~extracellular structure organization	6	0.568182	0.00073247	WBGENE00001328, WBGENE00004257, WBGENE00001263, WBGENE00016913, WBGENE00000083, WBGENE00003165	758	12	11221	7.40172	0.832072	0.0127541	1.28048
GOTERM_BP_FAT	GO:0042661~regulation of mesodermal cell fate specification	6	0.568182	0.00073247	WBGENE00003024, WBGENE00000443, WBGENE00002601, WBGENE00003377, WBGENE00006379, WBGENE00001948	758	12	11221	7.40172	0.832072	0.0127541	1.28048
GOTERM_BP_FAT	GO:2000380~regulation of mesoderm development	6	0.568182	0.00073247	WBGENE00003024, WBGENE00000443, WBGENE00002601, WBGENE00003377, WBGENE00006379, WBGENE00001948	758	12	11221	7.40172	0.832072	0.0127541	1.28048
GOTERM_BP_FAT	GO:0003012~muscle system process	13	1.23106	0.000768441	WBGENE00020886, WBGENE00006787, WBGENE00001187, WBGENE00003929, WBGENE00001948, WBGENE00003515, WBGENE00003931, WBGENE00003933, WBGENE00006830, WBGENE00006844, WBGENE00002179, WBGENE00006836, WBGENE00000368	758	62	11221	3.10395	0.846165	0.0132815	1.34297
GOTERM_BP_FAT	GO:0019362~pyridine nucleotide metabolic process	11	1.04167	0.000810827	WBGENE00016810, WBGENE00011474, WBGENE00015802, WBGENE00003778, WBGENE00011088, WBGENE00011089, WBGENE00001685, WBGENE00022307, WBGENE00001684, WBGENE00185014, WBGENE00018491	758	46	11221	3.53995	0.861262	0.0139106	1.41655
GOTERM_BP_FAT	GO:0046496~nicotinamide nucleotide metabolic process	11	1.04167	0.000810827	WBGENE00016810, WBGENE00011474, WBGENE00015802, WBGENE00003778, WBGENE00011088, WBGENE00011089, WBGENE00001685, WBGENE00022307, WBGENE00001684, WBGENE00185014, WBGENE00018491	758	46	11221	3.53995	0.861262	0.0139106	1.41655
GOTERM_BP_FAT	GO:0006629~lipid metabolic process	45	4.26136	0.000827022	WBGENE00004995, WBGENE00002044, WBGENE00019060, WBGENE00019022, WBGENE00010628, WBGENE00010336, WBGENE00000081, WBGENE00008205, WBGENE00018697, WBGENE00009342, WBGENE00018718, WBGENE00021497, WBGENE00003607, WBGENE00013197, WBGENE00022781, WBGENE00007150, WBGENE00017123, WBGENE00004076, WBGENE00008564, WBGENE00020446, WBGENE00001262, WBGENE00019599, WBGENE00022130, WBGENE00016995, WBGENE00001157,…	758	399	11221	1.66956	0.86663	0.0140874	1.44465
GOTERM_BP_FAT	GO:0007501~mesodermal cell fate specification	7	0.662879	0.000849415	WBGENE00003024, WBGENE00001377, WBGENE00000443, WBGENE00000455, WBGENE00002601, WBGENE00006379, WBGENE00001948	758	18	11221	5.75689	0.873714	0.0143658	1.48349
GOTERM_BP_FAT	GO:0006733~oxidoreduction coenzyme metabolic process	12	1.13636	0.000948234	WBGENE00016810, WBGENE00011474, WBGENE00015802, WBGENE00003778, WBGENE00011088, WBGENE00011089, WBGENE00000763, WBGENE00001685, WBGENE00022307, WBGENE00001684, WBGENE00185014, WBGENE00018491	758	55	11221	3.22984	0.900743	0.015914	1.65472
GOTERM_BP_FAT	GO:0007010~cytoskeleton organization	44	4.16667	0.000954561	WBGENE00000138, WBGENE00017688, WBGENE00006787, WBGENE00006882, WBGENE00003929, WBGENE00016838, WBGENE00006814, WBGENE00019407, WBGENE00004855, WBGENE00001978, WBGENE00006840, WBGENE00000961, WBGENE00000204, WBGENE00003497, WBGENE00003171, WBGENE00001263, WBGENE00015472, WBGENE00006836, WBGENE00001812, WBGENE00000140, WBGENE00006876, WBGENE00006771, WBGENE00013683, WBGENE00004057, WBGENE00002215,…	758	390	11221	1.67013	0.902262	0.0159098	1.66567
GOTERM_BP_FAT	GO:0010455~positive regulation of cell fate commitment	6	0.568182	0.00112454	WBGENE00003024, WBGENE00000443, WBGENE00002601, WBGENE00006379, WBGENE00001948, WBGENE00000870	758	13	11221	6.83235	0.935417	0.0185908	1.95952
GOTERM_BP_FAT	GO:0045088~regulation of innate immune response	6	0.568182	0.00112454	WBGENE00000223, WBGENE00021789, WBGENE00020930, WBGENE00004758, WBGENE00001196, WBGENE00019327	758	13	11221	6.83235	0.935417	0.0185908	1.95952
GOTERM_BP_FAT	GO:0009786~regulation of asymmetric cell division	6	0.568182	0.00112454	WBGENE00003779, WBGENE00000443, WBGENE00006379, WBGENE00003007, WBGENE00001958, WBGENE00003006	758	13	11221	6.83235	0.935417	0.0185908	1.95952
GOTERM_BP_FAT	GO:0072524~pyridine-containing compound metabolic process	11	1.04167	0.00115119	WBGENE00016810, WBGENE00011474, WBGENE00015802, WBGENE00003778, WBGENE00011088, WBGENE00011089, WBGENE00001685, WBGENE00022307, WBGENE00001684, WBGENE00185014, WBGENE00018491	758	48	11221	3.39245	0.939478	0.0188991	2.00551
GOTERM_BP_FAT	GO:0006586~indolalkylamine metabolic process	5	0.473485	0.00115502	WBGENE00022104, WBGENE00016201, WBGENE00015802, WBGENE00011089, WBGENE00000240	758	8	11221	9.25214	0.940041	0.0188345	2.01212
GOTERM_BP_FAT	GO:0006568~tryptophan metabolic process	5	0.473485	0.00115502	WBGENE00022104, WBGENE00016201, WBGENE00015802, WBGENE00011089, WBGENE00000240	758	8	11221	9.25214	0.940041	0.0188345	2.01212
GOTERM_BP_FAT	GO:0006558~L-phenylalanine metabolic process	4	0.378788	0.00116194	WBGENE00001790, WBGENE00000240, WBGENE00001993, WBGENE00001843	758	4	11221	14.8034	0.941044	0.0188204	2.02406
GOTERM_BP_FAT	GO:0006559~L-phenylalanine catabolic process	4	0.378788	0.00116194	WBGENE00001790, WBGENE00000240, WBGENE00001993, WBGENE00001843	758	4	11221	14.8034	0.941044	0.0188204	2.02406
GOTERM_BP_FAT	GO:0070189~kynurenine metabolic process	4	0.378788	0.00116194	WBGENE00016201, WBGENE00015802, WBGENE00011088, WBGENE00011089	758	4	11221	14.8034	0.941044	0.0188204	2.02406
GOTERM_BP_FAT	GO:0042537~benzene-containing compound metabolic process	4	0.378788	0.00116194	WBGENE00016201, WBGENE00015802, WBGENE00011088, WBGENE00011089	758	4	11221	14.8034	0.941044	0.0188204	2.02406
GOTERM_BP_FAT	GO:0001710~mesodermal cell fate commitment	7	0.662879	0.00117129	WBGENE00003024, WBGENE00001377, WBGENE00000443, WBGENE00000455, WBGENE00002601, WBGENE00006379, WBGENE00001948	758	19	11221	5.4539	0.942372	0.0188452	2.04019
GOTERM_BP_FAT	GO:0010453~regulation of cell fate commitment	9	0.852273	0.00126412	WBGENE00003024, WBGENE00000443, WBGENE00002601, WBGENE00003377, WBGENE00002990, WBGENE00006379, WBGENE00001948, WBGENE00000870, WBGENE00003006	758	33	11221	4.0373	0.954045	0.0201913	2.2002
GOTERM_BP_FAT	GO:0007517~muscle organ development	9	0.852273	0.00126412	WBGENE00004257, WBGENE00001263, WBGENE00006787, WBGENE00006893, WBGENE00006836, WBGENE00006760, WBGENE00006827, WBGENE00001948, WBGENE00006543	758	33	11221	4.0373	0.954045	0.0201913	2.2002
GOTERM_BP_FAT	GO:0034330~cell junction organization	8	0.757576	0.00130968	WBGENE00016405, WBGENE00003939, WBGENE00006787, WBGENE00006882, WBGENE00000100, WBGENE00001006, WBGENE00002915, WBGENE00016139	758	26	11221	4.5549	0.958876	0.0207757	2.27864
GOTERM_BP_FAT	GO:0035383~thioester metabolic process	8	0.757576	0.00130968	WBGENE00016201, WBGENE00007150, WBGENE00000991, WBGENE00013594, WBGENE00022200, WBGENE00016995, WBGENE00013284, WBGENE00017048	758	26	11221	4.5549	0.958876	0.0207757	2.27864
GOTERM_BP_FAT	GO:0006637~acyl-CoA metabolic process	8	0.757576	0.00130968	WBGENE00016201, WBGENE00007150, WBGENE00000991, WBGENE00013594, WBGENE00022200, WBGENE00016995, WBGENE00013284, WBGENE00017048	758	26	11221	4.5549	0.958876	0.0207757	2.27864
GOTERM_BP_FAT	GO:1901605~alpha-amino acid metabolic process	16	1.51515	0.00147782	WBGENE00015802, WBGENE00011088, WBGENE00011089, WBGENE00001790, WBGENE00007236, WBGENE00020022, WBGENE00000240, WBGENE00015064, WBGENE00001993, WBGENE00009048, WBGENE00001843, WBGENE00001604, WBGENE00022104, WBGENE00016201, WBGENE00019730, WBGENE00020215	758	94	11221	2.51973	0.972708	0.0232622	2.56761
GOTERM_BP_FAT	GO:0007389~pattern specification process	15	1.42045	0.00153967	WBGENE00003024, WBGENE00003779, WBGENE00000443, WBGENE00004076, WBGENE00000858, WBGENE00004013, WBGENE00001187, WBGENE00004758, WBGENE00006379, WBGENE00003007, WBGENE00001284, WBGENE00000584, WBGENE00000566, WBGENE00006870, WBGENE00003006	758	85	11221	2.61237	0.976529	0.0240692	2.6737
GOTERM_BP_FAT	GO:0048333~mesodermal cell differentiation	7	0.662879	0.00157883	WBGENE00003024, WBGENE00001377, WBGENE00000443, WBGENE00000455, WBGENE00002601, WBGENE00006379, WBGENE00001948	758	20	11221	5.1812	0.978667	0.0245169	2.7408
GOTERM_BP_FAT	GO:0001707~mesoderm formation	7	0.662879	0.00157883	WBGENE00003024, WBGENE00001377, WBGENE00000443, WBGENE00000455, WBGENE00002601, WBGENE00006379, WBGENE00001948	758	20	11221	5.1812	0.978667	0.0245169	2.7408
GOTERM_BP_FAT	GO:0031347~regulation of defense response	7	0.662879	0.00157883	WBGENE00000223, WBGENE00021789, WBGENE00020930, WBGENE00004758, WBGENE00004055, WBGENE00001196, WBGENE00019327	758	20	11221	5.1812	0.978667	0.0245169	2.7408
GOTERM_BP_FAT	GO:0048332~mesoderm morphogenesis	7	0.662879	0.00157883	WBGENE00003024, WBGENE00001377, WBGENE00000443, WBGENE00000455, WBGENE00002601, WBGENE00006379, WBGENE00001948	758	20	11221	5.1812	0.978667	0.0245169	2.7408
GOTERM_BP_FAT	GO:0007498~mesoderm development	10	0.94697	0.00163437	WBGENE00003024, WBGENE00001377, WBGENE00000443, WBGENE00000455, WBGENE00002601, WBGENE00003377, WBGENE00006379, WBGENE00004789, WBGENE00001948, WBGENE00000870	758	42	11221	3.52463	0.981369	0.0252085	2.83591
GOTERM_BP_FAT	GO:0019674~NAD metabolic process	6	0.568182	0.00165287	WBGENE00015802, WBGENE00011088, WBGENE00011089, WBGENE00022307, WBGENE00185014, WBGENE00018491	758	14	11221	6.34433	0.982191	0.0253301	2.86758
GOTERM_BP_FAT	GO:1901606~alpha-amino acid catabolic process	8	0.757576	0.00166659	WBGENE00016201, WBGENE00015802, WBGENE00011089, WBGENE00001790, WBGENE00000240, WBGENE00020022, WBGENE00001993, WBGENE00001843	758	27	11221	4.3862	0.982778	0.0253784	2.89106
GOTERM_BP_FAT	GO:0001667~ameboidal-type cell migration	8	0.757576	0.00166659	WBGENE00000204, WBGENE00001165, WBGENE00006874, WBGENE00001978, WBGENE00003243, WBGENE00006775, WBGENE00006746, WBGENE00006745	758	27	11221	4.3862	0.982778	0.0253784	2.89106
GOTERM_BP_FAT	GO:0050767~regulation of neurogenesis	13	1.23106	0.00178663	WBGENE00006807, WBGENE00004048, WBGENE00006366, WBGENE00001207, WBGENE00006827, WBGENE00001821, WBGENE00001958, WBGENE00006840, WBGENE00006745, WBGENE00004257, WBGENE00011345, WBGENE00006476, WBGENE00001008	758	68	11221	2.83007	0.987149	0.0270142	3.09622
GOTERM_BP_FAT	GO:0051302~regulation of cell division	10	0.94697	0.00194566	WBGENE00003024, WBGENE00003779, WBGENE00000443, WBGENE00006759, WBGENE00006379, WBGENE00003007, WBGENE00000516, WBGENE00000870, WBGENE00001958, WBGENE00003006	758	43	11221	3.44266	0.991281	0.0292045	3.3674
GOTERM_BP_FAT	GO:0042430~indole-containing compound metabolic process	5	0.473485	0.00196843	WBGENE00022104, WBGENE00016201, WBGENE00015802, WBGENE00011089, WBGENE00000240	758	9	11221	8.22413	0.991752	0.0293606	3.40615
GOTERM_BP_FAT	GO:0052548~regulation of endopeptidase activity	13	1.23106	0.00203316	WBGENE00019478, WBGENE00001328, WBGENE00007103, WBGENE00012186, WBGENE00006893, WBGENE00013969, WBGENE00007055, WBGENE00012814, WBGENE00019986, WBGENE00019647, WBGENE00010792, WBGENE00003165, WBGENE00003242	758	69	11221	2.78905	0.992957	0.0301281	3.51629
GOTERM_BP_FAT	GO:0070925~organelle assembly	39	3.69318	0.00217647	WBGENE00000138, WBGENE00017688, WBGENE00001117, WBGENE00006787, WBGENE00000485, WBGENE00003929, WBGENE00016838, WBGENE00006814, WBGENE00021643, WBGENE00019407, WBGENE00004855, WBGENE00001119, WBGENE00003497, WBGENE00001434, WBGENE00001263, WBGENE00006652, WBGENE00004423, WBGENE00015472, WBGENE00006836, WBGENE00001812, WBGENE00006876, WBGENE00004057, WBGENE00015350, WBGENE00004357, WBGENE00006754,…	758	348	11221	1.65901	0.995036	0.0320249	3.75969
GOTERM_BP_FAT	GO:1902589~single-organism organelle organization	59	5.58712	0.00233609	WBGENE00000138, WBGENE00003929, WBGENE00006814, WBGENE00001284, WBGENE00021643, WBGENE00001978, WBGENE00003497, WBGENE00001434, WBGENE00003171, WBGENE00015472, WBGENE00006771, WBGENE00013683, WBGENE00002215, WBGENE00016967, WBGENE00004357, WBGENE00006754, WBGENE00004271, WBGENE00006827, WBGENE00006874, WBGENE00003931, WBGENE00006820, WBGENE00021698, WBGENE00006760, WBGENE00003883, WBGENE00012239,…	758	591	11221	1.47784	0.996637	0.0341297	4.0301
GOTERM_BP_FAT	GO:0010470~regulation of gastrulation	6	0.568182	0.0023429	WBGENE00003024, WBGENE00000443, WBGENE00002601, WBGENE00003377, WBGENE00006379, WBGENE00001948	758	15	11221	5.92137	0.996693	0.0340238	4.04162
GOTERM_BP_FAT	GO:0046395~carboxylic acid catabolic process	14	1.32576	0.00253206	WBGENE00019060, WBGENE00019022, WBGENE00010336, WBGENE00001790, WBGENE00020022, WBGENE00000240, WBGENE00016943, WBGENE00001993, WBGENE00014000, WBGENE00001843, WBGENE00017123, WBGENE00008564, WBGENE00019599, WBGENE00001794	758	80	11221	2.5906	0.997916	0.0365061	4.36113
GOTERM_BP_FAT	GO:0044724~single-organism carbohydrate catabolic process	10	0.94697	0.00270949	WBGENE00000984, WBGENE00016810, WBGENE00001404, WBGENE00011474, WBGENE00019890, WBGENE00001685, WBGENE00001684, WBGENE00020696, WBGENE00020007, WBGENE00019895	758	45	11221	3.28965	0.998649	0.038788	4.6599
GOTERM_BP_FAT	GO:0006208~pyrimidine nucleobase catabolic process	4	0.378788	0.00275891	WBGENE00017440, WBGENE00000963, WBGENE00016103, WBGENE00000964	758	5	11221	11.8427	0.998802	0.039252	4.74297
GOTERM_BP_FAT	GO:0033564~anterior/posterior axon guidance	4	0.378788	0.00275891	WBGENE00000858, WBGENE00002243, WBGENE00001475, WBGENE00003006	758	5	11221	11.8427	0.998802	0.039252	4.74297
GOTERM_BP_FAT	GO:0006569~tryptophan catabolic process	4	0.378788	0.00275891	WBGENE00016201, WBGENE00015802, WBGENE00011089, WBGENE00000240	758	5	11221	11.8427	0.998802	0.039252	4.74297
GOTERM_BP_FAT	GO:0046218~indolalkylamine catabolic process	4	0.378788	0.00275891	WBGENE00016201, WBGENE00015802, WBGENE00011089, WBGENE00000240	758	5	11221	11.8427	0.998802	0.039252	4.74297
GOTERM_BP_FAT	GO:0042436~indole-containing compound catabolic process	4	0.378788	0.00275891	WBGENE00016201, WBGENE00015802, WBGENE00011089, WBGENE00000240	758	5	11221	11.8427	0.998802	0.039252	4.74297
GOTERM_BP_FAT	GO:1902097~positive regulation of transcription from RNA polymerase II promoter involved in defense response to Gram-negative bacterium	4	0.378788	0.00275891	WBGENE00006575, WBGENE00001250, WBGENE00004758, WBGENE00004055	758	5	11221	11.8427	0.998802	0.039252	4.74297
GOTERM_BP_FAT	GO:0060284~regulation of cell development	14	1.32576	0.00283477	WBGENE00006807, WBGENE00004048, WBGENE00006366, WBGENE00001207, WBGENE00006827, WBGENE00001821, WBGENE00001958, WBGENE00006840, WBGENE00006745, WBGENE00004257, WBGENE00001745, WBGENE00011345, WBGENE00006476, WBGENE00001008	758	81	11221	2.55862	0.999005	0.040077	4.87033
GOTERM_BP_FAT	GO:0072662~protein localization to peroxisome	5	0.473485	0.00310659	WBGENE00004191, WBGENE00004194, WBGENE00004197, WBGENE00004198, WBGENE00013541	758	10	11221	7.40172	0.999488	0.0435881	5.32539
GOTERM_BP_FAT	GO:0048337~positive regulation of mesodermal cell fate specification	5	0.473485	0.00310659	WBGENE00003024, WBGENE00000443, WBGENE00002601, WBGENE00006379, WBGENE00001948	758	10	11221	7.40172	0.999488	0.0435881	5.32539
GOTERM_BP_FAT	GO:0006625~protein targeting to peroxisome	5	0.473485	0.00310659	WBGENE00004191, WBGENE00004194, WBGENE00004197, WBGENE00004198, WBGENE00013541	758	10	11221	7.40172	0.999488	0.0435881	5.32539
GOTERM_BP_FAT	GO:0008078~mesodermal cell migration	5	0.473485	0.00310659	WBGENE00006874, WBGENE00003243, WBGENE00006775, WBGENE00006746, WBGENE00006745	758	10	11221	7.40172	0.999488	0.0435881	5.32539
GOTERM_BP_FAT	GO:0072663~establishment of protein localization to peroxisome	5	0.473485	0.00310659	WBGENE00004191, WBGENE00004194, WBGENE00004197, WBGENE00004198, WBGENE00013541	758	10	11221	7.40172	0.999488	0.0435881	5.32539
GOTERM_BP_FAT	GO:2000382~positive regulation of mesoderm development	5	0.473485	0.00310659	WBGENE00003024, WBGENE00000443, WBGENE00002601, WBGENE00006379, WBGENE00001948	758	10	11221	7.40172	0.999488	0.0435881	5.32539
GOTERM_BP_FAT	GO:0043574~peroxisomal transport	5	0.473485	0.00310659	WBGENE00004191, WBGENE00004194, WBGENE00004197, WBGENE00004198, WBGENE00013541	758	10	11221	7.40172	0.999488	0.0435881	5.32539
GOTERM_BP_FAT	GO:2000543~positive regulation of gastrulation	5	0.473485	0.00310659	WBGENE00003024, WBGENE00000443, WBGENE00002601, WBGENE00006379, WBGENE00001948	758	10	11221	7.40172	0.999488	0.0435881	5.32539
GOTERM_BP_FAT	GO:0042659~regulation of cell fate specification	8	0.757576	0.00320118	WBGENE00003024, WBGENE00000443, WBGENE00002601, WBGENE00003377, WBGENE00002990, WBGENE00006379, WBGENE00001948, WBGENE00003006	758	30	11221	3.94758	0.999593	0.0446306	5.48327
GOTERM_BP_FAT	GO:0044550~secondary metabolite biosynthetic process	6	0.568182	0.0032207	WBGENE00000991, WBGENE00011088, WBGENE00011089, WBGENE00000240, WBGENE00013284, WBGENE00015479	758	16	11221	5.55129	0.999612	0.0446418	5.51581
GOTERM_BP_FAT	GO:0002682~regulation of immune system process	6	0.568182	0.0032207	WBGENE00000223, WBGENE00021789, WBGENE00020930, WBGENE00004758, WBGENE00001196, WBGENE00019327	758	16	11221	5.55129	0.999612	0.0446418	5.51581
GOTERM_BP_FAT	GO:0019748~secondary metabolic process	6	0.568182	0.0032207	WBGENE00000991, WBGENE00011088, WBGENE00011089, WBGENE00000240, WBGENE00013284, WBGENE00015479	758	16	11221	5.55129	0.999612	0.0446418	5.51581
GOTERM_BP_FAT	GO:0050776~regulation of immune response	6	0.568182	0.0032207	WBGENE00000223, WBGENE00021789, WBGENE00020930, WBGENE00004758, WBGENE00001196, WBGENE00019327	758	16	11221	5.55129	0.999612	0.0446418	5.51581
GOTERM_BP_FAT	GO:0006631~fatty acid metabolic process	16	1.51515	0.00336179	WBGENE00019060, WBGENE00019022, WBGENE00010336, WBGENE00016943, WBGENE00013284, WBGENE00014000, WBGENE00012970, WBGENE00007150, WBGENE00017123, WBGENE00000991, WBGENE00004076, WBGENE00008564, WBGENE00019599, WBGENE00022130, WBGENE00016995, WBGENE00001157	758	102	11221	2.32211	0.999725	0.0462917	5.75076
GOTERM_BP_FAT	GO:0040018~positive regulation of multicellular organism growth	39	3.69318	0.00344916	WBGENE00003071, WBGENE00003623, WBGENE00044068, WBGENE00000485, WBGENE00004855, WBGENE00004951, WBGENE00008205, WBGENE00000083, WBGENE00003779, WBGENE00021531, WBGENE00003171, WBGENE00001075, WBGENE00015752, WBGENE00002282, WBGENE00002280, WBGENE00004031, WBGENE00016641, WBGENE00007934, WBGENE00016354, WBGENE00006956, WBGENE00002248, WBGENE00000149, WBGENE00003893, WBGENE00003518, WBGENE00007103,…	758	357	11221	1.61718	0.999778	0.0472015	5.89596
GOTERM_BP_FAT	GO:0043086~negative regulation of catalytic activity	17	1.60985	0.00368279	WBGENE00019478, WBGENE00006893, WBGENE00012186, WBGENE00007103, WBGENE00013969, WBGENE00007055, WBGENE00012717, WBGENE00002181, WBGENE00010792, WBGENE00003165, WBGENE00003242, WBGENE00011392, WBGENE00011328, WBGENE00004321, WBGENE00000516, WBGENE00012814, WBGENE00019647	758	113	11221	2.22706	0.999875	0.0500425	6.28324
GOTERM_BP_FAT	GO:0048638~regulation of developmental growth	44	4.16667	0.00426353	WBGENE00003071, WBGENE00003623, WBGENE00044068, WBGENE00000485, WBGENE00004855, WBGENE00004951, WBGENE00008205, WBGENE00000083, WBGENE00006745, WBGENE00003779, WBGENE00021531, WBGENE00003171, WBGENE00003040, WBGENE00001075, WBGENE00015752, WBGENE00002282, WBGENE00002280, WBGENE00004031, WBGENE00016641, WBGENE00007934, WBGENE00016354, WBGENE00006956, WBGENE00001008, WBGENE00002248, WBGENE00000149,…	758	422	11221	1.54349	0.99997	0.0573998	7.23939
GOTERM_BP_FAT	GO:0045664~regulation of neuron differentiation	12	1.13636	0.00433254	WBGENE00006807, WBGENE00004257, WBGENE00004048, WBGENE00006366, WBGENE00001207, WBGENE00001821, WBGENE00001958, WBGENE00006840, WBGENE00006745, WBGENE00001008, WBGENE00006476, WBGENE00011345	758	66	11221	2.69153	0.999974	0.0579835	7.35239
GOTERM_BP_FAT	GO:0009057~macromolecule catabolic process	56	5.30303	0.0043719	WBGENE00019478, WBGENE00006626, WBGENE00011737, WBGENE00003929, WBGENE00006814, WBGENE00001284, WBGENE00019986, WBGENE00000786, WBGENE00000788, WBGENE00003828, WBGENE00003497, WBGENE00016405, WBGENE00000228, WBGENE00006771, WBGENE00006772, WBGENE00007303, WBGENE00021252, WBGENE00001170, WBGENE00006759, WBGENE00000776, WBGENE00006827, WBGENE00011102, WBGENE00003931, WBGENE00016139, WBGENE00006830,…	758	571	11221	1.45183	0.999977	0.0581768	7.41679
GOTERM_BP_FAT	GO:0007617~mating behavior	11	1.04167	0.00439223	WBGENE00003024, WBGENE00006830, WBGENE00001210, WBGENE00001187, WBGENE00004321, WBGENE00000485, WBGENE00004758, WBGENE00002182, WBGENE00002222, WBGENE00003883, WBGENE00016539	758	57	11221	2.8568	0.999978	0.0581231	7.45003
GOTERM_BP_FAT	GO:0030198~extracellular matrix organization	5	0.473485	0.00462333	WBGENE00001328, WBGENE00004257, WBGENE00001263, WBGENE00016913, WBGENE00000083	758	11	11221	6.72883	0.999987	0.060764	7.82715
GOTERM_BP_FAT	GO:0042660~positive regulation of cell fate specification	5	0.473485	0.00462333	WBGENE00003024, WBGENE00000443, WBGENE00002601, WBGENE00006379, WBGENE00001948	758	11	11221	6.72883	0.999987	0.060764	7.82715
GOTERM_BP_FAT	GO:0019318~hexose metabolic process	8	0.757576	0.00470556	WBGENE00000984, WBGENE00001404, WBGENE00004258, WBGENE00019890, WBGENE00001685, WBGENE00001684, WBGENE00018877, WBGENE00010757	758	32	11221	3.70086	0.99999	0.0614822	7.96097
GOTERM_BP_FAT	GO:0043053~dauer entry	10	0.94697	0.0049363	WBGENE00009628, WBGENE00000991, WBGENE00000485, WBGENE00000493, WBGENE00000904, WBGENE00003883, WBGENE00013284, WBGENE00015350, WBGENE00006870, WBGENE00003165	758	49	11221	3.02111	0.999994	0.0640628	8.33555
GOTERM_BP_FAT	GO:0055115~entry into diapause	10	0.94697	0.0049363	WBGENE00009628, WBGENE00000991, WBGENE00000485, WBGENE00000493, WBGENE00000904, WBGENE00003883, WBGENE00013284, WBGENE00015350, WBGENE00006870, WBGENE00003165	758	49	11221	3.02111	0.999994	0.0640628	8.33555
GOTERM_BP_FAT	GO:0044255~cellular lipid metabolic process	31	2.93561	0.0049939	WBGENE00004995, WBGENE00002044, WBGENE00019060, WBGENE00019022, WBGENE00010628, WBGENE00010336, WBGENE00000081, WBGENE00018697, WBGENE00013197, WBGENE00007150, WBGENE00017123, WBGENE00004076, WBGENE00008564, WBGENE00019599, WBGENE00022130, WBGENE00016995, WBGENE00001157, WBGENE00020895, WBGENE00044631, WBGENE00016943, WBGENE00008706, WBGENE00020007, WBGENE00021095, WBGENE00013284, WBGENE00014000,…	758	271	11221	1.69338	0.999995	0.0644451	8.42883
GOTERM_BP_FAT	GO:0034645~cellular macromolecule biosynthetic process	142	13.447	0.00501231	WBGENE00006626, WBGENE00002065, WBGENE00006430, WBGENE00020368, WBGENE00003607, WBGENE00044303, WBGENE00000223, WBGENE00003040, WBGENE00001434, WBGENE00000221, WBGENE00012204, WBGENE00004423, WBGENE00009899, WBGENE00002261, WBGENE00019741, WBGENE00019742, WBGENE00006424, WBGENE00001337, WBGENE00001338, WBGENE00007303, WBGENE00019380, WBGENE00000196, WBGENE00003939, WBGENE00004949, WBGENE00003511,…	758	1710	11221	1.22929	0.999995	0.0643354	8.45863
GOTERM_BP_FAT	GO:0009310~amine catabolic process	4	0.378788	0.00524162	WBGENE00016201, WBGENE00015802, WBGENE00011089, WBGENE00000240	758	6	11221	9.86895	0.999997	0.0668343	8.82897
GOTERM_BP_FAT	GO:0042402~cellular biogenic amine catabolic process	4	0.378788	0.00524162	WBGENE00016201, WBGENE00015802, WBGENE00011089, WBGENE00000240	758	6	11221	9.86895	0.999997	0.0668343	8.82897
GOTERM_BP_FAT	GO:0006351~transcription, DNA-templated	81	7.67045	0.00527149	WBGENE00020930, WBGENE00000468, WBGENE00000435, WBGENE00000469, WBGENE00006430, WBGENE00000439, WBGENE00000904, WBGENE00020368, WBGENE00019327, WBGENE00003607, WBGENE00000223, WBGENE00001434, WBGENE00003040, WBGENE00000221, WBGENE00006853, WBGENE00013147, WBGENE00009899, WBGENE00019741, WBGENE00019742, WBGENE00006424, WBGENE00019380, WBGENE00000451, WBGENE00022423, WBGENE00000443, WBGENE00003939,…	758	896	11221	1.33826	0.999997	0.0668541	8.87711
GOTERM_BP_FAT	GO:0009952~anterior/posterior pattern specification	9	0.852273	0.00539557	WBGENE00003024, WBGENE00003779, WBGENE00000443, WBGENE00004076, WBGENE00000858, WBGENE00003007, WBGENE00001284, WBGENE00006870, WBGENE00003006	758	41	11221	3.24953	0.999998	0.0680238	9.07681
GOTERM_BP_FAT	GO:0035264~multicellular organism growth	40	3.78788	0.00561353	WBGENE00003071, WBGENE00003623, WBGENE00044068, WBGENE00000485, WBGENE00004855, WBGENE00004951, WBGENE00008205, WBGENE00000083, WBGENE00003779, WBGENE00021531, WBGENE00003171, WBGENE00001075, WBGENE00015752, WBGENE00002282, WBGENE00002280, WBGENE00004031, WBGENE00016641, WBGENE00007934, WBGENE00016354, WBGENE00006956, WBGENE00001819, WBGENE00002248, WBGENE00000149, WBGENE00003893, WBGENE00003518,…	758	380	11221	1.55826	0.999999	0.0703174	9.42663
GOTERM_BP_FAT	GO:0010951~negative regulation of endopeptidase activity	11	1.04167	0.0056602	WBGENE00019478, WBGENE00012186, WBGENE00006893, WBGENE00007103, WBGENE00013969, WBGENE00007055, WBGENE00012814, WBGENE00019647, WBGENE00010792, WBGENE00003165, WBGENE00003242	758	59	11221	2.75996	0.999999	0.0705208	9.50136
GOTERM_BP_FAT	GO:0060179~male mating behavior	10	0.94697	0.00566866	WBGENE00003024, WBGENE00001210, WBGENE00001187, WBGENE00004321, WBGENE00000485, WBGENE00004758, WBGENE00002182, WBGENE00002222, WBGENE00003883, WBGENE00016539	758	50	11221	2.96069	0.999999	0.0702644	9.5149
GOTERM_BP_FAT	GO:0022611~dormancy process	11	1.04167	0.00639288	WBGENE00009628, WBGENE00000991, WBGENE00000485, WBGENE00000923, WBGENE00000493, WBGENE00000904, WBGENE00003883, WBGENE00013284, WBGENE00015350, WBGENE00006870, WBGENE00003165	758	60	11221	2.71396	1	0.0785092	10.6671
GOTERM_BP_FAT	GO:0040008~regulation of growth	45	4.26136	0.00647291	WBGENE00003071, WBGENE00003623, WBGENE00044068, WBGENE00000485, WBGENE00004855, WBGENE00004951, WBGENE00008205, WBGENE00000083, WBGENE00001958, WBGENE00006745, WBGENE00003779, WBGENE00021531, WBGENE00003171, WBGENE00003040, WBGENE00001075, WBGENE00015752, WBGENE00002282, WBGENE00002280, WBGENE00004031, WBGENE00016641, WBGENE00007934, WBGENE00016354, WBGENE00006956, WBGENE00001008, WBGENE00002248,…	758	444	11221	1.50035	1	0.079058	10.7935
GOTERM_BP_FAT	GO:0030163~protein catabolic process	44	4.16667	0.00650165	WBGENE00019478, WBGENE00001210, WBGENE00019617, WBGENE00011737, WBGENE00006787, WBGENE00003929, WBGENE00006814, WBGENE00007055, WBGENE00001284, WBGENE00000786, WBGENE00019986, WBGENE00000788, WBGENE00006840, WBGENE00006746, WBGENE00006745, WBGENE00003497, WBGENE00016405, WBGENE00012366, WBGENE00006836, WBGENE00004092, WBGENE00000228, WBGENE00006876, WBGENE00006771, WBGENE00006772, WBGENE00019122,…	758	432	11221	1.50776	1	0.079001	10.8389
GOTERM_BP_FAT	GO:0007507~heart development	5	0.473485	0.00656876	WBGENE00001250, WBGENE00001251, WBGENE00000448, WBGENE00001249, WBGENE00017184	758	12	11221	6.1681	1	0.0793912	10.9448
GOTERM_BP_FAT	GO:0009225~nucleotide-sugar metabolic process	7	0.662879	0.00663006	WBGENE00005022, WBGENE00002497, WBGENE00008546, WBGENE00001646, WBGENE00015298, WBGENE00016996, WBGENE00015464	758	26	11221	3.98554	1	0.07971	11.0414
GOTERM_BP_FAT	GO:0051130~positive regulation of cellular component organization	15	1.42045	0.00704232	WBGENE00001210, WBGENE00004048, WBGENE00002065, WBGENE00003812, WBGENE00003929, WBGENE00001208, WBGENE00001948, WBGENE00003931, WBGENE00006745, WBGENE00000204, WBGENE00011978, WBGENE00002179, WBGENE00006836, WBGENE00006405, WBGENE00001008	758	100	11221	2.22051	1	0.0840555	11.6885
GOTERM_BP_FAT	GO:0034608~vulval location	6	0.568182	0.00724212	WBGENE00001210, WBGENE00004321, WBGENE00000485, WBGENE00002182, WBGENE00002222, WBGENE00003883	758	19	11221	4.67477	1	0.0859237	12.0005
GOTERM_BP_FAT	GO:0040014~regulation of multicellular organism growth	40	3.78788	0.00724977	WBGENE00003071, WBGENE00003623, WBGENE00044068, WBGENE00000485, WBGENE00004855, WBGENE00004951, WBGENE00008205, WBGENE00000083, WBGENE00003779, WBGENE00021531, WBGENE00003171, WBGENE00003040, WBGENE00001075, WBGENE00015752, WBGENE00002282, WBGENE00002280, WBGENE00004031, WBGENE00016641, WBGENE00007934, WBGENE00016354, WBGENE00006956, WBGENE00002248, WBGENE00000149, WBGENE00003893, WBGENE00003518,…	758	386	11221	1.53403	1	0.0855956	12.0124
GOTERM_BP_FAT	GO:0043207~response to external biotic stimulus	19	1.79924	0.0075739	WBGENE00020930, WBGENE00000904, WBGENE00001196, WBGENE00016943, WBGENE00019327, WBGENE00007395, WBGENE00001501, WBGENE00000223, WBGENE00017123, WBGENE00006575, WBGENE00003769, WBGENE00001250, WBGENE00001251, WBGENE00004758, WBGENE00004055, WBGENE00000253, WBGENE00004196, WBGENE00009897, WBGENE00000503	758	143	11221	1.96689	1	0.0888323	12.5163
GOTERM_BP_FAT	GO:0051707~response to other organism	19	1.79924	0.0075739	WBGENE00020930, WBGENE00000904, WBGENE00001196, WBGENE00016943, WBGENE00019327, WBGENE00007395, WBGENE00001501, WBGENE00000223, WBGENE00017123, WBGENE00006575, WBGENE00003769, WBGENE00001250, WBGENE00001251, WBGENE00004758, WBGENE00004055, WBGENE00000253, WBGENE00004196, WBGENE00009897, WBGENE00000503	758	143	11221	1.96689	1	0.0888323	12.5163
GOTERM_BP_FAT	GO:0007369~gastrulation	12	1.13636	0.00761125	WBGENE00003024, WBGENE00001377, WBGENE00007650, WBGENE00000443, WBGENE00003040, WBGENE00001165, WBGENE00000455, WBGENE00002601, WBGENE00003377, WBGENE00006379, WBGENE00001948, WBGENE00001978	758	71	11221	2.50199	1	0.0888261	12.5742
GOTERM_BP_FAT	GO:0005996~monosaccharide metabolic process	8	0.757576	0.00788553	WBGENE00000984, WBGENE00001404, WBGENE00004258, WBGENE00019890, WBGENE00001685, WBGENE00001684, WBGENE00018877, WBGENE00010757	758	35	11221	3.38364	1	0.0914518	12.9982
GOTERM_BP_FAT	GO:0030855~epithelial cell differentiation	8	0.757576	0.00788553	WBGENE00002282, WBGENE00000516, WBGENE00000439, WBGENE00004855, WBGENE00009926, WBGENE00016422, WBGENE00001249, WBGENE00017644	758	35	11221	3.38364	1	0.0914518	12.9982
GOTERM_BP_FAT	GO:0009112~nucleobase metabolic process	7	0.662879	0.00804819	WBGENE00015551, WBGENE00017440, WBGENE00000963, WBGENE00016103, WBGENE00000964, WBGENE00011181, WBGENE00000114	758	27	11221	3.83793	1	0.0928152	13.2488
GOTERM_BP_FAT	GO:0007618~mating	11	1.04167	0.00807751	WBGENE00003024, WBGENE00006830, WBGENE00001210, WBGENE00001187, WBGENE00004321, WBGENE00000485, WBGENE00004758, WBGENE00002182, WBGENE00002222, WBGENE00003883, WBGENE00016539	758	62	11221	2.62642	1	0.0927015	13.2939
GOTERM_BP_FAT	GO:0032269~negative regulation of cellular protein metabolic process	22	2.08333	0.00811515	WBGENE00019478, WBGENE00006626, WBGENE00007103, WBGENE00006893, WBGENE00012186, WBGENE00013969, WBGENE00007055, WBGENE00012717, WBGENE00006331, WBGENE00002181, WBGENE00010792, WBGENE00016139, WBGENE00003165, WBGENE00003242, WBGENE00011392, WBGENE00011328, WBGENE00004321, WBGENE00022538, WBGENE00012814, WBGENE00000516, WBGENE00015547, WBGENE00019647	758	177	11221	1.83997	1	0.0926798	13.3517
GOTERM_BP_FAT	GO:0006520~cellular amino acid metabolic process	19	1.79924	0.00812906	WBGENE00000196, WBGENE00006945, WBGENE00001790, WBGENE00007236, WBGENE00020022, WBGENE00000240, WBGENE00015064, WBGENE00001993, WBGENE00009048, WBGENE00000114, WBGENE00001843, WBGENE00001604, WBGENE00009628, WBGENE00003844, WBGENE00001794, WBGENE00019730, WBGENE00020215, WBGENE00001337, WBGENE00001338	758	144	11221	1.95323	1	0.0924004	13.3731
GOTERM_BP_FAT	GO:0009607~response to biotic stimulus	19	1.79924	0.00812906	WBGENE00020930, WBGENE00000904, WBGENE00001196, WBGENE00016943, WBGENE00019327, WBGENE00007395, WBGENE00001501, WBGENE00000223, WBGENE00017123, WBGENE00006575, WBGENE00003769, WBGENE00001250, WBGENE00001251, WBGENE00004758, WBGENE00004055, WBGENE00000253, WBGENE00004196, WBGENE00009897, WBGENE00000503	758	144	11221	1.95323	1	0.0924004	13.3731
GOTERM_BP_FAT	GO:0051248~negative regulation of protein metabolic process	22	2.08333	0.00863696	WBGENE00019478, WBGENE00006626, WBGENE00007103, WBGENE00006893, WBGENE00012186, WBGENE00013969, WBGENE00007055, WBGENE00012717, WBGENE00006331, WBGENE00002181, WBGENE00010792, WBGENE00016139, WBGENE00003165, WBGENE00003242, WBGENE00011392, WBGENE00011328, WBGENE00004321, WBGENE00022538, WBGENE00012814, WBGENE00000516, WBGENE00015547, WBGENE00019647	758	178	11221	1.82964	1	0.097454	14.15
GOTERM_BP_FAT	GO:2000026~regulation of multicellular organismal development	42	3.97727	0.00871529	WBGENE00004048, WBGENE00003623, WBGENE00002990, WBGENE00000485, WBGENE00006379, WBGENE00000904, WBGENE00002299, WBGENE00001958, WBGENE00006840, WBGENE00006746, WBGENE00006745, WBGENE00003779, WBGENE00003024, WBGENE00016405, WBGENE00004257, WBGENE00000516, WBGENE00011345, WBGENE00001008, WBGENE00006807, WBGENE00000443, WBGENE00009717, WBGENE00001101, WBGENE00000857, WBGENE00003377, WBGENE00006759,…	758	415	11221	1.49818	1	0.0978458	14.2692
GOTERM_BP_FAT	GO:0006570~tyrosine metabolic process	4	0.378788	0.0087153	WBGENE00001790, WBGENE00000240, WBGENE00001993, WBGENE00001843	758	7	11221	8.4591	1	0.0973991	14.2692
GOTERM_BP_FAT	GO:0016558~protein import into peroxisome matrix	4	0.378788	0.0087153	WBGENE00004194, WBGENE00004197, WBGENE00004198, WBGENE00013541	758	7	11221	8.4591	1	0.0973991	14.2692
GOTERM_BP_FAT	GO:0072359~circulatory system development	5	0.473485	0.00898842	WBGENE00001250, WBGENE00001251, WBGENE00000448, WBGENE00001249, WBGENE00017184	758	13	11221	5.69363	1	0.099851	14.6837
GOTERM_BP_FAT	GO:0072358~cardiovascular system development	5	0.473485	0.00898842	WBGENE00001250, WBGENE00001251, WBGENE00000448, WBGENE00001249, WBGENE00017184	758	13	11221	5.69363	1	0.099851	14.6837
GOTERM_BP_FAT	GO:0006006~glucose metabolic process	6	0.568182	0.00912988	WBGENE00000984, WBGENE00001404, WBGENE00004258, WBGENE00019890, WBGENE00001685, WBGENE00001684	758	20	11221	4.44103	1	0.10089	14.8976
GOTERM_BP_FAT	GO:0042335~cuticle development	18	1.70455	0.00925317	WBGENE00019760, WBGENE00001207, WBGENE00005018, WBGENE00004855, WBGENE00022591, WBGENE00000240, WBGENE00001069, WBGENE00009926, WBGENE00016422, WBGENE00015646, WBGENE00003242, WBGENE00001076, WBGENE00006592, WBGENE00013321, WBGENE00004254, WBGENE00006760, WBGENE00000253, WBGENE00001065	758	135	11221	1.97379	1	0.101727	15.0837
GOTERM_BP_FAT	GO:0032504~multicellular organism reproduction	85	8.04924	0.00957986	WBGENE00044068, WBGENE00000435, WBGENE00001187, WBGENE00002065, WBGENE00003929, WBGENE00016913, WBGENE00014153, WBGENE00006816, WBGENE00000904, WBGENE00002299, WBGENE00007680, WBGENE00020368, WBGENE00006815, WBGENE00004266, WBGENE00003243, WBGENE00001069, WBGENE00003242, WBGENE00010701, WBGENE00001377, WBGENE00003040, WBGENE00015298, WBGENE00006771, WBGENE00000368, WBGENE00016354, WBGENE00006772,…	758	971	11221	1.29587	1	0.10467	15.5748
GOTERM_BP_FAT	GO:0044283~small molecule biosynthetic process	18	1.70455	0.00993394	WBGENE00001404, WBGENE00015802, WBGENE00000763, WBGENE00011089, WBGENE00007236, WBGENE00000240, WBGENE00015064, WBGENE00016103, WBGENE00009048, WBGENE00001604, WBGENE00012970, WBGENE00007150, WBGENE00004258, WBGENE00017440, WBGENE00004076, WBGENE00019730, WBGENE00020215, WBGENE00016995	758	136	11221	1.95928	1	0.10786	16.1041
GOTERM_BP_FAT	GO:0016042~lipid catabolic process	14	1.32576	0.0101899	WBGENE00019060, WBGENE00019022, WBGENE00010336, WBGENE00004037, WBGENE00016943, WBGENE00021095, WBGENE00014000, WBGENE00021852, WBGENE00017123, WBGENE00008564, WBGENE00019965, WBGENE00019599, WBGENE00019612, WBGENE00008510	758	94	11221	2.20477	1	0.110006	16.4848
GOTERM_BP_FAT	GO:0016053~organic acid biosynthetic process	15	1.42045	0.0107307	WBGENE00015802, WBGENE00011089, WBGENE00007236, WBGENE00000240, WBGENE00015064, WBGENE00016103, WBGENE00009048, WBGENE00001604, WBGENE00012970, WBGENE00007150, WBGENE00017440, WBGENE00004076, WBGENE00019730, WBGENE00020215, WBGENE00016995	758	105	11221	2.11478	1	0.115018	17.2836
GOTERM_BP_FAT	GO:0030728~ovulation	8	0.757576	0.010742	WBGENE00001163, WBGENE00004357, WBGENE00006836, WBGENE00001303, WBGENE00006771, WBGENE00002299, WBGENE00003931, WBGENE00001006	758	37	11221	3.20074	1	0.114632	17.3003
GOTERM_BP_FAT	GO:0044272~sulfur compound biosynthetic process	8	0.757576	0.010742	WBGENE00007150, WBGENE00005026, WBGENE00008205, WBGENE00007236, WBGENE00004875, WBGENE00016995, WBGENE00006416, WBGENE00044303	758	37	11221	3.20074	1	0.114632	17.3003
GOTERM_BP_FAT	GO:0065001~specification of axis polarity	5	0.473485	0.0119226	WBGENE00004076, WBGENE00000858, WBGENE00006379, WBGENE00003007, WBGENE00003006	758	14	11221	5.28694	1	0.125926	19.0192
GOTERM_BP_FAT	GO:0006206~pyrimidine nucleobase metabolic process	5	0.473485	0.0119226	WBGENE00017440, WBGENE00000963, WBGENE00016103, WBGENE00000964, WBGENE00000114	758	14	11221	5.28694	1	0.125926	19.0192
GOTERM_BP_FAT	GO:0030162~regulation of proteolysis	16	1.51515	0.0119623	WBGENE00019478, WBGENE00006893, WBGENE00012186, WBGENE00007103, WBGENE00013969, WBGENE00007055, WBGENE00019986, WBGENE00002181, WBGENE00010792, WBGENE00003165, WBGENE00011392, WBGENE00003242, WBGENE00011328, WBGENE00001328, WBGENE00012814, WBGENE00019647	758	117	11221	2.0244	1	0.125778	19.0762
GOTERM_BP_FAT	GO:0009108~coenzyme biosynthetic process	10	0.94697	0.0119649	WBGENE00007150, WBGENE00015802, WBGENE00011089, WBGENE00000763, WBGENE00022307, WBGENE00008205, WBGENE00185014, WBGENE00016995, WBGENE00019492, WBGENE00006416	758	56	11221	2.64347	1	0.125267	19.0801
GOTERM_BP_FAT	GO:0003002~regionalization	10	0.94697	0.0119649	WBGENE00003024, WBGENE00003779, WBGENE00000443, WBGENE00004076, WBGENE00000858, WBGENE00006379, WBGENE00003007, WBGENE00001284, WBGENE00006870, WBGENE00003006	758	56	11221	2.64347	1	0.125267	19.0801
GOTERM_BP_FAT	GO:0016070~RNA metabolic process	127	12.0265	0.0120158	WBGENE00006626, WBGENE00006430, WBGENE00020368, WBGENE00003607, WBGENE00021789, WBGENE00000223, WBGENE00003040, WBGENE00001434, WBGENE00000221, WBGENE00009899, WBGENE00002261, WBGENE00019741, WBGENE00019742, WBGENE00006424, WBGENE00001337, WBGENE00012343, WBGENE00001338, WBGENE00007303, WBGENE00006423, WBGENE00019380, WBGENE00000196, WBGENE00003939, WBGENE00004949, WBGENE00003511, WBGENE00006827,…	758	1549	11221	1.21371	1	0.125233	19.1533
GOTERM_BP_FAT	GO:0065009~regulation of molecular function	39	3.69318	0.0121559	WBGENE00004995, WBGENE00019478, WBGENE00004048, WBGENE00012186, WBGENE00013969, WBGENE00007055, WBGENE00000923, WBGENE00019986, WBGENE00002181, WBGENE00003165, WBGENE00003242, WBGENE00011392, WBGENE00011328, WBGENE00012203, WBGENE00004254, WBGENE00004758, WBGENE00000516, WBGENE00019647, WBGENE00000368, WBGENE00001008, WBGENE00001170, WBGENE00007103, WBGENE00006893, WBGENE00019726, WBGENE00012717,…	758	387	11221	1.49182	1	0.126071	19.3547
GOTERM_BP_FAT	GO:0035262~gonad morphogenesis	8	0.757576	0.0124221	WBGENE00002065, WBGENE00006836, WBGENE00003657, WBGENE00000788, WBGENE00003931, WBGENE00000961, WBGENE00006746, WBGENE00006745	758	38	11221	3.11651	1	0.128121	19.7361
GOTERM_BP_FAT	GO:0060795~cell fate commitment involved in formation of primary germ layer	8	0.757576	0.0124221	WBGENE00003024, WBGENE00001377, WBGENE00000443, WBGENE00003040, WBGENE00000455, WBGENE00002601, WBGENE00006379, WBGENE00001948	758	38	11221	3.11651	1	0.128121	19.7361
GOTERM_BP_FAT	GO:0044242~cellular lipid catabolic process	11	1.04167	0.01245	WBGENE00019060, WBGENE00019022, WBGENE00017123, WBGENE00008564, WBGENE00010336, WBGENE00019965, WBGENE00019599, WBGENE00016943, WBGENE00019612, WBGENE00021095, WBGENE00014000	758	66	11221	2.46724	1	0.127854	19.7759
GOTERM_BP_FAT	GO:0042742~defense response to bacterium	16	1.51515	0.0128805	WBGENE00020930, WBGENE00000904, WBGENE00001196, WBGENE00016943, WBGENE00019327, WBGENE00001501, WBGENE00000223, WBGENE00017123, WBGENE00006575, WBGENE00003769, WBGENE00001250, WBGENE00004758, WBGENE00004055, WBGENE00000253, WBGENE00004196, WBGENE00009897	758	118	11221	2.00724	1	0.131447	20.3888
GOTERM_BP_FAT	GO:0006572~tyrosine catabolic process	3	0.284091	0.0130251	WBGENE00001790, WBGENE00001993, WBGENE00001843	758	3	11221	14.8034	1	0.13228	20.5937
GOTERM_BP_FAT	GO:0098542~defense response to other organism	18	1.70455	0.0130649	WBGENE00020930, WBGENE00000904, WBGENE00001196, WBGENE00016943, WBGENE00019327, WBGENE00007395, WBGENE00001501, WBGENE00000223, WBGENE00017123, WBGENE00006575, WBGENE00003769, WBGENE00001250, WBGENE00001251, WBGENE00004758, WBGENE00004055, WBGENE00000253, WBGENE00004196, WBGENE00009897	758	140	11221	1.9033	1	0.132113	20.6501
GOTERM_BP_FAT	GO:0007160~cell-matrix adhesion	4	0.378788	0.0132515	WBGENE00003738, WBGENE00006836, WBGENE00011175, WBGENE00003482	758	8	11221	7.40172	1	0.13333	20.9134
GOTERM_BP_FAT	GO:0048730~epidermis morphogenesis	4	0.378788	0.0132515	WBGENE00001687, WBGENE00014153, WBGENE00006876, WBGENE00002181	758	8	11221	7.40172	1	0.13333	20.9134
GOTERM_BP_FAT	GO:0046113~nucleobase catabolic process	4	0.378788	0.0132515	WBGENE00017440, WBGENE00000963, WBGENE00016103, WBGENE00000964	758	8	11221	7.40172	1	0.13333	20.9134
GOTERM_BP_FAT	GO:0009620~response to fungus	7	0.662879	0.0135946	WBGENE00003769, WBGENE00006575, WBGENE00001251, WBGENE00000253, WBGENE00004055, WBGENE00000503, WBGENE00007395	758	30	11221	3.45413	1	0.136001	21.3957
GOTERM_BP_FAT	GO:0030031~cell projection assembly	11	1.04167	0.0137787	WBGENE00001117, WBGENE00001434, WBGENE00006652, WBGENE00000067, WBGENE00000485, WBGENE00016376, WBGENE00021643, WBGENE00003883, WBGENE00003243, WBGENE00016539, WBGENE00001119	758	67	11221	2.43041	1	0.137164	21.6534
GOTERM_BP_FAT	GO:0034329~cell junction assembly	6	0.568182	0.0138678	WBGENE00016405, WBGENE00003939, WBGENE00006787, WBGENE00001006, WBGENE00002915, WBGENE00016139	758	22	11221	4.0373	1	0.137436	21.7778
GOTERM_BP_FAT	GO:0009617~response to bacterium	16	1.51515	0.0148808	WBGENE00020930, WBGENE00000904, WBGENE00001196, WBGENE00016943, WBGENE00019327, WBGENE00001501, WBGENE00000223, WBGENE00017123, WBGENE00006575, WBGENE00003769, WBGENE00001250, WBGENE00004758, WBGENE00004055, WBGENE00000253, WBGENE00004196, WBGENE00009897	758	120	11221	1.97379	1	0.146184	23.1791
GOTERM_BP_FAT	GO:0007044~cell-substrate junction assembly	5	0.473485	0.0154062	WBGENE00016405, WBGENE00003939, WBGENE00006787, WBGENE00002915, WBGENE00016139	758	15	11221	4.93448	1	0.150372	23.8965
GOTERM_BP_FAT	GO:0031581~hemidesmosome assembly	5	0.473485	0.0154062	WBGENE00016405, WBGENE00003939, WBGENE00006787, WBGENE00002915, WBGENE00016139	758	15	11221	4.93448	1	0.150372	23.8965
GOTERM_BP_FAT	GO:0048609~multicellular organismal reproductive process	82	7.76515	0.0164963	WBGENE00044068, WBGENE00000435, WBGENE00001187, WBGENE00002065, WBGENE00003929, WBGENE00016913, WBGENE00014153, WBGENE00006816, WBGENE00000904, WBGENE00002299, WBGENE00020368, WBGENE00006815, WBGENE00004266, WBGENE00003243, WBGENE00001069, WBGENE00010701, WBGENE00001377, WBGENE00003040, WBGENE00015298, WBGENE00006771, WBGENE00000368, WBGENE00016354, WBGENE00006772, WBGENE00006775, WBGENE00006423,…	758	953	11221	1.27375	1	0.159564	25.3649
GOTERM_BP_FAT	GO:0040039~inductive cell migration	18	1.70455	0.016923	WBGENE00001163, WBGENE00003623, WBGENE00003929, WBGENE00006379, WBGENE00000870, WBGENE00006870, WBGENE00000961, WBGENE00006745, WBGENE00003242, WBGENE00001263, WBGENE00002280, WBGENE00006836, WBGENE00000066, WBGENE00006876, WBGENE00000527, WBGENE00006771, WBGENE00000998, WBGENE00015555	758	144	11221	1.85043	1	0.162729	25.9324
GOTERM_BP_FAT	GO:0001704~formation of primary germ layer	8	0.757576	0.0185878	WBGENE00003024, WBGENE00001377, WBGENE00000443, WBGENE00003040, WBGENE00000455, WBGENE00002601, WBGENE00006379, WBGENE00001948	758	41	11221	2.88847	1	0.176683	28.1078
GOTERM_BP_FAT	GO:0042338~cuticle development involved in collagen and cuticulin-based cuticle molting cycle	4	0.378788	0.018893	WBGENE00006592, WBGENE00000253, WBGENE00001065, WBGENE00015646	758	9	11221	6.5793	1	0.178644	28.5
GOTERM_BP_FAT	GO:0007229~integrin-mediated signaling pathway	4	0.378788	0.018893	WBGENE00003929, WBGENE00015472, WBGENE00006771, WBGENE00003931	758	9	11221	6.5793	1	0.178644	28.5
GOTERM_BP_FAT	GO:0031589~cell-substrate adhesion	4	0.378788	0.018893	WBGENE00003738, WBGENE00006836, WBGENE00011175, WBGENE00003482	758	9	11221	6.5793	1	0.178644	28.5
GOTERM_BP_FAT	GO:0030104~water homeostasis	5	0.473485	0.019468	WBGENE00000431, WBGENE00013355, WBGENE00004076, WBGENE00000170, WBGENE00000174	758	16	11221	4.62607	1	0.182899	29.2335
GOTERM_BP_FAT	GO:0044042~glucan metabolic process	5	0.473485	0.019468	WBGENE00019890, WBGENE00011409, WBGENE00022059, WBGENE00020696, WBGENE00019895	758	16	11221	4.62607	1	0.182899	29.2335
GOTERM_BP_FAT	GO:0006112~energy reserve metabolic process	5	0.473485	0.019468	WBGENE00019890, WBGENE00011409, WBGENE00022059, WBGENE00020696, WBGENE00019895	758	16	11221	4.62607	1	0.182899	29.2335
GOTERM_BP_FAT	GO:0006073~cellular glucan metabolic process	5	0.473485	0.019468	WBGENE00019890, WBGENE00011409, WBGENE00022059, WBGENE00020696, WBGENE00019895	758	16	11221	4.62607	1	0.182899	29.2335
GOTERM_BP_FAT	GO:0005977~glycogen metabolic process	5	0.473485	0.019468	WBGENE00019890, WBGENE00011409, WBGENE00022059, WBGENE00020696, WBGENE00019895	758	16	11221	4.62607	1	0.182899	29.2335
GOTERM_BP_FAT	GO:0052695~cellular glucuronidation	11	1.04167	0.0201725	WBGENE00015739, WBGENE00007650, WBGENE00015369, WBGENE00013905, WBGENE00020182, WBGENE00011564, WBGENE00015141, WBGENE00007402, WBGENE00017329, WBGENE00018931, WBGENE00020593	758	71	11221	2.29349	1	0.188196	30.1224
GOTERM_BP_FAT	GO:0009812~flavonoid metabolic process	11	1.04167	0.0201725	WBGENE00015739, WBGENE00007650, WBGENE00015369, WBGENE00013905, WBGENE00020182, WBGENE00011564, WBGENE00015141, WBGENE00007402, WBGENE00017329, WBGENE00018931, WBGENE00020593	758	71	11221	2.29349	1	0.188196	30.1224
GOTERM_BP_FAT	GO:0052696~flavonoid glucuronidation	11	1.04167	0.0201725	WBGENE00015739, WBGENE00007650, WBGENE00015369, WBGENE00013905, WBGENE00020182, WBGENE00011564, WBGENE00015141, WBGENE00007402, WBGENE00017329, WBGENE00018931, WBGENE00020593	758	71	11221	2.29349	1	0.188196	30.1224
GOTERM_BP_FAT	GO:0019585~glucuronate metabolic process	11	1.04167	0.0201725	WBGENE00015739, WBGENE00007650, WBGENE00015369, WBGENE00013905, WBGENE00020182, WBGENE00011564, WBGENE00015141, WBGENE00007402, WBGENE00017329, WBGENE00018931, WBGENE00020593	758	71	11221	2.29349	1	0.188196	30.1224
GOTERM_BP_FAT	GO:0009813~flavonoid biosynthetic process	11	1.04167	0.0201725	WBGENE00015739, WBGENE00007650, WBGENE00015369, WBGENE00013905, WBGENE00020182, WBGENE00011564, WBGENE00015141, WBGENE00007402, WBGENE00017329, WBGENE00018931, WBGENE00020593	758	71	11221	2.29349	1	0.188196	30.1224
GOTERM_BP_FAT	GO:0006063~uronic acid metabolic process	11	1.04167	0.0201725	WBGENE00015739, WBGENE00007650, WBGENE00015369, WBGENE00013905, WBGENE00020182, WBGENE00011564, WBGENE00015141, WBGENE00007402, WBGENE00017329, WBGENE00018931, WBGENE00020593	758	71	11221	2.29349	1	0.188196	30.1224
GOTERM_BP_FAT	GO:0040002~collagen and cuticulin-based cuticle development	15	1.42045	0.0224802	WBGENE00001207, WBGENE00005018, WBGENE00004855, WBGENE00022591, WBGENE00000240, WBGENE00001069, WBGENE00015646, WBGENE00003242, WBGENE00001076, WBGENE00006592, WBGENE00013321, WBGENE00004254, WBGENE00006760, WBGENE00000253, WBGENE00001065	758	115	11221	1.93088	1	0.206775	32.9611
GOTERM_BP_FAT	GO:0031324~negative regulation of cellular metabolic process	34	3.2197	0.0238641	WBGENE00019478, WBGENE00006626, WBGENE00000468, WBGENE00012186, WBGENE00002990, WBGENE00013969, WBGENE00007055, WBGENE00000439, WBGENE00006331, WBGENE00000904, WBGENE00002181, WBGENE00003165, WBGENE00003242, WBGENE00011392, WBGENE00011328, WBGENE00000223, WBGENE00006853, WBGENE00000516, WBGENE00015547, WBGENE00019647, WBGENE00006424, WBGENE00007103, WBGENE00006893, WBGENE00003659, WBGENE00006827,…	758	342	11221	1.47169	1	0.21734	34.611
GOTERM_BP_FAT	GO:0051336~regulation of hydrolase activity	25	2.36742	0.023925	WBGENE00019478, WBGENE00012186, WBGENE00004048, WBGENE00013969, WBGENE00007055, WBGENE00019986, WBGENE00002181, WBGENE00003165, WBGENE00011392, WBGENE00003242, WBGENE00011328, WBGENE00012203, WBGENE00004254, WBGENE00019647, WBGENE00006893, WBGENE00007103, WBGENE00019726, WBGENE00010792, WBGENE00006820, WBGENE00001328, WBGENE00004321, WBGENE00019832, WBGENE00012814, WBGENE00000566, WBGENE00006476	758	232	11221	1.5952	1	0.217038	34.6827
GOTERM_BP_FAT	GO:0040019~positive regulation of embryonic development	5	0.473485	0.0241312	WBGENE00003024, WBGENE00000443, WBGENE00002601, WBGENE00006379, WBGENE00001948	758	17	11221	4.35395	1	0.21791	34.925
GOTERM_BP_FAT	GO:0048813~dendrite morphogenesis	3	0.284091	0.0248882	WBGENE00002232, WBGENE00012184, WBGENE00011345	758	4	11221	11.1026	1	0.223182	35.8071
GOTERM_BP_FAT	GO:0046874~quinolinate metabolic process	3	0.284091	0.0248882	WBGENE00022104, WBGENE00015802, WBGENE00011089	758	4	11221	11.1026	1	0.223182	35.8071
GOTERM_BP_FAT	GO:0016203~muscle attachment	3	0.284091	0.0248882	WBGENE00004257, WBGENE00006893, WBGENE00006760	758	4	11221	11.1026	1	0.223182	35.8071
GOTERM_BP_FAT	GO:0006596~polyamine biosynthetic process	3	0.284091	0.0248882	WBGENE00003844, WBGENE00012909, WBGENE00004875	758	4	11221	11.1026	1	0.223182	35.8071
GOTERM_BP_FAT	GO:0046351~disaccharide biosynthetic process	3	0.284091	0.0248882	WBGENE00001404, WBGENE00006603, WBGENE00001649	758	4	11221	11.1026	1	0.223182	35.8071
GOTERM_BP_FAT	GO:0030241~skeletal muscle myosin thick filament assembly	3	0.284091	0.0248882	WBGENE00004357, WBGENE00006754, WBGENE00006820	758	4	11221	11.1026	1	0.223182	35.8071
GOTERM_BP_FAT	GO:0010888~negative regulation of lipid storage	3	0.284091	0.0248882	WBGENE00000991, WBGENE00008205, WBGENE00013284	758	4	11221	11.1026	1	0.223182	35.8071
GOTERM_BP_FAT	GO:0060538~skeletal muscle organ development	3	0.284091	0.0248882	WBGENE00004257, WBGENE00006893, WBGENE00006760	758	4	11221	11.1026	1	0.223182	35.8071
GOTERM_BP_FAT	GO:0097475~motor neuron migration	4	0.378788	0.0256586	WBGENE00000858, WBGENE00000857, WBGENE00003238, WBGENE00003006	758	10	11221	5.92137	1	0.228487	36.6933
GOTERM_BP_FAT	GO:0019359~nicotinamide nucleotide biosynthetic process	4	0.378788	0.0256586	WBGENE00015802, WBGENE00011089, WBGENE00022307, WBGENE00185014	758	10	11221	5.92137	1	0.228487	36.6933
GOTERM_BP_FAT	GO:0019363~pyridine nucleotide biosynthetic process	4	0.378788	0.0256586	WBGENE00015802, WBGENE00011089, WBGENE00022307, WBGENE00185014	758	10	11221	5.92137	1	0.228487	36.6933
GOTERM_BP_FAT	GO:0010941~regulation of cell death	15	1.42045	0.0256847	WBGENE00000451, WBGENE00001377, WBGENE00001170, WBGENE00012366, WBGENE00021697, WBGENE00000468, WBGENE00000469, WBGENE00004758, WBGENE00006801, WBGENE00004373, WBGENE00013263, WBGENE00004055, WBGENE00002243, WBGENE00019986, WBGENE00006840	758	117	11221	1.89788	1	0.227876	36.7231
GOTERM_BP_FAT	GO:0010467~gene expression	154	14.5833	0.026805	WBGENE00006626, WBGENE00002257, WBGENE00002065, WBGENE00006430, WBGENE00020368, WBGENE00003607, WBGENE00021789, WBGENE00000223, WBGENE00016405, WBGENE00003040, WBGENE00001434, WBGENE00000221, WBGENE00003407, WBGENE00012204, WBGENE00004423, WBGENE00009899, WBGENE00002261, WBGENE00019741, WBGENE00009897, WBGENE00019742, WBGENE00006424, WBGENE00001337, WBGENE00001338, WBGENE00012343, WBGENE00006423,…	758	1968	11221	1.1584	1	0.235816	37.9907
GOTERM_BP_FAT	GO:0008045~motor neuron axon guidance	5	0.473485	0.0294131	WBGENE00016104, WBGENE00006893, WBGENE00017381, WBGENE00006746, WBGENE00006745	758	18	11221	4.11206	1	0.254957	40.8494
GOTERM_BP_FAT	GO:0050790~regulation of catalytic activity	34	3.2197	0.0294782	WBGENE00019478, WBGENE00004995, WBGENE00004048, WBGENE00012186, WBGENE00013969, WBGENE00007055, WBGENE00019986, WBGENE00002181, WBGENE00003165, WBGENE00003242, WBGENE00011392, WBGENE00011328, WBGENE00012203, WBGENE00004254, WBGENE00004758, WBGENE00000516, WBGENE00019647, WBGENE00001008, WBGENE00007103, WBGENE00006893, WBGENE00019726, WBGENE00012717, WBGENE00021095, WBGENE00010792, WBGENE00006820,…	758	348	11221	1.44631	1	0.254563	40.9191
GOTERM_BP_FAT	GO:0000003~reproduction	226	21.4015	0.0318188	WBGENE00006626, WBGENE00007587, WBGENE00044068, WBGENE00002065, WBGENE00003929, WBGENE00016913, WBGENE00020368, WBGENE00006816, WBGENE00006815, WBGENE00003243, WBGENE00003607, WBGENE00003242, WBGENE00010701, WBGENE00003040, WBGENE00003238, WBGENE00015298, WBGENE00002261, WBGENE00008424, WBGENE00016354, WBGENE00009558, WBGENE00019380, WBGENE00006423, WBGENE00008426, WBGENE00003939, WBGENE00003931,…	758	3005	11221	1.11334	1	0.271099	43.3757
GOTERM_BP_FAT	GO:0048665~neuron fate specification	4	0.378788	0.0335468	WBGENE00001434, WBGENE00004949, WBGENE00000457, WBGENE00000458	758	11	11221	5.38307	1	0.282765	45.1271
GOTERM_BP_FAT	GO:0031349~positive regulation of defense response	4	0.378788	0.0335468	WBGENE00000223, WBGENE00004758, WBGENE00004055, WBGENE00019327	758	11	11221	5.38307	1	0.282765	45.1271
GOTERM_BP_FAT	GO:0032456~endocytic recycling	4	0.378788	0.0335468	WBGENE00004373, WBGENE00007680, WBGENE00019317, WBGENE00004284	758	11	11221	5.38307	1	0.282765	45.1271
GOTERM_BP_FAT	GO:0072525~pyridine-containing compound biosynthetic process	4	0.378788	0.0335468	WBGENE00015802, WBGENE00011089, WBGENE00022307, WBGENE00185014	758	11	11221	5.38307	1	0.282765	45.1271
GOTERM_BP_FAT	GO:0072529~pyrimidine-containing compound catabolic process	4	0.378788	0.0335468	WBGENE00017440, WBGENE00000963, WBGENE00016103, WBGENE00000964	758	11	11221	5.38307	1	0.282765	45.1271
GOTERM_BP_FAT	GO:0043902~positive regulation of multi-organism process	4	0.378788	0.0335468	WBGENE00006836, WBGENE00004055, WBGENE00001745, WBGENE00003931	758	11	11221	5.38307	1	0.282765	45.1271
GOTERM_BP_FAT	GO:0022607~cellular component assembly	66	6.25	0.0348604	WBGENE00000138, WBGENE00003929, WBGENE00006814, WBGENE00016913, WBGENE00021643, WBGENE00003243, WBGENE00000984, WBGENE00003497, WBGENE00016405, WBGENE00001434, WBGENE00004423, WBGENE00015472, WBGENE00004373, WBGENE00016545, WBGENE00002261, WBGENE00016547, WBGENE00016549, WBGENE00004357, WBGENE00006754, WBGENE00003939, WBGENE00004271, WBGENE00006827, WBGENE00000301, WBGENE00006874, WBGENE00003931,…	758	773	11221	1.26394	1	0.291229	46.4243
GOTERM_BP_FAT	GO:0000122~negative regulation of transcription from RNA polymerase II promoter	12	1.13636	0.0391881	WBGENE00000223, WBGENE00000468, WBGENE00002990, WBGENE00006853, WBGENE00006827, WBGENE00003659, WBGENE00000439, WBGENE00012717, WBGENE00000448, WBGENE00000904, WBGENE00006424, WBGENE00001249	758	90	11221	1.97379	1	0.320421	50.496
GOTERM_BP_FAT	GO:0007610~behavior	77	7.29167	0.0395484	WBGENE00044068, WBGENE00000435, WBGENE00001187, WBGENE00003929, WBGENE00014153, WBGENE00006816, WBGENE00000904, WBGENE00002299, WBGENE00020368, WBGENE00006815, WBGENE00003243, WBGENE00001069, WBGENE00010701, WBGENE00001377, WBGENE00003040, WBGENE00003171, WBGENE00015298, WBGENE00002261, WBGENE00011904, WBGENE00000368, WBGENE00016197, WBGENE00006772, WBGENE00006775, WBGENE00006423, WBGENE00001170,…	758	927	11221	1.22963	1	0.321835	50.8215
GOTERM_BP_FAT	GO:0009312~oligosaccharide biosynthetic process	3	0.284091	0.039641	WBGENE00001404, WBGENE00006603, WBGENE00001649	758	5	11221	8.88206	1	0.321425	50.9048
GOTERM_BP_FAT	GO:0071472~cellular response to salt stress	3	0.284091	0.039641	WBGENE00013355, WBGENE00021697, WBGENE00001251	758	5	11221	8.88206	1	0.321425	50.9048
GOTERM_BP_FAT	GO:0016138~glycoside biosynthetic process	3	0.284091	0.039641	WBGENE00000991, WBGENE00008564, WBGENE00013284	758	5	11221	8.88206	1	0.321425	50.9048
GOTERM_BP_FAT	GO:1904070~ascaroside biosynthetic process	3	0.284091	0.039641	WBGENE00000991, WBGENE00008564, WBGENE00013284	758	5	11221	8.88206	1	0.321425	50.9048
GOTERM_BP_FAT	GO:0009651~response to salt stress	3	0.284091	0.039641	WBGENE00013355, WBGENE00021697, WBGENE00001251	758	5	11221	8.88206	1	0.321425	50.9048
GOTERM_BP_FAT	GO:0036251~positive regulation of transcription from RNA polymerase II promoter in response to salt stress	3	0.284091	0.039641	WBGENE00013355, WBGENE00021697, WBGENE00001251	758	5	11221	8.88206	1	0.321425	50.9048
GOTERM_BP_FAT	GO:0061416~regulation of transcription from RNA polymerase II promoter in response to salt stress	3	0.284091	0.039641	WBGENE00013355, WBGENE00021697, WBGENE00001251	758	5	11221	8.88206	1	0.321425	50.9048
GOTERM_BP_FAT	GO:1904069~ascaroside metabolic process	3	0.284091	0.039641	WBGENE00000991, WBGENE00008564, WBGENE00013284	758	5	11221	8.88206	1	0.321425	50.9048
GOTERM_BP_FAT	GO:0071711~basement membrane organization	3	0.284091	0.039641	WBGENE00001328, WBGENE00004257, WBGENE00016913	758	5	11221	8.88206	1	0.321425	50.9048
GOTERM_BP_FAT	GO:0042538~hyperosmotic salinity response	3	0.284091	0.039641	WBGENE00013355, WBGENE00021697, WBGENE00001251	758	5	11221	8.88206	1	0.321425	50.9048
GOTERM_BP_FAT	GO:0061393~positive regulation of transcription from RNA polymerase II promoter in response to osmotic stress	3	0.284091	0.039641	WBGENE00013355, WBGENE00021697, WBGENE00001251	758	5	11221	8.88206	1	0.321425	50.9048
GOTERM_BP_FAT	GO:0061392~regulation of transcription from RNA polymerase II promoter in response to osmotic stress	3	0.284091	0.039641	WBGENE00013355, WBGENE00021697, WBGENE00001251	758	5	11221	8.88206	1	0.321425	50.9048
GOTERM_BP_FAT	GO:0071475~cellular hyperosmotic salinity response	3	0.284091	0.039641	WBGENE00013355, WBGENE00021697, WBGENE00001251	758	5	11221	8.88206	1	0.321425	50.9048
GOTERM_BP_FAT	GO:0061404~positive regulation of transcription from RNA polymerase II promoter in response to increased salt	3	0.284091	0.039641	WBGENE00013355, WBGENE00021697, WBGENE00001251	758	5	11221	8.88206	1	0.321425	50.9048
GOTERM_BP_FAT	GO:0009062~fatty acid catabolic process	8	0.757576	0.0406454	WBGENE00019060, WBGENE00019022, WBGENE00017123, WBGENE00008564, WBGENE00010336, WBGENE00019599, WBGENE00016943, WBGENE00014000	758	48	11221	2.46724	1	0.327149	51.8001
GOTERM_BP_FAT	GO:0033563~dorsal/ventral axon guidance	5	0.473485	0.0418743	WBGENE00006893, WBGENE00002243, WBGENE00016539, WBGENE00006746, WBGENE00006745	758	20	11221	3.70086	1	0.334273	52.8746
GOTERM_BP_FAT	GO:0050832~defense response to fungus	6	0.568182	0.0424528	WBGENE00003769, WBGENE00006575, WBGENE00001251, WBGENE00000253, WBGENE00004055, WBGENE00007395	758	29	11221	3.06278	1	0.337023	53.3725
GOTERM_BP_FAT	GO:0050778~positive regulation of immune response	4	0.378788	0.0425395	WBGENE00000223, WBGENE00004758, WBGENE00001196, WBGENE00019327	758	12	11221	4.93448	1	0.336533	53.4467
GOTERM_BP_FAT	GO:0010959~regulation of metal ion transport	4	0.378788	0.0425395	WBGENE00011760, WBGENE00019282, WBGENE00000368, WBGENE00006772	758	12	11221	4.93448	1	0.336533	53.4467
GOTERM_BP_FAT	GO:0002684~positive regulation of immune system process	4	0.378788	0.0425395	WBGENE00000223, WBGENE00004758, WBGENE00001196, WBGENE00019327	758	12	11221	4.93448	1	0.336533	53.4467
GOTERM_BP_FAT	GO:0060070~canonical Wnt signaling pathway	4	0.378788	0.0425395	WBGENE00001101, WBGENE00003238, WBGENE00022242, WBGENE00003006	758	12	11221	4.93448	1	0.336533	53.4467
GOTERM_BP_FAT	GO:0048663~neuron fate commitment	4	0.378788	0.0425395	WBGENE00001434, WBGENE00004949, WBGENE00000457, WBGENE00000458	758	12	11221	4.93448	1	0.336533	53.4467
GOTERM_BP_FAT	GO:0055086~nucleobase-containing small molecule metabolic process	27	2.55682	0.0436352	WBGENE00016810, WBGENE00015551, WBGENE00015802, WBGENE00001685, WBGENE00001684, WBGENE00007236, WBGENE00004875, WBGENE00000963, WBGENE00000964, WBGENE00001546, WBGENE00016103, WBGENE00000114, WBGENE00003778, WBGENE00017283, WBGENE00185014, WBGENE00018491, WBGENE00001006, WBGENE00011181, WBGENE00011088, WBGENE00011089, WBGENE00012834, WBGENE00022307, WBGENE00003580, WBGENE00015064, WBGENE00011474,…	758	271	11221	1.47488	1	0.342597	54.3749
GOTERM_BP_FAT	GO:0048878~chemical homeostasis	18	1.70455	0.0437548	WBGENE00019060, WBGENE00000431, WBGENE00010336, WBGENE00007591, WBGENE00006801, WBGENE00016943, WBGENE00001501, WBGENE00003607, WBGENE00019493, WBGENE00013355, WBGENE00011821, WBGENE00004076, WBGENE00008564, WBGENE00012204, WBGENE00019599, WBGENE00000170, WBGENE00019612, WBGENE00000174	758	161	11221	1.65504	1	0.342306	54.4751
GOTERM_BP_FAT	GO:0072329~monocarboxylic acid catabolic process	8	0.757576	0.0447763	WBGENE00019060, WBGENE00019022, WBGENE00017123, WBGENE00008564, WBGENE00010336, WBGENE00019599, WBGENE00016943, WBGENE00014000	758	49	11221	2.41689	1	0.347785	55.3229
GOTERM_BP_FAT	GO:0009948~anterior/posterior axis specification	6	0.568182	0.0482244	WBGENE00003779, WBGENE00004076, WBGENE00000858, WBGENE00003007, WBGENE00001284, WBGENE00003006	758	30	11221	2.96069	1	0.368312	58.0761
GOTERM_BP_FAT	GO:0006672~ceramide metabolic process	5	0.473485	0.0490609	WBGENE00002044, WBGENE00004894, WBGENE00019965, WBGENE00021095, WBGENE00013197	758	21	11221	3.52463	1	0.372338	58.7194
GOTERM_BP_FAT	GO:0050830~defense response to Gram-positive bacterium	7	0.662879	0.0498685	WBGENE00020930, WBGENE00004758, WBGENE00000253, WBGENE00004055, WBGENE00001196, WBGENE00009897, WBGENE00001501	758	40	11221	2.5906	1	0.376138	59.3317
GOTERM_BP_FAT	GO:0008104~protein localization	46	4.35606	0.0510734	WBGENE00001117, WBGENE00000158, WBGENE00006882, WBGENE00000485, WBGENE00021643, WBGENE00001978, WBGENE00006840, WBGENE00000961, WBGENE00001263, WBGENE00004191, WBGENE00003738, WBGENE00006853, WBGENE00006836, WBGENE00004194, WBGENE00002261, WBGENE00004055, WBGENE00006771, WBGENE00017245, WBGENE00004197, WBGENE00004198, WBGENE00006772, WBGENE00001006, WBGENE00015515, WBGENE00016376, WBGENE00022139,…	758	521	11221	1.30702	1	0.382271	60.2293
GOTERM_BP_FAT	GO:0060271~cilium morphogenesis	9	0.852273	0.0513367	WBGENE00001117, WBGENE00001434, WBGENE00006652, WBGENE00002230, WBGENE00000485, WBGENE00016376, WBGENE00021643, WBGENE00003883, WBGENE00001119	758	61	11221	2.18411	1	0.382721	60.4229
GOTERM_BP_FAT	GO:0035567~non-canonical Wnt signaling pathway	4	0.378788	0.0526048	WBGENE00001101, WBGENE00003238, WBGENE00022242, WBGENE00003006	758	13	11221	4.5549	1	0.389103	61.3432
GOTERM_BP_FAT	GO:1901074~regulation of engulfment of apoptotic cell	4	0.378788	0.0526048	WBGENE00002179, WBGENE00003812, WBGENE00003929, WBGENE00006836	758	13	11221	4.5549	1	0.389103	61.3432
GOTERM_BP_FAT	GO:0055057~neuroblast division	4	0.378788	0.0526048	WBGENE00001210, WBGENE00001820, WBGENE00001208, WBGENE00000566	758	13	11221	4.5549	1	0.389103	61.3432
GOTERM_BP_FAT	GO:0036445~neuronal stem cell division	4	0.378788	0.0526048	WBGENE00001210, WBGENE00001820, WBGENE00001208, WBGENE00000566	758	13	11221	4.5549	1	0.389103	61.3432
GOTERM_BP_FAT	GO:0007405~neuroblast proliferation	4	0.378788	0.0526048	WBGENE00001210, WBGENE00001820, WBGENE00001208, WBGENE00000566	758	13	11221	4.5549	1	0.389103	61.3432
GOTERM_BP_FAT	GO:2000425~regulation of apoptotic cell clearance	4	0.378788	0.0526048	WBGENE00002179, WBGENE00003812, WBGENE00003929, WBGENE00006836	758	13	11221	4.5549	1	0.389103	61.3432
GOTERM_BP_FAT	GO:0061351~neural precursor cell proliferation	4	0.378788	0.0526048	WBGENE00001210, WBGENE00001820, WBGENE00001208, WBGENE00000566	758	13	11221	4.5549	1	0.389103	61.3432
GOTERM_BP_FAT	GO:0048103~somatic stem cell division	4	0.378788	0.0526048	WBGENE00001210, WBGENE00001820, WBGENE00001208, WBGENE00000566	758	13	11221	4.5549	1	0.389103	61.3432
GOTERM_BP_FAT	GO:0034655~nucleobase-containing compound catabolic process	13	1.23106	0.0530895	WBGENE00015551, WBGENE00006626, WBGENE00012834, WBGENE00000799, WBGENE00003828, WBGENE00016103, WBGENE00016139, WBGENE00022538, WBGENE00017283, WBGENE00015547, WBGENE00008990, WBGENE00185014, WBGENE00007303	758	106	11221	1.81552	1	0.390818	61.6896
GOTERM_BP_FAT	GO:0035418~protein localization to synapse	6	0.568182	0.0544365	WBGENE00003738, WBGENE00000527, WBGENE00001196, WBGENE00007750, WBGENE00001006, WBGENE00006772	758	31	11221	2.86518	1	0.397508	62.6368
GOTERM_BP_FAT	GO:0045995~regulation of embryonic development	6	0.568182	0.0544365	WBGENE00003024, WBGENE00000443, WBGENE00002601, WBGENE00003377, WBGENE00006379, WBGENE00001948	758	31	11221	2.86518	1	0.397508	62.6368
GOTERM_BP_FAT	GO:0008037~cell recognition	12	1.13636	0.0545246	WBGENE00001328, WBGENE00006423, WBGENE00003040, WBGENE00004048, WBGENE00006893, WBGENE00044068, WBGENE00006365, WBGENE00000998, WBGENE00004875, WBGENE00007750, WBGENE00006840, WBGENE00008719	758	95	11221	1.86991	1	0.396883	62.698
GOTERM_BP_FAT	GO:0043900~regulation of multi-organism process	7	0.662879	0.0552309	WBGENE00001163, WBGENE00020930, WBGENE00006836, WBGENE00004055, WBGENE00001196, WBGENE00001745, WBGENE00003931	758	41	11221	2.52741	1	0.399801	63.1851
GOTERM_BP_FAT	GO:0006665~sphingolipid metabolic process	7	0.662879	0.0552309	WBGENE00004995, WBGENE00002044, WBGENE00004894, WBGENE00019965, WBGENE00008706, WBGENE00021095, WBGENE00013197	758	41	11221	2.52741	1	0.399801	63.1851
GOTERM_BP_FAT	GO:0051188~cofactor biosynthetic process	10	0.94697	0.0560462	WBGENE00007150, WBGENE00015802, WBGENE00011089, WBGENE00000763, WBGENE00022307, WBGENE00008205, WBGENE00185014, WBGENE00016995, WBGENE00019492, WBGENE00006416	758	73	11221	2.02787	1	0.403303	63.7399
GOTERM_BP_FAT	GO:0044262~cellular carbohydrate metabolic process	13	1.23106	0.0563057	WBGENE00001404, WBGENE00006603, WBGENE00019890, WBGENE00011409, WBGENE00022059, WBGENE00020696, WBGENE00006814, WBGENE00001649, WBGENE00000497, WBGENE00020962, WBGENE00020007, WBGENE00001564, WBGENE00019895	758	107	11221	1.79855	1	0.403638	63.9148
GOTERM_BP_FAT	GO:0042445~hormone metabolic process	3	0.284091	0.0568407	WBGENE00000991, WBGENE00002232, WBGENE00013284	758	6	11221	7.40172	1	0.405515	64.2729
GOTERM_BP_FAT	GO:0045089~positive regulation of innate immune response	3	0.284091	0.0568407	WBGENE00000223, WBGENE00004758, WBGENE00019327	758	6	11221	7.40172	1	0.405515	64.2729
GOTERM_BP_FAT	GO:2000427~positive regulation of apoptotic cell clearance	3	0.284091	0.0568407	WBGENE00002179, WBGENE00003812, WBGENE00003929	758	6	11221	7.40172	1	0.405515	64.2729
GOTERM_BP_FAT	GO:0006595~polyamine metabolic process	3	0.284091	0.0568407	WBGENE00003844, WBGENE00012909, WBGENE00004875	758	6	11221	7.40172	1	0.405515	64.2729
GOTERM_BP_FAT	GO:0010085~polarity specification of proximal/distal axis	3	0.284091	0.0568407	WBGENE00006379, WBGENE00003007, WBGENE00003006	758	6	11221	7.40172	1	0.405515	64.2729
GOTERM_BP_FAT	GO:0042743~hydrogen peroxide metabolic process	3	0.284091	0.0568407	WBGENE00000830, WBGENE00000831, WBGENE00000253	758	6	11221	7.40172	1	0.405515	64.2729
GOTERM_BP_FAT	GO:0009954~proximal/distal pattern formation	3	0.284091	0.0568407	WBGENE00006379, WBGENE00003007, WBGENE00003006	758	6	11221	7.40172	1	0.405515	64.2729
GOTERM_BP_FAT	GO:0042744~hydrogen peroxide catabolic process	3	0.284091	0.0568407	WBGENE00000830, WBGENE00000831, WBGENE00000253	758	6	11221	7.40172	1	0.405515	64.2729
GOTERM_BP_FAT	GO:0060278~regulation of ovulation	3	0.284091	0.0568407	WBGENE00001163, WBGENE00006836, WBGENE00003931	758	6	11221	7.40172	1	0.405515	64.2729
GOTERM_BP_FAT	GO:1901076~positive regulation of engulfment of apoptotic cell	3	0.284091	0.0568407	WBGENE00002179, WBGENE00003812, WBGENE00003929	758	6	11221	7.40172	1	0.405515	64.2729
GOTERM_BP_FAT	GO:0009309~amine biosynthetic process	3	0.284091	0.0568407	WBGENE00003844, WBGENE00012909, WBGENE00004875	758	6	11221	7.40172	1	0.405515	64.2729
GOTERM_BP_FAT	GO:0042401~cellular biogenic amine biosynthetic process	3	0.284091	0.0568407	WBGENE00003844, WBGENE00012909, WBGENE00004875	758	6	11221	7.40172	1	0.405515	64.2729
GOTERM_BP_FAT	GO:0007528~neuromuscular junction development	3	0.284091	0.0568407	WBGENE00011904, WBGENE00006062, WBGENE00000368	758	6	11221	7.40172	1	0.405515	64.2729
GOTERM_BP_FAT	GO:0072350~tricarboxylic acid metabolic process	3	0.284091	0.0568407	WBGENE00007150, WBGENE00010317, WBGENE00016995	758	6	11221	7.40172	1	0.405515	64.2729
GOTERM_BP_FAT	GO:0016137~glycoside metabolic process	3	0.284091	0.0568407	WBGENE00000991, WBGENE00008564, WBGENE00013284	758	6	11221	7.40172	1	0.405515	64.2729
GOTERM_BP_FAT	GO:0009946~proximal/distal axis specification	3	0.284091	0.0568407	WBGENE00006379, WBGENE00003007, WBGENE00003006	758	6	11221	7.40172	1	0.405515	64.2729
GOTERM_BP_FAT	GO:0071474~cellular hyperosmotic response	3	0.284091	0.0568407	WBGENE00013355, WBGENE00021697, WBGENE00001251	758	6	11221	7.40172	1	0.405515	64.2729
GOTERM_BP_FAT	GO:0007416~synapse assembly	5	0.473485	0.0568816	WBGENE00006365, WBGENE00002261, WBGENE00007750, WBGENE00006746, WBGENE00003006	758	22	11221	3.36442	1	0.404618	64.3002
GOTERM_BP_FAT	GO:0046394~carboxylic acid biosynthetic process	12	1.13636	0.0580127	WBGENE00001604, WBGENE00012970, WBGENE00007150, WBGENE00015802, WBGENE00004076, WBGENE00011089, WBGENE00019730, WBGENE00007236, WBGENE00020215, WBGENE00015064, WBGENE00016995, WBGENE00009048	758	96	11221	1.85043	1	0.409781	65.0458
GOTERM_BP_FAT	GO:0050829~defense response to Gram-negative bacterium	11	1.04167	0.0593689	WBGENE00000223, WBGENE00017123, WBGENE00020930, WBGENE00006575, WBGENE00001250, WBGENE00004758, WBGENE00004055, WBGENE00000904, WBGENE00004196, WBGENE00016943, WBGENE00019327	758	85	11221	1.91574	1	0.416098	65.9204
GOTERM_BP_FAT	GO:0006091~generation of precursor metabolites and energy	13	1.23106	0.0596502	WBGENE00016810, WBGENE00011474, WBGENE00019890, WBGENE00011409, WBGENE00010317, WBGENE00022059, WBGENE00001685, WBGENE00001684, WBGENE00020696, WBGENE00022139, WBGENE00018491, WBGENE00001564, WBGENE00019895	758	108	11221	1.78189	1	0.416498	66.0992
GOTERM_BP_FAT	GO:0040024~dauer larval development	14	1.32576	0.06067	WBGENE00009628, WBGENE00000991, WBGENE00003407, WBGENE00000485, WBGENE00013672, WBGENE00000493, WBGENE00000923, WBGENE00000904, WBGENE00003883, WBGENE00013284, WBGENE00001844, WBGENE00015350, WBGENE00006870, WBGENE00003165	758	120	11221	1.72707	1	0.420881	66.7401
GOTERM_BP_FAT	GO:0030100~regulation of endocytosis	7	0.662879	0.0609279	WBGENE00004268, WBGENE00002179, WBGENE00003812, WBGENE00003929, WBGENE00006836, WBGENE00006405, WBGENE00000566	758	42	11221	2.46724	1	0.421134	66.9003
GOTERM_BP_FAT	GO:0009063~cellular amino acid catabolic process	6	0.568182	0.0610896	WBGENE00001790, WBGENE00001794, WBGENE00000240, WBGENE00020022, WBGENE00001993, WBGENE00001843	758	32	11221	2.77564	1	0.420871	67.0004
GOTERM_BP_FAT	GO:0055088~lipid homeostasis	6	0.568182	0.0610896	WBGENE00019060, WBGENE00008564, WBGENE00010336, WBGENE00019599, WBGENE00016943, WBGENE00003607	758	32	11221	2.77564	1	0.420871	67.0004
GOTERM_BP_FAT	GO:0007264~small GTPase mediated signal transduction	17	1.60985	0.0612247	WBGENE00004357, WBGENE00019726, WBGENE00004271, WBGENE00000301, WBGENE00004266, WBGENE00004284, WBGENE00019317, WBGENE00006820, WBGENE00004278, WBGENE00004311, WBGENE00004268, WBGENE00004254, WBGENE00019832, WBGENE00012532, WBGENE00020833, WBGENE00000566, WBGENE00006476	758	156	11221	1.61319	1	0.420469	67.0838
GOTERM_BP_FAT	GO:0043623~cellular protein complex assembly	27	2.55682	0.0616493	WBGENE00000138, WBGENE00017688, WBGENE00006787, WBGENE00016838, WBGENE00003929, WBGENE00006814, WBGENE00019407, WBGENE00004855, WBGENE00000204, WBGENE00003497, WBGENE00001263, WBGENE00006836, WBGENE00015472, WBGENE00001812, WBGENE00006876, WBGENE00004057, WBGENE00015350, WBGENE00004357, WBGENE00006754, WBGENE00003931, WBGENE00001947, WBGENE00006820, WBGENE00001843, WBGENE00011978, WBGENE00006760,…	758	281	11221	1.42239	1	0.421606	67.3447
GOTERM_BP_FAT	GO:0072593~reactive oxygen species metabolic process	4	0.378788	0.0636999	WBGENE00011328, WBGENE00000830, WBGENE00000831, WBGENE00000253	758	14	11221	4.22955	1	0.431259	68.5773
GOTERM_BP_FAT	GO:0007156~homophilic cell adhesion via plasma membrane adhesion molecules	4	0.378788	0.0636999	WBGENE00022103, WBGENE00019994, WBGENE00000397, WBGENE00001475	758	14	11221	4.22955	1	0.431259	68.5773
GOTERM_BP_FAT	GO:0010720~positive regulation of cell development	4	0.378788	0.0636999	WBGENE00004048, WBGENE00001745, WBGENE00006745, WBGENE00001008	758	14	11221	4.22955	1	0.431259	68.5773
GOTERM_BP_FAT	GO:0072089~stem cell proliferation	4	0.378788	0.0636999	WBGENE00001210, WBGENE00001820, WBGENE00001208, WBGENE00000566	758	14	11221	4.22955	1	0.431259	68.5773
GOTERM_BP_FAT	GO:0080134~regulation of response to stress	9	0.852273	0.0648571	WBGENE00000223, WBGENE00021789, WBGENE00001377, WBGENE00020930, WBGENE00004257, WBGENE00004758, WBGENE00004055, WBGENE00001196, WBGENE00019327	758	64	11221	2.08173	1	0.436121	69.2534
GOTERM_BP_FAT	GO:0009067~aspartate family amino acid biosynthetic process	5	0.473485	0.0653283	WBGENE00019730, WBGENE00007236, WBGENE00020215, WBGENE00015064, WBGENE00009048	758	23	11221	3.21814	1	0.43741	69.5248
GOTERM_BP_FAT	GO:0044723~single-organism carbohydrate metabolic process	26	2.46212	0.0667859	WBGENE00016810, WBGENE00001404, WBGENE00006603, WBGENE00019890, WBGENE00001685, WBGENE00001684, WBGENE00010337, WBGENE00001564, WBGENE00019895, WBGENE00000984, WBGENE00004258, WBGENE00011409, WBGENE00022059, WBGENE00000497, WBGENE00020962, WBGENE00020007, WBGENE00011474, WBGENE00011665, WBGENE00018133, WBGENE00017151, WBGENE00002497, WBGENE00008019, WBGENE00020696, WBGENE00018877, WBGENE00001649,…	758	270	11221	1.42552	1	0.443696	70.3499
GOTERM_BP_FAT	GO:0008356~asymmetric cell division	7	0.662879	0.0669602	WBGENE00004268, WBGENE00000469, WBGENE00006379, WBGENE00001820, WBGENE00001208, WBGENE00000870, WBGENE00000566	758	43	11221	2.40986	1	0.443443	70.4472
GOTERM_BP_FAT	GO:0009798~axis specification	7	0.662879	0.0669602	WBGENE00003779, WBGENE00004076, WBGENE00000858, WBGENE00006379, WBGENE00003007, WBGENE00001284, WBGENE00003006	758	43	11221	2.40986	1	0.443443	70.4472
GOTERM_BP_FAT	GO:0001709~cell fate determination	6	0.568182	0.0681821	WBGENE00003007, WBGENE00001820, WBGENE00000870, WBGENE00001821, WBGENE00000566, WBGENE00003006	758	33	11221	2.69153	1	0.448436	71.1205
GOTERM_BP_FAT	GO:0098609~cell-cell adhesion	6	0.568182	0.0681821	WBGENE00022103, WBGENE00019994, WBGENE00000397, WBGENE00014153, WBGENE00006876, WBGENE00001475	758	33	11221	2.69153	1	0.448436	71.1205
GOTERM_BP_FAT	GO:0010975~regulation of neuron projection development	8	0.757576	0.0693934	WBGENE00004257, WBGENE00004048, WBGENE00006366, WBGENE00006840, WBGENE00006745, WBGENE00001008, WBGENE00006476, WBGENE00011345	758	54	11221	2.1931	1	0.453307	71.7738
GOTERM_BP_FAT	GO:0060548~negative regulation of cell death	7	0.662879	0.0733277	WBGENE00000451, WBGENE00001377, WBGENE00012366, WBGENE00000468, WBGENE00004758, WBGENE00013263, WBGENE00004055	758	44	11221	2.35509	1	0.471253	73.8006
GOTERM_BP_FAT	GO:0043484~regulation of RNA splicing	5	0.473485	0.0743887	WBGENE00006423, WBGENE00006807, WBGENE00012306, WBGENE00006367, WBGENE00006321	758	24	11221	3.08405	1	0.475136	74.3232
GOTERM_BP_FAT	GO:0033539~fatty acid beta-oxidation using acyl-CoA dehydrogenase	5	0.473485	0.0743887	WBGENE00019060, WBGENE00008564, WBGENE00010336, WBGENE00019599, WBGENE00016943	758	24	11221	3.08405	1	0.475136	74.3232
GOTERM_BP_FAT	GO:0097402~neuroblast migration	4	0.378788	0.0757733	WBGENE00000858, WBGENE00000857, WBGENE00003238, WBGENE00003006	758	15	11221	3.94758	1	0.480483	74.9904
GOTERM_BP_FAT	GO:0032224~positive regulation of synaptic transmission, cholinergic	4	0.378788	0.0757733	WBGENE00004357, WBGENE00006807, WBGENE00001196, WBGENE00004363	758	15	11221	3.94758	1	0.480483	74.9904
GOTERM_BP_FAT	GO:0098742~cell-cell adhesion via plasma-membrane adhesion molecules	4	0.378788	0.0757733	WBGENE00022103, WBGENE00019994, WBGENE00000397, WBGENE00001475	758	15	11221	3.94758	1	0.480483	74.9904
GOTERM_BP_FAT	GO:0010883~regulation of lipid storage	4	0.378788	0.0757733	WBGENE00000991, WBGENE00019345, WBGENE00008205, WBGENE00013284	758	15	11221	3.94758	1	0.480483	74.9904
GOTERM_BP_FAT	GO:0046500~S-adenosylmethionine metabolic process	3	0.284091	0.0760909	WBGENE00008205, WBGENE00007236, WBGENE00006416	758	7	11221	6.34433	1	0.480805	75.1411
GOTERM_BP_FAT	GO:1904937~sensory neuron migration	3	0.284091	0.0760909	WBGENE00000858, WBGENE00003238, WBGENE00003007	758	7	11221	6.34433	1	0.480805	75.1411
GOTERM_BP_FAT	GO:0009913~epidermal cell differentiation	3	0.284091	0.0760909	WBGENE00000516, WBGENE00000439, WBGENE00001249	758	7	11221	6.34433	1	0.480805	75.1411
GOTERM_BP_FAT	GO:0060581~cell fate commitment involved in pattern specification	3	0.284091	0.0760909	WBGENE00000858, WBGENE00004013, WBGENE00000566	758	7	11221	6.34433	1	0.480805	75.1411
GOTERM_BP_FAT	GO:0007016~cytoskeletal anchoring at plasma membrane	3	0.284091	0.0760909	WBGENE00006771, WBGENE00001978, WBGENE00000961	758	7	11221	6.34433	1	0.480805	75.1411
GOTERM_BP_FAT	GO:0014866~skeletal myofibril assembly	3	0.284091	0.0760909	WBGENE00004357, WBGENE00006754, WBGENE00006820	758	7	11221	6.34433	1	0.480805	75.1411
GOTERM_BP_FAT	GO:0000272~polysaccharide catabolic process	3	0.284091	0.0760909	WBGENE00020696, WBGENE00000503, WBGENE00019895	758	7	11221	6.34433	1	0.480805	75.1411
GOTERM_BP_FAT	GO:0006457~protein folding	12	1.13636	0.0776462	WBGENE00002025, WBGENE00001038, WBGENE00015752, WBGENE00015510, WBGENE00001430, WBGENE00001431, WBGENE00006760, WBGENE00000882, WBGENE00001031, WBGENE00011480, WBGENE00001428, WBGENE00019882	758	101	11221	1.75882	1	0.486836	75.867
GOTERM_BP_FAT	GO:0007018~microtubule-based movement	9	0.852273	0.0803932	WBGENE00001117, WBGENE00002230, WBGENE00000485, WBGENE00002182, WBGENE00006874, WBGENE00002222, WBGENE00006816, WBGENE00006840, WBGENE00002217	758	67	11221	1.98852	1	0.498145	77.1004
GOTERM_BP_FAT	GO:0031344~regulation of cell projection organization	9	0.852273	0.0803932	WBGENE00004257, WBGENE00004048, WBGENE00006652, WBGENE00006366, WBGENE00006840, WBGENE00006745, WBGENE00001008, WBGENE00006476, WBGENE00011345	758	67	11221	1.98852	1	0.498145	77.1004
GOTERM_BP_FAT	GO:0016055~Wnt signaling pathway	8	0.757576	0.0811216	WBGENE00000858, WBGENE00001101, WBGENE00000857, WBGENE00003238, WBGENE00003007, WBGENE00023404, WBGENE00022242, WBGENE00003006	758	56	11221	2.11478	1	0.500236	77.4173
GOTERM_BP_FAT	GO:0042384~cilium assembly	8	0.757576	0.0811216	WBGENE00001117, WBGENE00001434, WBGENE00006652, WBGENE00000485, WBGENE00016376, WBGENE00021643, WBGENE00003883, WBGENE00001119	758	56	11221	2.11478	1	0.500236	77.4173
GOTERM_BP_FAT	GO:1901987~regulation of cell cycle phase transition	6	0.568182	0.0836689	WBGENE00015515, WBGENE00001210, WBGENE00001284, WBGENE00000516, WBGENE00001208, WBGENE00000870	758	35	11221	2.53773	1	0.510306	78.4934
GOTERM_BP_FAT	GO:0034440~lipid oxidation	7	0.662879	0.087061	WBGENE00019060, WBGENE00017123, WBGENE00008564, WBGENE00010336, WBGENE00019599, WBGENE00016943, WBGENE00014000	758	46	11221	2.2527	1	0.523739	79.8515
GOTERM_BP_FAT	GO:0019395~fatty acid oxidation	7	0.662879	0.087061	WBGENE00019060, WBGENE00017123, WBGENE00008564, WBGENE00010336, WBGENE00019599, WBGENE00016943, WBGENE00014000	758	46	11221	2.2527	1	0.523739	79.8515
GOTERM_BP_FAT	GO:0198738~cell-cell signaling by wnt	8	0.757576	0.0873891	WBGENE00000858, WBGENE00001101, WBGENE00000857, WBGENE00003238, WBGENE00003007, WBGENE00023404, WBGENE00022242, WBGENE00003006	758	57	11221	2.07767	1	0.523951	79.9785
GOTERM_BP_FAT	GO:0006730~one-carbon metabolic process	4	0.378788	0.0887669	WBGENE00000284, WBGENE00000109, WBGENE00008205, WBGENE00006416	758	16	11221	3.70086	1	0.528573	80.5035
GOTERM_BP_FAT	GO:0044782~cilium organization	8	0.757576	0.0939233	WBGENE00001117, WBGENE00001434, WBGENE00006652, WBGENE00000485, WBGENE00016376, WBGENE00021643, WBGENE00003883, WBGENE00001119	758	58	11221	2.04185	1	0.548534	82.3555
GOTERM_BP_FAT	GO:0006090~pyruvate metabolic process	5	0.473485	0.0942845	WBGENE00016810, WBGENE00011474, WBGENE00004258, WBGENE00001685, WBGENE00001684	758	26	11221	2.84681	1	0.548796	82.4788
GOTERM_BP_FAT	GO:0022404~molting cycle process	5	0.473485	0.0942845	WBGENE00003071, WBGENE00000149, WBGENE00000788, WBGENE00009926, WBGENE00016422	758	26	11221	2.84681	1	0.548796	82.4788
GOTERM_BP_FAT	GO:1901990~regulation of mitotic cell cycle phase transition	5	0.473485	0.0942845	WBGENE00015515, WBGENE00001210, WBGENE00001284, WBGENE00000516, WBGENE00001208	758	26	11221	2.84681	1	0.548796	82.4788
GOTERM_BP_FAT	GO:0009611~response to wounding	5	0.473485	0.0942845	WBGENE00004257, WBGENE00004057, WBGENE00003243, WBGENE00007395, WBGENE00001008	758	26	11221	2.84681	1	0.548796	82.4788
GOTERM_BP_FAT	GO:0034606~response to hermaphrodite contact	5	0.473485	0.0942845	WBGENE00004321, WBGENE00000485, WBGENE00002182, WBGENE00002222, WBGENE00003883	758	26	11221	2.84681	1	0.548796	82.4788
GOTERM_BP_FAT	GO:0002064~epithelial cell development	5	0.473485	0.0942845	WBGENE00002282, WBGENE00004855, WBGENE00009926, WBGENE00016422, WBGENE00017644	758	26	11221	2.84681	1	0.548796	82.4788
GOTERM_BP_FAT	GO:0032970~regulation of actin filament-based process	7	0.662879	0.0944206	WBGENE00000204, WBGENE00011978, WBGENE00004357, WBGENE00006836, WBGENE00001978, WBGENE00003931, WBGENE00006321	758	47	11221	2.20477	1	0.548157	82.525
GOTERM_BP_FAT	GO:0043277~apoptotic cell clearance	13	1.23106	0.0957003	WBGENE00003812, WBGENE00006379, WBGENE00003929, WBGENE00004271, WBGENE00000083, WBGENE00019882, WBGENE00008719, WBGENE00000204, WBGENE00004268, WBGENE00002179, WBGENE00006836, WBGENE00003589, WBGENE00016030	758	117	11221	1.64483	1	0.552065	82.9543
GOTERM_BP_FAT	GO:0008038~neuron recognition	11	1.04167	0.0957074	WBGENE00001328, WBGENE00006423, WBGENE00003040, WBGENE00004048, WBGENE00006893, WBGENE00044068, WBGENE00006365, WBGENE00000998, WBGENE00004875, WBGENE00007750, WBGENE00006840	758	93	11221	1.75094	1	0.550916	82.9567
GOTERM_BP_FAT	GO:1905155~positive regulation of membrane invagination	3	0.284091	0.0970373	WBGENE00002179, WBGENE00003812, WBGENE00003929	758	8	11221	5.55129	1	0.554969	83.3922
GOTERM_BP_FAT	GO:1904936~interneuron migration	3	0.284091	0.0970373	WBGENE00000858, WBGENE00000857, WBGENE00003006	758	8	11221	5.55129	1	0.554969	83.3922
GOTERM_BP_FAT	GO:0043618~regulation of transcription from RNA polymerase II promoter in response to stress	3	0.284091	0.0970373	WBGENE00013355, WBGENE00021697, WBGENE00001251	758	8	11221	5.55129	1	0.554969	83.3922
GOTERM_BP_FAT	GO:0043101~purine-containing compound salvage	3	0.284091	0.0970373	WBGENE00015551, WBGENE00019298, WBGENE00015064	758	8	11221	5.55129	1	0.554969	83.3922
GOTERM_BP_FAT	GO:0010817~regulation of hormone levels	3	0.284091	0.0970373	WBGENE00000991, WBGENE00002232, WBGENE00013284	758	8	11221	5.55129	1	0.554969	83.3922
GOTERM_BP_FAT	GO:0046365~monosaccharide catabolic process	3	0.284091	0.0970373	WBGENE00000984, WBGENE00001404, WBGENE00019890	758	8	11221	5.55129	1	0.554969	83.3922
GOTERM_BP_FAT	GO:0060100~positive regulation of phagocytosis, engulfment	3	0.284091	0.0970373	WBGENE00002179, WBGENE00003812, WBGENE00003929	758	8	11221	5.55129	1	0.554969	83.3922
GOTERM_BP_FAT	GO:0036003~positive regulation of transcription from RNA polymerase II promoter in response to stress	3	0.284091	0.0970373	WBGENE00013355, WBGENE00021697, WBGENE00001251	758	8	11221	5.55129	1	0.554969	83.3922
GOTERM_BP_FAT	GO:0009435~NAD biosynthetic process	3	0.284091	0.0970373	WBGENE00015802, WBGENE00011089, WBGENE00185014	758	8	11221	5.55129	1	0.554969	83.3922
GOTERM_BP_FAT	GO:0050766~positive regulation of phagocytosis	3	0.284091	0.0970373	WBGENE00002179, WBGENE00003812, WBGENE00003929	758	8	11221	5.55129	1	0.554969	83.3922
GOTERM_BP_FAT	GO:0042755~eating behavior	9	0.852273	0.0979536	WBGENE00006830, WBGENE00003846, WBGENE00003845, WBGENE00001187, WBGENE00000067, WBGENE00011904, WBGENE00001196, WBGENE00016197, WBGENE00006772	758	70	11221	1.9033	1	0.557364	83.6861

## Sheet: Up-regulated_sin-3,spr-1
Category	GO term	Number of Genes	%	PValue	Genes	List Total	Pop Hits	Pop Total	Fold Enrichment	Bonferroni	Benjamini	FDR
GOTERM_BP_FAT	GO:0044782~cilium organization	38	1.72179	2.3639e-21	WBGENE00001118, WBGENE00016005, WBGENE00017973, WBGENE00010974, WBGENE00000484, WBGENE00006960, WBGENE00010642, WBGENE00000906, WBGENE00018042, WBGENE00000244, WBGENE00000242, WBGENE00021416, WBGENE00000907, WBGENE00011261, WBGENE00001121, WBGENE00000492, WBGENE00000491, WBGENE00012826, WBGENE00000490, WBGENE00001122, WBGENE00008643, WBGENE00003892, WBGENE00194710, WBGENE00010898, WBGENE00043308,…	1282	58	11221	5.73455	6.0374e-18	6.0374e-18	4.1803e-18
GOTERM_BP_FAT	GO:0060271~cilium morphogenesis	38	1.72179	2.94881e-20	WBGENE00001118, WBGENE00016005, WBGENE00017973, WBGENE00010974, WBGENE00000484, WBGENE00006960, WBGENE00010642, WBGENE00000906, WBGENE00018042, WBGENE00000244, WBGENE00000242, WBGENE00021416, WBGENE00000907, WBGENE00011261, WBGENE00001121, WBGENE00000492, WBGENE00000491, WBGENE00012826, WBGENE00000490, WBGENE00001122, WBGENE00008643, WBGENE00003892, WBGENE00194710, WBGENE00010898, WBGENE00043308,…	1282	61	11221	5.45252	7.53126e-17	3.76563e-17	5.21465e-17
GOTERM_BP_FAT	GO:0042384~cilium assembly	36	1.63117	7.65283e-20	WBGENE00001118, WBGENE00016005, WBGENE00017973, WBGENE00010974, WBGENE00000484, WBGENE00006960, WBGENE00010642, WBGENE00000906, WBGENE00018042, WBGENE00000244, WBGENE00000242, WBGENE00021416, WBGENE00000907, WBGENE00011261, WBGENE00001121, WBGENE00000492, WBGENE00000491, WBGENE00012826, WBGENE00000490, WBGENE00001122, WBGENE00008643, WBGENE00003892, WBGENE00194710, WBGENE00010898, WBGENE00043308,…	1282	56	11221	5.62676	1.95453e-16	6.51511e-17	1.35332e-16
GOTERM_BP_FAT	GO:0030030~cell projection organization	103	4.66697	1.35993e-19	WBGENE00016005, WBGENE00006818, WBGENE00010974, WBGENE00010642, WBGENE00021915, WBGENE00018042, WBGENE00009958, WBGENE00003495, WBGENE00021416, WBGENE00003239, WBGENE00016611, WBGENE00003170, WBGENE00001123, WBGENE00001122, WBGENE00003892, WBGENE00043308, WBGENE00019482, WBGENE00008183, WBGENE00006824, WBGENE00018727, WBGENE00003516, WBGENE00022465, WBGENE00002173, WBGENE00010573, WBGENE00003885,…	1282	357	11221	2.5253	3.47325e-16	8.68313e-17	2.40488e-16
GOTERM_BP_FAT	GO:0030031~cell projection assembly	39	1.7671	2.41623e-19	WBGENE00001118, WBGENE00016005, WBGENE00019771, WBGENE00017973, WBGENE00010974, WBGENE00000484, WBGENE00006960, WBGENE00010642, WBGENE00000906, WBGENE00018042, WBGENE00000244, WBGENE00000242, WBGENE00021416, WBGENE00000907, WBGENE00011261, WBGENE00001121, WBGENE00000492, WBGENE00006839, WBGENE00000491, WBGENE00012826, WBGENE00000490, WBGENE00001122, WBGENE00008643, WBGENE00003892, WBGENE00194710,…	1282	67	11221	5.09487	6.17105e-16	1.23421e-16	4.27284e-16
GOTERM_BP_FAT	GO:0048858~cell projection morphogenesis	79	3.57952	1.92744e-18	WBGENE00016005, WBGENE00022048, WBGENE00006818, WBGENE00001400, WBGENE00010974, WBGENE00006960, WBGENE00000906, WBGENE00010642, WBGENE00009094, WBGENE00018042, WBGENE00001077, WBGENE00009958, WBGENE00000907, WBGENE00003239, WBGENE00022389, WBGENE00021416, WBGENE00011261, WBGENE00012826, WBGENE00000440, WBGENE00001122, WBGENE00003892, WBGENE00006970, WBGENE00043308, WBGENE00019482, WBGENE00008183,…	1282	243	11221	2.84554	4.92269e-15	8.20448e-16	3.40847e-15
GOTERM_BP_FAT	GO:0010927~cellular component assembly involved in morphogenesis	74	3.35297	4.10794e-18	WBGENE00004830, WBGENE00016005, WBGENE00010974, WBGENE00006960, WBGENE00000906, WBGENE00015148, WBGENE00010642, WBGENE00044605, WBGENE00022783, WBGENE00018569, WBGENE00018042, WBGENE00003495, WBGENE00000907, WBGENE00017639, WBGENE00021416, WBGENE00011261, WBGENE00000266, WBGENE00012826, WBGENE00001000, WBGENE00001122, WBGENE00003892, WBGENE00043308, WBGENE00019482, WBGENE00006825, WBGENE00006824,…	1282	221	11221	2.93078	1.04917e-14	1.49881e-15	7.26444e-15
GOTERM_BP_FAT	GO:0032990~cell part morphogenesis	79	3.57952	5.59106e-18	WBGENE00016005, WBGENE00022048, WBGENE00006818, WBGENE00001400, WBGENE00010974, WBGENE00006960, WBGENE00000906, WBGENE00010642, WBGENE00009094, WBGENE00018042, WBGENE00001077, WBGENE00009958, WBGENE00000907, WBGENE00003239, WBGENE00022389, WBGENE00021416, WBGENE00011261, WBGENE00012826, WBGENE00000440, WBGENE00001122, WBGENE00003892, WBGENE00006970, WBGENE00043308, WBGENE00019482, WBGENE00008183,…	1282	247	11221	2.79946	1.42796e-14	1.78494e-15	9.88717e-15
GOTERM_BP_FAT	GO:0035058~nonmotile primary cilium assembly	25	1.13276	2.61556e-16	WBGENE00001118, WBGENE00001122, WBGENE00003892, WBGENE00194710, WBGENE00006960, WBGENE00000906, WBGENE00010642, WBGENE00043308, WBGENE00010898, WBGENE00000241, WBGENE00018727, WBGENE00007490, WBGENE00019364, WBGENE00018042, WBGENE00000244, WBGENE00000242, WBGENE00021416, WBGENE00011261, WBGENE00001121, WBGENE00000492, WBGENE00000491, WBGENE00012826, WBGENE00020100, WBGENE00020825, WBGENE00003885	1282	33	11221	6.63086	5.67102e-13	6.30607e-14	3.88578e-13
GOTERM_BP_FAT	GO:0032989~cellular component morphogenesis	121	5.48256	2.1606e-14	WBGENE00004830, WBGENE00016005, WBGENE00006818, WBGENE00010974, WBGENE00010642, WBGENE00015148, WBGENE00018042, WBGENE00009958, WBGENE00003495, WBGENE00021416, WBGENE00003239, WBGENE00016611, WBGENE00001122, WBGENE00003892, WBGENE00043308, WBGENE00019482, WBGENE00006825, WBGENE00006824, WBGENE00008183, WBGENE00018727, WBGENE00003932, WBGENE00022465, WBGENE00003934, WBGENE00003991, WBGENE00018349,…	1282	526	11221	2.01346	5.52924e-11	5.52924e-12	3.82805e-11
GOTERM_BP_FAT	GO:0048646~anatomical structure formation involved in morphogenesis	80	3.62483	3.18222e-14	WBGENE00004830, WBGENE00016005, WBGENE00010974, WBGENE00006960, WBGENE00000906, WBGENE00015148, WBGENE00010642, WBGENE00044605, WBGENE00022783, WBGENE00018569, WBGENE00018042, WBGENE00003495, WBGENE00000907, WBGENE00017639, WBGENE00021416, WBGENE00000267, WBGENE00011261, WBGENE00000266, WBGENE00012826, WBGENE00001000, WBGENE00001122, WBGENE00003892, WBGENE00043308, WBGENE00019482, WBGENE00006825,…	1282	288	11221	2.43131	8.13791e-11	7.39808e-12	5.63438e-11
GOTERM_BP_FAT	GO:0006811~ion transport	147	6.66063	1.82774e-12	WBGENE00004830, WBGENE00004831, WBGENE00006912, WBGENE00006915, WBGENE00006914, WBGENE00019205, WBGENE00044301, WBGENE00010784, WBGENE00000086, WBGENE00017483, WBGENE00021981, WBGENE00018473, WBGENE00021415, WBGENE00016613, WBGENE00000367, WBGENE00020836, WBGENE00003170, WBGENE00010117, WBGENE00003517, WBGENE00004359, WBGENE00000005, WBGENE00000006, WBGENE00011891, WBGENE00003986, WBGENE00002173,…	1282	728	11221	1.76738	4.6681e-09	3.89008e-10	3.23219e-09
GOTERM_BP_FAT	GO:0000902~cell morphogenesis	85	3.85138	9.98374e-11	WBGENE00016005, WBGENE00022048, WBGENE00006818, WBGENE00001400, WBGENE00010974, WBGENE00006960, WBGENE00010642, WBGENE00000906, WBGENE00009094, WBGENE00018042, WBGENE00001077, WBGENE00009958, WBGENE00021416, WBGENE00000907, WBGENE00003239, WBGENE00022389, WBGENE00011261, WBGENE00016611, WBGENE00012826, WBGENE00000440, WBGENE00001122, WBGENE00003892, WBGENE00006970, WBGENE00043308, WBGENE00019482,…	1282	363	11221	2.04954	2.54985e-07	1.96142e-08	1.76551e-07
GOTERM_BP_FAT	GO:0007399~nervous system development	93	4.21386	2.1931e-10	WBGENE00001182, WBGENE00022048, WBGENE00006818, WBGENE00001400, WBGENE00006960, WBGENE00021915, WBGENE00000438, WBGENE00009094, WBGENE00001077, WBGENE00006999, WBGENE00011327, WBGENE00009958, WBGENE00003172, WBGENE00003495, WBGENE00021415, WBGENE00000907, WBGENE00003239, WBGENE00022389, WBGENE00011261, WBGENE00016611, WBGENE00003170, WBGENE00006798, WBGENE00021059, WBGENE00003000, WBGENE00001123,…	1282	418	11221	1.94738	5.60117e-07	4.00084e-08	3.87825e-07
GOTERM_BP_FAT	GO:0007267~cell-cell signaling	67	3.0358	3.00183e-10	WBGENE00006765, WBGENE00004830, WBGENE00004831, WBGENE00004368, WBGENE00000036, WBGENE00019205, WBGENE00004778, WBGENE00016242, WBGENE00004267, WBGENE00000086, WBGENE00000037, WBGENE00004264, WBGENE00007918, WBGENE00021981, WBGENE00010587, WBGENE00003239, WBGENE00006561, WBGENE00006954, WBGENE00001177, WBGENE00004921, WBGENE00006952, WBGENE00004924, WBGENE00000845, WBGENE00020836, WBGENE00006798,…	1282	263	11221	2.22978	7.66666e-07	5.11111e-08	5.3084e-07
GOTERM_BP_FAT	GO:0042330~taxis	58	2.628	3.00338e-10	WBGENE00016005, WBGENE00022048, WBGENE00001400, WBGENE00000906, WBGENE00009094, WBGENE00004267, WBGENE00001077, WBGENE00009958, WBGENE00006527, WBGENE00000907, WBGENE00003175, WBGENE00003239, WBGENE00010587, WBGENE00022389, WBGENE00000908, WBGENE00001177, WBGENE00001179, WBGENE00021059, WBGENE00000440, WBGENE00003892, WBGENE00006970, WBGENE00008183, WBGENE00004944, WBGENE00006655, WBGENE00004889,…	1282	212	11221	2.39461	7.67064e-07	4.79415e-08	5.31116e-07
GOTERM_BP_FAT	GO:0042073~intraciliary transport	15	0.679656	3.99397e-10	WBGENE00001118, WBGENE00001122, WBGENE00016005, WBGENE00003892, WBGENE00017973, WBGENE00006960, WBGENE00000906, WBGENE00000241, WBGENE00022465, WBGENE00000244, WBGENE00001121, WBGENE00021349, WBGENE00000492, WBGENE00000490, WBGENE00022696	1282	19	11221	6.91005	1.02006e-06	6.00035e-08	7.06289e-07
GOTERM_BP_FAT	GO:0098916~anterograde trans-synaptic signaling	53	2.40145	6.07343e-10	WBGENE00006765, WBGENE00004830, WBGENE00004831, WBGENE00004368, WBGENE00000036, WBGENE00004778, WBGENE00019205, WBGENE00016242, WBGENE00004267, WBGENE00000037, WBGENE00007918, WBGENE00000086, WBGENE00021981, WBGENE00010587, WBGENE00003239, WBGENE00001177, WBGENE00004921, WBGENE00004924, WBGENE00020836, WBGENE00000845, WBGENE00006798, WBGENE00006774, WBGENE00001518, WBGENE00001519, WBGENE00004944,…	1282	188	11221	2.46752	1.55115e-06	8.61752e-08	1.07402e-06
GOTERM_BP_FAT	GO:0099536~synaptic signaling	53	2.40145	6.07343e-10	WBGENE00006765, WBGENE00004830, WBGENE00004831, WBGENE00004368, WBGENE00000036, WBGENE00004778, WBGENE00019205, WBGENE00016242, WBGENE00004267, WBGENE00000037, WBGENE00007918, WBGENE00000086, WBGENE00021981, WBGENE00010587, WBGENE00003239, WBGENE00001177, WBGENE00004921, WBGENE00004924, WBGENE00020836, WBGENE00000845, WBGENE00006798, WBGENE00006774, WBGENE00001518, WBGENE00001519, WBGENE00004944,…	1282	188	11221	2.46752	1.55115e-06	8.61752e-08	1.07402e-06
GOTERM_BP_FAT	GO:0099537~trans-synaptic signaling	53	2.40145	6.07343e-10	WBGENE00006765, WBGENE00004830, WBGENE00004831, WBGENE00004368, WBGENE00000036, WBGENE00004778, WBGENE00019205, WBGENE00016242, WBGENE00004267, WBGENE00000037, WBGENE00007918, WBGENE00000086, WBGENE00021981, WBGENE00010587, WBGENE00003239, WBGENE00001177, WBGENE00004921, WBGENE00004924, WBGENE00020836, WBGENE00000845, WBGENE00006798, WBGENE00006774, WBGENE00001518, WBGENE00001519, WBGENE00004944,…	1282	188	11221	2.46752	1.55115e-06	8.61752e-08	1.07402e-06
GOTERM_BP_FAT	GO:0007268~chemical synaptic transmission	53	2.40145	6.07343e-10	WBGENE00006765, WBGENE00004830, WBGENE00004831, WBGENE00004368, WBGENE00000036, WBGENE00004778, WBGENE00019205, WBGENE00016242, WBGENE00004267, WBGENE00000037, WBGENE00007918, WBGENE00000086, WBGENE00021981, WBGENE00010587, WBGENE00003239, WBGENE00001177, WBGENE00004921, WBGENE00004924, WBGENE00020836, WBGENE00000845, WBGENE00006798, WBGENE00006774, WBGENE00001518, WBGENE00001519, WBGENE00004944,…	1282	188	11221	2.46752	1.55115e-06	8.61752e-08	1.07402e-06
GOTERM_BP_FAT	GO:0003012~muscle system process	27	1.22338	8.63162e-10	WBGENE00006436, WBGENE00003369, WBGENE00001340, WBGENE00006789, WBGENE00006819, WBGENE00000942, WBGENE00003943, WBGENE00019227, WBGENE00003495, WBGENE00006584, WBGENE00006585, WBGENE00006586, WBGENE00006672, WBGENE00006587, WBGENE00006588, WBGENE00006792, WBGENE00003370, WBGENE00003936, WBGENE00006589, WBGENE00003932, WBGENE00002173, WBGENE00003934, WBGENE00002978, WBGENE00006495, WBGENE00006318,…	1282	62	11221	3.81167	2.20451e-06	1.16027e-07	1.52641e-06
GOTERM_BP_FAT	GO:0070925~organelle assembly	80	3.62483	9.56226e-10	WBGENE00004830, WBGENE00016005, WBGENE00010974, WBGENE00006960, WBGENE00000906, WBGENE00015148, WBGENE00010642, WBGENE00044605, WBGENE00022783, WBGENE00018569, WBGENE00018042, WBGENE00003495, WBGENE00021416, WBGENE00000907, WBGENE00017639, WBGENE00011261, WBGENE00000266, WBGENE00012826, WBGENE00001000, WBGENE00001122, WBGENE00016397, WBGENE00003892, WBGENE00043308, WBGENE00019482, WBGENE00006825,…	1282	348	11221	2.01212	2.4422e-06	1.2211e-07	1.69098e-06
GOTERM_BP_FAT	GO:0009605~response to external stimulus	98	4.44042	1.33423e-09	WBGENE00016005, WBGENE00022048, WBGENE00008199, WBGENE00001400, WBGENE00006818, WBGENE00000906, WBGENE00000438, WBGENE00003169, WBGENE00009094, WBGENE00004267, WBGENE00001077, WBGENE00009291, WBGENE00009958, WBGENE00003172, WBGENE00006527, WBGENE00003175, WBGENE00022389, WBGENE00010587, WBGENE00000907, WBGENE00003239, WBGENE00000908, WBGENE00001177, WBGENE00001179, WBGENE00020938, WBGENE00003170,…	1282	464	11221	1.84864	3.40761e-06	1.62267e-07	2.35943e-06
GOTERM_BP_FAT	GO:0040011~locomotion	280	12.6869	2.18555e-09	WBGENE00016005, WBGENE00006818, WBGENE00006912, WBGENE00006914, WBGENE00006819, WBGENE00019203, WBGENE00019204, WBGENE00006530, WBGENE00006811, WBGENE00000802, WBGENE00009958, WBGENE00022743, WBGENE00000672, WBGENE00006527, WBGENE00003239, WBGENE00000699, WBGENE00008956, WBGENE00016611, WBGENE00007174, WBGENE00001694, WBGENE00006826, WBGENE00002177, WBGENE00001554, WBGENE00006825, WBGENE00006824,…	1282	1783	11221	1.37452	5.58189e-06	2.53723e-07	3.86491e-06
GOTERM_BP_FAT	GO:0030182~neuron differentiation	76	3.44359	2.82131e-09	WBGENE00001182, WBGENE00022048, WBGENE00006818, WBGENE00001400, WBGENE00006960, WBGENE00021915, WBGENE00000438, WBGENE00009094, WBGENE00001077, WBGENE00009958, WBGENE00003172, WBGENE00003495, WBGENE00000907, WBGENE00003239, WBGENE00022389, WBGENE00011261, WBGENE00016611, WBGENE00003170, WBGENE00021059, WBGENE00003000, WBGENE00001123, WBGENE00000440, WBGENE00006970, WBGENE00043308, WBGENE00006824,…	1282	331	11221	2.00969	7.20559e-06	3.13288e-07	4.98917e-06
GOTERM_BP_FAT	GO:0006935~chemotaxis	52	2.35614	1.26134e-08	WBGENE00016005, WBGENE00022048, WBGENE00001400, WBGENE00000906, WBGENE00009094, WBGENE00004267, WBGENE00001077, WBGENE00009958, WBGENE00006527, WBGENE00000907, WBGENE00003239, WBGENE00022389, WBGENE00000908, WBGENE00001177, WBGENE00001179, WBGENE00000440, WBGENE00003892, WBGENE00006970, WBGENE00008183, WBGENE00006655, WBGENE00004889, WBGENE00006868, WBGENE00006869, WBGENE00004890, WBGENE00006764,…	1282	198	11221	2.2987	3.2214e-05	1.34227e-06	2.23054e-05
GOTERM_BP_FAT	GO:0048699~generation of neurons	79	3.57952	1.29792e-08	WBGENE00001182, WBGENE00022048, WBGENE00006818, WBGENE00001400, WBGENE00006960, WBGENE00021915, WBGENE00000438, WBGENE00009094, WBGENE00001077, WBGENE00009958, WBGENE00003172, WBGENE00003495, WBGENE00000907, WBGENE00003239, WBGENE00022389, WBGENE00011261, WBGENE00016611, WBGENE00003170, WBGENE00021059, WBGENE00003000, WBGENE00001123, WBGENE00000440, WBGENE00006970, WBGENE00043308, WBGENE00006824,…	1282	361	11221	1.91542	3.31483e-05	1.32595e-06	2.29522e-05
GOTERM_BP_FAT	GO:0022008~neurogenesis	80	3.62483	1.81896e-08	WBGENE00001182, WBGENE00022048, WBGENE00006818, WBGENE00001400, WBGENE00006960, WBGENE00021915, WBGENE00000438, WBGENE00009094, WBGENE00001077, WBGENE00009958, WBGENE00003172, WBGENE00003495, WBGENE00000907, WBGENE00003239, WBGENE00022389, WBGENE00011261, WBGENE00016611, WBGENE00003170, WBGENE00021059, WBGENE00003000, WBGENE00001123, WBGENE00000440, WBGENE00006970, WBGENE00043308, WBGENE00006824,…	1282	370	11221	1.89248	4.64552e-05	1.78678e-06	3.21663e-05
GOTERM_BP_FAT	GO:0040012~regulation of locomotion	52	2.35614	2.57976e-08	WBGENE00001403, WBGENE00004368, WBGENE00001400, WBGENE00000036, WBGENE00004778, WBGENE00009094, WBGENE00004267, WBGENE00000037, WBGENE00007918, WBGENE00006811, WBGENE00010587, WBGENE00000907, WBGENE00001177, WBGENE00020114, WBGENE00001179, WBGENE00003000, WBGENE00001172, WBGENE00004944, WBGENE00004316, WBGENE00002173, WBGENE00004889, WBGENE00000096, WBGENE00004890, WBGENE00000832, WBGENE00016626,…	1282	202	11221	2.25318	6.5885e-05	2.44026e-06	4.56203e-05
GOTERM_BP_FAT	GO:0048666~neuron development	70	3.17173	3.00919e-08	WBGENE00022048, WBGENE00006818, WBGENE00001400, WBGENE00006960, WBGENE00021915, WBGENE00000438, WBGENE00009094, WBGENE00001077, WBGENE00009958, WBGENE00003172, WBGENE00003495, WBGENE00000907, WBGENE00003239, WBGENE00022389, WBGENE00011261, WBGENE00016611, WBGENE00003170, WBGENE00021059, WBGENE00003000, WBGENE00001123, WBGENE00000440, WBGENE00006970, WBGENE00043308, WBGENE00006824, WBGENE00008183,…	1282	311	11221	1.97007	7.68518e-05	2.74481e-06	5.32143e-05
GOTERM_BP_FAT	GO:0034220~ion transmembrane transport	100	4.53104	4.97431e-08	WBGENE00004830, WBGENE00004831, WBGENE00006912, WBGENE00006915, WBGENE00006914, WBGENE00019205, WBGENE00044301, WBGENE00010784, WBGENE00017483, WBGENE00021981, WBGENE00021415, WBGENE00016613, WBGENE00000367, WBGENE00020836, WBGENE00003170, WBGENE00003517, WBGENE00004359, WBGENE00011891, WBGENE00002173, WBGENE00009008, WBGENE00020903, WBGENE00009618, WBGENE00016626, WBGENE00001131, WBGENE00012285,…	1282	510	11221	1.71622	0.000127036	4.38082e-06	8.79652e-05
GOTERM_BP_FAT	GO:0061512~protein localization to cilium	16	0.724966	5.943e-08	WBGENE00194710, WBGENE00000906, WBGENE00010642, WBGENE00043308, WBGENE00019482, WBGENE00000241, WBGENE00007490, WBGENE00006655, WBGENE00019364, WBGENE00022465, WBGENE00006527, WBGENE00021416, WBGENE00000242, WBGENE00011261, WBGENE00021349, WBGENE00022696	1282	28	11221	5.00156	0.000151773	5.05946e-06	0.000105095
GOTERM_BP_FAT	GO:0006812~cation transport	87	3.942	1.23532e-07	WBGENE00006765, WBGENE00004830, WBGENE00004831, WBGENE00006912, WBGENE00006915, WBGENE00006914, WBGENE00015055, WBGENE00019875, WBGENE00019205, WBGENE00006666, WBGENE00000086, WBGENE00006668, WBGENE00010784, WBGENE00007918, WBGENE00021981, WBGENE00009144, WBGENE00021415, WBGENE00006672, WBGENE00001177, WBGENE00000367, WBGENE00000845, WBGENE00020836, WBGENE00003170, WBGENE00010117, WBGENE00006774,…	1282	432	11221	1.7627	0.000315451	1.01774e-05	0.000218453
GOTERM_BP_FAT	GO:0061061~muscle structure development	51	2.31083	2.56753e-07	WBGENE00004830, WBGENE00001184, WBGENE00015148, WBGENE00044605, WBGENE00022783, WBGENE00018569, WBGENE00003172, WBGENE00003495, WBGENE00017639, WBGENE00000266, WBGENE00001000, WBGENE00000445, WBGENE00006826, WBGENE00006825, WBGENE00006824, WBGENE00003932, WBGENE00017472, WBGENE00003934, WBGENE00008273, WBGENE00016871, WBGENE00003991, WBGENE00004790, WBGENE00018349, WBGENE00006764, WBGENE00001131,…	1282	210	11221	2.12566	0.000655533	2.04919e-05	0.000454039
GOTERM_BP_FAT	GO:0010970~establishment of localization by movement along microtubule	17	0.770276	5.96602e-07	WBGENE00001118, WBGENE00006363, WBGENE00001122, WBGENE00016005, WBGENE00003892, WBGENE00017973, WBGENE00006960, WBGENE00000906, WBGENE00000241, WBGENE00022465, WBGENE00004719, WBGENE00000244, WBGENE00001121, WBGENE00021349, WBGENE00000492, WBGENE00000490, WBGENE00022696	1282	36	11221	4.13323	0.00152256	4.61723e-05	0.00105502
GOTERM_BP_FAT	GO:0007631~feeding behavior	28	1.26869	6.97776e-07	WBGENE00006765, WBGENE00003525, WBGENE00000295, WBGENE00004830, WBGENE00006789, WBGENE00006747, WBGENE00004267, WBGENE00006752, WBGENE00006586, WBGENE00006588, WBGENE00000908, WBGENE00001177, WBGENE00004921, WBGENE00001179, WBGENE00000367, WBGENE00001612, WBGENE00003730, WBGENE00003370, WBGENE00001172, WBGENE00001519, WBGENE00004011, WBGENE00001410, WBGENE00002173, WBGENE00006742, WBGENE00001189,…	1282	87	11221	2.81697	0.00178053	5.2414e-05	0.00123393
GOTERM_BP_FAT	GO:0030029~actin filament-based process	56	2.53738	7.74272e-07	WBGENE00004830, WBGENE00022048, WBGENE00018187, WBGENE00006819, WBGENE00015148, WBGENE00044605, WBGENE00022783, WBGENE00018569, WBGENE00003495, WBGENE00003239, WBGENE00017639, WBGENE00000266, WBGENE00001000, WBGENE00001330, WBGENE00002175, WBGENE00006825, WBGENE00006824, WBGENE00003516, WBGENE00003932, WBGENE00003934, WBGENE00008273, WBGENE00016871, WBGENE00003991, WBGENE00018349, WBGENE00006764,…	1282	248	11221	1.97642	0.00197554	5.64982e-05	0.00136921
GOTERM_BP_FAT	GO:0009719~response to endogenous stimulus	75	3.39828	8.84678e-07	WBGENE00006765, WBGENE00003602, WBGENE00016091, WBGENE00008630, WBGENE00001400, WBGENE00001184, WBGENE00000906, WBGENE00003694, WBGENE00020748, WBGENE00003648, WBGENE00000902, WBGENE00000907, WBGENE00020153, WBGENE00000908, WBGENE00019743, WBGENE00006798, WBGENE00006774, WBGENE00018415, WBGENE00003614, WBGENE00011520, WBGENE00003613, WBGENE00021611, WBGENE00012279, WBGENE00003610, WBGENE00016927,…	1282	371	11221	1.76942	0.00225692	6.2761e-05	0.00156444
GOTERM_BP_FAT	GO:0055085~transmembrane transport	146	6.61531	9.15564e-07	WBGENE00004830, WBGENE00004831, WBGENE00006912, WBGENE00006915, WBGENE00006914, WBGENE00019205, WBGENE00044301, WBGENE00018716, WBGENE00010784, WBGENE00017483, WBGENE00021981, WBGENE00018473, WBGENE00021415, WBGENE00003409, WBGENE00016613, WBGENE00000367, WBGENE00020836, WBGENE00003170, WBGENE00003517, WBGENE00004359, WBGENE00000005, WBGENE00000006, WBGENE00011891, WBGENE00006522, WBGENE00003986,…	1282	870	11221	1.46885	0.00233562	6.31967e-05	0.00161906
GOTERM_BP_FAT	GO:0006936~muscle contraction	20	0.906208	1.01444e-06	WBGENE00003936, WBGENE00006436, WBGENE00001340, WBGENE00006789, WBGENE00006819, WBGENE00000942, WBGENE00006589, WBGENE00003943, WBGENE00003932, WBGENE00002173, WBGENE00003934, WBGENE00002978, WBGENE00006584, WBGENE00006585, WBGENE00006495, WBGENE00006586, WBGENE00006672, WBGENE00002348, WBGENE00006764, WBGENE00006792	1282	50	11221	3.50109	0.00258754	6.81791e-05	0.00179392
GOTERM_BP_FAT	GO:0031175~neuron projection development	61	2.76393	1.08176e-06	WBGENE00022048, WBGENE00001400, WBGENE00006818, WBGENE00006960, WBGENE00021915, WBGENE00009094, WBGENE00001077, WBGENE00009958, WBGENE00003495, WBGENE00000907, WBGENE00003239, WBGENE00022389, WBGENE00011261, WBGENE00016611, WBGENE00003170, WBGENE00003000, WBGENE00001123, WBGENE00000440, WBGENE00006970, WBGENE00043308, WBGENE00008183, WBGENE00006824, WBGENE00015632, WBGENE00003516, WBGENE00004889,…	1282	282	11221	1.89332	0.002759	7.08389e-05	0.00191296
GOTERM_BP_FAT	GO:0030036~actin cytoskeleton organization	54	2.44676	1.22947e-06	WBGENE00004830, WBGENE00022048, WBGENE00018187, WBGENE00006819, WBGENE00015148, WBGENE00044605, WBGENE00022783, WBGENE00018569, WBGENE00003495, WBGENE00003239, WBGENE00017639, WBGENE00000266, WBGENE00001000, WBGENE00001330, WBGENE00006825, WBGENE00006824, WBGENE00003932, WBGENE00003516, WBGENE00003934, WBGENE00008273, WBGENE00016871, WBGENE00003991, WBGENE00018349, WBGENE00006764, WBGENE00013317,…	1282	239	11221	1.9776	0.00313514	7.84986e-05	0.00217416
GOTERM_BP_FAT	GO:0007610~behavior	152	6.88718	2.14606e-06	WBGENE00004830, WBGENE00003590, WBGENE00004368, WBGENE00006818, WBGENE00001340, WBGENE00019001, WBGENE00021915, WBGENE00003169, WBGENE00011732, WBGENE00000086, WBGENE00015216, WBGENE00003172, WBGENE00006527, WBGENE00021415, WBGENE00021416, WBGENE00003175, WBGENE00000367, WBGENE00003170, WBGENE00003891, WBGENE00001863, WBGENE00000298, WBGENE00013665, WBGENE00017957, WBGENE00001554, WBGENE00006824,…	1282	927	11221	1.43518	0.00546606	0.000133675	0.00379501
GOTERM_BP_FAT	GO:0050804~modulation of synaptic transmission	19	0.860897	2.44289e-06	WBGENE00004830, WBGENE00004831, WBGENE00001115, WBGENE00004368, WBGENE00001519, WBGENE00003909, WBGENE00019205, WBGENE00016242, WBGENE00004944, WBGENE00006805, WBGENE00004267, WBGENE00007918, WBGENE00000086, WBGENE00003239, WBGENE00010587, WBGENE00001177, WBGENE00004921, WBGENE00001131, WBGENE00002048	1282	48	11221	3.46462	0.00621973	0.00014854	0.0043199
GOTERM_BP_FAT	GO:1903530~regulation of secretion by cell	18	0.815587	2.8715e-06	WBGENE00004830, WBGENE00004831, WBGENE00004368, WBGENE00001519, WBGENE00008438, WBGENE00003909, WBGENE00006805, WBGENE00004316, WBGENE00007918, WBGENE00000086, WBGENE00000089, WBGENE00018987, WBGENE00001177, WBGENE00004912, WBGENE00004921, WBGENE00004924, WBGENE00006798, WBGENE00002048	1282	44	11221	3.58066	0.007307	0.00017054	0.00507782
GOTERM_BP_FAT	GO:0035725~sodium ion transmembrane transport	21	0.951518	3.13412e-06	WBGENE00022767, WBGENE00019018, WBGENE00015055, WBGENE00011891, WBGENE00003943, WBGENE00020897, WBGENE00000950, WBGENE00020903, WBGENE00006832, WBGENE00009144, WBGENE00003729, WBGENE00003736, WBGENE00020490, WBGENE00003568, WBGENE00003732, WBGENE00003170, WBGENE00003567, WBGENE00003731, WBGENE00003730, WBGENE00001465, WBGENE00012285	1282	58	11221	3.16909	0.00797261	0.000181905	0.00554221
GOTERM_BP_FAT	GO:1902589~single-organism organelle organization	105	4.75759	3.16494e-06	WBGENE00004830, WBGENE00016005, WBGENE00010974, WBGENE00006819, WBGENE00015148, WBGENE00010642, WBGENE00000942, WBGENE00018042, WBGENE00015776, WBGENE00003495, WBGENE00021416, WBGENE00003239, WBGENE00006798, WBGENE00001122, WBGENE00015580, WBGENE00003892, WBGENE00001330, WBGENE00043308, WBGENE00019482, WBGENE00006825, WBGENE00006824, WBGENE00018727, WBGENE00003516, WBGENE00003932, WBGENE00022465,…	1282	591	11221	1.55505	0.00805069	0.000179612	0.00559671
GOTERM_BP_FAT	GO:0015672~monovalent inorganic cation transport	53	2.40145	3.2063e-06	WBGENE00004830, WBGENE00004831, WBGENE00006912, WBGENE00006915, WBGENE00006914, WBGENE00015055, WBGENE00019205, WBGENE00006666, WBGENE00010784, WBGENE00006668, WBGENE00009144, WBGENE00006672, WBGENE00003170, WBGENE00010117, WBGENE00003517, WBGENE00011891, WBGENE00020903, WBGENE00001374, WBGENE00004793, WBGENE00022577, WBGENE00006663, WBGENE00006662, WBGENE00013255, WBGENE00009618, WBGENE00012285,…	1282	240	11221	1.93289	0.00815547	0.000178004	0.00566984
GOTERM_BP_FAT	GO:0098655~cation transmembrane transport	71	3.21704	3.72236e-06	WBGENE00006765, WBGENE00004830, WBGENE00004831, WBGENE00006912, WBGENE00006915, WBGENE00006914, WBGENE00015055, WBGENE00019875, WBGENE00019205, WBGENE00006666, WBGENE00006668, WBGENE00010784, WBGENE00021981, WBGENE00021415, WBGENE00009144, WBGENE00006672, WBGENE00000367, WBGENE00000845, WBGENE00020836, WBGENE00003170, WBGENE00006774, WBGENE00004359, WBGENE00011891, WBGENE00000047, WBGENE00002173,…	1282	358	11221	1.73588	0.00946188	0.000202255	0.00658238
GOTERM_BP_FAT	GO:0006814~sodium ion transport	24	1.08745	4.47381e-06	WBGENE00003517, WBGENE00022767, WBGENE00019018, WBGENE00015055, WBGENE00011891, WBGENE00003943, WBGENE00020897, WBGENE00000950, WBGENE00020903, WBGENE00006832, WBGENE00009144, WBGENE00003729, WBGENE00003736, WBGENE00020490, WBGENE00003568, WBGENE00007646, WBGENE00003732, WBGENE00003170, WBGENE00003567, WBGENE00003731, WBGENE00010117, WBGENE00003730, WBGENE00001465, WBGENE00012285	1282	74	11221	2.83872	0.0113611	0.000238016	0.00791115
GOTERM_BP_FAT	GO:0097499~protein localization to nonmotile primary cilium	12	0.543725	4.88744e-06	WBGENE00006527, WBGENE00194710, WBGENE00021416, WBGENE00011261, WBGENE00000906, WBGENE00043308, WBGENE00010642, WBGENE00021349, WBGENE00019482, WBGENE00007490, WBGENE00006655, WBGENE00019364	1282	21	11221	5.00156	0.012405	0.000254714	0.00864255
GOTERM_BP_FAT	GO:0048638~regulation of developmental growth	80	3.62483	4.99013e-06	WBGENE00002067, WBGENE00006912, WBGENE00018340, WBGENE00019875, WBGENE00009094, WBGENE00000039, WBGENE00004264, WBGENE00013352, WBGENE00016282, WBGENE00001077, WBGENE00006527, WBGENE00004230, WBGENE00000907, WBGENE00007131, WBGENE00014088, WBGENE00001690, WBGENE00002057, WBGENE00016611, WBGENE00006952, WBGENE00002058, WBGENE00006798, WBGENE00013855, WBGENE00000440, WBGENE00000452, WBGENE00015580,…	1282	422	11221	1.65929	0.0126639	0.000254864	0.00882413
GOTERM_BP_FAT	GO:0010646~regulation of cell communication	60	2.71862	5.3211e-06	WBGENE00004830, WBGENE00004831, WBGENE00004368, WBGENE00000906, WBGENE00019205, WBGENE00016242, WBGENE00000902, WBGENE00004267, WBGENE00000086, WBGENE00007918, WBGENE00021415, WBGENE00000907, WBGENE00003239, WBGENE00010587, WBGENE00003043, WBGENE00020114, WBGENE00001177, WBGENE00004921, WBGENE00001179, WBGENE00003891, WBGENE00001515, WBGENE00006468, WBGENE00006755, WBGENE00012279, WBGENE00019487,…	1282	289	11221	1.81718	0.0134982	0.000266438	0.00940937
GOTERM_BP_FAT	GO:0040008~regulation of growth	83	3.76076	5.65052e-06	WBGENE00002067, WBGENE00006912, WBGENE00018340, WBGENE00019875, WBGENE00009094, WBGENE00000039, WBGENE00004264, WBGENE00013352, WBGENE00016282, WBGENE00001077, WBGENE00006527, WBGENE00004230, WBGENE00000907, WBGENE00007131, WBGENE00014088, WBGENE00001690, WBGENE00002057, WBGENE00016611, WBGENE00006952, WBGENE00002058, WBGENE00006798, WBGENE00013855, WBGENE00000440, WBGENE00000452, WBGENE00015580,…	1282	444	11221	1.63621	0.0143278	0.00027749	0.00999186
GOTERM_BP_FAT	GO:0001505~regulation of neurotransmitter levels	22	0.996828	5.84919e-06	WBGENE00006372, WBGENE00004830, WBGENE00004831, WBGENE00004368, WBGENE00001519, WBGENE00008438, WBGENE00003909, WBGENE00000036, WBGENE00006805, WBGENE00004316, WBGENE00007918, WBGENE00000037, WBGENE00000086, WBGENE00006742, WBGENE00006752, WBGENE00001189, WBGENE00001177, WBGENE00004921, WBGENE00004924, WBGENE00006798, WBGENE00002048, WBGENE00022717	1282	65	11221	2.96246	0.0148278	0.000281826	0.0103431
GOTERM_BP_FAT	GO:0007271~synaptic transmission, cholinergic	27	1.22338	6.22434e-06	WBGENE00006765, WBGENE00001115, WBGENE00010994, WBGENE00000036, WBGENE00004267, WBGENE00007918, WBGENE00000037, WBGENE00000086, WBGENE00021981, WBGENE00001177, WBGENE00006797, WBGENE00000845, WBGENE00020836, WBGENE00006798, WBGENE00006774, WBGENE00001518, WBGENE00000958, WBGENE00001519, WBGENE00007594, WBGENE00000047, WBGENE00006805, WBGENE00008076, WBGENE00000054, WBGENE00001189, WBGENE00002974,…	1282	91	11221	2.59696	0.0157713	0.000294346	0.0110065
GOTERM_BP_FAT	GO:0060284~regulation of cell development	25	1.13276	7.0646e-06	WBGENE00001951, WBGENE00006788, WBGENE00003909, WBGENE00009094, WBGENE00006743, WBGENE00004854, WBGENE00002178, WBGENE00004719, WBGENE00006654, WBGENE00022389, WBGENE00000907, WBGENE00000553, WBGENE00016611, WBGENE00000441, WBGENE00000440, WBGENE00006970, WBGENE00002190, WBGENE00000071, WBGENE00006805, WBGENE00004889, WBGENE00002189, WBGENE00004890, WBGENE00001368, WBGENE00006786, WBGENE00004457	1282	81	11221	2.70146	0.0178812	0.000328002	0.0124922
GOTERM_BP_FAT	GO:0023051~regulation of signaling	60	2.71862	7.44489e-06	WBGENE00004830, WBGENE00004831, WBGENE00004368, WBGENE00000906, WBGENE00019205, WBGENE00016242, WBGENE00000902, WBGENE00004267, WBGENE00000086, WBGENE00007918, WBGENE00021415, WBGENE00000907, WBGENE00003239, WBGENE00010587, WBGENE00003043, WBGENE00020114, WBGENE00001177, WBGENE00004921, WBGENE00001179, WBGENE00003891, WBGENE00001515, WBGENE00006468, WBGENE00006755, WBGENE00012279, WBGENE00019487,…	1282	292	11221	1.79851	0.0188347	0.000339484	0.0131646
GOTERM_BP_FAT	GO:0031503~protein complex localization	15	0.679656	9.07054e-06	WBGENE00001118, WBGENE00001122, WBGENE00016005, WBGENE00003892, WBGENE00017973, WBGENE00006960, WBGENE00000906, WBGENE00000241, WBGENE00022465, WBGENE00000244, WBGENE00001121, WBGENE00021349, WBGENE00000492, WBGENE00000490, WBGENE00022696	1282	34	11221	3.8615	0.0229	0.000406343	0.0160391
GOTERM_BP_FAT	GO:0051046~regulation of secretion	19	0.860897	9.11963e-06	WBGENE00004830, WBGENE00004831, WBGENE00004368, WBGENE00001519, WBGENE00008438, WBGENE00006914, WBGENE00003909, WBGENE00006805, WBGENE00004316, WBGENE00007918, WBGENE00000086, WBGENE00000089, WBGENE00018987, WBGENE00001177, WBGENE00004912, WBGENE00004921, WBGENE00004924, WBGENE00006798, WBGENE00002048	1282	52	11221	3.19811	0.0230225	0.000401499	0.0161258
GOTERM_BP_FAT	GO:0006836~neurotransmitter transport	24	1.08745	9.40776e-06	WBGENE00006372, WBGENE00000295, WBGENE00004830, WBGENE00004831, WBGENE00001115, WBGENE00004368, WBGENE00001519, WBGENE00008438, WBGENE00003909, WBGENE00006805, WBGENE00004316, WBGENE00007918, WBGENE00000086, WBGENE00006752, WBGENE00001189, WBGENE00001177, WBGENE00004921, WBGENE00004924, WBGENE00004910, WBGENE00006783, WBGENE00006798, WBGENE00001131, WBGENE00002048, WBGENE00022717	1282	77	11221	2.72812	0.0237412	0.000407163	0.0166353
GOTERM_BP_FAT	GO:0002064~epithelial cell development	13	0.589035	9.70753e-06	WBGENE00009541, WBGENE00002827, WBGENE00022611, WBGENE00022612, WBGENE00018675, WBGENE00011948, WBGENE00019272, WBGENE00001366, WBGENE00012032, WBGENE00001368, WBGENE00009830, WBGENE00011075, WBGENE00019148	1282	26	11221	4.37637	0.0244883	0.000413134	0.0171653
GOTERM_BP_FAT	GO:0048589~developmental growth	88	3.98731	1.14275e-05	WBGENE00016005, WBGENE00006818, WBGENE00002067, WBGENE00006912, WBGENE00018340, WBGENE00019875, WBGENE00009094, WBGENE00000039, WBGENE00004264, WBGENE00013352, WBGENE00016282, WBGENE00001077, WBGENE00004230, WBGENE00006527, WBGENE00000907, WBGENE00003239, WBGENE00007131, WBGENE00014088, WBGENE00008956, WBGENE00001690, WBGENE00002057, WBGENE00016611, WBGENE00006952, WBGENE00002058, WBGENE00006798,…	1282	487	11221	1.5816	0.0287643	0.000478347	0.0202064
GOTERM_BP_FAT	GO:0019098~reproductive behavior	77	3.4889	1.29607e-05	WBGENE00003590, WBGENE00001182, WBGENE00006818, WBGENE00001340, WBGENE00001184, WBGENE00006960, WBGENE00019001, WBGENE00000906, WBGENE00021915, WBGENE00000039, WBGENE00004267, WBGENE00000086, WBGENE00015216, WBGENE00006527, WBGENE00021415, WBGENE00000908, WBGENE00018572, WBGENE00001177, WBGENE00011261, WBGENE00000845, WBGENE00009504, WBGENE00003000, WBGENE00001863, WBGENE00001172, WBGENE00012433,…	1282	412	11221	1.63583	0.03256	0.000533759	0.0229171
GOTERM_BP_FAT	GO:0048812~neuron projection morphogenesis	42	1.90304	1.49292e-05	WBGENE00022048, WBGENE00004202, WBGENE00001400, WBGENE00006818, WBGENE00006788, WBGENE00009094, WBGENE00004854, WBGENE00001077, WBGENE00009958, WBGENE00006752, WBGENE00004719, WBGENE00006584, WBGENE00022389, WBGENE00006654, WBGENE00003239, WBGENE00000907, WBGENE00000553, WBGENE00006839, WBGENE00002988, WBGENE00000440, WBGENE00000478, WBGENE00006970, WBGENE00004011, WBGENE00018237, WBGENE00008183,…	1282	183	11221	2.00882	0.0374116	0.000605045	0.0263973
GOTERM_BP_FAT	GO:0055001~muscle cell development	40	1.81242	1.78826e-05	WBGENE00004830, WBGENE00001116, WBGENE00001115, WBGENE00006436, WBGENE00006789, WBGENE00194651, WBGENE00015148, WBGENE00022623, WBGENE00044605, WBGENE00022783, WBGENE00018569, WBGENE00006582, WBGENE00003495, WBGENE00017639, WBGENE00006588, WBGENE00002137, WBGENE00000266, WBGENE00006794, WBGENE00006407, WBGENE00001000, WBGENE00017980, WBGENE00000959, WBGENE00007653, WBGENE00018608, WBGENE00006825,…	1282	172	11221	2.03552	0.0446452	0.000713377	0.0316186
GOTERM_BP_FAT	GO:0007626~locomotory behavior	18	0.815587	2.11139e-05	WBGENE00001172, WBGENE00000295, WBGENE00001116, WBGENE00001115, WBGENE00000298, WBGENE00001400, WBGENE00004270, WBGENE00010898, WBGENE00004944, WBGENE00006742, WBGENE00001452, WBGENE00001444, WBGENE00011261, WBGENE00004921, WBGENE00006784, WBGENE00000239, WBGENE00001612, WBGENE00001131	1282	50	11221	3.15098	0.0524972	0.000829278	0.037331
GOTERM_BP_FAT	GO:0042755~eating behavior	22	0.996828	2.11729e-05	WBGENE00006765, WBGENE00003525, WBGENE00004830, WBGENE00001519, WBGENE00004011, WBGENE00006789, WBGENE00006747, WBGENE00004267, WBGENE00002173, WBGENE00006742, WBGENE00006752, WBGENE00006586, WBGENE00002348, WBGENE00006588, WBGENE00000908, WBGENE00001177, WBGENE00004921, WBGENE00000367, WBGENE00001680, WBGENE00003730, WBGENE00003370, WBGENE00001132	1282	70	11221	2.75086	0.05264	0.000819	0.0374353
GOTERM_BP_FAT	GO:0051588~regulation of neurotransmitter transport	11	0.498414	2.27981e-05	WBGENE00004830, WBGENE00004831, WBGENE00004368, WBGENE00001519, WBGENE00003909, WBGENE00001177, WBGENE00004921, WBGENE00006805, WBGENE00007918, WBGENE00000086, WBGENE00002048	1282	20	11221	4.814	0.0565643	0.000868683	0.0403083
GOTERM_BP_FAT	GO:0046928~regulation of neurotransmitter secretion	11	0.498414	2.27981e-05	WBGENE00004830, WBGENE00004831, WBGENE00004368, WBGENE00001519, WBGENE00003909, WBGENE00001177, WBGENE00004921, WBGENE00006805, WBGENE00007918, WBGENE00000086, WBGENE00002048	1282	20	11221	4.814	0.0565643	0.000868683	0.0403083
GOTERM_BP_FAT	GO:0042692~muscle cell differentiation	42	1.90304	2.56854e-05	WBGENE00004830, WBGENE00001116, WBGENE00001115, WBGENE00006436, WBGENE00006789, WBGENE00194651, WBGENE00015148, WBGENE00022623, WBGENE00044605, WBGENE00022783, WBGENE00018569, WBGENE00006582, WBGENE00003495, WBGENE00017639, WBGENE00006588, WBGENE00002137, WBGENE00000266, WBGENE00006794, WBGENE00006407, WBGENE00001000, WBGENE00017980, WBGENE00000959, WBGENE00004011, WBGENE00007653, WBGENE00018608,…	1282	187	11221	1.96585	0.0634958	0.000964259	0.045412
GOTERM_BP_FAT	GO:0031032~actomyosin structure organization	39	1.7671	2.78311e-05	WBGENE00004830, WBGENE00001116, WBGENE00001115, WBGENE00006436, WBGENE00006789, WBGENE00194651, WBGENE00006819, WBGENE00015148, WBGENE00022623, WBGENE00044605, WBGENE00022783, WBGENE00018569, WBGENE00006582, WBGENE00003495, WBGENE00017639, WBGENE00006588, WBGENE00002137, WBGENE00000266, WBGENE00006794, WBGENE00006407, WBGENE00001000, WBGENE00017980, WBGENE00000959, WBGENE00007653, WBGENE00018608,…	1282	169	11221	2.01986	0.0686142	0.00102964	0.0492049
GOTERM_BP_FAT	GO:0098660~inorganic ion transmembrane transport	67	3.0358	2.8384e-05	WBGENE00004830, WBGENE00009340, WBGENE00004831, WBGENE00006912, WBGENE00006915, WBGENE00006914, WBGENE00015055, WBGENE00019875, WBGENE00019205, WBGENE00006666, WBGENE00006668, WBGENE00010784, WBGENE00009799, WBGENE00009144, WBGENE00006672, WBGENE00016613, WBGENE00000367, WBGENE00001594, WBGENE00003170, WBGENE00018283, WBGENE00013746, WBGENE00006774, WBGENE00011891, WBGENE00002173, WBGENE00009008,…	1282	352	11221	1.666	0.0699284	0.00103509	0.0501821
GOTERM_BP_FAT	GO:0035264~multicellular organism growth	71	3.21704	3.03662e-05	WBGENE00016005, WBGENE00002067, WBGENE00006912, WBGENE00018340, WBGENE00019875, WBGENE00000039, WBGENE00013352, WBGENE00004264, WBGENE00016282, WBGENE00001077, WBGENE00006527, WBGENE00004230, WBGENE00007131, WBGENE00014088, WBGENE00008956, WBGENE00001690, WBGENE00002057, WBGENE00016611, WBGENE00006952, WBGENE00002058, WBGENE00013855, WBGENE00000452, WBGENE00015580, WBGENE00018210, WBGENE00001694,…	1282	380	11221	1.63538	0.0746252	0.00109175	0.0536857
GOTERM_BP_FAT	GO:0035556~intracellular signal transduction	79	3.57952	3.08951e-05	WBGENE00014051, WBGENE00012869, WBGENE00014055, WBGENE00000180, WBGENE00020012, WBGENE00009059, WBGENE00004267, WBGENE00020427, WBGENE00006527, WBGENE00021415, WBGENE00000907, WBGENE00003239, WBGENE00003043, WBGENE00020114, WBGENE00001177, WBGENE00001179, WBGENE00004033, WBGENE00006798, WBGENE00004036, WBGENE00001515, WBGENE00006468, WBGENE00006755, WBGENE00019487, WBGENE00000193, WBGENE00004270,…	1282	436	11221	1.58593	0.0758744	0.00109533	0.0546206
GOTERM_BP_FAT	GO:0007409~axonogenesis	40	1.81242	3.11741e-05	WBGENE00022048, WBGENE00004202, WBGENE00001400, WBGENE00006818, WBGENE00006788, WBGENE00009094, WBGENE00004854, WBGENE00001077, WBGENE00009958, WBGENE00006752, WBGENE00004719, WBGENE00006584, WBGENE00022389, WBGENE00006654, WBGENE00003239, WBGENE00000907, WBGENE00002988, WBGENE00000440, WBGENE00000478, WBGENE00006970, WBGENE00004011, WBGENE00018237, WBGENE00008183, WBGENE00006805, WBGENE00004773,…	1282	176	11221	1.98926	0.0765327	0.00109009	0.0551137
GOTERM_BP_FAT	GO:0055002~striated muscle cell development	39	1.7671	3.19829e-05	WBGENE00004830, WBGENE00001116, WBGENE00001115, WBGENE00006436, WBGENE00006789, WBGENE00194651, WBGENE00015148, WBGENE00022623, WBGENE00044605, WBGENE00022783, WBGENE00018569, WBGENE00006582, WBGENE00003495, WBGENE00017639, WBGENE00006588, WBGENE00002137, WBGENE00000266, WBGENE00006794, WBGENE00006407, WBGENE00001000, WBGENE00017980, WBGENE00000959, WBGENE00007653, WBGENE00018608, WBGENE00006825,…	1282	170	11221	2.00798	0.0784383	0.00110325	0.0565432
GOTERM_BP_FAT	GO:0030239~myofibril assembly	38	1.72179	3.26822e-05	WBGENE00004830, WBGENE00001116, WBGENE00001115, WBGENE00006436, WBGENE00006789, WBGENE00194651, WBGENE00015148, WBGENE00022623, WBGENE00044605, WBGENE00022783, WBGENE00018569, WBGENE00006582, WBGENE00003495, WBGENE00017639, WBGENE00006588, WBGENE00002137, WBGENE00000266, WBGENE00006794, WBGENE00006407, WBGENE00001000, WBGENE00017980, WBGENE00000959, WBGENE00007653, WBGENE00018608, WBGENE00006825,…	1282	164	11221	2.02807	0.0800829	0.00111234	0.0577791
GOTERM_BP_FAT	GO:0050795~regulation of behavior	29	1.314	3.6007e-05	WBGENE00006765, WBGENE00001116, WBGENE00004368, WBGENE00006747, WBGENE00004267, WBGENE00006752, WBGENE00000908, WBGENE00001177, WBGENE00004921, WBGENE00001179, WBGENE00000367, WBGENE00006797, WBGENE00000845, WBGENE00013042, WBGENE00003730, WBGENE00003370, WBGENE00006774, WBGENE00001172, WBGENE00000958, WBGENE00001519, WBGENE00000302, WBGENE00003029, WBGENE00002173, WBGENE00001444, WBGENE00001189,…	1282	111	11221	2.28675	0.0878616	0.00120931	0.0636553
GOTERM_BP_FAT	GO:0051146~striated muscle cell differentiation	39	1.7671	4.2027e-05	WBGENE00004830, WBGENE00001116, WBGENE00001115, WBGENE00006436, WBGENE00006789, WBGENE00194651, WBGENE00015148, WBGENE00022623, WBGENE00044605, WBGENE00022783, WBGENE00018569, WBGENE00006582, WBGENE00003495, WBGENE00017639, WBGENE00006588, WBGENE00002137, WBGENE00000266, WBGENE00006794, WBGENE00006407, WBGENE00001000, WBGENE00017980, WBGENE00000959, WBGENE00007653, WBGENE00018608, WBGENE00006825,…	1282	172	11221	1.98463	0.101779	0.00139304	0.074294
GOTERM_BP_FAT	GO:0045595~regulation of cell differentiation	33	1.49524	4.60634e-05	WBGENE00001951, WBGENE00004202, WBGENE00006788, WBGENE00003909, WBGENE00001995, WBGENE00009094, WBGENE00006743, WBGENE00004854, WBGENE00002178, WBGENE00004719, WBGENE00022389, WBGENE00006654, WBGENE00000907, WBGENE00003043, WBGENE00000553, WBGENE00016611, WBGENE00003000, WBGENE00000441, WBGENE00000440, WBGENE00006970, WBGENE00002190, WBGENE00006805, WBGENE00000071, WBGENE00004889, WBGENE00002189,…	1282	136	11221	2.12382	0.110992	0.00150718	0.0814268
GOTERM_BP_FAT	GO:0048667~cell morphogenesis involved in neuron differentiation	40	1.81242	4.6507e-05	WBGENE00022048, WBGENE00004202, WBGENE00001400, WBGENE00006818, WBGENE00006788, WBGENE00009094, WBGENE00004854, WBGENE00001077, WBGENE00009958, WBGENE00006752, WBGENE00004719, WBGENE00006584, WBGENE00022389, WBGENE00006654, WBGENE00003239, WBGENE00000907, WBGENE00002988, WBGENE00000440, WBGENE00000478, WBGENE00006970, WBGENE00004011, WBGENE00018237, WBGENE00008183, WBGENE00006805, WBGENE00004773,…	1282	179	11221	1.95592	0.111998	0.00150243	0.0822106
GOTERM_BP_FAT	GO:0071495~cellular response to endogenous stimulus	66	2.99048	4.84165e-05	WBGENE00003602, WBGENE00016091, WBGENE00008630, WBGENE00001400, WBGENE00001184, WBGENE00000906, WBGENE00003694, WBGENE00020748, WBGENE00003648, WBGENE00000902, WBGENE00000907, WBGENE00020153, WBGENE00000908, WBGENE00019743, WBGENE00006798, WBGENE00003614, WBGENE00018415, WBGENE00011520, WBGENE00003613, WBGENE00012279, WBGENE00021611, WBGENE00003610, WBGENE00016927, WBGENE00003652, WBGENE00003617,…	1282	351	11221	1.64581	0.116319	0.00154454	0.0855847
GOTERM_BP_FAT	GO:0007269~neurotransmitter secretion	17	0.770276	4.85171e-05	WBGENE00006372, WBGENE00004831, WBGENE00001519, WBGENE00008438, WBGENE00003909, WBGENE00006805, WBGENE00004316, WBGENE00007918, WBGENE00000086, WBGENE00006752, WBGENE00001189, WBGENE00001177, WBGENE00004921, WBGENE00004924, WBGENE00006798, WBGENE00002048, WBGENE00022717	1282	48	11221	3.09993	0.116546	0.00152865	0.0857626
GOTERM_BP_FAT	GO:0099643~signal release from synapse	17	0.770276	4.85171e-05	WBGENE00006372, WBGENE00004831, WBGENE00001519, WBGENE00008438, WBGENE00003909, WBGENE00006805, WBGENE00004316, WBGENE00007918, WBGENE00000086, WBGENE00006752, WBGENE00001189, WBGENE00001177, WBGENE00004921, WBGENE00004924, WBGENE00006798, WBGENE00002048, WBGENE00022717	1282	48	11221	3.09993	0.116546	0.00152865	0.0857626
GOTERM_BP_FAT	GO:0035721~intraciliary retrograde transport	7	0.317173	4.99804e-05	WBGENE00001118, WBGENE00006960, WBGENE00000906, WBGENE00000492, WBGENE00000241, WBGENE00000490, WBGENE00022696	1282	8	11221	7.65864	0.119841	0.00155553	0.088348
GOTERM_BP_FAT	GO:1904491~protein localization to ciliary transition zone	7	0.317173	4.99804e-05	WBGENE00194710, WBGENE00021416, WBGENE00011261, WBGENE00043308, WBGENE00010642, WBGENE00007490, WBGENE00019364	1282	8	11221	7.65864	0.119841	0.00155553	0.088348
GOTERM_BP_FAT	GO:0030001~metal ion transport	52	2.35614	5.02379e-05	WBGENE00004830, WBGENE00004831, WBGENE00015055, WBGENE00019875, WBGENE00019205, WBGENE00006666, WBGENE00010784, WBGENE00006668, WBGENE00009144, WBGENE00006672, WBGENE00000367, WBGENE00003170, WBGENE00010117, WBGENE00006774, WBGENE00003517, WBGENE00011891, WBGENE00002173, WBGENE00020903, WBGENE00009008, WBGENE00001374, WBGENE00004793, WBGENE00006663, WBGENE00006662, WBGENE00016626, WBGENE00001465,…	1282	257	11221	1.77098	0.12042	0.00154472	0.088803
GOTERM_BP_FAT	GO:0000904~cell morphogenesis involved in differentiation	41	1.85773	5.09978e-05	WBGENE00022048, WBGENE00004202, WBGENE00001400, WBGENE00006818, WBGENE00006788, WBGENE00009094, WBGENE00004854, WBGENE00001077, WBGENE00009958, WBGENE00006752, WBGENE00004719, WBGENE00006584, WBGENE00022389, WBGENE00006654, WBGENE00003239, WBGENE00000907, WBGENE00016611, WBGENE00002988, WBGENE00000440, WBGENE00000478, WBGENE00006970, WBGENE00004011, WBGENE00018237, WBGENE00008183, WBGENE00006805,…	1282	186	11221	1.92937	0.122126	0.00154941	0.0901457
GOTERM_BP_FAT	GO:0051960~regulation of nervous system development	22	0.996828	5.3126e-05	WBGENE00000440, WBGENE00001951, WBGENE00006788, WBGENE00006970, WBGENE00003909, WBGENE00009094, WBGENE00006805, WBGENE00003029, WBGENE00006743, WBGENE00004889, WBGENE00004854, WBGENE00004890, WBGENE00002178, WBGENE00004719, WBGENE00001368, WBGENE00000907, WBGENE00006654, WBGENE00006786, WBGENE00000553, WBGENE00016611, WBGENE00004183, WBGENE00004457	1282	74	11221	2.60216	0.126885	0.00159505	0.093906
GOTERM_BP_FAT	GO:0022404~molting cycle process	12	0.543725	6.22221e-05	WBGENE00011948, WBGENE00019272, WBGENE00009541, WBGENE00012032, WBGENE00009830, WBGENE00002827, WBGENE00022611, WBGENE00022612, WBGENE00004134, WBGENE00018675, WBGENE00011075, WBGENE00019148	1282	26	11221	4.03972	0.146936	0.0018462	0.109976
GOTERM_BP_FAT	GO:0051094~positive regulation of developmental process	82	3.71545	6.2467e-05	WBGENE00002067, WBGENE00006912, WBGENE00018340, WBGENE00009157, WBGENE00000906, WBGENE00019875, WBGENE00000902, WBGENE00000039, WBGENE00004264, WBGENE00016282, WBGENE00001077, WBGENE00006527, WBGENE00004230, WBGENE00003239, WBGENE00000908, WBGENE00007131, WBGENE00014088, WBGENE00001690, WBGENE00002057, WBGENE00016611, WBGENE00006952, WBGENE00002058, WBGENE00003000, WBGENE00013855, WBGENE00000452,…	1282	466	11221	1.54018	0.147469	0.00183218	0.110409
GOTERM_BP_FAT	GO:0099531~presynaptic process involved in chemical synaptic transmission	17	0.770276	6.44889e-05	WBGENE00006372, WBGENE00004831, WBGENE00001519, WBGENE00008438, WBGENE00003909, WBGENE00006805, WBGENE00004316, WBGENE00007918, WBGENE00000086, WBGENE00006752, WBGENE00001189, WBGENE00001177, WBGENE00004921, WBGENE00004924, WBGENE00006798, WBGENE00002048, WBGENE00022717	1282	49	11221	3.03666	0.15186	0.00186995	0.11398
GOTERM_BP_FAT	GO:0030855~epithelial cell differentiation	14	0.634345	6.91475e-05	WBGENE00009541, WBGENE00002827, WBGENE00022611, WBGENE00022612, WBGENE00018675, WBGENE00019272, WBGENE00011948, WBGENE00001366, WBGENE00012032, WBGENE00001368, WBGENE00009830, WBGENE00011075, WBGENE00019148, WBGENE00009288	1282	35	11221	3.50109	0.161892	0.0019824	0.122209
GOTERM_BP_FAT	GO:0061564~axon development	50	2.26552	7.06852e-05	WBGENE00022048, WBGENE00001400, WBGENE00006818, WBGENE00021915, WBGENE00009094, WBGENE00001077, WBGENE00009958, WBGENE00003495, WBGENE00022389, WBGENE00003239, WBGENE00000907, WBGENE00003000, WBGENE00000440, WBGENE00006970, WBGENE00008183, WBGENE00006824, WBGENE00015632, WBGENE00004889, WBGENE00006868, WBGENE00006869, WBGENE00004890, WBGENE00006764, WBGENE00004457, WBGENE00004202, WBGENE00006788,…	1282	247	11221	1.77181	0.165178	0.00200395	0.124925
GOTERM_BP_FAT	GO:0007155~cell adhesion	23	1.04214	7.38367e-05	WBGENE00017028, WBGENE00009158, WBGENE00002175, WBGENE00000942, WBGENE00009162, WBGENE00000395, WBGENE00003932, WBGENE00000401, WBGENE00010047, WBGENE00006999, WBGENE00000238, WBGENE00021362, WBGENE00021415, WBGENE00000523, WBGENE00017576, WBGENE00000524, WBGENE00000832, WBGENE00012796, WBGENE00010540, WBGENE00007170, WBGENE00006875, WBGENE00011326, WBGENE00003485	1282	81	11221	2.48534	0.171871	0.00207023	0.130492
GOTERM_BP_FAT	GO:0022610~biological adhesion	23	1.04214	7.38367e-05	WBGENE00017028, WBGENE00009158, WBGENE00002175, WBGENE00000942, WBGENE00009162, WBGENE00000395, WBGENE00003932, WBGENE00000401, WBGENE00010047, WBGENE00006999, WBGENE00000238, WBGENE00021362, WBGENE00021415, WBGENE00000523, WBGENE00017576, WBGENE00000524, WBGENE00000832, WBGENE00012796, WBGENE00010540, WBGENE00007170, WBGENE00006875, WBGENE00011326, WBGENE00003485	1282	81	11221	2.48534	0.171871	0.00207023	0.130492
GOTERM_BP_FAT	GO:0090066~regulation of anatomical structure size	26	1.17807	7.60677e-05	WBGENE00006788, WBGENE00018187, WBGENE00009094, WBGENE00004854, WBGENE00006582, WBGENE00004719, WBGENE00000907, WBGENE00006654, WBGENE00006794, WBGENE00000440, WBGENE00006970, WBGENE00001330, WBGENE00002827, WBGENE00006805, WBGENE00004889, WBGENE00002978, WBGENE00004890, WBGENE00001366, WBGENE00010593, WBGENE00001368, WBGENE00003991, WBGENE00006786, WBGENE00013317, WBGENE00000172, WBGENE00000175,…	1282	98	11221	2.32215	0.176576	0.00210956	0.134432
GOTERM_BP_FAT	GO:0052547~regulation of peptidase activity	22	0.996828	8.14958e-05	WBGENE00019650, WBGENE00020017, WBGENE00017937, WBGENE00008449, WBGENE00012271, WBGENE00219436, WBGENE00013965, WBGENE00009058, WBGENE00020648, WBGENE00013846, WBGENE00020651, WBGENE00005642, WBGENE00009331, WBGENE00012693, WBGENE00013849, WBGENE00015620, WBGENE00008735, WBGENE00015776, WBGENE00018824, WBGENE00002976, WBGENE00010738, WBGENE00007938	1282	76	11221	2.53369	0.187914	0.00223566	0.144018
GOTERM_BP_FAT	GO:0014070~response to organic cyclic compound	61	2.76393	8.55685e-05	WBGENE00006765, WBGENE00003602, WBGENE00016091, WBGENE00008630, WBGENE00001400, WBGENE00003694, WBGENE00020748, WBGENE00003648, WBGENE00000907, WBGENE00020153, WBGENE00000908, WBGENE00019743, WBGENE00006774, WBGENE00003614, WBGENE00018415, WBGENE00011520, WBGENE00003613, WBGENE00021611, WBGENE00003610, WBGENE00016927, WBGENE00000105, WBGENE00000047, WBGENE00003652, WBGENE00003617, WBGENE00008076,…	1282	323	11221	1.65299	0.196318	0.00232231	0.151211
GOTERM_BP_FAT	GO:0040014~regulation of multicellular organism growth	70	3.17173	8.9564e-05	WBGENE00002067, WBGENE00006912, WBGENE00018340, WBGENE00019875, WBGENE00000039, WBGENE00013352, WBGENE00004264, WBGENE00016282, WBGENE00001077, WBGENE00006527, WBGENE00004230, WBGENE00007131, WBGENE00014088, WBGENE00001690, WBGENE00006952, WBGENE00002057, WBGENE00016611, WBGENE00002058, WBGENE00006798, WBGENE00013855, WBGENE00000452, WBGENE00015580, WBGENE00018210, WBGENE00001694, WBGENE00000105,…	1282	386	11221	1.58728	0.204478	0.00240507	0.158266
GOTERM_BP_FAT	GO:0098662~inorganic cation transmembrane transport	54	2.44676	8.96691e-05	WBGENE00004830, WBGENE00004831, WBGENE00006912, WBGENE00006915, WBGENE00006914, WBGENE00015055, WBGENE00019875, WBGENE00019205, WBGENE00006666, WBGENE00010784, WBGENE00006668, WBGENE00009144, WBGENE00006672, WBGENE00000367, WBGENE00003170, WBGENE00006774, WBGENE00011891, WBGENE00002173, WBGENE00020903, WBGENE00009008, WBGENE00001374, WBGENE00004793, WBGENE00006663, WBGENE00006662, WBGENE00009618,…	1282	276	11221	1.71249	0.204692	0.00238284	0.158452
GOTERM_BP_FAT	GO:0010033~response to organic substance	92	4.16855	9.01708e-05	WBGENE00006765, WBGENE00003602, WBGENE00004830, WBGENE00016091, WBGENE00008630, WBGENE00001400, WBGENE00001025, WBGENE00001184, WBGENE00000906, WBGENE00003694, WBGENE00020748, WBGENE00003648, WBGENE00000902, WBGENE00000802, WBGENE00020153, WBGENE00000907, WBGENE00000908, WBGENE00019743, WBGENE00000266, WBGENE00000845, WBGENE00006798, WBGENE00006774, WBGENE00018415, WBGENE00003614, WBGENE00011520,…	1282	543	11221	1.48297	0.20571	0.00237148	0.159337
GOTERM_BP_FAT	GO:0040007~growth	105	4.75759	9.37964e-05	WBGENE00016005, WBGENE00006818, WBGENE00002067, WBGENE00006912, WBGENE00018340, WBGENE00000086, WBGENE00016282, WBGENE00004230, WBGENE00006527, WBGENE00003239, WBGENE00008956, WBGENE00016611, WBGENE00002057, WBGENE00001690, WBGENE00002058, WBGENE00006798, WBGENE00013855, WBGENE00015580, WBGENE00001694, WBGENE00000105, WBGENE00002173, WBGENE00044630, WBGENE00017327, WBGENE00001995, WBGENE00003943,…	1282	639	11221	1.43824	0.213032	0.00244158	0.165739
GOTERM_BP_FAT	GO:0045861~negative regulation of proteolysis	20	0.906208	9.64036e-05	WBGENE00019650, WBGENE00020017, WBGENE00017937, WBGENE00008449, WBGENE00012271, WBGENE00219436, WBGENE00013965, WBGENE00009058, WBGENE00020648, WBGENE00013846, WBGENE00020651, WBGENE00005642, WBGENE00009331, WBGENE00013849, WBGENE00015620, WBGENE00008735, WBGENE00018824, WBGENE00002976, WBGENE00010738, WBGENE00007938	1282	66	11221	2.65234	0.218255	0.00248405	0.170342
GOTERM_BP_FAT	GO:0010466~negative regulation of peptidase activity	20	0.906208	9.64036e-05	WBGENE00019650, WBGENE00020017, WBGENE00017937, WBGENE00008449, WBGENE00012271, WBGENE00219436, WBGENE00013965, WBGENE00009058, WBGENE00020648, WBGENE00013846, WBGENE00020651, WBGENE00005642, WBGENE00009331, WBGENE00013849, WBGENE00015620, WBGENE00008735, WBGENE00018824, WBGENE00002976, WBGENE00010738, WBGENE00007938	1282	66	11221	2.65234	0.218255	0.00248405	0.170342
GOTERM_BP_FAT	GO:0007618~mating	19	0.860897	0.000129687	WBGENE00000295, WBGENE00001172, WBGENE00000298, WBGENE00006788, WBGENE00006960, WBGENE00000906, WBGENE00010898, WBGENE00004267, WBGENE00000086, WBGENE00002173, WBGENE00002978, WBGENE00000238, WBGENE00006527, WBGENE00000908, WBGENE00001177, WBGENE00011261, WBGENE00000239, WBGENE00003885, WBGENE00003886	1282	62	11221	2.68229	0.281969	0.00330695	0.22909
GOTERM_BP_FAT	GO:0007617~mating behavior	18	0.815587	0.000137616	WBGENE00000295, WBGENE00001172, WBGENE00000298, WBGENE00006788, WBGENE00006960, WBGENE00000906, WBGENE00010898, WBGENE00004267, WBGENE00002173, WBGENE00002978, WBGENE00000238, WBGENE00006527, WBGENE00000908, WBGENE00001177, WBGENE00011261, WBGENE00000239, WBGENE00003885, WBGENE00003886	1282	57	11221	2.76402	0.296364	0.00347409	0.243079
GOTERM_BP_FAT	GO:0023061~signal release	17	0.770276	0.000143241	WBGENE00006372, WBGENE00004831, WBGENE00001519, WBGENE00008438, WBGENE00003909, WBGENE00006805, WBGENE00004316, WBGENE00007918, WBGENE00000086, WBGENE00006752, WBGENE00001189, WBGENE00001177, WBGENE00004921, WBGENE00004924, WBGENE00006798, WBGENE00002048, WBGENE00022717	1282	52	11221	2.86147	0.306403	0.00358048	0.253004
GOTERM_BP_FAT	GO:0050767~regulation of neurogenesis	20	0.906208	0.000149434	WBGENE00000440, WBGENE00001951, WBGENE00006788, WBGENE00006970, WBGENE00003909, WBGENE00009094, WBGENE00006805, WBGENE00006743, WBGENE00004889, WBGENE00004854, WBGENE00004890, WBGENE00002178, WBGENE00004719, WBGENE00001368, WBGENE00000907, WBGENE00006654, WBGENE00006786, WBGENE00000553, WBGENE00016611, WBGENE00004457	1282	68	11221	2.57433	0.317289	0.00369881	0.263929
GOTERM_BP_FAT	GO:0050806~positive regulation of synaptic transmission	11	0.498414	0.000157431	WBGENE00004831, WBGENE00001115, WBGENE00001519, WBGENE00010587, WBGENE00001177, WBGENE00004944, WBGENE00006805, WBGENE00001131, WBGENE00007918, WBGENE00000086, WBGENE00002048	1282	24	11221	4.01167	0.331094	0.00385899	0.278035
GOTERM_BP_FAT	GO:0051240~positive regulation of multicellular organismal process	84	3.80607	0.000166372	WBGENE00002067, WBGENE00006912, WBGENE00018340, WBGENE00009157, WBGENE00000906, WBGENE00019875, WBGENE00000902, WBGENE00000039, WBGENE00004264, WBGENE00016282, WBGENE00001077, WBGENE00006527, WBGENE00004230, WBGENE00003239, WBGENE00000908, WBGENE00007131, WBGENE00014088, WBGENE00001690, WBGENE00002057, WBGENE00016611, WBGENE00006952, WBGENE00002058, WBGENE00000845, WBGENE00003000, WBGENE00013855,…	1282	494	11221	1.48832	0.346197	0.00403896	0.293803
GOTERM_BP_FAT	GO:0060429~epithelium development	22	0.996828	0.000181026	WBGENE00009541, WBGENE00001330, WBGENE00002827, WBGENE00022611, WBGENE00022612, WBGENE00000395, WBGENE00018675, WBGENE00019272, WBGENE00006868, WBGENE00011948, WBGENE00006869, WBGENE00001366, WBGENE00000238, WBGENE00005020, WBGENE00012032, WBGENE00001368, WBGENE00005024, WBGENE00009830, WBGENE00001159, WBGENE00009288, WBGENE00019148, WBGENE00011075	1282	80	11221	2.407	0.370219	0.0043526	0.319642
GOTERM_BP_FAT	GO:0052548~regulation of endopeptidase activity	20	0.906208	0.000184488	WBGENE00019650, WBGENE00020017, WBGENE00017937, WBGENE00008449, WBGENE00012271, WBGENE00219436, WBGENE00013965, WBGENE00009058, WBGENE00020648, WBGENE00013846, WBGENE00020651, WBGENE00005642, WBGENE00009331, WBGENE00012693, WBGENE00013849, WBGENE00015620, WBGENE00008735, WBGENE00015776, WBGENE00010738, WBGENE00007938	1282	69	11221	2.53702	0.375763	0.0043943	0.325745
GOTERM_BP_FAT	GO:0009725~response to hormone	58	2.628	0.00020054	WBGENE00003602, WBGENE00016091, WBGENE00008630, WBGENE00001400, WBGENE00000906, WBGENE00003694, WBGENE00020748, WBGENE00003648, WBGENE00000902, WBGENE00020153, WBGENE00000908, WBGENE00019743, WBGENE00006798, WBGENE00003614, WBGENE00018415, WBGENE00011520, WBGENE00003613, WBGENE00021611, WBGENE00003610, WBGENE00016927, WBGENE00003652, WBGENE00003617, WBGENE00003699, WBGENE00003620, WBGENE00011454,…	1282	312	11221	1.62711	0.400842	0.00473164	0.35404
GOTERM_BP_FAT	GO:0032870~cellular response to hormone stimulus	58	2.628	0.00020054	WBGENE00003602, WBGENE00016091, WBGENE00008630, WBGENE00001400, WBGENE00000906, WBGENE00003694, WBGENE00020748, WBGENE00003648, WBGENE00000902, WBGENE00020153, WBGENE00000908, WBGENE00019743, WBGENE00006798, WBGENE00003614, WBGENE00018415, WBGENE00011520, WBGENE00003613, WBGENE00021611, WBGENE00003610, WBGENE00016927, WBGENE00003652, WBGENE00003617, WBGENE00003699, WBGENE00003620, WBGENE00011454,…	1282	312	11221	1.62711	0.400842	0.00473164	0.35404
GOTERM_BP_FAT	GO:0097485~neuron projection guidance	31	1.40462	0.000203783	WBGENE00022048, WBGENE00004202, WBGENE00001400, WBGENE00006788, WBGENE00009094, WBGENE00004854, WBGENE00001077, WBGENE00009958, WBGENE00006752, WBGENE00004719, WBGENE00003239, WBGENE00022389, WBGENE00000478, WBGENE00000440, WBGENE00006970, WBGENE00004011, WBGENE00008183, WBGENE00018237, WBGENE00006805, WBGENE00006803, WBGENE00004889, WBGENE00006852, WBGENE00006868, WBGENE00006869, WBGENE00004890,…	1282	134	11221	2.02489	0.405786	0.00476399	0.359756
GOTERM_BP_FAT	GO:0007411~axon guidance	31	1.40462	0.000203783	WBGENE00022048, WBGENE00004202, WBGENE00001400, WBGENE00006788, WBGENE00009094, WBGENE00004854, WBGENE00001077, WBGENE00009958, WBGENE00006752, WBGENE00004719, WBGENE00003239, WBGENE00022389, WBGENE00000478, WBGENE00000440, WBGENE00006970, WBGENE00004011, WBGENE00008183, WBGENE00018237, WBGENE00006805, WBGENE00006803, WBGENE00004889, WBGENE00006852, WBGENE00006868, WBGENE00006869, WBGENE00004890,…	1282	134	11221	2.02489	0.405786	0.00476399	0.359756
GOTERM_BP_FAT	GO:0042303~molting cycle	60	2.71862	0.000204555	WBGENE00004475, WBGENE00006912, WBGENE00006914, WBGENE00004229, WBGENE00000039, WBGENE00000902, WBGENE00012016, WBGENE00022504, WBGENE00004224, WBGENE00004264, WBGENE00018675, WBGENE00011948, WBGENE00004234, WBGENE00004233, WBGENE00022743, WBGENE00004230, WBGENE00007999, WBGENE00008956, WBGENE00006952, WBGENE00001690, WBGENE00019148, WBGENE00003936, WBGENE00020554, WBGENE00001694, WBGENE00004219,…	1282	326	11221	1.61093	0.406956	0.00473862	0.361117
GOTERM_BP_FAT	GO:0010951~negative regulation of endopeptidase activity	18	0.815587	0.000219123	WBGENE00019650, WBGENE00020017, WBGENE00017937, WBGENE00008449, WBGENE00012271, WBGENE00219436, WBGENE00013965, WBGENE00009058, WBGENE00020648, WBGENE00013846, WBGENE00020651, WBGENE00005642, WBGENE00009331, WBGENE00013849, WBGENE00015620, WBGENE00008735, WBGENE00010738, WBGENE00007938	1282	59	11221	2.67032	0.42862	0.00502965	0.386787
GOTERM_BP_FAT	GO:0045927~positive regulation of growth	68	3.08111	0.000234688	WBGENE00002067, WBGENE00006912, WBGENE00018340, WBGENE00019875, WBGENE00000039, WBGENE00004264, WBGENE00016282, WBGENE00001077, WBGENE00006527, WBGENE00004230, WBGENE00007131, WBGENE00014088, WBGENE00001690, WBGENE00002057, WBGENE00016611, WBGENE00006952, WBGENE00002058, WBGENE00013855, WBGENE00000452, WBGENE00015580, WBGENE00018210, WBGENE00006970, WBGENE00001694, WBGENE00000105, WBGENE00004134,…	1282	384	11221	1.54996	0.450894	0.00533805	0.414209
GOTERM_BP_FAT	GO:0051336~regulation of hydrolase activity	46	2.08428	0.000235004	WBGENE00019650, WBGENE00020017, WBGENE00009726, WBGENE00006819, WBGENE00012271, WBGENE00004346, WBGENE00219436, WBGENE00018088, WBGENE00009800, WBGENE00013965, WBGENE00009058, WBGENE00020648, WBGENE00013846, WBGENE00000086, WBGENE00013849, WBGENE00015620, WBGENE00003980, WBGENE00015776, WBGENE00018987, WBGENE00009932, WBGENE00018824, WBGENE00001179, WBGENE00004036, WBGENE00007938, WBGENE00006363,…	1282	232	11221	1.73546	0.451337	0.00529804	0.414765
GOTERM_BP_FAT	GO:0051346~negative regulation of hydrolase activity	21	0.951518	0.000246712	WBGENE00019650, WBGENE00020017, WBGENE00017937, WBGENE00008449, WBGENE00012271, WBGENE00006819, WBGENE00219436, WBGENE00013965, WBGENE00009058, WBGENE00020648, WBGENE00013846, WBGENE00020651, WBGENE00005642, WBGENE00009331, WBGENE00013849, WBGENE00015620, WBGENE00008735, WBGENE00018824, WBGENE00002976, WBGENE00010738, WBGENE00007938	1282	76	11221	2.41852	0.467504	0.00551264	0.435386
GOTERM_BP_FAT	GO:0048468~cell development	142	6.43407	0.000254752	WBGENE00004830, WBGENE00003590, WBGENE00006818, WBGENE00001340, WBGENE00015148, WBGENE00021915, WBGENE00018675, WBGENE00009958, WBGENE00003495, WBGENE00003172, WBGENE00003239, WBGENE00003043, WBGENE00016611, WBGENE00016617, WBGENE00003170, WBGENE00001123, WBGENE00043308, WBGENE00006825, WBGENE00006824, WBGENE00008183, WBGENE00003932, WBGENE00003516, WBGENE00017472, WBGENE00002173, WBGENE00003934,…	1282	937	11221	1.32645	0.47833	0.00564245	0.449545
GOTERM_BP_FAT	GO:0040018~positive regulation of multicellular organism growth	64	2.89986	0.000260927	WBGENE00002067, WBGENE00006912, WBGENE00018340, WBGENE00019875, WBGENE00000039, WBGENE00004264, WBGENE00016282, WBGENE00001077, WBGENE00006527, WBGENE00004230, WBGENE00007131, WBGENE00014088, WBGENE00006952, WBGENE00016611, WBGENE00002057, WBGENE00001690, WBGENE00002058, WBGENE00013855, WBGENE00000452, WBGENE00015580, WBGENE00018210, WBGENE00001694, WBGENE00000105, WBGENE00004134, WBGENE00044630,…	1282	357	11221	1.56912	0.486494	0.00572916	0.460417
GOTERM_BP_FAT	GO:0050954~sensory perception of mechanical stimulus	10	0.453104	0.000261502	WBGENE00003891, WBGENE00002178, WBGENE00006468, WBGENE00001674, WBGENE00003172, WBGENE00003175, WBGENE00006826, WBGENE00003169, WBGENE00003170, WBGENE00003886	1282	21	11221	4.16797	0.487248	0.00569281	0.46143
GOTERM_BP_FAT	GO:0048639~positive regulation of developmental growth	65	2.94517	0.000280702	WBGENE00002067, WBGENE00006912, WBGENE00018340, WBGENE00019875, WBGENE00000039, WBGENE00004264, WBGENE00016282, WBGENE00001077, WBGENE00006527, WBGENE00004230, WBGENE00007131, WBGENE00014088, WBGENE00006952, WBGENE00002057, WBGENE00016611, WBGENE00001690, WBGENE00002058, WBGENE00013855, WBGENE00000452, WBGENE00015580, WBGENE00018210, WBGENE00006970, WBGENE00001694, WBGENE00000105, WBGENE00004134,…	1282	365	11221	1.55871	0.511792	0.00605797	0.495231
GOTERM_BP_FAT	GO:0045664~regulation of neuron differentiation	19	0.860897	0.000308085	WBGENE00000440, WBGENE00006788, WBGENE00006970, WBGENE00003909, WBGENE00009094, WBGENE00006805, WBGENE00006743, WBGENE00004889, WBGENE00004854, WBGENE00004890, WBGENE00002178, WBGENE00004719, WBGENE00001368, WBGENE00000907, WBGENE00006654, WBGENE00006786, WBGENE00000553, WBGENE00016611, WBGENE00004457	1282	66	11221	2.51973	0.544778	0.00659137	0.543416
GOTERM_BP_FAT	GO:0007638~mechanosensory behavior	13	0.589035	0.000314799	WBGENE00003891, WBGENE00002178, WBGENE00006468, WBGENE00001444, WBGENE00001674, WBGENE00003172, WBGENE00006818, WBGENE00003175, WBGENE00004270, WBGENE00003169, WBGENE00003170, WBGENE00003166, WBGENE00013746	1282	35	11221	3.25101	0.55252	0.00667863	0.555229
GOTERM_BP_FAT	GO:0022607~cellular component assembly	120	5.43725	0.000321705	WBGENE00004830, WBGENE00016005, WBGENE00010974, WBGENE00006915, WBGENE00006819, WBGENE00006914, WBGENE00015148, WBGENE00010642, WBGENE00018042, WBGENE00006999, WBGENE00000802, WBGENE00003495, WBGENE00003172, WBGENE00021416, WBGENE00016546, WBGENE00003936, WBGENE00001122, WBGENE00003892, WBGENE00001330, WBGENE00043308, WBGENE00019482, WBGENE00021902, WBGENE00006825, WBGENE00000105, WBGENE00006824,…	1282	773	11221	1.35877	0.560345	0.00676844	0.567375
GOTERM_BP_FAT	GO:0051049~regulation of transport	42	1.90304	0.000342179	WBGENE00004830, WBGENE00004831, WBGENE00004368, WBGENE00018951, WBGENE00009726, WBGENE00008438, WBGENE00002141, WBGENE00006819, WBGENE00006914, WBGENE00003909, WBGENE00007059, WBGENE00000086, WBGENE00007918, WBGENE00018987, WBGENE00021415, WBGENE00003877, WBGENE00001177, WBGENE00004921, WBGENE00000367, WBGENE00004924, WBGENE00000845, WBGENE00006798, WBGENE00004036, WBGENE00003730, WBGENE00001172,…	1282	209	11221	1.75892	0.582752	0.00713894	0.603382
GOTERM_BP_FAT	GO:0015711~organic anion transport	22	0.996828	0.000375102	WBGENE00003517, WBGENE00007394, WBGENE00000005, WBGENE00000006, WBGENE00013963, WBGENE00008110, WBGENE00022610, WBGENE00003986, WBGENE00016806, WBGENE00019408, WBGENE00019236, WBGENE00003843, WBGENE00018473, WBGENE00018566, WBGENE00019346, WBGENE00003877, WBGENE00013439, WBGENE00004058, WBGENE00004910, WBGENE00010834, WBGENE00003730, WBGENE00018283	1282	84	11221	2.29238	0.616414	0.0077599	0.661256
GOTERM_BP_FAT	GO:0031344~regulation of cell projection organization	19	0.860897	0.000377041	WBGENE00000440, WBGENE00006788, WBGENE00006970, WBGENE00001184, WBGENE00009094, WBGENE00006805, WBGENE00006743, WBGENE00004889, WBGENE00004854, WBGENE00002173, WBGENE00004890, WBGENE00002178, WBGENE00004719, WBGENE00000907, WBGENE00006654, WBGENE00006786, WBGENE00006839, WBGENE00016611, WBGENE00004457	1282	67	11221	2.48212	0.618309	0.0077372	0.664662
GOTERM_BP_FAT	GO:0032535~regulation of cellular component size	23	1.04214	0.000386213	WBGENE00000440, WBGENE00006788, WBGENE00006970, WBGENE00018187, WBGENE00001330, WBGENE00009094, WBGENE00006805, WBGENE00004889, WBGENE00004854, WBGENE00002978, WBGENE00006582, WBGENE00004890, WBGENE00004719, WBGENE00010593, WBGENE00000907, WBGENE00006654, WBGENE00003991, WBGENE00006786, WBGENE00006794, WBGENE00013317, WBGENE00000172, WBGENE00000175, WBGENE00004457	1282	90	11221	2.23681	0.62715	0.00786157	0.68078
GOTERM_BP_FAT	GO:0009755~hormone-mediated signaling pathway	53	2.40145	0.000422635	WBGENE00003602, WBGENE00016091, WBGENE00008630, WBGENE00001400, WBGENE00003694, WBGENE00003648, WBGENE00020748, WBGENE00020153, WBGENE00000908, WBGENE00019743, WBGENE00003614, WBGENE00018415, WBGENE00011520, WBGENE00021611, WBGENE00003613, WBGENE00003610, WBGENE00016927, WBGENE00003652, WBGENE00003617, WBGENE00003699, WBGENE00003620, WBGENE00011454, WBGENE00016975, WBGENE00019816, WBGENE00016365,…	1282	286	11221	1.62201	0.660282	0.00853196	0.744755
GOTERM_BP_FAT	GO:0030516~regulation of axon extension	13	0.589035	0.000423691	WBGENE00000440, WBGENE00006788, WBGENE00006970, WBGENE00009094, WBGENE00006805, WBGENE00004889, WBGENE00004854, WBGENE00004890, WBGENE00004719, WBGENE00006654, WBGENE00000907, WBGENE00006786, WBGENE00004457	1282	36	11221	3.16071	0.661197	0.00848612	0.746609
GOTERM_BP_FAT	GO:0007166~cell surface receptor signaling pathway	65	2.94517	0.000444591	WBGENE00006627, WBGENE00005078, WBGENE00006628, WBGENE00022048, WBGENE00001184, WBGENE00009094, WBGENE00016242, WBGENE00021981, WBGENE00006561, WBGENE00000907, WBGENE00003043, WBGENE00000845, WBGENE00008369, WBGENE00020836, WBGENE00006798, WBGENE00003891, WBGENE00077712, WBGENE00012279, WBGENE00044019, WBGENE00004270, WBGENE00000302, WBGENE00000047, WBGENE00003029, WBGENE00004889, WBGENE00006868,…	1282	371	11221	1.5335	0.678815	0.00883371	0.783302
GOTERM_BP_FAT	GO:0065009~regulation of molecular function	67	3.0358	0.000502073	WBGENE00020017, WBGENE00001025, WBGENE00006819, WBGENE00018088, WBGENE00009058, WBGENE00013846, WBGENE00000086, WBGENE00013849, WBGENE00015620, WBGENE00015776, WBGENE00021415, WBGENE00003043, WBGENE00018824, WBGENE00001179, WBGENE00004036, WBGENE00001515, WBGENE00006468, WBGENE00006755, WBGENE00019487, WBGENE00004270, WBGENE00002177, WBGENE00001510, WBGENE00020651, WBGENE00020770, WBGENE00009331,…	1282	387	11221	1.51533	0.722689	0.00989349	0.884152
GOTERM_BP_FAT	GO:0043269~regulation of ion transport	19	0.860897	0.000555858	WBGENE00004830, WBGENE00001519, WBGENE00002141, WBGENE00014569, WBGENE00004270, WBGENE00022610, WBGENE00006805, WBGENE00007918, WBGENE00000086, WBGENE00001374, WBGENE00004793, WBGENE00006742, WBGENE00021415, WBGENE00014261, WBGENE00003877, WBGENE00001177, WBGENE00000367, WBGENE00000528, WBGENE00003730	1282	69	11221	2.41017	0.7583	0.0108641	0.978429
GOTERM_BP_FAT	GO:0061387~regulation of extent of cell growth	13	0.589035	0.000562705	WBGENE00000440, WBGENE00006788, WBGENE00006970, WBGENE00009094, WBGENE00006805, WBGENE00004889, WBGENE00004854, WBGENE00004890, WBGENE00004719, WBGENE00006654, WBGENE00000907, WBGENE00006786, WBGENE00004457	1282	37	11221	3.07528	0.762492	0.0109137	0.990425
GOTERM_BP_FAT	GO:0045214~sarcomere organization	7	0.317173	0.000607632	WBGENE00004830, WBGENE00001116, WBGENE00001115, WBGENE00003495, WBGENE00006436, WBGENE00006764, WBGENE00001131	1282	11	11221	5.56992	0.788253	0.0116915	1.0691
GOTERM_BP_FAT	GO:0050790~regulation of catalytic activity	61	2.76393	0.000666959	WBGENE00020017, WBGENE00001025, WBGENE00006819, WBGENE00018088, WBGENE00009058, WBGENE00013846, WBGENE00000086, WBGENE00013849, WBGENE00015620, WBGENE00015776, WBGENE00021415, WBGENE00018824, WBGENE00003043, WBGENE00001179, WBGENE00004036, WBGENE00001515, WBGENE00006468, WBGENE00006755, WBGENE00019487, WBGENE00002177, WBGENE00001510, WBGENE00020651, WBGENE00009331, WBGENE00005642, WBGENE00020770,…	1282	348	11221	1.53424	0.818042	0.0127302	1.1729
GOTERM_BP_FAT	GO:1903998~regulation of eating behavior	15	0.679656	0.000675732	WBGENE00006765, WBGENE00001172, WBGENE00001519, WBGENE00006747, WBGENE00004267, WBGENE00002173, WBGENE00006752, WBGENE00001189, WBGENE00000908, WBGENE00001177, WBGENE00004921, WBGENE00000367, WBGENE00001680, WBGENE00003730, WBGENE00003370	1282	48	11221	2.73523	0.822077	0.012801	1.18825
GOTERM_BP_FAT	GO:0035094~response to nicotine	8	0.362483	0.000697298	WBGENE00006765, WBGENE00008076, WBGENE00007594, WBGENE00006797, WBGENE00000047, WBGENE00002974, WBGENE00002975, WBGENE00006774	1282	15	11221	4.66812	0.831618	0.0131098	1.22595
GOTERM_BP_FAT	GO:0007588~excretion	17	0.770276	0.000700821	WBGENE00001953, WBGENE00006755, WBGENE00001204, WBGENE00003968, WBGENE00001330, WBGENE00002234, WBGENE00003943, WBGENE00000086, WBGENE00002173, WBGENE00000802, WBGENE00002989, WBGENE00004921, WBGENE00006444, WBGENE00006764, WBGENE00002988, WBGENE00001465, WBGENE00022717	1282	59	11221	2.52197	0.833127	0.0130793	1.23211
GOTERM_BP_FAT	GO:0010975~regulation of neuron projection development	16	0.724966	0.000775986	WBGENE00000440, WBGENE00006788, WBGENE00006970, WBGENE00009094, WBGENE00006805, WBGENE00006743, WBGENE00004854, WBGENE00004889, WBGENE00004890, WBGENE00002178, WBGENE00004719, WBGENE00000907, WBGENE00006654, WBGENE00006786, WBGENE00016611, WBGENE00004457	1282	54	11221	2.5934	0.862295	0.0143676	1.3634
GOTERM_BP_FAT	GO:0010243~response to organonitrogen compound	16	0.724966	0.000775986	WBGENE00006765, WBGENE00007594, WBGENE00000906, WBGENE00000047, WBGENE00000902, WBGENE00000950, WBGENE00001957, WBGENE00008076, WBGENE00000907, WBGENE00000908, WBGENE00006797, WBGENE00002084, WBGENE00002974, WBGENE00002975, WBGENE00006798, WBGENE00006774	1282	54	11221	2.5934	0.862295	0.0143676	1.3634
GOTERM_BP_FAT	GO:0006820~anion transport	44	1.99366	0.000785798	WBGENE00009340, WBGENE00022767, WBGENE00010931, WBGENE00011719, WBGENE00008110, WBGENE00015055, WBGENE00013963, WBGENE00019205, WBGENE00009632, WBGENE00019408, WBGENE00009799, WBGENE00018268, WBGENE00018473, WBGENE00003877, WBGENE00016613, WBGENE00004058, WBGENE00001594, WBGENE00003730, WBGENE00018283, WBGENE00013746, WBGENE00017314, WBGENE00007394, WBGENE00003517, WBGENE00000005, WBGENE00000006,…	1282	231	11221	1.66719	0.865705	0.0144434	1.38053
GOTERM_BP_FAT	GO:0043058~regulation of backward locomotion	6	0.271862	0.000800564	WBGENE00000238, WBGENE00001400, WBGENE00003909, WBGENE00006784, WBGENE00001612, WBGENE00000037	1282	8	11221	6.56455	0.870679	0.0146078	1.40629
GOTERM_BP_FAT	GO:0043086~negative regulation of catalytic activity	26	1.17807	0.000803922	WBGENE00019650, WBGENE00020017, WBGENE00001025, WBGENE00002141, WBGENE00006819, WBGENE00012271, WBGENE00219436, WBGENE00009058, WBGENE00013965, WBGENE00020648, WBGENE00013846, WBGENE00015620, WBGENE00013849, WBGENE00021415, WBGENE00018824, WBGENE00003043, WBGENE00004036, WBGENE00007938, WBGENE00017937, WBGENE00008449, WBGENE00020651, WBGENE00005642, WBGENE00009331, WBGENE00008735, WBGENE00010738,…	1282	113	11221	2.0139	0.871785	0.0145646	1.41215
GOTERM_BP_FAT	GO:0051641~cellular localization	99	4.48573	0.00090335	WBGENE00004830, WBGENE00004831, WBGENE00016005, WBGENE00004368, WBGENE00010974, WBGENE00006819, WBGENE00010642, WBGENE00000942, WBGENE00006530, WBGENE00000086, WBGENE00011803, WBGENE00006527, WBGENE00021416, WBGENE00003239, WBGENE00006798, WBGENE00004036, WBGENE00001122, WBGENE00015580, WBGENE00003892, WBGENE00000193, WBGENE00043308, WBGENE00019482, WBGENE00002173, WBGENE00001224, WBGENE00020770,…	1282	633	11221	1.36891	0.90056	0.0162369	1.58549
GOTERM_BP_FAT	GO:1990778~protein localization to cell periphery	14	0.634345	0.000911403	WBGENE00003892, WBGENE00002991, WBGENE00004270, WBGENE00000906, WBGENE00006636, WBGENE00019482, WBGENE00007490, WBGENE00006655, WBGENE00023491, WBGENE00000244, WBGENE00000242, WBGENE00006640, WBGENE00021349, WBGENE00006780	1282	44	11221	2.78496	0.902586	0.0162661	1.59952
GOTERM_BP_FAT	GO:0009612~response to mechanical stimulus	14	0.634345	0.000911403	WBGENE00003891, WBGENE00006468, WBGENE00001674, WBGENE00006818, WBGENE00004270, WBGENE00003169, WBGENE00003166, WBGENE00002178, WBGENE00003172, WBGENE00001444, WBGENE00003175, WBGENE00003170, WBGENE00001612, WBGENE00013746	1282	44	11221	2.78496	0.902586	0.0162661	1.59952
GOTERM_BP_FAT	GO:0019932~second-messenger-mediated signaling	11	0.498414	0.000942003	WBGENE00016328, WBGENE00006527, WBGENE00000068, WBGENE00020114, WBGENE00002146, WBGENE00000071, WBGENE00003516, WBGENE00006798, WBGENE00000518, WBGENE00002173, WBGENE00000070	1282	29	11221	3.32	0.909916	0.0166914	1.6528
GOTERM_BP_FAT	GO:0070887~cellular response to chemical stimulus	81	3.67014	0.000943132	WBGENE00003602, WBGENE00016091, WBGENE00008630, WBGENE00001400, WBGENE00001025, WBGENE00001184, WBGENE00000906, WBGENE00003694, WBGENE00020748, WBGENE00003648, WBGENE00000902, WBGENE00000802, WBGENE00000907, WBGENE00020153, WBGENE00000908, WBGENE00019743, WBGENE00000266, WBGENE00006798, WBGENE00018415, WBGENE00003614, WBGENE00011520, WBGENE00001518, WBGENE00003613, WBGENE00021611, WBGENE00012279,…	1282	499	11221	1.42078	0.910175	0.0165961	1.65477
GOTERM_BP_FAT	GO:0006885~regulation of pH	13	0.589035	0.000956909	WBGENE00006912, WBGENE00003877, WBGENE00003729, WBGENE00006915, WBGENE00019018, WBGENE00006914, WBGENE00003736, WBGENE00013963, WBGENE00003943, WBGENE00003732, WBGENE00003731, WBGENE00003730, WBGENE00018283	1282	39	11221	2.91758	0.913284	0.0167215	1.67875
GOTERM_BP_FAT	GO:0071383~cellular response to steroid hormone stimulus	51	2.31083	0.000969601	WBGENE00003602, WBGENE00016091, WBGENE00008630, WBGENE00001400, WBGENE00003694, WBGENE00003648, WBGENE00020748, WBGENE00020153, WBGENE00000908, WBGENE00019743, WBGENE00003614, WBGENE00018415, WBGENE00011520, WBGENE00021611, WBGENE00003613, WBGENE00003610, WBGENE00016927, WBGENE00003652, WBGENE00003617, WBGENE00003699, WBGENE00003620, WBGENE00016975, WBGENE00019816, WBGENE00016365, WBGENE00016366,…	1282	282	11221	1.58294	0.916052	0.0168264	1.70083
GOTERM_BP_FAT	GO:0048545~response to steroid hormone	51	2.31083	0.000969601	WBGENE00003602, WBGENE00016091, WBGENE00008630, WBGENE00001400, WBGENE00003694, WBGENE00003648, WBGENE00020748, WBGENE00020153, WBGENE00000908, WBGENE00019743, WBGENE00003614, WBGENE00018415, WBGENE00011520, WBGENE00021611, WBGENE00003613, WBGENE00003610, WBGENE00016927, WBGENE00003652, WBGENE00003617, WBGENE00003699, WBGENE00003620, WBGENE00016975, WBGENE00019816, WBGENE00016365, WBGENE00016366,…	1282	282	11221	1.58294	0.916052	0.0168264	1.70083
GOTERM_BP_FAT	GO:0071396~cellular response to lipid	51	2.31083	0.000969601	WBGENE00003602, WBGENE00016091, WBGENE00008630, WBGENE00001400, WBGENE00003694, WBGENE00003648, WBGENE00020748, WBGENE00020153, WBGENE00000908, WBGENE00019743, WBGENE00003614, WBGENE00018415, WBGENE00011520, WBGENE00021611, WBGENE00003613, WBGENE00003610, WBGENE00016927, WBGENE00003652, WBGENE00003617, WBGENE00003699, WBGENE00003620, WBGENE00016975, WBGENE00019816, WBGENE00016365, WBGENE00016366,…	1282	282	11221	1.58294	0.916052	0.0168264	1.70083
GOTERM_BP_FAT	GO:0043401~steroid hormone mediated signaling pathway	51	2.31083	0.000969601	WBGENE00003602, WBGENE00016091, WBGENE00008630, WBGENE00001400, WBGENE00003694, WBGENE00003648, WBGENE00020748, WBGENE00020153, WBGENE00000908, WBGENE00019743, WBGENE00003614, WBGENE00018415, WBGENE00011520, WBGENE00021611, WBGENE00003613, WBGENE00003610, WBGENE00016927, WBGENE00003652, WBGENE00003617, WBGENE00003699, WBGENE00003620, WBGENE00016975, WBGENE00019816, WBGENE00016365, WBGENE00016366,…	1282	282	11221	1.58294	0.916052	0.0168264	1.70083
GOTERM_BP_FAT	GO:0040013~negative regulation of locomotion	12	0.543725	0.000972472	WBGENE00004890, WBGENE00000958, WBGENE00000068, WBGENE00002190, WBGENE00020114, WBGENE00004778, WBGENE00009094, WBGENE00003847, WBGENE00001131, WBGENE00004854, WBGENE00004889, WBGENE00000096	1282	34	11221	3.0892	0.916666	0.016762	1.70583
GOTERM_BP_FAT	GO:0090598~male anatomical structure morphogenesis	20	0.906208	0.000985264	WBGENE00001204, WBGENE00006896, WBGENE00000272, WBGENE00004219, WBGENE00006805, WBGENE00003029, WBGENE00000395, WBGENE00006852, WBGENE00013352, WBGENE00004216, WBGENE00004234, WBGENE00004860, WBGENE00004300, WBGENE00000247, WBGENE00003239, WBGENE00006786, WBGENE00001159, WBGENE00003102, WBGENE00021834, WBGENE00003106	1282	78	11221	2.24429	0.919348	0.016867	1.72809
GOTERM_BP_FAT	GO:0007010~cytoskeleton organization	66	2.99048	0.00102374	WBGENE00004830, WBGENE00022048, WBGENE00018187, WBGENE00006819, WBGENE00015148, WBGENE00000942, WBGENE00044605, WBGENE00004121, WBGENE00022783, WBGENE00018569, WBGENE00018042, WBGENE00003495, WBGENE00003239, WBGENE00017639, WBGENE00000266, WBGENE00021059, WBGENE00001000, WBGENE00016397, WBGENE00015580, WBGENE00001330, WBGENE00002175, WBGENE00006825, WBGENE00006824, WBGENE00003516, WBGENE00003932,…	1282	390	11221	1.48123	0.926903	0.0174036	1.79499
GOTERM_BP_FAT	GO:0060179~male mating behavior	15	0.679656	0.00105628	WBGENE00000295, WBGENE00001172, WBGENE00000298, WBGENE00006960, WBGENE00000906, WBGENE00010898, WBGENE00002173, WBGENE00002978, WBGENE00006527, WBGENE00000908, WBGENE00001177, WBGENE00011261, WBGENE00000239, WBGENE00003885, WBGENE00003886	1282	50	11221	2.62582	0.932738	0.0178335	1.85154
GOTERM_BP_FAT	GO:0051590~positive regulation of neurotransmitter transport	7	0.317173	0.00109818	WBGENE00004831, WBGENE00001519, WBGENE00001177, WBGENE00006805, WBGENE00007918, WBGENE00000086, WBGENE00002048	1282	12	11221	5.10576	0.939572	0.0184131	1.92433
GOTERM_BP_FAT	GO:0006171~cAMP biosynthetic process	7	0.317173	0.00109818	WBGENE00011454, WBGENE00000068, WBGENE00020114, WBGENE00008239, WBGENE00000071, WBGENE00004036, WBGENE00000070	1282	12	11221	5.10576	0.939572	0.0184131	1.92433
GOTERM_BP_FAT	GO:0046058~cAMP metabolic process	7	0.317173	0.00109818	WBGENE00011454, WBGENE00000068, WBGENE00020114, WBGENE00008239, WBGENE00000071, WBGENE00004036, WBGENE00000070	1282	12	11221	5.10576	0.939572	0.0184131	1.92433
GOTERM_BP_FAT	GO:0001956~positive regulation of neurotransmitter secretion	7	0.317173	0.00109818	WBGENE00004831, WBGENE00001519, WBGENE00001177, WBGENE00006805, WBGENE00007918, WBGENE00000086, WBGENE00002048	1282	12	11221	5.10576	0.939572	0.0184131	1.92433
GOTERM_BP_FAT	GO:0043279~response to alkaloid	8	0.362483	0.00111818	WBGENE00006765, WBGENE00008076, WBGENE00007594, WBGENE00006797, WBGENE00000047, WBGENE00002974, WBGENE00002975, WBGENE00006774	1282	16	11221	4.37637	0.942584	0.0186233	1.95905
GOTERM_BP_FAT	GO:1901374~acetate ester transport	8	0.362483	0.00111818	WBGENE00001115, WBGENE00001519, WBGENE00001189, WBGENE00001177, WBGENE00006805, WBGENE00001131, WBGENE00007918, WBGENE00000086	1282	16	11221	4.37637	0.942584	0.0186233	1.95905
GOTERM_BP_FAT	GO:0015870~acetylcholine transport	8	0.362483	0.00111818	WBGENE00001115, WBGENE00001519, WBGENE00001189, WBGENE00001177, WBGENE00006805, WBGENE00001131, WBGENE00007918, WBGENE00000086	1282	16	11221	4.37637	0.942584	0.0186233	1.95905
GOTERM_BP_FAT	GO:0033993~response to lipid	51	2.31083	0.00113785	WBGENE00003602, WBGENE00016091, WBGENE00008630, WBGENE00001400, WBGENE00003694, WBGENE00003648, WBGENE00020748, WBGENE00020153, WBGENE00000908, WBGENE00019743, WBGENE00003614, WBGENE00018415, WBGENE00011520, WBGENE00021611, WBGENE00003613, WBGENE00003610, WBGENE00016927, WBGENE00003652, WBGENE00003617, WBGENE00003699, WBGENE00003620, WBGENE00016975, WBGENE00019816, WBGENE00016365, WBGENE00016366,…	1282	284	11221	1.57179	0.945401	0.0188253	1.99318
GOTERM_BP_FAT	GO:0044092~negative regulation of molecular function	27	1.22338	0.00114939	WBGENE00019650, WBGENE00020017, WBGENE00001025, WBGENE00002141, WBGENE00006819, WBGENE00012271, WBGENE00219436, WBGENE00009058, WBGENE00013965, WBGENE00020648, WBGENE00013846, WBGENE00002187, WBGENE00015620, WBGENE00013849, WBGENE00021415, WBGENE00018824, WBGENE00003043, WBGENE00004036, WBGENE00007938, WBGENE00017937, WBGENE00008449, WBGENE00020651, WBGENE00005642, WBGENE00009331, WBGENE00008735,…	1282	122	11221	1.93708	0.946988	0.0188922	2.0132
GOTERM_BP_FAT	GO:0030421~defecation	16	0.724966	0.00117067	WBGENE00001953, WBGENE00006755, WBGENE00001204, WBGENE00003968, WBGENE00001330, WBGENE00002234, WBGENE00003943, WBGENE00000086, WBGENE00002173, WBGENE00000802, WBGENE00004921, WBGENE00006444, WBGENE00006764, WBGENE00002988, WBGENE00022717, WBGENE00001465	1282	56	11221	2.50078	0.949795	0.0191159	2.05011
GOTERM_BP_FAT	GO:0042335~cuticle development	29	1.314	0.00117928	WBGENE00001340, WBGENE00006914, WBGENE00018675, WBGENE00001077, WBGENE00011948, WBGENE00022743, WBGENE00001570, WBGENE00003776, WBGENE00001072, WBGENE00009830, WBGENE00000611, WBGENE00001690, WBGENE00019148, WBGENE00002053, WBGENE00002056, WBGENE00004395, WBGENE00009541, WBGENE00002827, WBGENE00022611, WBGENE00022612, WBGENE00000603, WBGENE00015519, WBGENE00019272, WBGENE00019154, WBGENE00012032,…	1282	135	11221	1.88022	0.950888	0.0191329	2.06504
GOTERM_BP_FAT	GO:0015696~ammonium transport	10	0.453104	0.00119014	WBGENE00000295, WBGENE00004359, WBGENE00001115, WBGENE00001519, WBGENE00001189, WBGENE00001177, WBGENE00006805, WBGENE00001131, WBGENE00007918, WBGENE00000086	1282	25	11221	3.50109	0.952233	0.0191857	2.08386
GOTERM_BP_FAT	GO:0043051~regulation of pharyngeal pumping	13	0.589035	0.00122711	WBGENE00006765, WBGENE00006752, WBGENE00001519, WBGENE00000908, WBGENE00001177, WBGENE00006747, WBGENE00004921, WBGENE00000367, WBGENE00001680, WBGENE00004267, WBGENE00003730, WBGENE00002173, WBGENE00003370	1282	40	11221	2.84464	0.956542	0.0196522	2.14794
GOTERM_BP_FAT	GO:0060259~regulation of feeding behavior	15	0.679656	0.0013056	WBGENE00006765, WBGENE00001172, WBGENE00001519, WBGENE00006747, WBGENE00004267, WBGENE00002173, WBGENE00006752, WBGENE00001189, WBGENE00000908, WBGENE00001177, WBGENE00004921, WBGENE00000367, WBGENE00001680, WBGENE00003730, WBGENE00003370	1282	51	11221	2.57433	0.964445	0.0207667	2.28384
GOTERM_BP_FAT	GO:0018991~oviposition	62	2.80924	0.0013505	WBGENE00003590, WBGENE00001182, WBGENE00006818, WBGENE00001340, WBGENE00001184, WBGENE00019001, WBGENE00021915, WBGENE00000039, WBGENE00000086, WBGENE00015216, WBGENE00021415, WBGENE00018572, WBGENE00000845, WBGENE00009504, WBGENE00003000, WBGENE00001863, WBGENE00012433, WBGENE00006468, WBGENE00006755, WBGENE00001824, WBGENE00013665, WBGENE00017957, WBGENE00001510, WBGENE00006824, WBGENE00004134,…	1282	365	11221	1.48677	0.968303	0.021341	2.3615
GOTERM_BP_FAT	GO:1901698~response to nitrogen compound	20	0.906208	0.00136328	WBGENE00006765, WBGENE00001518, WBGENE00001519, WBGENE00007594, WBGENE00000906, WBGENE00000105, WBGENE00000047, WBGENE00000902, WBGENE00000950, WBGENE00001957, WBGENE00008076, WBGENE00000907, WBGENE00000908, WBGENE00006797, WBGENE00002084, WBGENE00002974, WBGENE00002975, WBGENE00006798, WBGENE00001680, WBGENE00006774	1282	80	11221	2.18818	0.969322	0.0214085	2.38359
GOTERM_BP_FAT	GO:0007264~small GTPase mediated signal transduction	32	1.44993	0.00138721	WBGENE00004281, WBGENE00014055, WBGENE00000180, WBGENE00004309, WBGENE00009800, WBGENE00001995, WBGENE00009059, WBGENE00004267, WBGENE00004310, WBGENE00003980, WBGENE00009932, WBGENE00003239, WBGENE00003043, WBGENE00004036, WBGENE00013124, WBGENE00001515, WBGENE00006468, WBGENE00001674, WBGENE00019487, WBGENE00000193, WBGENE00004270, WBGENE00006805, WBGENE00000089, WBGENE00001366, WBGENE00000238,…	1282	156	11221	1.79543	0.971143	0.0216474	2.42494
GOTERM_BP_FAT	GO:0007015~actin filament organization	16	0.724966	0.00142414	WBGENE00022048, WBGENE00006436, WBGENE00018187, WBGENE00001330, WBGENE00006819, WBGENE00006805, WBGENE00003516, WBGENE00006649, WBGENE00003934, WBGENE00002978, WBGENE00006582, WBGENE00010593, WBGENE00003239, WBGENE00003991, WBGENE00006794, WBGENE00013317	1282	57	11221	2.45691	0.973743	0.0220828	2.48873
GOTERM_BP_FAT	GO:0001558~regulation of cell growth	14	0.634345	0.00143802	WBGENE00000440, WBGENE00006788, WBGENE00006970, WBGENE00004859, WBGENE00009094, WBGENE00006805, WBGENE00004854, WBGENE00004889, WBGENE00004890, WBGENE00004719, WBGENE00000907, WBGENE00006654, WBGENE00006786, WBGENE00004457	1282	46	11221	2.66387	0.974659	0.0221614	2.51271
GOTERM_BP_FAT	GO:0010647~positive regulation of cell communication	23	1.04214	0.00151813	WBGENE00003891, WBGENE00004831, WBGENE00001115, WBGENE00006755, WBGENE00012279, WBGENE00001519, WBGENE00006636, WBGENE00002177, WBGENE00020649, WBGENE00004944, WBGENE00006805, WBGENE00007918, WBGENE00000086, WBGENE00023491, WBGENE00006852, WBGENE00012693, WBGENE00004764, WBGENE00000907, WBGENE00010587, WBGENE00006640, WBGENE00001177, WBGENE00001131, WBGENE00002048	1282	99	11221	2.03346	0.979354	0.0232422	2.65091
GOTERM_BP_FAT	GO:0023056~positive regulation of signaling	23	1.04214	0.00151813	WBGENE00003891, WBGENE00004831, WBGENE00001115, WBGENE00006755, WBGENE00012279, WBGENE00001519, WBGENE00006636, WBGENE00002177, WBGENE00020649, WBGENE00004944, WBGENE00006805, WBGENE00007918, WBGENE00000086, WBGENE00023491, WBGENE00006852, WBGENE00012693, WBGENE00004764, WBGENE00000907, WBGENE00010587, WBGENE00006640, WBGENE00001177, WBGENE00001131, WBGENE00002048	1282	99	11221	2.03346	0.979354	0.0232422	2.65091
GOTERM_BP_FAT	GO:0055067~monovalent inorganic cation homeostasis	13	0.589035	0.0015575	WBGENE00006912, WBGENE00003877, WBGENE00003729, WBGENE00006915, WBGENE00019018, WBGENE00006914, WBGENE00003736, WBGENE00013963, WBGENE00003943, WBGENE00003732, WBGENE00003731, WBGENE00003730, WBGENE00018283	1282	41	11221	2.77526	0.981332	0.0236964	2.71877
GOTERM_BP_FAT	GO:0071310~cellular response to organic substance	76	3.44359	0.00157958	WBGENE00003602, WBGENE00016091, WBGENE00008630, WBGENE00001400, WBGENE00001025, WBGENE00001184, WBGENE00000906, WBGENE00003694, WBGENE00020748, WBGENE00003648, WBGENE00000902, WBGENE00000802, WBGENE00000907, WBGENE00020153, WBGENE00000908, WBGENE00019743, WBGENE00000266, WBGENE00006798, WBGENE00018415, WBGENE00003614, WBGENE00011520, WBGENE00003613, WBGENE00021611, WBGENE00012279, WBGENE00003610,…	1282	470	11221	1.41534	0.982357	0.0238863	2.75681
GOTERM_BP_FAT	GO:0030908~protein splicing	6	0.271862	0.00163203	WBGENE00006947, WBGENE00006950, WBGENE00006954, WBGENE00006952, WBGENE00001690, WBGENE00004264	1282	9	11221	5.83515	0.984572	0.0245252	2.8471
GOTERM_BP_FAT	GO:0016539~intein-mediated protein splicing	6	0.271862	0.00163203	WBGENE00006947, WBGENE00006950, WBGENE00006954, WBGENE00006952, WBGENE00001690, WBGENE00004264	1282	9	11221	5.83515	0.984572	0.0245252	2.8471
GOTERM_BP_FAT	GO:0032102~negative regulation of response to external stimulus	7	0.317173	0.00184347	WBGENE00004890, WBGENE00002178, WBGENE00009094, WBGENE00002187, WBGENE00004854, WBGENE00004457, WBGENE00004889	1282	13	11221	4.71301	0.991018	0.0274998	3.21032
GOTERM_BP_FAT	GO:0048511~rhythmic process	7	0.317173	0.00184347	WBGENE00000220, WBGENE00018572, WBGENE00006444, WBGENE00001179, WBGENE00002173, WBGENE00022717, WBGENE00001465	1282	13	11221	4.71301	0.991018	0.0274998	3.21032
GOTERM_BP_FAT	GO:0071407~cellular response to organic cyclic compound	53	2.40145	0.0019017	WBGENE00003602, WBGENE00016091, WBGENE00008630, WBGENE00001400, WBGENE00003694, WBGENE00003648, WBGENE00020748, WBGENE00000907, WBGENE00020153, WBGENE00000908, WBGENE00019743, WBGENE00003614, WBGENE00018415, WBGENE00011520, WBGENE00021611, WBGENE00003613, WBGENE00003610, WBGENE00016927, WBGENE00000105, WBGENE00003652, WBGENE00003617, WBGENE00003699, WBGENE00003620, WBGENE00016975, WBGENE00019816,…	1282	305	11221	1.52097	0.992262	0.0281924	3.31012
GOTERM_BP_FAT	GO:0040024~dauer larval development	26	1.17807	0.00197655	WBGENE00001118, WBGENE00004859, WBGENE00000484, WBGENE00000906, WBGENE00000902, WBGENE00006743, WBGENE00001957, WBGENE00004860, WBGENE00000247, WBGENE00003172, WBGENE00006527, WBGENE00000907, WBGENE00006654, WBGENE00000908, WBGENE00018572, WBGENE00000492, WBGENE00000491, WBGENE00000490, WBGENE00001123, WBGENE00000238, WBGENE00012132, WBGENE00006786, WBGENE00003847, WBGENE00003885, WBGENE00003886,…	1282	120	11221	1.89642	0.99361	0.0291179	3.43827
GOTERM_BP_FAT	GO:0006928~movement of cell or subcellular component	78	3.53421	0.00205518	WBGENE00016005, WBGENE00005078, WBGENE00022048, WBGENE00001400, WBGENE00001184, WBGENE00006960, WBGENE00006819, WBGENE00000906, WBGENE00004778, WBGENE00009094, WBGENE00006530, WBGENE00001077, WBGENE00009958, WBGENE00003239, WBGENE00022389, WBGENE00003000, WBGENE00000441, WBGENE00000440, WBGENE00001122, WBGENE00077712, WBGENE00003892, WBGENE00006970, WBGENE00004270, WBGENE00008183, WBGENE00003029,…	1282	490	11221	1.39329	0.994775	0.0300866	3.57272
GOTERM_BP_FAT	GO:0033058~directional locomotion	5	0.226552	0.00209697	WBGENE00006584, WBGENE00006788, WBGENE00001612, WBGENE00001131, WBGENE00006852	1282	6	11221	7.29394	0.995305	0.0305148	3.64409
GOTERM_BP_FAT	GO:0008104~protein localization	82	3.71545	0.00217054	WBGENE00016005, WBGENE00010974, WBGENE00006960, WBGENE00000906, WBGENE00010642, WBGENE00000942, WBGENE00022783, WBGENE00004267, WBGENE00006527, WBGENE00003239, WBGENE00021416, WBGENE00011775, WBGENE00001177, WBGENE00011261, WBGENE00006798, WBGENE00004036, WBGENE00013855, WBGENE00001122, WBGENE00003892, WBGENE00012124, WBGENE00001519, WBGENE00001129, WBGENE00001330, WBGENE00004270, WBGENE00043308,…	1282	521	11221	1.37759	0.996111	0.0313909	3.76965
GOTERM_BP_FAT	GO:0045138~nematode male tail tip morphogenesis	19	0.860897	0.0021794	WBGENE00001204, WBGENE00006896, WBGENE00000272, WBGENE00004219, WBGENE00003029, WBGENE00000395, WBGENE00006852, WBGENE00013352, WBGENE00004216, WBGENE00004234, WBGENE00004860, WBGENE00004300, WBGENE00000247, WBGENE00003239, WBGENE00006786, WBGENE00001159, WBGENE00003102, WBGENE00021834, WBGENE00003106	1282	77	11221	2.15976	0.996198	0.0313399	3.78476
GOTERM_BP_FAT	GO:0046662~regulation of oviposition	16	0.724966	0.00247484	WBGENE00006765, WBGENE00001116, WBGENE00000958, WBGENE00000302, WBGENE00003029, WBGENE00006752, WBGENE00001444, WBGENE00001177, WBGENE00006797, WBGENE00001179, WBGENE00000845, WBGENE00002974, WBGENE00016625, WBGENE00001680, WBGENE00003561, WBGENE00006774	1282	60	11221	2.33406	0.998215	0.035319	4.28729
GOTERM_BP_FAT	GO:1903532~positive regulation of secretion by cell	8	0.362483	0.00253254	WBGENE00000089, WBGENE00004831, WBGENE00001519, WBGENE00001177, WBGENE00006805, WBGENE00007918, WBGENE00000086, WBGENE00002048	1282	18	11221	3.8901	0.998461	0.0359281	4.38515
GOTERM_BP_FAT	GO:0032940~secretion by cell	36	1.63117	0.00253267	WBGENE00006372, WBGENE00004830, WBGENE00004831, WBGENE00004368, WBGENE00001184, WBGENE00008438, WBGENE00006914, WBGENE00003909, WBGENE00022457, WBGENE00004267, WBGENE00022026, WBGENE00000086, WBGENE00007918, WBGENE00022027, WBGENE00003980, WBGENE00006752, WBGENE00018987, WBGENE00011775, WBGENE00021292, WBGENE00001177, WBGENE00004921, WBGENE00004924, WBGENE00006798, WBGENE00001519, WBGENE00002190,…	1282	189	11221	1.66719	0.998461	0.0357316	4.38536
GOTERM_BP_FAT	GO:0023014~signal transduction by protein phosphorylation	18	0.815587	0.00255264	WBGENE00006755, WBGENE00018035, WBGENE00004859, WBGENE00006779, WBGENE00002141, WBGENE00016038, WBGENE00002177, WBGENE00017472, WBGENE00002187, WBGENE00015478, WBGENE00006868, WBGENE00002178, WBGENE00004860, WBGENE00021415, WBGENE00003239, WBGENE00003043, WBGENE00001121, WBGENE00004457	1282	72	11221	2.18818	0.998538	0.0358111	4.41922
GOTERM_BP_FAT	GO:0010769~regulation of cell morphogenesis involved in differentiation	14	0.634345	0.00268169	WBGENE00000440, WBGENE00006788, WBGENE00006970, WBGENE00009094, WBGENE00006805, WBGENE00004854, WBGENE00004889, WBGENE00004890, WBGENE00004719, WBGENE00000907, WBGENE00006654, WBGENE00006786, WBGENE00016611, WBGENE00004457	1282	49	11221	2.50078	0.998949	0.0373846	4.63766
GOTERM_BP_FAT	GO:0007517~muscle organ development	11	0.498414	0.00284527	WBGENE00006832, WBGENE00003172, WBGENE00000445, WBGENE00003369, WBGENE00006788, WBGENE00001184, WBGENE00004011, WBGENE00004790, WBGENE00001159, WBGENE00006826, WBGENE00019277	1282	33	11221	2.91758	0.999309	0.0394079	4.91389
GOTERM_BP_FAT	GO:0098609~cell-cell adhesion	11	0.498414	0.00284527	WBGENE00021362, WBGENE00021415, WBGENE00000523, WBGENE00000524, WBGENE00017576, WBGENE00002175, WBGENE00006875, WBGENE00000395, WBGENE00000401, WBGENE00011326, WBGENE00003485	1282	33	11221	2.91758	0.999309	0.0394079	4.91389
GOTERM_BP_FAT	GO:0010721~negative regulation of cell development	9	0.407793	0.00286131	WBGENE00000441, WBGENE00004890, WBGENE00002178, WBGENE00022389, WBGENE00002190, WBGENE00009094, WBGENE00004854, WBGENE00004457, WBGENE00004889	1282	23	11221	3.42498	0.999337	0.0394125	4.94093
GOTERM_BP_FAT	GO:1903441~protein localization to ciliary membrane	6	0.271862	0.00295833	WBGENE00000242, WBGENE00000906, WBGENE00021349, WBGENE00019482, WBGENE00007490, WBGENE00006655	1282	10	11221	5.25164	0.999483	0.0405053	5.10436
GOTERM_BP_FAT	GO:0061526~acetylcholine secretion	6	0.271862	0.00295833	WBGENE00001519, WBGENE00001189, WBGENE00001177, WBGENE00006805, WBGENE00007918, WBGENE00000086	1282	10	11221	5.25164	0.999483	0.0405053	5.10436
GOTERM_BP_FAT	GO:0014055~acetylcholine secretion, neurotransmission	6	0.271862	0.00295833	WBGENE00001519, WBGENE00001189, WBGENE00001177, WBGENE00006805, WBGENE00007918, WBGENE00000086	1282	10	11221	5.25164	0.999483	0.0405053	5.10436
GOTERM_BP_FAT	GO:0030162~regulation of proteolysis	25	1.13276	0.00298136	WBGENE00019650, WBGENE00020017, WBGENE00017937, WBGENE00008449, WBGENE00015926, WBGENE00012271, WBGENE00219436, WBGENE00013965, WBGENE00009058, WBGENE00020648, WBGENE00013846, WBGENE00020651, WBGENE00009331, WBGENE00005642, WBGENE00012693, WBGENE00013849, WBGENE00015620, WBGENE00008296, WBGENE00015776, WBGENE00008735, WBGENE00011815, WBGENE00018824, WBGENE00002976, WBGENE00010738, WBGENE00007938	1282	117	11221	1.87024	0.999512	0.0405973	5.14311
GOTERM_BP_FAT	GO:0007018~microtubule-based movement	17	0.770276	0.00298442	WBGENE00001118, WBGENE00006363, WBGENE00001122, WBGENE00016005, WBGENE00003892, WBGENE00017973, WBGENE00006960, WBGENE00000906, WBGENE00000241, WBGENE00022465, WBGENE00004719, WBGENE00000244, WBGENE00001121, WBGENE00021349, WBGENE00000492, WBGENE00000490, WBGENE00022696	1282	67	11221	2.22084	0.999516	0.040423	5.14825
GOTERM_BP_FAT	GO:0050770~regulation of axonogenesis	13	0.589035	0.00301121	WBGENE00000440, WBGENE00006788, WBGENE00006970, WBGENE00009094, WBGENE00006805, WBGENE00004889, WBGENE00004854, WBGENE00004890, WBGENE00004719, WBGENE00006654, WBGENE00000907, WBGENE00006786, WBGENE00004457	1282	44	11221	2.58603	0.999548	0.0405642	5.19332
GOTERM_BP_FAT	GO:0045184~establishment of protein localization	57	2.58269	0.00309603	WBGENE00016005, WBGENE00010974, WBGENE00006960, WBGENE00000906, WBGENE00004267, WBGENE00022783, WBGENE00011775, WBGENE00006798, WBGENE00004036, WBGENE00013855, WBGENE00001122, WBGENE00003892, WBGENE00012124, WBGENE00001129, WBGENE00004270, WBGENE00004316, WBGENE00020770, WBGENE00022465, WBGENE00000150, WBGENE00021349, WBGENE00000188, WBGENE00006761, WBGENE00006372, WBGENE00017799, WBGENE00001118,…	1282	341	11221	1.46307	0.999636	0.0414662	5.33586
GOTERM_BP_FAT	GO:0072657~protein localization to membrane	18	0.815587	0.00346863	WBGENE00017799, WBGENE00021420, WBGENE00003892, WBGENE00002991, WBGENE00004270, WBGENE00000906, WBGENE00006636, WBGENE00019482, WBGENE00007490, WBGENE00022783, WBGENE00006655, WBGENE00023491, WBGENE00000244, WBGENE00011306, WBGENE00000242, WBGENE00006640, WBGENE00021349, WBGENE00006780	1282	74	11221	2.12904	0.99986	0.0461069	5.95959
GOTERM_BP_FAT	GO:0017157~regulation of exocytosis	8	0.362483	0.00361936	WBGENE00000089, WBGENE00018987, WBGENE00008438, WBGENE00004912, WBGENE00004921, WBGENE00004924, WBGENE00006798, WBGENE00004316	1282	19	11221	3.68536	0.999905	0.047817	6.21081
GOTERM_BP_FAT	GO:0090257~regulation of muscle system process	10	0.453104	0.00382998	WBGENE00003495, WBGENE00003369, WBGENE00006318, WBGENE00006587, WBGENE00006588, WBGENE00006819, WBGENE00006589, WBGENE00003943, WBGENE00006792, WBGENE00003370	1282	29	11221	3.01818	0.999945	0.0502741	6.56078
GOTERM_BP_FAT	GO:0006937~regulation of muscle contraction	10	0.453104	0.00382998	WBGENE00003495, WBGENE00003369, WBGENE00006318, WBGENE00006587, WBGENE00006588, WBGENE00006819, WBGENE00006589, WBGENE00003943, WBGENE00006792, WBGENE00003370	1282	29	11221	3.01818	0.999945	0.0502741	6.56078
GOTERM_BP_FAT	GO:0040017~positive regulation of locomotion	15	0.679656	0.00404894	WBGENE00001403, WBGENE00001116, WBGENE00001115, WBGENE00006788, WBGENE00006777, WBGENE00009094, WBGENE00004316, WBGENE00004889, WBGENE00006811, WBGENE00004890, WBGENE00000068, WBGENE00001177, WBGENE00001179, WBGENE00007119, WBGENE00001131	1282	57	11221	2.30335	0.999968	0.0528059	6.92331
GOTERM_BP_FAT	GO:0046661~male sex differentiation	20	0.906208	0.00433175	WBGENE00001204, WBGENE00006896, WBGENE00000272, WBGENE00004219, WBGENE00006805, WBGENE00003029, WBGENE00000395, WBGENE00006852, WBGENE00013352, WBGENE00004216, WBGENE00004234, WBGENE00004860, WBGENE00004300, WBGENE00000247, WBGENE00003239, WBGENE00006786, WBGENE00001159, WBGENE00003102, WBGENE00021834, WBGENE00003106	1282	88	11221	1.98926	0.999985	0.0561108	7.3896
GOTERM_BP_FAT	GO:0032224~positive regulation of synaptic transmission, cholinergic	7	0.317173	0.00439645	WBGENE00001115, WBGENE00001519, WBGENE00001177, WBGENE00006805, WBGENE00001131, WBGENE00007918, WBGENE00000086	1282	15	11221	4.08461	0.999987	0.0566399	7.49596
GOTERM_BP_FAT	GO:0016358~dendrite development	14	0.634345	0.00469114	WBGENE00001123, WBGENE00017028, WBGENE00006818, WBGENE00006960, WBGENE00043308, WBGENE00006805, WBGENE00015632, WBGENE00006803, WBGENE00010573, WBGENE00011261, WBGENE00006839, WBGENE00016611, WBGENE00003170, WBGENE00006780	1282	52	11221	2.3565	0.999994	0.0600268	7.97896
GOTERM_BP_FAT	GO:0006813~potassium ion transport	21	0.951518	0.00470391	WBGENE00004830, WBGENE00004831, WBGENE00002234, WBGENE00019205, WBGENE00006666, WBGENE00006693, WBGENE00006668, WBGENE00010784, WBGENE00001374, WBGENE00006683, WBGENE00004793, WBGENE00006663, WBGENE00006662, WBGENE00014261, WBGENE00006672, WBGENE00006318, WBGENE00007646, WBGENE00003170, WBGENE00019904, WBGENE00010117, WBGENE00006792	1282	95	11221	1.93481	0.999994	0.0598864	7.99983
GOTERM_BP_FAT	GO:0043270~positive regulation of ion transport	6	0.271862	0.00491725	WBGENE00001519, WBGENE00001177, WBGENE00006805, WBGENE00007918, WBGENE00000086, WBGENE00003730	1282	11	11221	4.77422	0.999997	0.0622133	8.34793
GOTERM_BP_FAT	GO:0007274~neuromuscular synaptic transmission	8	0.362483	0.00502714	WBGENE00006765, WBGENE00008076, WBGENE00007594, WBGENE00006797, WBGENE00000047, WBGENE00002974, WBGENE00002975, WBGENE00006774	1282	20	11221	3.50109	0.999997	0.0632498	8.52676
GOTERM_BP_FAT	GO:0031034~myosin filament assembly	29	1.314	0.00526258	WBGENE00006436, WBGENE00006789, WBGENE00194651, WBGENE00006819, WBGENE00015148, WBGENE00022623, WBGENE00044605, WBGENE00022783, WBGENE00018569, WBGENE00017639, WBGENE00006588, WBGENE00002137, WBGENE00000266, WBGENE00006407, WBGENE00001000, WBGENE00017980, WBGENE00000959, WBGENE00007653, WBGENE00018608, WBGENE00006825, WBGENE00006824, WBGENE00003932, WBGENE00013542, WBGENE00008273, WBGENE00006495,…	1282	149	11221	1.70355	0.999999	0.0657967	8.90878
GOTERM_BP_FAT	GO:0035177~larval foraging behavior	4	0.181242	0.00543153	WBGENE00021416, WBGENE00011261, WBGENE00020100, WBGENE00019364	1282	4	11221	8.75273	0.999999	0.0675121	9.18197
GOTERM_BP_FAT	GO:0008361~regulation of cell size	15	0.679656	0.00563528	WBGENE00000440, WBGENE00006788, WBGENE00006970, WBGENE00009094, WBGENE00006805, WBGENE00004854, WBGENE00004889, WBGENE00004890, WBGENE00004719, WBGENE00000907, WBGENE00006654, WBGENE00006786, WBGENE00000172, WBGENE00004457, WBGENE00000175	1282	59	11221	2.22527	0.999999	0.0696236	9.51043
GOTERM_BP_FAT	GO:0033036~macromolecule localization	174	7.88401	0.00570912	WBGENE00016005, WBGENE00010974, WBGENE00006915, WBGENE00010642, WBGENE00000942, WBGENE00018928, WBGENE00000220, WBGENE00007229, WBGENE00006527, WBGENE00009818, WBGENE00021416, WBGENE00003239, WBGENE00014149, WBGENE00000699, WBGENE00006798, WBGENE00004036, WBGENE00013855, WBGENE00001122, WBGENE00003892, WBGENE00001129, WBGENE00001330, WBGENE00043308, WBGENE00006826, WBGENE00019482, WBGENE00006825,…	1282	1269	11221	1.20014	1	0.0701673	9.62919
GOTERM_BP_FAT	GO:0031033~myosin filament organization	29	1.314	0.00578572	WBGENE00006436, WBGENE00006789, WBGENE00194651, WBGENE00006819, WBGENE00015148, WBGENE00022623, WBGENE00044605, WBGENE00022783, WBGENE00018569, WBGENE00017639, WBGENE00006588, WBGENE00002137, WBGENE00000266, WBGENE00006407, WBGENE00001000, WBGENE00017980, WBGENE00000959, WBGENE00007653, WBGENE00018608, WBGENE00006825, WBGENE00006824, WBGENE00003932, WBGENE00013542, WBGENE00008273, WBGENE00006495,…	1282	150	11221	1.69219	1	0.070738	9.75223
GOTERM_BP_FAT	GO:0046903~secretion	37	1.67648	0.00593332	WBGENE00006372, WBGENE00004830, WBGENE00004831, WBGENE00004368, WBGENE00001184, WBGENE00008438, WBGENE00006914, WBGENE00003909, WBGENE00022457, WBGENE00004267, WBGENE00022026, WBGENE00000086, WBGENE00007918, WBGENE00022027, WBGENE00003980, WBGENE00006752, WBGENE00018987, WBGENE00011775, WBGENE00021292, WBGENE00001177, WBGENE00004921, WBGENE00004924, WBGENE00006798, WBGENE00001519, WBGENE00002190,…	1282	206	11221	1.57209	1	0.0721369	9.98887
GOTERM_BP_FAT	GO:0009966~regulation of signal transduction	42	1.90304	0.00606889	WBGENE00016328, WBGENE00004202, WBGENE00002141, WBGENE00000484, WBGENE00004346, WBGENE00000906, WBGENE00020649, WBGENE00001995, WBGENE00000902, WBGENE00018987, WBGENE00021415, WBGENE00003877, WBGENE00009932, WBGENE00006654, WBGENE00000907, WBGENE00003043, WBGENE00020114, WBGENE00001179, WBGENE00003891, WBGENE00001515, WBGENE00012279, WBGENE00006468, WBGENE00006755, WBGENE00019487, WBGENE00004270,…	1282	242	11221	1.51907	1	0.0733799	10.2057
GOTERM_BP_FAT	GO:0000165~MAPK cascade	13	0.589035	0.00647816	WBGENE00006755, WBGENE00004859, WBGENE00006779, WBGENE00002141, WBGENE00002177, WBGENE00002187, WBGENE00015478, WBGENE00002178, WBGENE00021415, WBGENE00003239, WBGENE00003043, WBGENE00001121, WBGENE00004457	1282	48	11221	2.37053	1	0.0777795	10.8573
GOTERM_BP_FAT	GO:0051650~establishment of vesicle localization	16	0.724966	0.00649936	WBGENE00001172, WBGENE00006372, WBGENE00006755, WBGENE00008438, WBGENE00007059, WBGENE00004316, WBGENE00001224, WBGENE00002178, WBGENE00006752, WBGENE00000089, WBGENE00004719, WBGENE00011955, WBGENE00004912, WBGENE00004921, WBGENE00004924, WBGENE00006798	1282	66	11221	2.12187	1	0.077661	10.8909
GOTERM_BP_FAT	GO:0007611~learning or memory	16	0.724966	0.00649936	WBGENE00006372, WBGENE00001515, WBGENE00001400, WBGENE00006779, WBGENE00000484, WBGENE00002190, WBGENE00000244, WBGENE00006527, WBGENE00000068, WBGENE00000907, WBGENE00006654, WBGENE00020230, WBGENE00002084, WBGENE00001612, WBGENE00004457, WBGENE00003886	1282	66	11221	2.12187	1	0.077661	10.8909
GOTERM_BP_FAT	GO:0006941~striated muscle contraction	9	0.407793	0.00668083	WBGENE00002978, WBGENE00003936, WBGENE00006436, WBGENE00001340, WBGENE00006495, WBGENE00000942, WBGENE00003943, WBGENE00003932, WBGENE00003934	1282	26	11221	3.02979	1	0.079378	11.1783
GOTERM_BP_FAT	GO:0006972~hyperosmotic response	9	0.407793	0.00668083	WBGENE00002178, WBGENE00001444, WBGENE00006527, WBGENE00010587, WBGENE00002177, WBGENE00004944, WBGENE00000491, WBGENE00000490, WBGENE00001612	1282	26	11221	3.02979	1	0.079378	11.1783
GOTERM_BP_FAT	GO:0098771~inorganic ion homeostasis	21	0.951518	0.00675511	WBGENE00022767, WBGENE00006912, WBGENE00006915, WBGENE00019018, WBGENE00006914, WBGENE00013963, WBGENE00019875, WBGENE00003943, WBGENE00002173, WBGENE00009008, WBGENE00009813, WBGENE00003877, WBGENE00003729, WBGENE00003736, WBGENE00006797, WBGENE00003732, WBGENE00003731, WBGENE00000822, WBGENE00003730, WBGENE00018283, WBGENE00006774	1282	98	11221	1.87559	1	0.0798572	11.2957
GOTERM_BP_FAT	GO:0051047~positive regulation of secretion	8	0.362483	0.00680951	WBGENE00000089, WBGENE00004831, WBGENE00001519, WBGENE00001177, WBGENE00006805, WBGENE00007918, WBGENE00000086, WBGENE00002048	1282	21	11221	3.33437	1	0.0801066	11.3816
GOTERM_BP_FAT	GO:0015031~protein transport	53	2.40145	0.00721309	WBGENE00016005, WBGENE00010974, WBGENE00006960, WBGENE00000906, WBGENE00004267, WBGENE00022783, WBGENE00011775, WBGENE00006798, WBGENE00004036, WBGENE00013855, WBGENE00001122, WBGENE00003892, WBGENE00012124, WBGENE00001129, WBGENE00004270, WBGENE00004316, WBGENE00020770, WBGENE00022465, WBGENE00021349, WBGENE00000150, WBGENE00000188, WBGENE00006372, WBGENE00017799, WBGENE00001118, WBGENE00017973,…	1282	325	11221	1.42737	1	0.0842783	12.0162
GOTERM_BP_FAT	GO:0051649~establishment of localization in cell	76	3.44359	0.0072513	WBGENE00016005, WBGENE00004831, WBGENE00010974, WBGENE00006960, WBGENE00006819, WBGENE00000906, WBGENE00018088, WBGENE00022783, WBGENE00006530, WBGENE00000086, WBGENE00007918, WBGENE00011803, WBGENE00011775, WBGENE00001177, WBGENE00004921, WBGENE00004924, WBGENE00006798, WBGENE00004036, WBGENE00006774, WBGENE00001172, WBGENE00001122, WBGENE00015580, WBGENE00003892, WBGENE00006755, WBGENE00012124,…	1282	499	11221	1.33308	1	0.0843229	12.0761
GOTERM_BP_FAT	GO:0051648~vesicle localization	16	0.724966	0.00751329	WBGENE00001172, WBGENE00006372, WBGENE00006755, WBGENE00008438, WBGENE00007059, WBGENE00004316, WBGENE00001224, WBGENE00002178, WBGENE00006752, WBGENE00000089, WBGENE00004719, WBGENE00011955, WBGENE00004912, WBGENE00004921, WBGENE00004924, WBGENE00006798	1282	67	11221	2.0902	1	0.0868505	12.4855
GOTERM_BP_FAT	GO:0051271~negative regulation of cellular component movement	6	0.271862	0.00764515	WBGENE00004890, WBGENE00006819, WBGENE00009094, WBGENE00003847, WBGENE00004854, WBGENE00004889	1282	12	11221	4.37637	1	0.0879151	12.6909
GOTERM_BP_FAT	GO:0055115~entry into diapause	13	0.589035	0.00770945	WBGENE00001123, WBGENE00001118, WBGENE00003172, WBGENE00000484, WBGENE00000908, WBGENE00000906, WBGENE00000492, WBGENE00000491, WBGENE00000490, WBGENE00000902, WBGENE00003847, WBGENE00003885, WBGENE00003886	1282	49	11221	2.32215	1	0.0882282	12.7909
GOTERM_BP_FAT	GO:0043053~dauer entry	13	0.589035	0.00770945	WBGENE00001123, WBGENE00001118, WBGENE00003172, WBGENE00000484, WBGENE00000908, WBGENE00000906, WBGENE00000492, WBGENE00000491, WBGENE00000490, WBGENE00000902, WBGENE00003847, WBGENE00003885, WBGENE00003886	1282	49	11221	2.32215	1	0.0882282	12.7909
GOTERM_BP_FAT	GO:0001966~thigmotaxis	5	0.226552	0.00810141	WBGENE00010587, WBGENE00003175, WBGENE00004944, WBGENE00001612, WBGENE00021059	1282	8	11221	5.47046	1	0.0921074	13.3981
GOTERM_BP_FAT	GO:0051954~positive regulation of amine transport	5	0.226552	0.00810141	WBGENE00001519, WBGENE00001177, WBGENE00006805, WBGENE00007918, WBGENE00000086	1282	8	11221	5.47046	1	0.0921074	13.3981
GOTERM_BP_FAT	GO:0060756~foraging behavior	5	0.226552	0.00810141	WBGENE00021416, WBGENE00011261, WBGENE00020100, WBGENE00002988, WBGENE00019364	1282	8	11221	5.47046	1	0.0921074	13.3981
GOTERM_BP_FAT	GO:0014057~positive regulation of acetylcholine secretion, neurotransmission	5	0.226552	0.00810141	WBGENE00001519, WBGENE00001177, WBGENE00006805, WBGENE00007918, WBGENE00000086	1282	8	11221	5.47046	1	0.0921074	13.3981
GOTERM_BP_FAT	GO:0007254~JNK cascade	5	0.226552	0.00810141	WBGENE00002178, WBGENE00006755, WBGENE00003239, WBGENE00002177, WBGENE00002187	1282	8	11221	5.47046	1	0.0921074	13.3981
GOTERM_BP_FAT	GO:0032222~regulation of synaptic transmission, cholinergic	7	0.317173	0.0088989	WBGENE00001115, WBGENE00001519, WBGENE00001177, WBGENE00006805, WBGENE00001131, WBGENE00007918, WBGENE00000086	1282	17	11221	3.60407	1	0.100298	14.6211
GOTERM_BP_FAT	GO:0015837~amine transport	7	0.317173	0.0088989	WBGENE00000295, WBGENE00013083, WBGENE00001519, WBGENE00001177, WBGENE00006805, WBGENE00007918, WBGENE00000086	1282	17	11221	3.60407	1	0.100298	14.6211
GOTERM_BP_FAT	GO:0009886~post-embryonic morphogenesis	8	0.362483	0.00902099	WBGENE00022743, WBGENE00006585, WBGENE00001072, WBGENE00003625, WBGENE00001159, WBGENE00003106, WBGENE00001064, WBGENE00009288	1282	22	11221	3.18281	1	0.101164	14.8069
GOTERM_BP_FAT	GO:0071688~striated muscle myosin thick filament assembly	28	1.26869	0.00904458	WBGENE00006436, WBGENE00194651, WBGENE00006789, WBGENE00015148, WBGENE00022623, WBGENE00044605, WBGENE00022783, WBGENE00018569, WBGENE00017639, WBGENE00006588, WBGENE00002137, WBGENE00000266, WBGENE00006407, WBGENE00001000, WBGENE00017980, WBGENE00000959, WBGENE00007653, WBGENE00018608, WBGENE00006825, WBGENE00006824, WBGENE00003932, WBGENE00013542, WBGENE00008273, WBGENE00006495, WBGENE00016871,…	1282	148	11221	1.65592	1	0.100975	14.8428
GOTERM_BP_FAT	GO:0006970~response to osmotic stress	13	0.589035	0.0107162	WBGENE00003891, WBGENE00003625, WBGENE00002177, WBGENE00004944, WBGENE00002178, WBGENE00001444, WBGENE00006527, WBGENE00010587, WBGENE00003888, WBGENE00000491, WBGENE00000490, WBGENE00001612, WBGENE00003886	1282	51	11221	2.23109	1	0.118074	17.3476
GOTERM_BP_FAT	GO:0032101~regulation of response to external stimulus	13	0.589035	0.0107162	WBGENE00010251, WBGENE00009094, WBGENE00002187, WBGENE00004854, WBGENE00004889, WBGENE00004890, WBGENE00002178, WBGENE00000907, WBGENE00006654, WBGENE00020230, WBGENE00002084, WBGENE00004457, WBGENE00004036	1282	51	11221	2.23109	1	0.118074	17.3476
GOTERM_BP_FAT	GO:0031333~negative regulation of protein complex assembly	6	0.271862	0.0112712	WBGENE00006582, WBGENE00010593, WBGENE00018187, WBGENE00001330, WBGENE00003991, WBGENE00002187	1282	13	11221	4.03972	1	0.123301	18.1638
GOTERM_BP_FAT	GO:0050890~cognition	16	0.724966	0.0113287	WBGENE00006372, WBGENE00001515, WBGENE00001400, WBGENE00006779, WBGENE00000484, WBGENE00002190, WBGENE00000244, WBGENE00006527, WBGENE00000068, WBGENE00000907, WBGENE00006654, WBGENE00020230, WBGENE00002084, WBGENE00001612, WBGENE00004457, WBGENE00003886	1282	70	11221	2.00062	1	0.123368	18.2479
GOTERM_BP_FAT	GO:0055080~cation homeostasis	20	0.906208	0.0113338	WBGENE00006912, WBGENE00006915, WBGENE00019018, WBGENE00006914, WBGENE00013963, WBGENE00019875, WBGENE00003943, WBGENE00002173, WBGENE00009008, WBGENE00009813, WBGENE00003877, WBGENE00003729, WBGENE00003736, WBGENE00006797, WBGENE00003732, WBGENE00003731, WBGENE00000822, WBGENE00003730, WBGENE00018283, WBGENE00006774	1282	96	11221	1.82349	1	0.1229	18.2554
GOTERM_BP_FAT	GO:0050801~ion homeostasis	22	0.996828	0.0120831	WBGENE00022767, WBGENE00006912, WBGENE00006915, WBGENE00019018, WBGENE00019803, WBGENE00006914, WBGENE00013963, WBGENE00019875, WBGENE00003943, WBGENE00002173, WBGENE00009008, WBGENE00009813, WBGENE00003877, WBGENE00003729, WBGENE00003736, WBGENE00006797, WBGENE00003732, WBGENE00003731, WBGENE00003730, WBGENE00000822, WBGENE00018283, WBGENE00006774	1282	110	11221	1.75055	1	0.129972	19.3441
GOTERM_BP_FAT	GO:1902668~negative regulation of axon guidance	4	0.181242	0.0124257	WBGENE00004890, WBGENE00009094, WBGENE00004854, WBGENE00004889	1282	5	11221	7.00218	1	0.132867	19.8373
GOTERM_BP_FAT	GO:0006189~'de novo' IMP biosynthetic process	4	0.181242	0.0124257	WBGENE00008654, WBGENE00011407, WBGENE00018174, WBGENE00015116	1282	5	11221	7.00218	1	0.132867	19.8373
GOTERM_BP_FAT	GO:0050922~negative regulation of chemotaxis	4	0.181242	0.0124257	WBGENE00004890, WBGENE00009094, WBGENE00004854, WBGENE00004889	1282	5	11221	7.00218	1	0.132867	19.8373
GOTERM_BP_FAT	GO:0048843~negative regulation of axon extension involved in axon guidance	4	0.181242	0.0124257	WBGENE00004890, WBGENE00009094, WBGENE00004854, WBGENE00004889	1282	5	11221	7.00218	1	0.132867	19.8373
GOTERM_BP_FAT	GO:0046716~muscle cell cellular homeostasis	4	0.181242	0.0124257	WBGENE00001116, WBGENE00001115, WBGENE00001131, WBGENE00006803	1282	5	11221	7.00218	1	0.132867	19.8373
GOTERM_BP_FAT	GO:0019933~cAMP-mediated signaling	4	0.181242	0.0124257	WBGENE00000068, WBGENE00020114, WBGENE00000071, WBGENE00000070	1282	5	11221	7.00218	1	0.132867	19.8373
GOTERM_BP_FAT	GO:0044802~single-organism membrane organization	32	1.44993	0.0124509	WBGENE00017799, WBGENE00006372, WBGENE00019771, WBGENE00001182, WBGENE00002991, WBGENE00008438, WBGENE00000906, WBGENE00022783, WBGENE00015776, WBGENE00011306, WBGENE00000244, WBGENE00000242, WBGENE00019166, WBGENE00001159, WBGENE00004921, WBGENE00004924, WBGENE00006798, WBGENE00021420, WBGENE00003892, WBGENE00004270, WBGENE00000302, WBGENE00019482, WBGENE00006636, WBGENE00004316, WBGENE00007490,…	1282	180	11221	1.55604	1	0.132569	19.8735
GOTERM_BP_FAT	GO:0015698~inorganic anion transport	20	0.906208	0.0126323	WBGENE00017314, WBGENE00009340, WBGENE00022767, WBGENE00019018, WBGENE00013963, WBGENE00015055, WBGENE00019205, WBGENE00009632, WBGENE00009799, WBGENE00020605, WBGENE00007988, WBGENE00016613, WBGENE00006784, WBGENE00000528, WBGENE00021870, WBGENE00001594, WBGENE00015286, WBGENE00018283, WBGENE00013746, WBGENE00012285	1282	97	11221	1.80469	1	0.133823	20.1333
GOTERM_BP_FAT	GO:0097500~receptor localization to nonmotile primary cilium	5	0.226552	0.0132769	WBGENE00000906, WBGENE00021349, WBGENE00019482, WBGENE00007490, WBGENE00006655	1282	9	11221	4.86263	1	0.139619	21.0504
GOTERM_BP_FAT	GO:0014056~regulation of acetylcholine secretion, neurotransmission	5	0.226552	0.0132769	WBGENE00001519, WBGENE00001177, WBGENE00006805, WBGENE00007918, WBGENE00000086	1282	9	11221	4.86263	1	0.139619	21.0504
GOTERM_BP_FAT	GO:0051952~regulation of amine transport	5	0.226552	0.0132769	WBGENE00001519, WBGENE00001177, WBGENE00006805, WBGENE00007918, WBGENE00000086	1282	9	11221	4.86263	1	0.139619	21.0504
GOTERM_BP_FAT	GO:0045596~negative regulation of cell differentiation	9	0.407793	0.0134749	WBGENE00000441, WBGENE00004890, WBGENE00002178, WBGENE00022389, WBGENE00002190, WBGENE00009094, WBGENE00004854, WBGENE00004457, WBGENE00004889	1282	29	11221	2.71636	1	0.140985	21.3301
GOTERM_BP_FAT	GO:0048585~negative regulation of response to stimulus	23	1.04214	0.0149281	WBGENE00016328, WBGENE00001515, WBGENE00004202, WBGENE00002141, WBGENE00000484, WBGENE00004346, WBGENE00002190, WBGENE00001995, WBGENE00009094, WBGENE00002187, WBGENE00004889, WBGENE00004854, WBGENE00000070, WBGENE00004890, WBGENE00006742, WBGENE00002178, WBGENE00021415, WBGENE00006654, WBGENE00003043, WBGENE00020114, WBGENE00001179, WBGENE00002084, WBGENE00004457	1282	119	11221	1.6917	1	0.154431	23.3544
GOTERM_BP_FAT	GO:0048878~chemical homeostasis	29	1.314	0.0149595	WBGENE00022767, WBGENE00006912, WBGENE00006915, WBGENE00006914, WBGENE00013963, WBGENE00019875, WBGENE00003943, WBGENE00009813, WBGENE00010052, WBGENE00003877, WBGENE00003736, WBGENE00006797, WBGENE00003732, WBGENE00003731, WBGENE00003730, WBGENE00007174, WBGENE00000822, WBGENE00018283, WBGENE00006774, WBGENE00008167, WBGENE00019803, WBGENE00019018, WBGENE00015335, WBGENE00002173, WBGENE00009008,…	1282	161	11221	1.57658	1	0.154114	23.3975
GOTERM_BP_FAT	GO:0044085~cellular component biogenesis	127	5.75442	0.0153582	WBGENE00004830, WBGENE00016005, WBGENE00010974, WBGENE00006915, WBGENE00006914, WBGENE00006819, WBGENE00010642, WBGENE00015148, WBGENE00008151, WBGENE00018042, WBGENE00006999, WBGENE00000802, WBGENE00003495, WBGENE00003172, WBGENE00021416, WBGENE00016546, WBGENE00003936, WBGENE00001122, WBGENE00003892, WBGENE00001330, WBGENE00043308, WBGENE00021902, WBGENE00019482, WBGENE00006825, WBGENE00000105,…	1282	920	11221	1.20826	1	0.157281	23.944
GOTERM_BP_FAT	GO:0022611~dormancy process	14	0.634345	0.0161784	WBGENE00001118, WBGENE00001123, WBGENE00000484, WBGENE00000906, WBGENE00000902, WBGENE00001957, WBGENE00003172, WBGENE00000908, WBGENE00000492, WBGENE00000491, WBGENE00000490, WBGENE00003847, WBGENE00003885, WBGENE00003886	1282	60	11221	2.0423	1	0.164361	25.0567
GOTERM_BP_FAT	GO:0071805~potassium ion transmembrane transport	18	0.815587	0.016234	WBGENE00004830, WBGENE00004831, WBGENE00002234, WBGENE00019205, WBGENE00006666, WBGENE00006693, WBGENE00006668, WBGENE00010784, WBGENE00001374, WBGENE00006683, WBGENE00004793, WBGENE00006663, WBGENE00006662, WBGENE00014261, WBGENE00006672, WBGENE00006318, WBGENE00019904, WBGENE00006792	1282	86	11221	1.83197	1	0.164234	25.1314
GOTERM_BP_FAT	GO:0071804~cellular potassium ion transport	18	0.815587	0.016234	WBGENE00004830, WBGENE00004831, WBGENE00002234, WBGENE00019205, WBGENE00006666, WBGENE00006693, WBGENE00006668, WBGENE00010784, WBGENE00001374, WBGENE00006683, WBGENE00004793, WBGENE00006663, WBGENE00006662, WBGENE00014261, WBGENE00006672, WBGENE00006318, WBGENE00019904, WBGENE00006792	1282	86	11221	1.83197	1	0.164234	25.1314
GOTERM_BP_FAT	GO:0050808~synapse organization	10	0.453104	0.0173529	WBGENE00006999, WBGENE00009958, WBGENE00001115, WBGENE00004719, WBGENE00002991, WBGENE00004183, WBGENE00003029, WBGENE00003516, WBGENE00004457, WBGENE00000096	1282	36	11221	2.43131	1	0.173918	26.6231
GOTERM_BP_FAT	GO:0042391~regulation of membrane potential	17	0.770276	0.0174002	WBGENE00001519, WBGENE00013963, WBGENE00006693, WBGENE00006666, WBGENE00006668, WBGENE00010784, WBGENE00006683, WBGENE00006742, WBGENE00006663, WBGENE00001452, WBGENE00006662, WBGENE00006672, WBGENE00006318, WBGENE00000367, WBGENE00019904, WBGENE00006792, WBGENE00018283	1282	80	11221	1.85996	1	0.173679	26.6856
GOTERM_BP_FAT	GO:0001556~oocyte maturation	8	0.362483	0.0187651	WBGENE00000441, WBGENE00006868, WBGENE00002189, WBGENE00022389, WBGENE00002190, WBGENE00000071, WBGENE00002187, WBGENE00002173	1282	25	11221	2.80087	1	0.185357	28.4657
GOTERM_BP_FAT	GO:0046942~carboxylic acid transport	15	0.679656	0.0198153	WBGENE00003517, WBGENE00000005, WBGENE00000006, WBGENE00013963, WBGENE00022610, WBGENE00016806, WBGENE00003986, WBGENE00019236, WBGENE00018473, WBGENE00003877, WBGENE00004058, WBGENE00004910, WBGENE00010834, WBGENE00003730, WBGENE00018283	1282	68	11221	1.93075	1	0.194008	29.8076
GOTERM_BP_FAT	GO:0030042~actin filament depolymerization	5	0.226552	0.020156	WBGENE00002978, WBGENE00006582, WBGENE00010593, WBGENE00001330, WBGENE00006794	1282	10	11221	4.37637	1	0.196281	30.2378
GOTERM_BP_FAT	GO:0009628~response to abiotic stimulus	41	1.85773	0.020175	WBGENE00016328, WBGENE00006818, WBGENE00003625, WBGENE00003169, WBGENE00000438, WBGENE00003166, WBGENE00000802, WBGENE00002178, WBGENE00003172, WBGENE00006527, WBGENE00003877, WBGENE00010587, WBGENE00006654, WBGENE00000537, WBGENE00003175, WBGENE00000907, WBGENE00001758, WBGENE00000553, WBGENE00001177, WBGENE00000491, WBGENE00000490, WBGENE00001612, WBGENE00003170, WBGENE00013746, WBGENE00003891,…	1282	253	11221	1.41843	1	0.195712	30.2617
GOTERM_BP_FAT	GO:0008064~regulation of actin polymerization or depolymerization	9	0.407793	0.0201764	WBGENE00002978, WBGENE00006582, WBGENE00010593, WBGENE00018187, WBGENE00001330, WBGENE00003991, WBGENE00006794, WBGENE00006805, WBGENE00013317	1282	31	11221	2.54112	1	0.194995	30.2635
GOTERM_BP_FAT	GO:0030832~regulation of actin filament length	9	0.407793	0.0201764	WBGENE00002978, WBGENE00006582, WBGENE00010593, WBGENE00018187, WBGENE00001330, WBGENE00003991, WBGENE00006794, WBGENE00006805, WBGENE00013317	1282	31	11221	2.54112	1	0.194995	30.2635
GOTERM_BP_FAT	GO:0030833~regulation of actin filament polymerization	9	0.407793	0.0201764	WBGENE00002978, WBGENE00006582, WBGENE00010593, WBGENE00018187, WBGENE00001330, WBGENE00003991, WBGENE00006794, WBGENE00006805, WBGENE00013317	1282	31	11221	2.54112	1	0.194995	30.2635
GOTERM_BP_FAT	GO:0098656~anion transmembrane transport	19	0.860897	0.0206271	WBGENE00017314, WBGENE00003517, WBGENE00009340, WBGENE00022767, WBGENE00019018, WBGENE00013963, WBGENE00015055, WBGENE00019205, WBGENE00009632, WBGENE00009799, WBGENE00020605, WBGENE00007988, WBGENE00016613, WBGENE00006784, WBGENE00001594, WBGENE00015286, WBGENE00018283, WBGENE00013746, WBGENE00012285	1282	95	11221	1.75055	1	0.198189	30.8286
GOTERM_BP_FAT	GO:0098661~inorganic anion transmembrane transport	18	0.815587	0.0223243	WBGENE00017314, WBGENE00009340, WBGENE00022767, WBGENE00019018, WBGENE00013963, WBGENE00015055, WBGENE00019205, WBGENE00009632, WBGENE00009799, WBGENE00020605, WBGENE00007988, WBGENE00016613, WBGENE00006784, WBGENE00001594, WBGENE00015286, WBGENE00018283, WBGENE00012285, WBGENE00013746	1282	89	11221	1.77022	1	0.212013	32.918
GOTERM_BP_FAT	GO:0061024~membrane organization	45	2.03897	0.0225335	WBGENE00017799, WBGENE00006372, WBGENE00019771, WBGENE00001182, WBGENE00002991, WBGENE00001184, WBGENE00008438, WBGENE00006819, WBGENE00000906, WBGENE00022783, WBGENE00019227, WBGENE00015776, WBGENE00011306, WBGENE00000244, WBGENE00000242, WBGENE00019166, WBGENE00003239, WBGENE00001159, WBGENE00004921, WBGENE00006794, WBGENE00004924, WBGENE00006798, WBGENE00021420, WBGENE00003892, WBGENE00004270,…	1282	285	11221	1.38201	1	0.213012	33.1714
GOTERM_BP_FAT	GO:0007567~parturition	4	0.181242	0.0227545	WBGENE00004310, WBGENE00004859, WBGENE00000302, WBGENE00006792	1282	6	11221	5.83515	1	0.214102	33.4381
GOTERM_BP_FAT	GO:0016540~protein autoprocessing	4	0.181242	0.0227545	WBGENE00006947, WBGENE00006950, WBGENE00006954, WBGENE00015159	1282	6	11221	5.83515	1	0.214102	33.4381
GOTERM_BP_FAT	GO:0007622~rhythmic behavior	4	0.181242	0.0227545	WBGENE00018572, WBGENE00006444, WBGENE00001179, WBGENE00002173	1282	6	11221	5.83515	1	0.214102	33.4381
GOTERM_BP_FAT	GO:0018996~molting cycle, collagen and cuticulin-based cuticle	48	2.1749	0.0240593	WBGENE00004475, WBGENE00004491, WBGENE00006912, WBGENE00006914, WBGENE00001089, WBGENE00004229, WBGENE00000039, WBGENE00000902, WBGENE00012016, WBGENE00022504, WBGENE00044623, WBGENE00004224, WBGENE00004264, WBGENE00004234, WBGENE00004233, WBGENE00022743, WBGENE00004230, WBGENE00007999, WBGENE00006952, WBGENE00001690, WBGENE00006948, WBGENE00006947, WBGENE00002053, WBGENE00003936, WBGENE00008605,…	1282	309	11221	1.35965	1	0.224209	34.9923
GOTERM_BP_FAT	GO:0044057~regulation of system process	10	0.453104	0.0244331	WBGENE00003495, WBGENE00003369, WBGENE00006318, WBGENE00006587, WBGENE00006588, WBGENE00006819, WBGENE00006589, WBGENE00003943, WBGENE00006792, WBGENE00003370	1282	38	11221	2.30335	1	0.22649	35.4311
GOTERM_BP_FAT	GO:0048640~negative regulation of developmental growth	7	0.317173	0.0262358	WBGENE00004890, WBGENE00009094, WBGENE00003057, WBGENE00004854, WBGENE00004457, WBGENE00004889, WBGENE00013352	1282	21	11221	2.91758	1	0.240354	37.5089
GOTERM_BP_FAT	GO:0097480~establishment of synaptic vesicle localization	12	0.543725	0.0266137	WBGENE00006372, WBGENE00006752, WBGENE00006755, WBGENE00004719, WBGENE00008438, WBGENE00011955, WBGENE00004912, WBGENE00004921, WBGENE00004924, WBGENE00006798, WBGENE00004316, WBGENE00001224	1282	51	11221	2.05947	1	0.242545	37.9364
GOTERM_BP_FAT	GO:0048489~synaptic vesicle transport	12	0.543725	0.0266137	WBGENE00006372, WBGENE00006752, WBGENE00006755, WBGENE00004719, WBGENE00008438, WBGENE00011955, WBGENE00004912, WBGENE00004921, WBGENE00004924, WBGENE00006798, WBGENE00004316, WBGENE00001224	1282	51	11221	2.05947	1	0.242545	37.9364
GOTERM_BP_FAT	GO:0060341~regulation of cellular localization	17	0.770276	0.0267666	WBGENE00001172, WBGENE00004830, WBGENE00004831, WBGENE00004368, WBGENE00001519, WBGENE00006819, WBGENE00003909, WBGENE00006805, WBGENE00007059, WBGENE00002187, WBGENE00007918, WBGENE00000086, WBGENE00011955, WBGENE00001177, WBGENE00004921, WBGENE00004036, WBGENE00002048	1282	84	11221	1.77139	1	0.24292	38.1085
GOTERM_BP_FAT	GO:0006955~immune response	51	2.31083	0.0268649	WBGENE00006627, WBGENE00005078, WBGENE00008199, WBGENE00019373, WBGENE00009158, WBGENE00015216, WBGENE00009397, WBGENE00003239, WBGENE00003400, WBGENE00014252, WBGENE00016379, WBGENE00004036, WBGENE00021519, WBGENE00000178, WBGENE00009433, WBGENE00077712, WBGENE00018210, WBGENE00009522, WBGENE00016542, WBGENE00009523, WBGENE00016769, WBGENE00019682, WBGENE00000150, WBGENE00004809, WBGENE00016599,…	1282	334	11221	1.33649	1	0.242859	38.219
GOTERM_BP_FAT	GO:0043087~regulation of GTPase activity	23	1.04214	0.027488	WBGENE00006363, WBGENE00001515, WBGENE00006468, WBGENE00019487, WBGENE00009726, WBGENE00004346, WBGENE00009800, WBGENE00018088, WBGENE00006805, WBGENE00020770, WBGENE00000086, WBGENE00019536, WBGENE00003980, WBGENE00001366, WBGENE00010374, WBGENE00018987, WBGENE00013711, WBGENE00009932, WBGENE00001179, WBGENE00019902, WBGENE00013135, WBGENE00004036, WBGENE00021320	1282	126	11221	1.59772	1	0.246944	38.9149
GOTERM_BP_FAT	GO:0042592~homeostatic process	43	1.94835	0.0282043	WBGENE00012869, WBGENE00006983, WBGENE00001116, WBGENE00022767, WBGENE00001115, WBGENE00006912, WBGENE00006915, WBGENE00019717, WBGENE00006914, WBGENE00013963, WBGENE00019875, WBGENE00003943, WBGENE00004115, WBGENE00020426, WBGENE00009813, WBGENE00010052, WBGENE00003877, WBGENE00000537, WBGENE00001758, WBGENE00003736, WBGENE00006797, WBGENE00003732, WBGENE00003731, WBGENE00000822, WBGENE00007174,…	1282	274	11221	1.3736	1	0.251704	39.7056
GOTERM_BP_FAT	GO:0030537~larval behavior	6	0.271862	0.0286284	WBGENE00001172, WBGENE00021416, WBGENE00001189, WBGENE00011261, WBGENE00020100, WBGENE00019364	1282	16	11221	3.28227	1	0.25414	40.1692
GOTERM_BP_FAT	GO:0045665~negative regulation of neuron differentiation	6	0.271862	0.0286284	WBGENE00004890, WBGENE00002178, WBGENE00009094, WBGENE00004854, WBGENE00004457, WBGENE00004889	1282	16	11221	3.28227	1	0.25414	40.1692
GOTERM_BP_FAT	GO:0010977~negative regulation of neuron projection development	6	0.271862	0.0286284	WBGENE00004890, WBGENE00002178, WBGENE00009094, WBGENE00004854, WBGENE00004457, WBGENE00004889	1282	16	11221	3.28227	1	0.25414	40.1692
GOTERM_BP_FAT	GO:0050768~negative regulation of neurogenesis	6	0.271862	0.0286284	WBGENE00004890, WBGENE00002178, WBGENE00009094, WBGENE00004854, WBGENE00004457, WBGENE00004889	1282	16	11221	3.28227	1	0.25414	40.1692
GOTERM_BP_FAT	GO:0010172~embryonic body morphogenesis	13	0.589035	0.0286485	WBGENE00002978, WBGENE00006868, WBGENE00001077, WBGENE00003936, WBGENE00006545, WBGENE00006495, WBGENE00001340, WBGENE00002175, WBGENE00001159, WBGENE00000942, WBGENE00003932, WBGENE00006803, WBGENE00003934	1282	58	11221	1.96182	1	0.253433	40.1911
GOTERM_BP_FAT	GO:0015833~peptide transport	5	0.226552	0.0288638	WBGENE00003878, WBGENE00003877, WBGENE00003876, WBGENE00003909, WBGENE00001814	1282	11	11221	3.97851	1	0.254235	40.4251
GOTERM_BP_FAT	GO:0051403~stress-activated MAPK cascade	5	0.226552	0.0288638	WBGENE00002178, WBGENE00006755, WBGENE00003239, WBGENE00002177, WBGENE00002187	1282	11	11221	3.97851	1	0.254235	40.4251
GOTERM_BP_FAT	GO:1900193~regulation of oocyte maturation	5	0.226552	0.0288638	WBGENE00000441, WBGENE00002189, WBGENE00022389, WBGENE00002190, WBGENE00000071	1282	11	11221	3.97851	1	0.254235	40.4251
GOTERM_BP_FAT	GO:0099504~synaptic vesicle cycle	9	0.407793	0.0289555	WBGENE00000295, WBGENE00006372, WBGENE00006752, WBGENE00008438, WBGENE00004921, WBGENE00004924, WBGENE00006798, WBGENE00004316, WBGENE00001224	1282	33	11221	2.38711	1	0.254083	40.5245
GOTERM_BP_FAT	GO:0032271~regulation of protein polymerization	9	0.407793	0.0289555	WBGENE00002978, WBGENE00006582, WBGENE00010593, WBGENE00018187, WBGENE00001330, WBGENE00003991, WBGENE00006794, WBGENE00006805, WBGENE00013317	1282	33	11221	2.38711	1	0.254083	40.5245
GOTERM_BP_FAT	GO:0043050~pharyngeal pumping	9	0.407793	0.0289555	WBGENE00003525, WBGENE00004830, WBGENE00006742, WBGENE00006752, WBGENE00006586, WBGENE00006789, WBGENE00006588, WBGENE00002348, WBGENE00001132	1282	33	11221	2.38711	1	0.254083	40.5245
GOTERM_BP_FAT	GO:0097479~synaptic vesicle localization	12	0.543725	0.0303939	WBGENE00006372, WBGENE00006752, WBGENE00006755, WBGENE00004719, WBGENE00008438, WBGENE00011955, WBGENE00004912, WBGENE00004921, WBGENE00004924, WBGENE00006798, WBGENE00004316, WBGENE00001224	1282	52	11221	2.01986	1	0.264153	42.0634
GOTERM_BP_FAT	GO:0009190~cyclic nucleotide biosynthetic process	12	0.543725	0.0303939	WBGENE00016328, WBGENE00011454, WBGENE00000068, WBGENE00000907, WBGENE00020114, WBGENE00001551, WBGENE00001554, WBGENE00001535, WBGENE00008239, WBGENE00000071, WBGENE00004036, WBGENE00000070	1282	52	11221	2.01986	1	0.264153	42.0634
GOTERM_BP_FAT	GO:0052652~cyclic purine nucleotide metabolic process	12	0.543725	0.0303939	WBGENE00016328, WBGENE00011454, WBGENE00000068, WBGENE00000907, WBGENE00020114, WBGENE00001551, WBGENE00001554, WBGENE00001535, WBGENE00008239, WBGENE00000071, WBGENE00004036, WBGENE00000070	1282	52	11221	2.01986	1	0.264153	42.0634
GOTERM_BP_FAT	GO:0051961~negative regulation of nervous system development	7	0.317173	0.0326913	WBGENE00004890, WBGENE00002178, WBGENE00009094, WBGENE00003029, WBGENE00004854, WBGENE00004457, WBGENE00004889	1282	22	11221	2.78496	1	0.280376	44.4436
GOTERM_BP_FAT	GO:0061199~striated muscle contraction involved in embryonic body morphogenesis	7	0.317173	0.0326913	WBGENE00002978, WBGENE00003936, WBGENE00001340, WBGENE00006495, WBGENE00000942, WBGENE00003932, WBGENE00003934	1282	22	11221	2.78496	1	0.280376	44.4436
GOTERM_BP_FAT	GO:0045944~positive regulation of transcription from RNA polymerase II promoter	32	1.44993	0.0328593	WBGENE00001953, WBGENE00001951, WBGENE00001400, WBGENE00006818, WBGENE00003625, WBGENE00000438, WBGENE00006743, WBGENE00008748, WBGENE00004860, WBGENE00022173, WBGENE00003670, WBGENE00006654, WBGENE00000908, WBGENE00000553, WBGENE00002988, WBGENE00000452, WBGENE00000440, WBGENE00006778, WBGENE00000445, WBGENE00001204, WBGENE00000476, WBGENE00015934, WBGENE00000096, WBGENE00003678, WBGENE00003012,…	1282	194	11221	1.44375	1	0.280694	44.6139
GOTERM_BP_FAT	GO:0016049~cell growth	18	0.815587	0.032964	WBGENE00000440, WBGENE00006818, WBGENE00006788, WBGENE00004859, WBGENE00006970, WBGENE00009094, WBGENE00006805, WBGENE00004773, WBGENE00004854, WBGENE00004889, WBGENE00004890, WBGENE00004719, WBGENE00000907, WBGENE00003239, WBGENE00006654, WBGENE00006786, WBGENE00006780, WBGENE00004457	1282	93	11221	1.69408	1	0.280548	44.7199
GOTERM_BP_FAT	GO:0008154~actin polymerization or depolymerization	9	0.407793	0.0342037	WBGENE00002978, WBGENE00006582, WBGENE00010593, WBGENE00018187, WBGENE00001330, WBGENE00003991, WBGENE00006794, WBGENE00006805, WBGENE00013317	1282	34	11221	2.3169	1	0.288626	45.9598
GOTERM_BP_FAT	GO:0009187~cyclic nucleotide metabolic process	12	0.543725	0.0345421	WBGENE00016328, WBGENE00011454, WBGENE00000068, WBGENE00000907, WBGENE00020114, WBGENE00001551, WBGENE00001554, WBGENE00001535, WBGENE00008239, WBGENE00000071, WBGENE00004036, WBGENE00000070	1282	53	11221	1.98175	1	0.290129	46.2936
GOTERM_BP_FAT	GO:0006548~histidine catabolic process	3	0.135931	0.0361016	WBGENE00009813, WBGENE00013103, WBGENE00020436	1282	3	11221	8.75273	1	0.300276	47.8073
GOTERM_BP_FAT	GO:0006547~histidine metabolic process	3	0.135931	0.0361016	WBGENE00009813, WBGENE00013103, WBGENE00020436	1282	3	11221	8.75273	1	0.300276	47.8073
GOTERM_BP_FAT	GO:0043057~backward locomotion	3	0.135931	0.0361016	WBGENE00006584, WBGENE00006788, WBGENE00006852	1282	3	11221	8.75273	1	0.300276	47.8073
GOTERM_BP_FAT	GO:0006857~oligopeptide transport	3	0.135931	0.0361016	WBGENE00003878, WBGENE00003877, WBGENE00003876	1282	3	11221	8.75273	1	0.300276	47.8073
GOTERM_BP_FAT	GO:0019556~histidine catabolic process to glutamate and formamide	3	0.135931	0.0361016	WBGENE00009813, WBGENE00013103, WBGENE00020436	1282	3	11221	8.75273	1	0.300276	47.8073
GOTERM_BP_FAT	GO:0043606~formamide metabolic process	3	0.135931	0.0361016	WBGENE00009813, WBGENE00013103, WBGENE00020436	1282	3	11221	8.75273	1	0.300276	47.8073
GOTERM_BP_FAT	GO:0006164~purine nucleotide biosynthetic process	19	0.860897	0.0361222	WBGENE00016328, WBGENE00008654, WBGENE00011454, WBGENE00016957, WBGENE00011407, WBGENE00018174, WBGENE00006915, WBGENE00006914, WBGENE00001551, WBGENE00001554, WBGENE00001535, WBGENE00000071, WBGENE00008239, WBGENE00000070, WBGENE00000068, WBGENE00000907, WBGENE00015116, WBGENE00020114, WBGENE00004036	1282	101	11221	1.64655	1	0.299473	47.827
GOTERM_BP_FAT	GO:0006188~IMP biosynthetic process	4	0.181242	0.0364822	WBGENE00008654, WBGENE00011407, WBGENE00018174, WBGENE00015116	1282	7	11221	5.00156	1	0.301052	48.1705
GOTERM_BP_FAT	GO:0099565~chemical synaptic transmission, postsynaptic	11	0.498414	0.0366524	WBGENE00021981, WBGENE00008076, WBGENE00010994, WBGENE00000054, WBGENE00007594, WBGENE00006797, WBGENE00000047, WBGENE00020836, WBGENE00000845, WBGENE00002974, WBGENE00002975	1282	47	11221	2.04851	1	0.301297	48.3322
GOTERM_BP_FAT	GO:0032970~regulation of actin filament-based process	11	0.498414	0.0366524	WBGENE00002978, WBGENE00006582, WBGENE00010593, WBGENE00018187, WBGENE00001330, WBGENE00003991, WBGENE00006819, WBGENE00002175, WBGENE00006794, WBGENE00006805, WBGENE00013317	1282	47	11221	2.04851	1	0.301297	48.3322
GOTERM_BP_FAT	GO:0044706~multi-multicellular organism process	6	0.271862	0.036849	WBGENE00004310, WBGENE00004859, WBGENE00000302, WBGENE00001177, WBGENE00002173, WBGENE00006792	1282	17	11221	3.0892	1	0.301723	48.5183
GOTERM_BP_FAT	GO:0042886~amide transport	6	0.271862	0.036849	WBGENE00003878, WBGENE00003877, WBGENE00003876, WBGENE00003909, WBGENE00001814, WBGENE00000175	1282	17	11221	3.0892	1	0.301723	48.5183
GOTERM_BP_FAT	GO:0043547~positive regulation of GTPase activity	22	0.996828	0.0381752	WBGENE00006363, WBGENE00001515, WBGENE00006468, WBGENE00019487, WBGENE00009726, WBGENE00004346, WBGENE00009800, WBGENE00018088, WBGENE00006805, WBGENE00020770, WBGENE00000086, WBGENE00019536, WBGENE00003980, WBGENE00001366, WBGENE00018987, WBGENE00013711, WBGENE00009932, WBGENE00001179, WBGENE00019902, WBGENE00013135, WBGENE00004036, WBGENE00021320	1282	123	11221	1.56553	1	0.309908	49.7576
GOTERM_BP_FAT	GO:0032956~regulation of actin cytoskeleton organization	10	0.453104	0.0385635	WBGENE00002978, WBGENE00006582, WBGENE00010593, WBGENE00018187, WBGENE00001330, WBGENE00003991, WBGENE00002175, WBGENE00006794, WBGENE00006805, WBGENE00013317	1282	41	11221	2.13481	1	0.3116	50.115
GOTERM_BP_FAT	GO:0006952~defense response	68	3.08111	0.0388163	WBGENE00006627, WBGENE00005078, WBGENE00008199, WBGENE00019373, WBGENE00009291, WBGENE00015216, WBGENE00009397, WBGENE00003239, WBGENE00020938, WBGENE00014252, WBGENE00003400, WBGENE00016379, WBGENE00004036, WBGENE00021519, WBGENE00000178, WBGENE00009433, WBGENE00077712, WBGENE00018210, WBGENE00009522, WBGENE00016542, WBGENE00009523, WBGENE00002177, WBGENE00016769, WBGENE00019682, WBGENE00004133,…	1282	475	11221	1.25302	1	0.31236	50.3465
GOTERM_BP_FAT	GO:0030517~negative regulation of axon extension	5	0.226552	0.0394732	WBGENE00004890, WBGENE00009094, WBGENE00004854, WBGENE00004457, WBGENE00004889	1282	12	11221	3.64697	1	0.315831	50.9432
GOTERM_BP_FAT	GO:0030837~negative regulation of actin filament polymerization	5	0.226552	0.0394732	WBGENE00006582, WBGENE00010593, WBGENE00018187, WBGENE00001330, WBGENE00003991	1282	12	11221	3.64697	1	0.315831	50.9432
GOTERM_BP_FAT	GO:0031098~stress-activated protein kinase signaling cascade	5	0.226552	0.0394732	WBGENE00002178, WBGENE00006755, WBGENE00003239, WBGENE00002177, WBGENE00002187	1282	12	11221	3.64697	1	0.315831	50.9432
GOTERM_BP_FAT	GO:0032272~negative regulation of protein polymerization	5	0.226552	0.0394732	WBGENE00006582, WBGENE00010593, WBGENE00018187, WBGENE00001330, WBGENE00003991	1282	12	11221	3.64697	1	0.315831	50.9432
GOTERM_BP_FAT	GO:0060281~regulation of oocyte development	5	0.226552	0.0394732	WBGENE00000441, WBGENE00002189, WBGENE00022389, WBGENE00002190, WBGENE00000071	1282	12	11221	3.64697	1	0.315831	50.9432
GOTERM_BP_FAT	GO:0045926~negative regulation of growth	7	0.317173	0.0400945	WBGENE00004890, WBGENE00009094, WBGENE00003057, WBGENE00004854, WBGENE00004457, WBGENE00004889, WBGENE00013352	1282	23	11221	2.66387	1	0.319026	51.5013
GOTERM_BP_FAT	GO:0030041~actin filament polymerization	8	0.362483	0.0407814	WBGENE00006582, WBGENE00010593, WBGENE00018187, WBGENE00001330, WBGENE00003991, WBGENE00006794, WBGENE00006805, WBGENE00013317	1282	29	11221	2.41455	1	0.322619	52.1114
GOTERM_BP_FAT	GO:0034765~regulation of ion transmembrane transport	11	0.498414	0.0417424	WBGENE00004793, WBGENE00004830, WBGENE00006742, WBGENE00014261, WBGENE00021415, WBGENE00002141, WBGENE00014569, WBGENE00004270, WBGENE00000367, WBGENE00000528, WBGENE00001374	1282	48	11221	2.00583	1	0.327963	52.9527
GOTERM_BP_FAT	GO:0030322~stabilization of membrane potential	11	0.498414	0.0417424	WBGENE00006663, WBGENE00006662, WBGENE00006318, WBGENE00006672, WBGENE00006666, WBGENE00006693, WBGENE00019904, WBGENE00010784, WBGENE00006668, WBGENE00006792, WBGENE00006683	1282	48	11221	2.00583	1	0.327963	52.9527
GOTERM_BP_FAT	GO:0034762~regulation of transmembrane transport	11	0.498414	0.0417424	WBGENE00004793, WBGENE00004830, WBGENE00006742, WBGENE00014261, WBGENE00021415, WBGENE00002141, WBGENE00014569, WBGENE00004270, WBGENE00000367, WBGENE00000528, WBGENE00001374	1282	48	11221	2.00583	1	0.327963	52.9527
GOTERM_BP_FAT	GO:0007612~learning	11	0.498414	0.0417424	WBGENE00001515, WBGENE00000244, WBGENE00001400, WBGENE00006527, WBGENE00000907, WBGENE00006654, WBGENE00000484, WBGENE00020230, WBGENE00001612, WBGENE00004457, WBGENE00003886	1282	48	11221	2.00583	1	0.327963	52.9527
GOTERM_BP_FAT	GO:1901700~response to oxygen-containing compound	17	0.770276	0.043215	WBGENE00016328, WBGENE00004830, WBGENE00001518, WBGENE00001519, WBGENE00000906, WBGENE00007516, WBGENE00000902, WBGENE00000950, WBGENE00002187, WBGENE00001957, WBGENE00000802, WBGENE00000907, WBGENE00001758, WBGENE00000908, WBGENE00002084, WBGENE00006798, WBGENE00001680	1282	89	11221	1.67187	1	0.336535	54.215
GOTERM_BP_FAT	GO:0044093~positive regulation of molecular function	34	1.54055	0.0441573	WBGENE00011454, WBGENE00009726, WBGENE00004998, WBGENE00004346, WBGENE00009800, WBGENE00018088, WBGENE00008239, WBGENE00000086, WBGENE00003980, WBGENE00015776, WBGENE00018987, WBGENE00009932, WBGENE00000553, WBGENE00001179, WBGENE00004036, WBGENE00000518, WBGENE00006363, WBGENE00001515, WBGENE00006755, WBGENE00006468, WBGENE00019487, WBGENE00001510, WBGENE00002177, WBGENE00006805, WBGENE00020770,…	1282	214	11221	1.39062	1	0.341579	55.0059
GOTERM_BP_FAT	GO:0016337~single organismal cell-cell adhesion	6	0.271862	0.0463747	WBGENE00021415, WBGENE00000523, WBGENE00000524, WBGENE00002175, WBGENE00006875, WBGENE00003485	1282	18	11221	2.91758	1	0.354556	56.8165
GOTERM_BP_FAT	GO:0098602~single organism cell adhesion	6	0.271862	0.0463747	WBGENE00021415, WBGENE00000523, WBGENE00000524, WBGENE00002175, WBGENE00006875, WBGENE00003485	1282	18	11221	2.91758	1	0.354556	56.8165
GOTERM_BP_FAT	GO:0035178~turning behavior	6	0.271862	0.0463747	WBGENE00001172, WBGENE00000295, WBGENE00000298, WBGENE00011261, WBGENE00010898, WBGENE00000239	1282	18	11221	2.91758	1	0.354556	56.8165
GOTERM_BP_FAT	GO:0034607~turning behavior involved in mating	6	0.271862	0.0463747	WBGENE00001172, WBGENE00000295, WBGENE00000298, WBGENE00011261, WBGENE00010898, WBGENE00000239	1282	18	11221	2.91758	1	0.354556	56.8165
GOTERM_BP_FAT	GO:0031345~negative regulation of cell projection organization	6	0.271862	0.0463747	WBGENE00004890, WBGENE00002178, WBGENE00009094, WBGENE00004854, WBGENE00004457, WBGENE00004889	1282	18	11221	2.91758	1	0.354556	56.8165
GOTERM_BP_FAT	GO:0006869~lipid transport	14	0.634345	0.0465337	WBGENE00003813, WBGENE00000302, WBGENE00008033, WBGENE00022610, WBGENE00019236, WBGENE00018632, WBGENE00007549, WBGENE00019166, WBGENE00003877, WBGENE00003773, WBGENE00004058, WBGENE00006452, WBGENE00003730, WBGENE00003561	1282	69	11221	1.77592	1	0.354528	56.9436
GOTERM_BP_FAT	GO:0006351~transcription, DNA-templated	119	5.39193	0.0519235	WBGENE00003602, WBGENE00016091, WBGENE00008630, WBGENE00006818, WBGENE00017687, WBGENE00003694, WBGENE00011327, WBGENE00000220, WBGENE00020153, WBGENE00019743, WBGENE00003614, WBGENE00003937, WBGENE00011520, WBGENE00003613, WBGENE00021611, WBGENE00003610, WBGENE00016927, WBGENE00016138, WBGENE00003617, WBGENE00000096, WBGENE00016721, WBGENE00003699, WBGENE00007011, WBGENE00003620, WBGENE00016029,…	1282	896	11221	1.16247	1	0.386208	61.0506
GOTERM_BP_FAT	GO:0040032~post-embryonic body morphogenesis	5	0.226552	0.0520074	WBGENE00022743, WBGENE00006585, WBGENE00001072, WBGENE00001159, WBGENE00001064	1282	13	11221	3.36643	1	0.385633	61.1115
GOTERM_BP_FAT	GO:0045026~plasma membrane fusion	5	0.226552	0.0520074	WBGENE00006372, WBGENE00001182, WBGENE00001159, WBGENE00006798, WBGENE00016625	1282	13	11221	3.36643	1	0.385633	61.1115
GOTERM_BP_FAT	GO:1903429~regulation of cell maturation	5	0.226552	0.0520074	WBGENE00000441, WBGENE00002189, WBGENE00022389, WBGENE00002190, WBGENE00000071	1282	13	11221	3.36643	1	0.385633	61.1115
GOTERM_BP_FAT	GO:0040040~thermosensory behavior	5	0.226552	0.0520074	WBGENE00006527, WBGENE00006654, WBGENE00000553, WBGENE00000438, WBGENE00001535	1282	13	11221	3.36643	1	0.385633	61.1115
GOTERM_BP_FAT	GO:1902667~regulation of axon guidance	5	0.226552	0.0520074	WBGENE00004890, WBGENE00006654, WBGENE00009094, WBGENE00004854, WBGENE00004889	1282	13	11221	3.36643	1	0.385633	61.1115
GOTERM_BP_FAT	GO:0010771~negative regulation of cell morphogenesis involved in differentiation	5	0.226552	0.0520074	WBGENE00004890, WBGENE00009094, WBGENE00004854, WBGENE00004457, WBGENE00004889	1282	13	11221	3.36643	1	0.385633	61.1115
GOTERM_BP_FAT	GO:0050771~negative regulation of axonogenesis	5	0.226552	0.0520074	WBGENE00004890, WBGENE00009094, WBGENE00004854, WBGENE00004457, WBGENE00004889	1282	13	11221	3.36643	1	0.385633	61.1115
GOTERM_BP_FAT	GO:0006357~regulation of transcription from RNA polymerase II promoter	56	2.53738	0.0523353	WBGENE00001182, WBGENE00001400, WBGENE00006818, WBGENE00000272, WBGENE00017687, WBGENE00000438, WBGENE00000902, WBGENE00011327, WBGENE00000220, WBGENE00018572, WBGENE00000908, WBGENE00006462, WBGENE00000440, WBGENE00000452, WBGENE00001824, WBGENE00000445, WBGENE00006970, WBGENE00000447, WBGENE00016865, WBGENE00000096, WBGENE00009133, WBGENE00003847, WBGENE00001953, WBGENE00001952, WBGENE00001951,…	1282	388	11221	1.26328	1	0.386499	61.3487
GOTERM_BP_FAT	GO:0043085~positive regulation of catalytic activity	32	1.44993	0.0526314	WBGENE00011454, WBGENE00009726, WBGENE00004998, WBGENE00004346, WBGENE00009800, WBGENE00018088, WBGENE00008239, WBGENE00000086, WBGENE00003980, WBGENE00015776, WBGENE00018987, WBGENE00009932, WBGENE00001179, WBGENE00004036, WBGENE00000518, WBGENE00006363, WBGENE00001515, WBGENE00006755, WBGENE00006468, WBGENE00019487, WBGENE00001510, WBGENE00002177, WBGENE00006805, WBGENE00020770, WBGENE00012693,…	1282	202	11221	1.38657	1	0.387172	61.5617
GOTERM_BP_FAT	GO:0071526~semaphorin-plexin signaling pathway	4	0.181242	0.0535106	WBGENE00004890, WBGENE00022048, WBGENE00009094, WBGENE00004889	1282	8	11221	4.37637	1	0.391233	62.1877
GOTERM_BP_FAT	GO:0046040~IMP metabolic process	4	0.181242	0.0535106	WBGENE00008654, WBGENE00011407, WBGENE00018174, WBGENE00015116	1282	8	11221	4.37637	1	0.391233	62.1877
GOTERM_BP_FAT	GO:0030835~negative regulation of actin filament depolymerization	4	0.181242	0.0535106	WBGENE00002978, WBGENE00006582, WBGENE00010593, WBGENE00001330	1282	8	11221	4.37637	1	0.391233	62.1877
GOTERM_BP_FAT	GO:0030814~regulation of cAMP metabolic process	4	0.181242	0.0535106	WBGENE00011454, WBGENE00020114, WBGENE00008239, WBGENE00004036	1282	8	11221	4.37637	1	0.391233	62.1877
GOTERM_BP_FAT	GO:0007160~cell-matrix adhesion	4	0.181242	0.0535106	WBGENE00017028, WBGENE00010540, WBGENE00007170, WBGENE00010047	1282	8	11221	4.37637	1	0.391233	62.1877
GOTERM_BP_FAT	GO:0030817~regulation of cAMP biosynthetic process	4	0.181242	0.0535106	WBGENE00011454, WBGENE00020114, WBGENE00008239, WBGENE00004036	1282	8	11221	4.37637	1	0.391233	62.1877
GOTERM_BP_FAT	GO:0045087~innate immune response	48	2.1749	0.0543882	WBGENE00006627, WBGENE00005078, WBGENE00008199, WBGENE00019373, WBGENE00004809, WBGENE00016599, WBGENE00008239, WBGENE00044723, WBGENE00003090, WBGENE00015216, WBGENE00004860, WBGENE00009397, WBGENE00004096, WBGENE00003239, WBGENE00018216, WBGENE00017591, WBGENE00006875, WBGENE00007153, WBGENE00014252, WBGENE00003400, WBGENE00016379, WBGENE00021519, WBGENE00004036, WBGENE00000178, WBGENE00020799,…	1282	326	11221	1.28875	1	0.395234	62.8029
GOTERM_BP_FAT	GO:0072522~purine-containing compound biosynthetic process	19	0.860897	0.0544682	WBGENE00016328, WBGENE00008654, WBGENE00011454, WBGENE00016957, WBGENE00011407, WBGENE00018174, WBGENE00006915, WBGENE00006914, WBGENE00001551, WBGENE00001554, WBGENE00001535, WBGENE00000071, WBGENE00008239, WBGENE00000070, WBGENE00000068, WBGENE00000907, WBGENE00015116, WBGENE00020114, WBGENE00004036	1282	106	11221	1.56889	1	0.394626	62.8585
GOTERM_BP_FAT	GO:0006355~regulation of transcription, DNA-templated	129	5.84504	0.0555822	WBGENE00003602, WBGENE00016091, WBGENE00008630, WBGENE00006818, WBGENE00017687, WBGENE00003694, WBGENE00011327, WBGENE00000220, WBGENE00017535, WBGENE00020153, WBGENE00019743, WBGENE00003614, WBGENE00003937, WBGENE00011520, WBGENE00003613, WBGENE00021611, WBGENE00003610, WBGENE00016927, WBGENE00016138, WBGENE00003617, WBGENE00000096, WBGENE00003699, WBGENE00007011, WBGENE00003620, WBGENE00016029,…	1282	982	11221	1.1498	1	0.399913	63.6248
GOTERM_BP_FAT	GO:0034608~vulval location	6	0.271862	0.0572272	WBGENE00006527, WBGENE00011261, WBGENE00010898, WBGENE00000906, WBGENE00003885, WBGENE00003886	1282	19	11221	2.76402	1	0.408098	64.7291
GOTERM_BP_FAT	GO:0009072~aromatic amino acid family metabolic process	6	0.271862	0.0572272	WBGENE00016294, WBGENE00000298, WBGENE00010052, WBGENE00021817, WBGENE00010595, WBGENE00000239	1282	19	11221	2.76402	1	0.408098	64.7291
GOTERM_BP_FAT	GO:0051345~positive regulation of hydrolase activity	24	1.08745	0.0598193	WBGENE00006363, WBGENE00001515, WBGENE00006468, WBGENE00019487, WBGENE00009726, WBGENE00004346, WBGENE00009800, WBGENE00018088, WBGENE00006805, WBGENE00020770, WBGENE00000086, WBGENE00012693, WBGENE00019536, WBGENE00003980, WBGENE00015776, WBGENE00001366, WBGENE00018987, WBGENE00013711, WBGENE00009932, WBGENE00001179, WBGENE00019902, WBGENE00013135, WBGENE00004036, WBGENE00021320	1282	144	11221	1.45879	1	0.421323	66.4053
GOTERM_BP_FAT	GO:0009152~purine ribonucleotide biosynthetic process	18	0.815587	0.0598595	WBGENE00016328, WBGENE00008654, WBGENE00011454, WBGENE00011407, WBGENE00018174, WBGENE00006915, WBGENE00006914, WBGENE00001551, WBGENE00001554, WBGENE00001535, WBGENE00000071, WBGENE00008239, WBGENE00000070, WBGENE00000068, WBGENE00000907, WBGENE00015116, WBGENE00020114, WBGENE00004036	1282	100	11221	1.57549	1	0.420445	66.4306
GOTERM_BP_FAT	GO:0045935~positive regulation of nucleobase-containing compound metabolic process	35	1.58586	0.0618564	WBGENE00001953, WBGENE00011454, WBGENE00001951, WBGENE00001400, WBGENE00006818, WBGENE00003625, WBGENE00000438, WBGENE00008239, WBGENE00006743, WBGENE00002187, WBGENE00008748, WBGENE00004860, WBGENE00022173, WBGENE00003670, WBGENE00006654, WBGENE00000908, WBGENE00000553, WBGENE00002988, WBGENE00000452, WBGENE00000440, WBGENE00006778, WBGENE00000445, WBGENE00001204, WBGENE00000476, WBGENE00015934,…	1282	228	11221	1.34362	1	0.430126	67.6695
GOTERM_BP_FAT	GO:0010876~lipid localization	99	4.48573	0.0634444	WBGENE00006915, WBGENE00018928, WBGENE00000220, WBGENE00006527, WBGENE00007229, WBGENE00009818, WBGENE00000699, WBGENE00014149, WBGENE00003892, WBGENE00006826, WBGENE00006825, WBGENE00017478, WBGENE00004944, WBGENE00018727, WBGENE00010374, WBGENE00003699, WBGENE00013312, WBGENE00007945, WBGENE00010086, WBGENE00011093, WBGENE00001113, WBGENE00002184, WBGENE00008033, WBGENE00019408, WBGENE00003980,…	1282	741	11221	1.16939	1	0.43745	68.6236
GOTERM_BP_FAT	GO:1901701~cellular response to oxygen-containing compound	10	0.453104	0.064822	WBGENE00001518, WBGENE00001519, WBGENE00000907, WBGENE00000906, WBGENE00002084, WBGENE00000902, WBGENE00006798, WBGENE00001957, WBGENE00001680, WBGENE00002187	1282	45	11221	1.94505	1	0.443552	69.4299
GOTERM_BP_FAT	GO:1903506~regulation of nucleic acid-templated transcription	129	5.84504	0.0650969	WBGENE00003602, WBGENE00016091, WBGENE00008630, WBGENE00006818, WBGENE00017687, WBGENE00003694, WBGENE00011327, WBGENE00000220, WBGENE00017535, WBGENE00020153, WBGENE00019743, WBGENE00003614, WBGENE00003937, WBGENE00011520, WBGENE00003613, WBGENE00021611, WBGENE00003610, WBGENE00016927, WBGENE00016138, WBGENE00003617, WBGENE00000096, WBGENE00003699, WBGENE00007011, WBGENE00003620, WBGENE00016029,…	1282	989	11221	1.14166	1	0.443865	69.5884
GOTERM_BP_FAT	GO:2001141~regulation of RNA biosynthetic process	129	5.84504	0.0650969	WBGENE00003602, WBGENE00016091, WBGENE00008630, WBGENE00006818, WBGENE00017687, WBGENE00003694, WBGENE00011327, WBGENE00000220, WBGENE00017535, WBGENE00020153, WBGENE00019743, WBGENE00003614, WBGENE00003937, WBGENE00011520, WBGENE00003613, WBGENE00021611, WBGENE00003610, WBGENE00016927, WBGENE00016138, WBGENE00003617, WBGENE00000096, WBGENE00003699, WBGENE00007011, WBGENE00003620, WBGENE00016029,…	1282	989	11221	1.14166	1	0.443865	69.5884
GOTERM_BP_FAT	GO:0050920~regulation of chemotaxis	8	0.362483	0.0652679	WBGENE00004890, WBGENE00000907, WBGENE00006654, WBGENE00020230, WBGENE00002084, WBGENE00009094, WBGENE00004854, WBGENE00004889	1282	32	11221	2.18818	1	0.443639	69.6866
GOTERM_BP_FAT	GO:0099003~vesicle mediated transport in synapse	8	0.362483	0.0652679	WBGENE00006372, WBGENE00006752, WBGENE00008438, WBGENE00004921, WBGENE00004924, WBGENE00006798, WBGENE00004316, WBGENE00001224	1282	32	11221	2.18818	1	0.443639	69.6866
GOTERM_BP_FAT	GO:0030799~regulation of cyclic nucleotide metabolic process	5	0.226552	0.0664453	WBGENE00016328, WBGENE00011454, WBGENE00020114, WBGENE00008239, WBGENE00004036	1282	14	11221	3.12598	1	0.448582	70.3548
GOTERM_BP_FAT	GO:0030808~regulation of nucleotide biosynthetic process	5	0.226552	0.0664453	WBGENE00016328, WBGENE00011454, WBGENE00020114, WBGENE00008239, WBGENE00004036	1282	14	11221	3.12598	1	0.448582	70.3548
GOTERM_BP_FAT	GO:0046959~habituation	5	0.226552	0.0664453	WBGENE00001400, WBGENE00000484, WBGENE00001612, WBGENE00004457, WBGENE00003886	1282	14	11221	3.12598	1	0.448582	70.3548
GOTERM_BP_FAT	GO:0046958~nonassociative learning	5	0.226552	0.0664453	WBGENE00001400, WBGENE00000484, WBGENE00001612, WBGENE00004457, WBGENE00003886	1282	14	11221	3.12598	1	0.448582	70.3548
GOTERM_BP_FAT	GO:0010720~positive regulation of cell development	5	0.226552	0.0664453	WBGENE00002189, WBGENE00006788, WBGENE00006970, WBGENE00006805, WBGENE00000071	1282	14	11221	3.12598	1	0.448582	70.3548
GOTERM_BP_FAT	GO:0030802~regulation of cyclic nucleotide biosynthetic process	5	0.226552	0.0664453	WBGENE00016328, WBGENE00011454, WBGENE00020114, WBGENE00008239, WBGENE00004036	1282	14	11221	3.12598	1	0.448582	70.3548
GOTERM_BP_FAT	GO:0007156~homophilic cell adhesion via plasma membrane adhesion molecules	5	0.226552	0.0664453	WBGENE00021362, WBGENE00017576, WBGENE00000395, WBGENE00000401, WBGENE00011326	1282	14	11221	3.12598	1	0.448582	70.3548
GOTERM_BP_FAT	GO:1900371~regulation of purine nucleotide biosynthetic process	5	0.226552	0.0664453	WBGENE00016328, WBGENE00011454, WBGENE00020114, WBGENE00008239, WBGENE00004036	1282	14	11221	3.12598	1	0.448582	70.3548
GOTERM_BP_FAT	GO:0019935~cyclic-nucleotide-mediated signaling	5	0.226552	0.0664453	WBGENE00016328, WBGENE00000068, WBGENE00020114, WBGENE00000071, WBGENE00000070	1282	14	11221	3.12598	1	0.448582	70.3548
GOTERM_BP_FAT	GO:0007367~segment polarity determination	3	0.135931	0.0667718	WBGENE00006947, WBGENE00006950, WBGENE00006954	1282	4	11221	6.56455	1	0.449136	70.5376
GOTERM_BP_FAT	GO:0014032~neural crest cell development	3	0.135931	0.0667718	WBGENE00004890, WBGENE00009094, WBGENE00004889	1282	4	11221	6.56455	1	0.449136	70.5376
GOTERM_BP_FAT	GO:0048762~mesenchymal cell differentiation	3	0.135931	0.0667718	WBGENE00004890, WBGENE00009094, WBGENE00004889	1282	4	11221	6.56455	1	0.449136	70.5376
GOTERM_BP_FAT	GO:0001755~neural crest cell migration	3	0.135931	0.0667718	WBGENE00004890, WBGENE00009094, WBGENE00004889	1282	4	11221	6.56455	1	0.449136	70.5376
GOTERM_BP_FAT	GO:0072375~medium-term memory	3	0.135931	0.0667718	WBGENE00006779, WBGENE00000068, WBGENE00002190	1282	4	11221	6.56455	1	0.449136	70.5376
GOTERM_BP_FAT	GO:0014031~mesenchymal cell development	3	0.135931	0.0667718	WBGENE00004890, WBGENE00009094, WBGENE00004889	1282	4	11221	6.56455	1	0.449136	70.5376
GOTERM_BP_FAT	GO:0060065~uterus development	3	0.135931	0.0667718	WBGENE00022048, WBGENE00001204, WBGENE00002988	1282	4	11221	6.56455	1	0.449136	70.5376
GOTERM_BP_FAT	GO:0014033~neural crest cell differentiation	3	0.135931	0.0667718	WBGENE00004890, WBGENE00009094, WBGENE00004889	1282	4	11221	6.56455	1	0.449136	70.5376
GOTERM_BP_FAT	GO:2000191~regulation of fatty acid transport	3	0.135931	0.0667718	WBGENE00003877, WBGENE00022610, WBGENE00003730	1282	4	11221	6.56455	1	0.449136	70.5376
GOTERM_BP_FAT	GO:0043327~chemotaxis to cAMP	3	0.135931	0.0667718	WBGENE00000907, WBGENE00000484, WBGENE00000908	1282	4	11221	6.56455	1	0.449136	70.5376
GOTERM_BP_FAT	GO:0007365~periodic partitioning	3	0.135931	0.0667718	WBGENE00006947, WBGENE00006950, WBGENE00006954	1282	4	11221	6.56455	1	0.449136	70.5376
GOTERM_BP_FAT	GO:0043413~macromolecule glycosylation	22	0.996828	0.0675455	WBGENE00017653, WBGENE00020799, WBGENE00019763, WBGENE00001506, WBGENE00001505, WBGENE00044058, WBGENE00001508, WBGENE00044383, WBGENE00009849, WBGENE00022179, WBGENE00008673, WBGENE00015019, WBGENE00012363, WBGENE00044620, WBGENE00044630, WBGENE00008258, WBGENE00005020, WBGENE00001633, WBGENE00001631, WBGENE00000267, WBGENE00001627, WBGENE00001637	1282	131	11221	1.46992	1	0.451953	70.9666
GOTERM_BP_FAT	GO:0010171~body morphogenesis	88	3.98731	0.0675456	WBGENE00014051, WBGENE00022048, WBGENE00001340, WBGENE00006915, WBGENE00019001, WBGENE00006819, WBGENE00006914, WBGENE00000942, WBGENE00001385, WBGENE00001077, WBGENE00022743, WBGENE00000672, WBGENE00001072, WBGENE00021415, WBGENE00011590, WBGENE00000699, WBGENE00018572, WBGENE00001179, WBGENE00002058, WBGENE00003936, WBGENE00012433, WBGENE00001824, WBGENE00017957, WBGENE00002175, WBGENE00006826,…	1282	653	11221	1.17954	1	0.450846	70.9667
GOTERM_BP_FAT	GO:0034606~response to hermaphrodite contact	7	0.317173	0.0682524	WBGENE00006527, WBGENE00006960, WBGENE00011261, WBGENE00010898, WBGENE00000906, WBGENE00003885, WBGENE00003886	1282	26	11221	2.3565	1	0.453296	71.3534
GOTERM_BP_FAT	GO:0034330~cell junction organization	7	0.317173	0.0682524	WBGENE00003936, WBGENE00000802, WBGENE00000238, WBGENE00003172, WBGENE00006747, WBGENE00006826, WBGENE00006467	1282	26	11221	2.3565	1	0.453296	71.3534
GOTERM_BP_FAT	GO:0015718~monocarboxylic acid transport	7	0.317173	0.0682524	WBGENE00019236, WBGENE00003877, WBGENE00004058, WBGENE00022610, WBGENE00010834, WBGENE00003986, WBGENE00003730	1282	26	11221	2.3565	1	0.453296	71.3534
GOTERM_BP_FAT	GO:0007613~memory	6	0.271862	0.0694077	WBGENE00006372, WBGENE00001515, WBGENE00006779, WBGENE00000068, WBGENE00002190, WBGENE00001612	1282	20	11221	2.62582	1	0.457951	71.9751
GOTERM_BP_FAT	GO:0033563~dorsal/ventral axon guidance	6	0.271862	0.0694077	WBGENE00009958, WBGENE00003239, WBGENE00008183, WBGENE00004854, WBGENE00006780, WBGENE00006852	1282	20	11221	2.62582	1	0.457951	71.9751
GOTERM_BP_FAT	GO:0051254~positive regulation of RNA metabolic process	33	1.49524	0.0697996	WBGENE00001953, WBGENE00001951, WBGENE00001400, WBGENE00006818, WBGENE00003625, WBGENE00000438, WBGENE00006743, WBGENE00002187, WBGENE00008748, WBGENE00004860, WBGENE00022173, WBGENE00003670, WBGENE00006654, WBGENE00000908, WBGENE00000553, WBGENE00002988, WBGENE00000452, WBGENE00000440, WBGENE00006778, WBGENE00000445, WBGENE00001204, WBGENE00000476, WBGENE00015934, WBGENE00000096, WBGENE00003678,…	1282	215	11221	1.34344	1	0.458785	72.183
GOTERM_BP_FAT	GO:1902580~single-organism cellular localization	38	1.72179	0.0706072	WBGENE00017799, WBGENE00006372, WBGENE00002991, WBGENE00008438, WBGENE00000906, WBGENE00022783, WBGENE00002178, WBGENE00006752, WBGENE00004719, WBGENE00011306, WBGENE00018987, WBGENE00000244, WBGENE00000242, WBGENE00003773, WBGENE00004921, WBGENE00004924, WBGENE00006798, WBGENE00004036, WBGENE00006363, WBGENE00021420, WBGENE00015580, WBGENE00003892, WBGENE00006755, WBGENE00004270, WBGENE00019482,…	1282	254	11221	1.30946	1	0.461652	72.607
GOTERM_BP_FAT	GO:0015992~proton transport	16	0.724966	0.0724857	WBGENE00006912, WBGENE00006915, WBGENE00006914, WBGENE00020340, WBGENE00003943, WBGENE00022577, WBGENE00003878, WBGENE00003729, WBGENE00003736, WBGENE00009618, WBGENE00010811, WBGENE00003732, WBGENE00003731, WBGENE00003730, WBGENE00005153, WBGENE00015404	1282	88	11221	1.59141	1	0.469672	73.5698
GOTERM_BP_FAT	GO:0051252~regulation of RNA metabolic process	132	5.98097	0.072629	WBGENE00003602, WBGENE00016091, WBGENE00008630, WBGENE00006818, WBGENE00017687, WBGENE00003694, WBGENE00011327, WBGENE00000220, WBGENE00017535, WBGENE00020153, WBGENE00019743, WBGENE00003614, WBGENE00003937, WBGENE00011520, WBGENE00003613, WBGENE00021611, WBGENE00003610, WBGENE00016927, WBGENE00016138, WBGENE00003617, WBGENE00000096, WBGENE00003699, WBGENE00007011, WBGENE00003620, WBGENE00016029,…	1282	1017	11221	1.13605	1	0.469254	73.6419
GOTERM_BP_FAT	GO:0034613~cellular protein localization	49	2.22021	0.0726448	WBGENE00006372, WBGENE00017799, WBGENE00002991, WBGENE00009726, WBGENE00000906, WBGENE00010642, WBGENE00000942, WBGENE00022783, WBGENE00002187, WBGENE00004860, WBGENE00000247, WBGENE00004719, WBGENE00011306, WBGENE00006527, WBGENE00000244, WBGENE00000242, WBGENE00021292, WBGENE00011775, WBGENE00003239, WBGENE00021416, WBGENE00011261, WBGENE00006798, WBGENE00004036, WBGENE00006363, WBGENE00021420,…	1282	341	11221	1.25772	1	0.468227	73.6499
GOTERM_BP_FAT	GO:0001708~cell fate specification	19	0.860897	0.0732189	WBGENE00003891, WBGENE00001953, WBGENE00001182, WBGENE00006818, WBGENE00001400, WBGENE00006778, WBGENE00001204, WBGENE00004011, WBGENE00003909, WBGENE00003029, WBGENE00001109, WBGENE00001108, WBGENE00004764, WBGENE00000238, WBGENE00009133, WBGENE00003102, WBGENE00002987, WBGENE00003106, WBGENE00003000	1282	110	11221	1.51184	1	0.469875	73.9368
GOTERM_BP_FAT	GO:0007423~sensory organ development	4	0.181242	0.0736275	WBGENE00001123, WBGENE00017028, WBGENE00004300, WBGENE00001159	1282	9	11221	3.8901	1	0.470723	74.1393
GOTERM_BP_FAT	GO:0043271~negative regulation of ion transport	4	0.181242	0.0736275	WBGENE00021415, WBGENE00002141, WBGENE00003877, WBGENE00022610	1282	9	11221	3.8901	1	0.470723	74.1393
GOTERM_BP_FAT	GO:0030834~regulation of actin filament depolymerization	4	0.181242	0.0736275	WBGENE00002978, WBGENE00006582, WBGENE00010593, WBGENE00001330	1282	9	11221	3.8901	1	0.470723	74.1393
GOTERM_BP_FAT	GO:0031589~cell-substrate adhesion	4	0.181242	0.0736275	WBGENE00017028, WBGENE00010540, WBGENE00007170, WBGENE00010047	1282	9	11221	3.8901	1	0.470723	74.1393
GOTERM_BP_FAT	GO:0051248~negative regulation of protein metabolic process	28	1.26869	0.0749919	WBGENE00019650, WBGENE00020017, WBGENE00009532, WBGENE00001025, WBGENE00002141, WBGENE00012271, WBGENE00219436, WBGENE00013965, WBGENE00009058, WBGENE00020648, WBGENE00013846, WBGENE00015620, WBGENE00013849, WBGENE00021415, WBGENE00018824, WBGENE00003043, WBGENE00007938, WBGENE00017937, WBGENE00008449, WBGENE00000105, WBGENE00020651, WBGENE00005642, WBGENE00009331, WBGENE00008735, WBGENE00016106,…	1282	178	11221	1.37683	1	0.476072	74.8046
GOTERM_BP_FAT	GO:1905114~cell surface receptor signaling pathway involved in cell-cell signaling	18	0.815587	0.0750413	WBGENE00000478, WBGENE00010994, WBGENE00004202, WBGENE00044019, WBGENE00007594, WBGENE00000047, WBGENE00003029, WBGENE00021981, WBGENE00008076, WBGENE00000238, WBGENE00006561, WBGENE00000054, WBGENE00001188, WBGENE00006797, WBGENE00020836, WBGENE00000845, WBGENE00002974, WBGENE00002975	1282	103	11221	1.5296	1	0.475206	74.8284
GOTERM_BP_FAT	GO:0010648~negative regulation of cell communication	18	0.815587	0.0750413	WBGENE00016328, WBGENE00001515, WBGENE00004202, WBGENE00002141, WBGENE00000484, WBGENE00004346, WBGENE00002190, WBGENE00003909, WBGENE00001995, WBGENE00000070, WBGENE00006742, WBGENE00021415, WBGENE00006654, WBGENE00003043, WBGENE00020114, WBGENE00001179, WBGENE00002084, WBGENE00004457	1282	103	11221	1.5296	1	0.475206	74.8284
GOTERM_BP_FAT	GO:0023057~negative regulation of signaling	18	0.815587	0.0750413	WBGENE00016328, WBGENE00001515, WBGENE00004202, WBGENE00002141, WBGENE00000484, WBGENE00004346, WBGENE00002190, WBGENE00003909, WBGENE00001995, WBGENE00000070, WBGENE00006742, WBGENE00021415, WBGENE00006654, WBGENE00003043, WBGENE00020114, WBGENE00001179, WBGENE00002084, WBGENE00004457	1282	103	11221	1.5296	1	0.475206	74.8284
GOTERM_BP_FAT	GO:0017156~calcium ion regulated exocytosis	8	0.362483	0.0750444	WBGENE00006372, WBGENE00000089, WBGENE00006752, WBGENE00008438, WBGENE00004921, WBGENE00004924, WBGENE00006798, WBGENE00004316	1282	33	11221	2.12187	1	0.474128	74.8299
GOTERM_BP_FAT	GO:0006818~hydrogen transport	16	0.724966	0.0784189	WBGENE00006912, WBGENE00006915, WBGENE00006914, WBGENE00020340, WBGENE00003943, WBGENE00022577, WBGENE00003878, WBGENE00003729, WBGENE00003736, WBGENE00009618, WBGENE00010811, WBGENE00003732, WBGENE00003731, WBGENE00003730, WBGENE00005153, WBGENE00015404	1282	89	11221	1.57352	1	0.488622	76.4053
GOTERM_BP_FAT	GO:0001667~ameboidal-type cell migration	7	0.317173	0.0796542	WBGENE00004890, WBGENE00006788, WBGENE00003239, WBGENE00001089, WBGENE00009094, WBGENE00006805, WBGENE00004889	1282	27	11221	2.26923	1	0.493118	76.9583
GOTERM_BP_FAT	GO:0061065~regulation of dauer larval development	7	0.317173	0.0796542	WBGENE00019198, WBGENE00000907, WBGENE00006654, WBGENE00000908, WBGENE00018572, WBGENE00000906, WBGENE00000902	1282	27	11221	2.26923	1	0.493118	76.9583
GOTERM_BP_FAT	GO:0045893~positive regulation of transcription, DNA-templated	32	1.44993	0.0799103	WBGENE00001953, WBGENE00001951, WBGENE00001400, WBGENE00006818, WBGENE00003625, WBGENE00000438, WBGENE00006743, WBGENE00008748, WBGENE00004860, WBGENE00022173, WBGENE00003670, WBGENE00006654, WBGENE00000908, WBGENE00000553, WBGENE00002988, WBGENE00000452, WBGENE00000440, WBGENE00006778, WBGENE00000445, WBGENE00001204, WBGENE00000476, WBGENE00015934, WBGENE00000096, WBGENE00003678, WBGENE00003012,…	1282	210	11221	1.33375	1	0.493169	77.0715
GOTERM_BP_FAT	GO:0019219~regulation of nucleobase-containing compound metabolic process	137	6.20752	0.0803014	WBGENE00003602, WBGENE00016091, WBGENE00008630, WBGENE00006818, WBGENE00017687, WBGENE00003694, WBGENE00011327, WBGENE00000220, WBGENE00017535, WBGENE00020153, WBGENE00019743, WBGENE00004036, WBGENE00003614, WBGENE00003937, WBGENE00011520, WBGENE00003613, WBGENE00021611, WBGENE00003610, WBGENE00016927, WBGENE00016138, WBGENE00003617, WBGENE00000096, WBGENE00003699, WBGENE00016328, WBGENE00007011,…	1282	1064	11221	1.127	1	0.493824	77.2432
GOTERM_BP_FAT	GO:0007187~G-protein coupled receptor signaling pathway, coupled to cyclic nucleotide second messenger	10	0.453104	0.0813657	WBGENE00011454, WBGENE00001674, WBGENE00022196, WBGENE00000068, WBGENE00001519, WBGENE00004778, WBGENE00008239, WBGENE00000071, WBGENE00001671, WBGENE00000070	1282	47	11221	1.86228	1	0.497469	77.7044
GOTERM_BP_FAT	GO:0043254~regulation of protein complex assembly	10	0.453104	0.0813657	WBGENE00002978, WBGENE00006582, WBGENE00010593, WBGENE00018187, WBGENE00001330, WBGENE00003991, WBGENE00006794, WBGENE00006805, WBGENE00013317, WBGENE00002187	1282	47	11221	1.86228	1	0.497469	77.7044
GOTERM_BP_FAT	GO:0051235~maintenance of location	94	4.25918	0.0818496	WBGENE00007685, WBGENE00006915, WBGENE00000942, WBGENE00003860, WBGENE00018928, WBGENE00022783, WBGENE00016237, WBGENE00000220, WBGENE00007229, WBGENE00006527, WBGENE00009818, WBGENE00000908, WBGENE00000699, WBGENE00014149, WBGENE00009140, WBGENE00016966, WBGENE00012433, WBGENE00003892, WBGENE00001330, WBGENE00006826, WBGENE00006825, WBGENE00017478, WBGENE00002030, WBGENE00004944, WBGENE00018727,…	1282	709	11221	1.16045	1	0.498514	77.9112
GOTERM_BP_FAT	GO:0048675~axon extension	13	0.589035	0.0820449	WBGENE00006818, WBGENE00006788, WBGENE00006970, WBGENE00009094, WBGENE00006805, WBGENE00004773, WBGENE00004889, WBGENE00004854, WBGENE00004890, WBGENE00003239, WBGENE00006786, WBGENE00004457, WBGENE00006780	1282	68	11221	1.67332	1	0.498281	77.9941
GOTERM_BP_FAT	GO:1990138~neuron projection extension	13	0.589035	0.0820449	WBGENE00006818, WBGENE00006788, WBGENE00006970, WBGENE00009094, WBGENE00006805, WBGENE00004773, WBGENE00004889, WBGENE00004854, WBGENE00004890, WBGENE00003239, WBGENE00006786, WBGENE00004457, WBGENE00006780	1282	68	11221	1.67332	1	0.498281	77.9941
GOTERM_BP_FAT	GO:1901615~organic hydroxy compound metabolic process	11	0.498414	0.0823776	WBGENE00000295, WBGENE00019198, WBGENE00000298, WBGENE00019166, WBGENE00012031, WBGENE00002146, WBGENE00018996, WBGENE00000239, WBGENE00000979, WBGENE00007174, WBGENE00016920	1282	54	11221	1.78296	1	0.498654	78.1348
GOTERM_BP_FAT	GO:0098742~cell-cell adhesion via plasma-membrane adhesion molecules	5	0.226552	0.082727	WBGENE00021362, WBGENE00017576, WBGENE00000395, WBGENE00000401, WBGENE00011326	1282	15	11221	2.91758	1	0.499097	78.2816
GOTERM_BP_FAT	GO:0007189~adenylate cyclase-activating G-protein coupled receptor signaling pathway	5	0.226552	0.082727	WBGENE00011454, WBGENE00000068, WBGENE00008239, WBGENE00000071, WBGENE00000070	1282	15	11221	2.91758	1	0.499097	78.2816
GOTERM_BP_FAT	GO:1902680~positive regulation of RNA biosynthetic process	32	1.44993	0.0838978	WBGENE00001953, WBGENE00001951, WBGENE00001400, WBGENE00006818, WBGENE00003625, WBGENE00000438, WBGENE00006743, WBGENE00008748, WBGENE00004860, WBGENE00022173, WBGENE00003670, WBGENE00006654, WBGENE00000908, WBGENE00000553, WBGENE00002988, WBGENE00000452, WBGENE00000440, WBGENE00006778, WBGENE00000445, WBGENE00001204, WBGENE00000476, WBGENE00015934, WBGENE00000096, WBGENE00003678, WBGENE00003012,…	1282	211	11221	1.32743	1	0.503104	78.7666
GOTERM_BP_FAT	GO:1903508~positive regulation of nucleic acid-templated transcription	32	1.44993	0.0838978	WBGENE00001953, WBGENE00001951, WBGENE00001400, WBGENE00006818, WBGENE00003625, WBGENE00000438, WBGENE00006743, WBGENE00008748, WBGENE00004860, WBGENE00022173, WBGENE00003670, WBGENE00006654, WBGENE00000908, WBGENE00000553, WBGENE00002988, WBGENE00000452, WBGENE00000440, WBGENE00006778, WBGENE00000445, WBGENE00001204, WBGENE00000476, WBGENE00015934, WBGENE00000096, WBGENE00003678, WBGENE00003012,…	1282	211	11221	1.32743	1	0.503104	78.7666
GOTERM_BP_FAT	GO:0070727~cellular macromolecule localization	49	2.22021	0.0849457	WBGENE00006372, WBGENE00017799, WBGENE00002991, WBGENE00009726, WBGENE00000906, WBGENE00010642, WBGENE00000942, WBGENE00022783, WBGENE00002187, WBGENE00004860, WBGENE00000247, WBGENE00004719, WBGENE00011306, WBGENE00006527, WBGENE00000244, WBGENE00000242, WBGENE00021292, WBGENE00011775, WBGENE00003239, WBGENE00021416, WBGENE00011261, WBGENE00006798, WBGENE00004036, WBGENE00006363, WBGENE00021420,…	1282	345	11221	1.24314	1	0.506535	79.192
GOTERM_BP_FAT	GO:0006508~proteolysis	90	4.07793	0.0864799	WBGENE00020017, WBGENE00000789, WBGENE00012445, WBGENE00020788, WBGENE00009158, WBGENE00009058, WBGENE00000082, WBGENE00000039, WBGENE00013846, WBGENE00004264, WBGENE00013849, WBGENE00015620, WBGENE00021213, WBGENE00009958, WBGENE00015776, WBGENE00011803, WBGENE00018472, WBGENE00021984, WBGENE00018824, WBGENE00006954, WBGENE00001690, WBGENE00006952, WBGENE00001172, WBGENE00013166, WBGENE00010423,…	1282	678	11221	1.16187	1	0.51199	79.8004
GOTERM_BP_FAT	GO:0051129~negative regulation of cellular component organization	15	0.679656	0.0865018	WBGENE00018187, WBGENE00001330, WBGENE00009094, WBGENE00003029, WBGENE00002187, WBGENE00004889, WBGENE00004854, WBGENE00018042, WBGENE00002978, WBGENE00006582, WBGENE00004890, WBGENE00002178, WBGENE00010593, WBGENE00003991, WBGENE00004457	1282	83	11221	1.58182	1	0.510998	79.809
GOTERM_BP_FAT	GO:0070085~glycosylation	22	0.996828	0.0869058	WBGENE00017653, WBGENE00020799, WBGENE00019763, WBGENE00001506, WBGENE00001505, WBGENE00044058, WBGENE00001508, WBGENE00044383, WBGENE00009849, WBGENE00022179, WBGENE00008673, WBGENE00015019, WBGENE00012363, WBGENE00044620, WBGENE00044630, WBGENE00008258, WBGENE00005020, WBGENE00001633, WBGENE00001631, WBGENE00000267, WBGENE00001627, WBGENE00001637	1282	135	11221	1.42637	1	0.511623	79.9663
GOTERM_BP_FAT	GO:0043900~regulation of multi-organism process	9	0.407793	0.0889416	WBGENE00001172, WBGENE00000441, WBGENE00002189, WBGENE00010251, WBGENE00022389, WBGENE00002190, WBGENE00000071, WBGENE00002187, WBGENE00004036	1282	41	11221	1.92133	1	0.519055	80.7417
GOTERM_BP_FAT	GO:0007188~adenylate cyclase-modulating G-protein coupled receptor signaling pathway	9	0.407793	0.0889416	WBGENE00011454, WBGENE00001674, WBGENE00022196, WBGENE00000068, WBGENE00001519, WBGENE00008239, WBGENE00000071, WBGENE00001671, WBGENE00000070	1282	41	11221	1.92133	1	0.519055	80.7417
GOTERM_BP_FAT	GO:0016079~synaptic vesicle exocytosis	7	0.317173	0.0920534	WBGENE00006372, WBGENE00006752, WBGENE00008438, WBGENE00004921, WBGENE00004924, WBGENE00006798, WBGENE00004316	1282	28	11221	2.18818	1	0.530723	81.8723
GOTERM_BP_FAT	GO:0090002~establishment of protein localization to plasma membrane	4	0.181242	0.0965439	WBGENE00006640, WBGENE00006636, WBGENE00006780, WBGENE00023491	1282	10	11221	3.50109	1	0.547502	83.394
GOTERM_BP_FAT	GO:0090087~regulation of peptide transport	4	0.181242	0.0965439	WBGENE00018951, WBGENE00003909, WBGENE00022610, WBGENE00003730	1282	10	11221	3.50109	1	0.547502	83.394
GOTERM_BP_FAT	GO:0048841~regulation of axon extension involved in axon guidance	4	0.181242	0.0965439	WBGENE00004890, WBGENE00009094, WBGENE00004854, WBGENE00004889	1282	10	11221	3.50109	1	0.547502	83.394
GOTERM_BP_FAT	GO:0030534~adult behavior	4	0.181242	0.0965439	WBGENE00004830, WBGENE00004270, WBGENE00004944, WBGENE00001612	1282	10	11221	3.50109	1	0.547502	83.394
GOTERM_BP_FAT	GO:0008078~mesodermal cell migration	4	0.181242	0.0965439	WBGENE00006788, WBGENE00003239, WBGENE00001089, WBGENE00006805	1282	10	11221	3.50109	1	0.547502	83.394
GOTERM_BP_FAT	GO:0045055~regulated exocytosis	8	0.362483	0.0970257	WBGENE00006372, WBGENE00000089, WBGENE00006752, WBGENE00008438, WBGENE00004921, WBGENE00004924, WBGENE00006798, WBGENE00004316	1282	35	11221	2.00062	1	0.548287	83.5499
GOTERM_BP_FAT	GO:0051261~protein depolymerization	6	0.271862	0.0976659	WBGENE00002978, WBGENE00006582, WBGENE00010593, WBGENE00001330, WBGENE00009825, WBGENE00006794	1282	22	11221	2.38711	1	0.549681	83.755
GOTERM_BP_FAT	GO:0034329~cell junction assembly	6	0.271862	0.0976659	WBGENE00003936, WBGENE00000802, WBGENE00000238, WBGENE00003172, WBGENE00006747, WBGENE00006467	1282	22	11221	2.38711	1	0.549681	83.755
GOTERM_BP_FAT	GO:0007416~synapse assembly	6	0.271862	0.0976659	WBGENE00006999, WBGENE00004719, WBGENE00003029, WBGENE00003516, WBGENE00004457, WBGENE00000096	1282	22	11221	2.38711	1	0.549681	83.755
GOTERM_BP_FAT	GO:0021700~developmental maturation	9	0.407793	0.0994456	WBGENE00000441, WBGENE00006868, WBGENE00002189, WBGENE00022389, WBGENE00002190, WBGENE00000071, WBGENE00002187, WBGENE00002173, WBGENE00002977	1282	42	11221	1.87559	1	0.555436	84.3123
GOTERM_BP_FAT	GO:0048469~cell maturation	9	0.407793	0.0994456	WBGENE00000441, WBGENE00006868, WBGENE00002189, WBGENE00022389, WBGENE00002190, WBGENE00000071, WBGENE00002187, WBGENE00002173, WBGENE00002977	1282	42	11221	1.87559	1	0.555436	84.3123

## Sheet: Up-regulated_let-418
Category	GO term	Number of Genes	%	PValue	Genes	List Total	Pop Hits	Pop Total	Fold Enrichment	Bonferroni	Benjamini	FDR
GOTERM_BP_FAT	GO:0019752~carboxylic acid metabolic process	8	5.83942	0.00772807	WBGENE00018783, WBGENE00007756, WBGENE00001150, WBGENE00019232, WBGENE00019233, WBGENE00021296, WBGENE00014001, WBGENE00009255	71	367	11221	3.44506	0.991852	0.991852	10.8719
GOTERM_BP_FAT	GO:0043436~oxoacid metabolic process	8	5.83942	0.00783944	WBGENE00018783, WBGENE00007756, WBGENE00001150, WBGENE00019232, WBGENE00019233, WBGENE00021296, WBGENE00014001, WBGENE00009255	71	368	11221	3.4357	0.9924	0.912822	11.0202
GOTERM_BP_FAT	GO:0032787~monocarboxylic acid metabolic process	6	4.37956	0.0100935	WBGENE00001150, WBGENE00019232, WBGENE00019233, WBGENE00021296, WBGENE00014001, WBGENE00009255	71	211	11221	4.49409	0.998145	0.877126	13.9725
GOTERM_BP_FAT	GO:0006082~organic acid metabolic process	8	5.83942	0.0117671	WBGENE00018783, WBGENE00007756, WBGENE00001150, WBGENE00019232, WBGENE00019233, WBGENE00021296, WBGENE00014001, WBGENE00009255	71	398	11221	3.17673	0.99935	0.840341	16.1052
GOTERM_BP_FAT	GO:0010876~lipid localization	11	8.0292	0.0160704	WBGENE00018152, WBGENE00016506, WBGENE00001150, WBGENE00007082, WBGENE00016507, WBGENE00007028, WBGENE00015887, WBGENE00009973, WBGENE00003387, WBGENE00020911, WBGENE00000023	71	741	11221	2.34611	0.999957	0.865866	21.3647
GOTERM_BP_FAT	GO:0044712~single-organism catabolic process	6	4.37956	0.0212914	WBGENE00007756, WBGENE00016506, WBGENE00001150, WBGENE00011050, WBGENE00021296, WBGENE00014001	71	255	11221	3.71864	0.999998	0.89181	27.3328
GOTERM_BP_FAT	GO:0019915~lipid storage	10	7.29927	0.0252227	WBGENE00018152, WBGENE00016506, WBGENE00001150, WBGENE00007082, WBGENE00016507, WBGENE00007028, WBGENE00015887, WBGENE00009973, WBGENE00003387, WBGENE00020911	71	682	11221	2.31734	1	0.895928	31.5449
GOTERM_BP_FAT	GO:0051235~maintenance of location	10	7.29927	0.0313691	WBGENE00018152, WBGENE00016506, WBGENE00001150, WBGENE00007082, WBGENE00016507, WBGENE00007028, WBGENE00015887, WBGENE00009973, WBGENE00003387, WBGENE00020911	71	709	11221	2.22909	1	0.915419	37.6765
GOTERM_BP_FAT	GO:0055114~oxidation-reduction process	9	6.56934	0.0314691	WBGENE00000973, WBGENE00000972, WBGENE00001150, WBGENE00012914, WBGENE00011050, WBGENE00020394, WBGENE00008538, WBGENE00009973, WBGENE00017719	71	596	11221	2.38654	1	0.889497	37.7719
GOTERM_BP_FAT	GO:0006629~lipid metabolic process	7	5.10949	0.0378107	WBGENE00016506, WBGENE00001150, WBGENE00007082, WBGENE00016507, WBGENE00021296, WBGENE00017026, WBGENE00013362	71	399	11221	2.77267	1	0.908346	43.5503
GOTERM_BP_FAT	GO:0055085~transmembrane transport	11	8.0292	0.042575	WBGENE00021354, WBGENE00006525, WBGENE00006678, WBGENE00011185, WBGENE00022682, WBGENE00018779, WBGENE00003387, WBGENE00000023, WBGENE00019844, WBGENE00012716, WBGENE00008997	71	870	11221	1.99824	1	0.913901	47.5579
GOTERM_BP_FAT	GO:0035556~intracellular signal transduction	7	5.10949	0.0540855	WBGENE00006525, WBGENE00044281, WBGENE00002040, WBGENE00019428, WBGENE00012198, WBGENE00001543, WBGENE00001544	71	436	11221	2.53738	1	0.943461	56.1721
GOTERM_BP_FAT	GO:0009813~flavonoid biosynthetic process	3	2.18978	0.0724084	WBGENE00019232, WBGENE00019233, WBGENE00009255	71	71	11221	6.67784	1	0.972256	67.2115
GOTERM_BP_FAT	GO:0052695~cellular glucuronidation	3	2.18978	0.0724084	WBGENE00019232, WBGENE00019233, WBGENE00009255	71	71	11221	6.67784	1	0.972256	67.2115
GOTERM_BP_FAT	GO:0009812~flavonoid metabolic process	3	2.18978	0.0724084	WBGENE00019232, WBGENE00019233, WBGENE00009255	71	71	11221	6.67784	1	0.972256	67.2115
GOTERM_BP_FAT	GO:0019585~glucuronate metabolic process	3	2.18978	0.0724084	WBGENE00019232, WBGENE00019233, WBGENE00009255	71	71	11221	6.67784	1	0.972256	67.2115
GOTERM_BP_FAT	GO:0052696~flavonoid glucuronidation	3	2.18978	0.0724084	WBGENE00019232, WBGENE00019233, WBGENE00009255	71	71	11221	6.67784	1	0.972256	67.2115
GOTERM_BP_FAT	GO:0006063~uronic acid metabolic process	3	2.18978	0.0724084	WBGENE00019232, WBGENE00019233, WBGENE00009255	71	71	11221	6.67784	1	0.972256	67.2115
GOTERM_BP_FAT	GO:0040040~thermosensory behavior	2	1.45985	0.0781711	WBGENE00006525, WBGENE00001543	71	13	11221	24.3142	1	0.972803	70.107
GOTERM_BP_FAT	GO:0046395~carboxylic acid catabolic process	3	2.18978	0.0888907	WBGENE00007756, WBGENE00001150, WBGENE00021296	71	80	11221	5.92658	1	0.978674	74.8691
GOTERM_BP_FAT	GO:0016054~organic acid catabolic process	3	2.18978	0.0984852	WBGENE00007756, WBGENE00001150, WBGENE00021296	71	85	11221	5.57796	1	0.982003	78.5217

## Sheet: Down-regulated_three mutants
Category	GO term	Number of Genes	%	PValue	Genes	List Total	Pop Hits	Pop Total	Fold Enrichment	Bonferroni	Benjamini	FDR
GOTERM_BP_FAT	GO:0061158~3'-UTR-mediated mRNA destabilization	8	3.53982	3.43739e-10	WBGENE00007961, WBGENE00004027, WBGENE00013370, WBGENE00009537, WBGENE00013794, WBGENE00013797, WBGENE00009539, WBGENE00013796	119	18	11221	41.9085	3.04209e-07	3.04209e-07	5.34637e-07
GOTERM_BP_FAT	GO:0061157~mRNA destabilization	8	3.53982	3.43739e-10	WBGENE00007961, WBGENE00004027, WBGENE00013370, WBGENE00009537, WBGENE00013794, WBGENE00013797, WBGENE00009539, WBGENE00013796	119	18	11221	41.9085	3.04209e-07	3.04209e-07	5.34637e-07
GOTERM_BP_FAT	GO:0043488~regulation of mRNA stability	8	3.53982	1.22364e-09	WBGENE00007961, WBGENE00004027, WBGENE00013370, WBGENE00009537, WBGENE00013794, WBGENE00013797, WBGENE00009539, WBGENE00013796	119	21	11221	35.9216	1.08292e-06	5.4146e-07	1.9032e-06
GOTERM_BP_FAT	GO:0050779~RNA destabilization	8	3.53982	1.77914e-09	WBGENE00007961, WBGENE00004027, WBGENE00013370, WBGENE00009537, WBGENE00013794, WBGENE00013797, WBGENE00009539, WBGENE00013796	119	22	11221	34.2888	1.57454e-06	5.24846e-07	2.7672e-06
GOTERM_BP_FAT	GO:0043487~regulation of RNA stability	8	3.53982	8.87017e-09	WBGENE00007961, WBGENE00004027, WBGENE00013370, WBGENE00009537, WBGENE00013794, WBGENE00013797, WBGENE00009539, WBGENE00013796	119	27	11221	27.939	7.85007e-06	1.96252e-06	1.37963e-05
GOTERM_BP_FAT	GO:0006417~regulation of translation	12	5.30973	8.66567e-08	WBGENE00007961, WBGENE00004027, WBGENE00004241, WBGENE00001401, WBGENE00013370, WBGENE00008480, WBGENE00009537, WBGENE00013122, WBGENE00013794, WBGENE00013797, WBGENE00009539, WBGENE00013796	119	127	11221	8.90968	7.66883e-05	1.53381e-05	0.000134782
GOTERM_BP_FAT	GO:0034248~regulation of cellular amide metabolic process	12	5.30973	8.66567e-08	WBGENE00007961, WBGENE00004027, WBGENE00004241, WBGENE00001401, WBGENE00013370, WBGENE00008480, WBGENE00009537, WBGENE00013122, WBGENE00013794, WBGENE00013797, WBGENE00009539, WBGENE00013796	119	127	11221	8.90968	7.66883e-05	1.53381e-05	0.000134782
GOTERM_BP_FAT	GO:0010467~gene expression	45	19.9115	2.37168e-07	WBGENE00007961, WBGENE00004027, WBGENE00006729, WBGENE00008488, WBGENE00001401, WBGENE00006394, WBGENE00007603, WBGENE00018189, WBGENE00008480, WBGENE00011615, WBGENE00006554, WBGENE00005007, WBGENE00000900, WBGENE00006551, WBGENE00006550, WBGENE00014177, WBGENE00006558, WBGENE00019264, WBGENE00021661, WBGENE00013370, WBGENE00007979, WBGENE00012694, WBGENE00000142, WBGENE00007195, WBGENE00013794,…	119	1968	11221	2.15612	0.000209872	3.49817e-05	0.000368882
GOTERM_BP_FAT	GO:0017148~negative regulation of translation	9	3.9823	3.60611e-07	WBGENE00007961, WBGENE00004027, WBGENE00001401, WBGENE00013370, WBGENE00009537, WBGENE00013794, WBGENE00013797, WBGENE00009539, WBGENE00013796	119	65	11221	13.0561	0.00031909	4.55906e-05	0.000560879
GOTERM_BP_FAT	GO:0034249~negative regulation of cellular amide metabolic process	9	3.9823	3.60611e-07	WBGENE00007961, WBGENE00004027, WBGENE00001401, WBGENE00013370, WBGENE00009537, WBGENE00013794, WBGENE00013797, WBGENE00009539, WBGENE00013796	119	65	11221	13.0561	0.00031909	4.55906e-05	0.000560879
GOTERM_BP_FAT	GO:0051171~regulation of nitrogen compound metabolic process	32	14.1593	7.94082e-07	WBGENE00007961, WBGENE00004027, WBGENE00008488, WBGENE00001401, WBGENE00006394, WBGENE00018189, WBGENE00008480, WBGENE00011615, WBGENE00005007, WBGENE00006554, WBGENE00000900, WBGENE00006551, WBGENE00006558, WBGENE00006550, WBGENE00010195, WBGENE00021661, WBGENE00013370, WBGENE00012694, WBGENE00017011, WBGENE00013794, WBGENE00013797, WBGENE00013796, WBGENE00021610, WBGENE00004241, WBGENE00011319,…	119	1167	11221	2.58561	0.000702516	8.78415e-05	0.00123508
GOTERM_BP_FAT	GO:0010556~regulation of macromolecule biosynthetic process	31	13.7168	1.02123e-06	WBGENE00007961, WBGENE00004027, WBGENE00008488, WBGENE00001401, WBGENE00006394, WBGENE00018189, WBGENE00008480, WBGENE00011615, WBGENE00005007, WBGENE00006554, WBGENE00000900, WBGENE00006551, WBGENE00006558, WBGENE00006550, WBGENE00021661, WBGENE00013370, WBGENE00012694, WBGENE00017011, WBGENE00013794, WBGENE00013797, WBGENE00013796, WBGENE00021610, WBGENE00004241, WBGENE00011319, WBGENE00003035,…	119	1118	11221	2.6146	0.000903381	0.000100416	0.00158837
GOTERM_BP_FAT	GO:2000112~regulation of cellular macromolecule biosynthetic process	30	13.2743	2.84677e-06	WBGENE00007961, WBGENE00004027, WBGENE00008488, WBGENE00001401, WBGENE00018189, WBGENE00008480, WBGENE00011615, WBGENE00005007, WBGENE00006554, WBGENE00000900, WBGENE00006551, WBGENE00006558, WBGENE00006550, WBGENE00021661, WBGENE00013370, WBGENE00012694, WBGENE00017011, WBGENE00013794, WBGENE00013797, WBGENE00013796, WBGENE00021610, WBGENE00004241, WBGENE00011319, WBGENE00003035, WBGENE00013639,…	119	1111	11221	2.5462	0.00251622	0.000251908	0.00442766
GOTERM_BP_FAT	GO:0009790~embryo development	56	24.7788	1.48533e-05	WBGENE00004027, WBGENE00001401, WBGENE00017344, WBGENE00020466, WBGENE00020783, WBGENE00003923, WBGENE00017735, WBGENE00012675, WBGENE00000142, WBGENE00016485, WBGENE00008959, WBGENE00001413, WBGENE00004887, WBGENE00011526, WBGENE00000094, WBGENE00016087, WBGENE00001968, WBGENE00009668, WBGENE00019827, WBGENE00003083, WBGENE00016112, WBGENE00007710, WBGENE00003184, WBGENE00007187, WBGENE00003035,…	119	3165	11221	1.6684	0.0130592	0.00119431	0.0230997
GOTERM_BP_FAT	GO:0010468~regulation of gene expression	31	13.7168	3.04256e-05	WBGENE00007961, WBGENE00004027, WBGENE00008488, WBGENE00001401, WBGENE00018189, WBGENE00008480, WBGENE00011615, WBGENE00005007, WBGENE00006554, WBGENE00000900, WBGENE00006551, WBGENE00006558, WBGENE00006550, WBGENE00021661, WBGENE00013370, WBGENE00012694, WBGENE00017011, WBGENE00013794, WBGENE00013797, WBGENE00013796, WBGENE00021610, WBGENE00009668, WBGENE00004241, WBGENE00011319, WBGENE00003035,…	119	1323	11221	2.20946	0.0265678	0.00224141	0.0473123
GOTERM_BP_FAT	GO:0071684~organism emergence from protective structure	7	3.09735	3.08447e-05	WBGENE00001864, WBGENE00004241, WBGENE00003184, WBGENE00004086, WBGENE00002068, WBGENE00001968, WBGENE00017134	119	58	11221	11.3803	0.0269288	0.00209764	0.0479639
GOTERM_BP_FAT	GO:0035188~hatching	7	3.09735	3.08447e-05	WBGENE00001864, WBGENE00004241, WBGENE00003184, WBGENE00004086, WBGENE00002068, WBGENE00001968, WBGENE00017134	119	58	11221	11.3803	0.0269288	0.00209764	0.0479639
GOTERM_BP_FAT	GO:0009792~embryo development ending in birth or egg hatching	54	23.8938	3.68293e-05	WBGENE00004027, WBGENE00001401, WBGENE00017344, WBGENE00020466, WBGENE00020783, WBGENE00003923, WBGENE00017735, WBGENE00012675, WBGENE00000142, WBGENE00008959, WBGENE00001413, WBGENE00004887, WBGENE00011526, WBGENE00000094, WBGENE00016087, WBGENE00001968, WBGENE00009668, WBGENE00019827, WBGENE00003083, WBGENE00016112, WBGENE00007710, WBGENE00003184, WBGENE00007187, WBGENE00003035, WBGENE00007333,…	119	3091	11221	1.64733	0.032069	0.00232547	0.0572674
GOTERM_BP_FAT	GO:0010608~posttranscriptional regulation of gene expression	13	5.75221	4.58519e-05	WBGENE00007961, WBGENE00004027, WBGENE00001401, WBGENE00008480, WBGENE00009668, WBGENE00004241, WBGENE00013370, WBGENE00009537, WBGENE00013794, WBGENE00013122, WBGENE00013797, WBGENE00013796, WBGENE00009539	119	286	11221	4.2861	0.0397675	0.00270167	0.0712924
GOTERM_BP_FAT	GO:0032269~negative regulation of cellular protein metabolic process	10	4.42478	0.000100967	WBGENE00007961, WBGENE00004027, WBGENE00001401, WBGENE00013370, WBGENE00007270, WBGENE00009537, WBGENE00013794, WBGENE00013797, WBGENE00009539, WBGENE00013796	119	177	11221	5.32735	0.0854839	0.00556945	0.156925
GOTERM_BP_FAT	GO:0051248~negative regulation of protein metabolic process	10	4.42478	0.000105417	WBGENE00007961, WBGENE00004027, WBGENE00001401, WBGENE00013370, WBGENE00007270, WBGENE00009537, WBGENE00013794, WBGENE00013797, WBGENE00009539, WBGENE00013796	119	178	11221	5.29742	0.0890787	0.00547313	0.163835
GOTERM_BP_FAT	GO:0032268~regulation of cellular protein metabolic process	14	6.19469	0.000130391	WBGENE00007961, WBGENE00004027, WBGENE00001401, WBGENE00008480, WBGENE00022492, WBGENE00004241, WBGENE00013370, WBGENE00007270, WBGENE00009537, WBGENE00013794, WBGENE00013122, WBGENE00013797, WBGENE00013796, WBGENE00009539	119	369	11221	3.57755	0.108993	0.00639078	0.202612
GOTERM_BP_FAT	GO:0051246~regulation of protein metabolic process	14	6.19469	0.000214059	WBGENE00007961, WBGENE00004027, WBGENE00001401, WBGENE00008480, WBGENE00022492, WBGENE00004241, WBGENE00013370, WBGENE00007270, WBGENE00009537, WBGENE00013794, WBGENE00013122, WBGENE00013797, WBGENE00013796, WBGENE00009539	119	388	11221	3.40237	0.172596	0.00992217	0.332421
GOTERM_BP_FAT	GO:0034645~cellular macromolecule biosynthetic process	34	15.0442	0.000270331	WBGENE00007961, WBGENE00004027, WBGENE00008488, WBGENE00006729, WBGENE00001401, WBGENE00006394, WBGENE00018189, WBGENE00008480, WBGENE00011615, WBGENE00005007, WBGENE00006554, WBGENE00000900, WBGENE00006551, WBGENE00006550, WBGENE00006558, WBGENE00021661, WBGENE00013370, WBGENE00012694, WBGENE00013323, WBGENE00007195, WBGENE00017011, WBGENE00013794, WBGENE00013797, WBGENE00013796, WBGENE00021610,…	119	1710	11221	1.87485	0.212802	0.0118925	0.419635
GOTERM_BP_FAT	GO:0016070~RNA metabolic process	31	13.7168	0.00052938	WBGENE00004027, WBGENE00008488, WBGENE00006394, WBGENE00007603, WBGENE00018189, WBGENE00011615, WBGENE00005007, WBGENE00006554, WBGENE00000900, WBGENE00006551, WBGENE00006558, WBGENE00014177, WBGENE00006550, WBGENE00019264, WBGENE00021661, WBGENE00012694, WBGENE00000142, WBGENE00007195, WBGENE00017011, WBGENE00011791, WBGENE00022794, WBGENE00021610, WBGENE00017357, WBGENE00004887, WBGENE00009668,…	119	1549	11221	1.8871	0.374138	0.0220684	0.820213
GOTERM_BP_FAT	GO:0051172~negative regulation of nitrogen compound metabolic process	10	4.42478	0.000661345	WBGENE00007961, WBGENE00004027, WBGENE00010195, WBGENE00001401, WBGENE00013370, WBGENE00009537, WBGENE00013794, WBGENE00013797, WBGENE00009539, WBGENE00013796	119	228	11221	4.13571	0.443164	0.0262619	1.02369
GOTERM_BP_FAT	GO:0010558~negative regulation of macromolecule biosynthetic process	9	3.9823	0.00181169	WBGENE00007961, WBGENE00004027, WBGENE00001401, WBGENE00013370, WBGENE00009537, WBGENE00013794, WBGENE00013797, WBGENE00009539, WBGENE00013796	119	213	11221	3.98426	0.799069	0.0673952	2.78098
GOTERM_BP_FAT	GO:2000113~negative regulation of cellular macromolecule biosynthetic process	9	3.9823	0.00181169	WBGENE00007961, WBGENE00004027, WBGENE00001401, WBGENE00013370, WBGENE00009537, WBGENE00013794, WBGENE00013797, WBGENE00009539, WBGENE00013796	119	213	11221	3.98426	0.799069	0.0673952	2.78098
GOTERM_BP_FAT	GO:0043603~cellular amide metabolic process	14	6.19469	0.00221561	WBGENE00007961, WBGENE00006729, WBGENE00004027, WBGENE00001401, WBGENE00008480, WBGENE00004241, WBGENE00007979, WBGENE00013370, WBGENE00009537, WBGENE00013794, WBGENE00013122, WBGENE00013797, WBGENE00013796, WBGENE00009539	119	499	11221	2.64553	0.859562	0.0785356	3.39106
GOTERM_BP_FAT	GO:0031327~negative regulation of cellular biosynthetic process	9	3.9823	0.00248041	WBGENE00007961, WBGENE00004027, WBGENE00001401, WBGENE00013370, WBGENE00009537, WBGENE00013794, WBGENE00013797, WBGENE00009539, WBGENE00013796	119	224	11221	3.7886	0.888963	0.0841618	3.78907
GOTERM_BP_FAT	GO:0009890~negative regulation of biosynthetic process	9	3.9823	0.00254968	WBGENE00007961, WBGENE00004027, WBGENE00001401, WBGENE00013370, WBGENE00009537, WBGENE00013794, WBGENE00013797, WBGENE00009539, WBGENE00013796	119	225	11221	3.77176	0.895582	0.0832295	3.89294
GOTERM_BP_FAT	GO:0031324~negative regulation of cellular metabolic process	11	4.86726	0.00320515	WBGENE00007961, WBGENE00004027, WBGENE00010195, WBGENE00001401, WBGENE00013370, WBGENE00007270, WBGENE00009537, WBGENE00013794, WBGENE00013797, WBGENE00009539, WBGENE00013796	119	342	11221	3.03285	0.941639	0.0998793	4.87056
GOTERM_BP_FAT	GO:0000003~reproduction	46	20.354	0.00444682	WBGENE00004027, WBGENE00001401, WBGENE00003948, WBGENE00003947, WBGENE00007603, WBGENE00020466, WBGENE00005007, WBGENE00004305, WBGENE00012762, WBGENE00015591, WBGENE00000900, WBGENE00015468, WBGENE00019264, WBGENE00016566, WBGENE00012694, WBGENE00000142, WBGENE00006976, WBGENE00016485, WBGENE00017166, WBGENE00017011, WBGENE00001413, WBGENE00001864, WBGENE00022794, WBGENE00017357, WBGENE00004887,…	119	3005	11221	1.44344	0.980634	0.131393	6.69704
GOTERM_BP_FAT	GO:0097659~nucleic acid-templated transcription	21	9.29204	0.0057776	WBGENE00004027, WBGENE00008488, WBGENE00021610, WBGENE00006394, WBGENE00018189, WBGENE00011615, WBGENE00006554, WBGENE00005007, WBGENE00000900, WBGENE00006551, WBGENE00006558, WBGENE00006550, WBGENE00021661, WBGENE00011319, WBGENE00003035, WBGENE00012694, WBGENE00013639, WBGENE00007019, WBGENE00007195, WBGENE00043056, WBGENE00017011	119	1041	11221	1.90219	0.994072	0.162076	8.61812
GOTERM_BP_FAT	GO:0032774~RNA biosynthetic process	21	9.29204	0.00608921	WBGENE00004027, WBGENE00008488, WBGENE00021610, WBGENE00006394, WBGENE00018189, WBGENE00011615, WBGENE00006554, WBGENE00005007, WBGENE00000900, WBGENE00006551, WBGENE00006558, WBGENE00006550, WBGENE00021661, WBGENE00011319, WBGENE00003035, WBGENE00012694, WBGENE00013639, WBGENE00007019, WBGENE00007195, WBGENE00043056, WBGENE00017011	119	1046	11221	1.89309	0.995508	0.164881	9.06258
GOTERM_BP_FAT	GO:0006412~translation	11	4.86726	0.00656339	WBGENE00007961, WBGENE00004027, WBGENE00006729, WBGENE00001401, WBGENE00013370, WBGENE00008480, WBGENE00009537, WBGENE00013794, WBGENE00013797, WBGENE00009539, WBGENE00013796	119	379	11221	2.73677	0.997055	0.171378	9.73503
GOTERM_BP_FAT	GO:2001141~regulation of RNA biosynthetic process	20	8.84956	0.00716381	WBGENE00004027, WBGENE00008488, WBGENE00021610, WBGENE00006394, WBGENE00018189, WBGENE00011615, WBGENE00006554, WBGENE00005007, WBGENE00000900, WBGENE00006551, WBGENE00006558, WBGENE00006550, WBGENE00021661, WBGENE00011319, WBGENE00003035, WBGENE00012694, WBGENE00013639, WBGENE00007019, WBGENE00043056, WBGENE00017011	119	989	11221	1.90686	0.998275	0.180317	10.5798
GOTERM_BP_FAT	GO:1903506~regulation of nucleic acid-templated transcription	20	8.84956	0.00716381	WBGENE00004027, WBGENE00008488, WBGENE00021610, WBGENE00006394, WBGENE00018189, WBGENE00011615, WBGENE00006554, WBGENE00005007, WBGENE00000900, WBGENE00006551, WBGENE00006558, WBGENE00006550, WBGENE00021661, WBGENE00011319, WBGENE00003035, WBGENE00012694, WBGENE00013639, WBGENE00007019, WBGENE00043056, WBGENE00017011	119	989	11221	1.90686	0.998275	0.180317	10.5798
GOTERM_BP_FAT	GO:0043043~peptide biosynthetic process	11	4.86726	0.00717398	WBGENE00007961, WBGENE00004027, WBGENE00006729, WBGENE00001401, WBGENE00013370, WBGENE00008480, WBGENE00009537, WBGENE00013794, WBGENE00013797, WBGENE00009539, WBGENE00013796	119	384	11221	2.70113	0.998291	0.175589	10.5941
GOTERM_BP_FAT	GO:0022412~cellular process involved in reproduction in multicellular organism	12	5.30973	0.00723175	WBGENE00001413, WBGENE00022492, WBGENE00004241, WBGENE00022794, WBGENE00017357, WBGENE00001401, WBGENE00000142, WBGENE00004887, WBGENE00007019, WBGENE00016485, WBGENE00012762, WBGENE00012879	119	446	11221	2.53706	0.998377	0.172149	10.675
GOTERM_BP_FAT	GO:0007281~germ cell development	12	5.30973	0.00723175	WBGENE00001413, WBGENE00022492, WBGENE00004241, WBGENE00022794, WBGENE00017357, WBGENE00001401, WBGENE00000142, WBGENE00004887, WBGENE00007019, WBGENE00016485, WBGENE00012762, WBGENE00012879	119	446	11221	2.53706	0.998377	0.172149	10.675
GOTERM_BP_FAT	GO:0019219~regulation of nucleobase-containing compound metabolic process	21	9.29204	0.00732835	WBGENE00004027, WBGENE00008488, WBGENE00021610, WBGENE00006394, WBGENE00018189, WBGENE00011615, WBGENE00006554, WBGENE00005007, WBGENE00000900, WBGENE00006551, WBGENE00006558, WBGENE00006550, WBGENE00010195, WBGENE00021661, WBGENE00011319, WBGENE00003035, WBGENE00012694, WBGENE00013639, WBGENE00007019, WBGENE00043056, WBGENE00017011	119	1064	11221	1.86107	0.998511	0.169714	10.8101
GOTERM_BP_FAT	GO:0006518~peptide metabolic process	12	5.30973	0.00834614	WBGENE00007961, WBGENE00004027, WBGENE00006729, WBGENE00001401, WBGENE00007979, WBGENE00013370, WBGENE00008480, WBGENE00009537, WBGENE00013794, WBGENE00013797, WBGENE00009539, WBGENE00013796	119	455	11221	2.48688	0.999399	0.186197	12.2218
GOTERM_BP_FAT	GO:0051252~regulation of RNA metabolic process	20	8.84956	0.00954995	WBGENE00004027, WBGENE00008488, WBGENE00021610, WBGENE00006394, WBGENE00018189, WBGENE00011615, WBGENE00006554, WBGENE00005007, WBGENE00000900, WBGENE00006551, WBGENE00006558, WBGENE00006550, WBGENE00021661, WBGENE00011319, WBGENE00003035, WBGENE00012694, WBGENE00013639, WBGENE00007019, WBGENE00043056, WBGENE00017011	119	1017	11221	1.85436	0.999795	0.205087	13.8646
GOTERM_BP_FAT	GO:0043604~amide biosynthetic process	11	4.86726	0.00974476	WBGENE00007961, WBGENE00004027, WBGENE00006729, WBGENE00001401, WBGENE00013370, WBGENE00008480, WBGENE00009537, WBGENE00013794, WBGENE00013797, WBGENE00009539, WBGENE00013796	119	402	11221	2.58019	0.999828	0.203926	14.1277
GOTERM_BP_FAT	GO:0006396~RNA processing	11	4.86726	0.010571	WBGENE00019264, WBGENE00011791, WBGENE00022794, WBGENE00017357, WBGENE00007603, WBGENE00000142, WBGENE00004887, WBGENE00015702, WBGENE00009668, WBGENE00007195, WBGENE00014177	119	407	11221	2.54849	0.999918	0.214281	15.2354
GOTERM_BP_FAT	GO:0019438~aromatic compound biosynthetic process	23	10.177	0.0120507	WBGENE00004027, WBGENE00008488, WBGENE00021610, WBGENE00006394, WBGENE00016632, WBGENE00018189, WBGENE00011526, WBGENE00011615, WBGENE00006554, WBGENE00005007, WBGENE00000900, WBGENE00006551, WBGENE00006558, WBGENE00006550, WBGENE00021661, WBGENE00011319, WBGENE00003035, WBGENE00012694, WBGENE00013639, WBGENE00007019, WBGENE00007195, WBGENE00043056, WBGENE00017011	119	1267	11221	1.71173	0.999978	0.235276	17.1857
GOTERM_BP_FAT	GO:0018130~heterocycle biosynthetic process	23	10.177	0.0126904	WBGENE00004027, WBGENE00008488, WBGENE00021610, WBGENE00006394, WBGENE00016632, WBGENE00018189, WBGENE00011526, WBGENE00011615, WBGENE00006554, WBGENE00005007, WBGENE00000900, WBGENE00006551, WBGENE00006558, WBGENE00006550, WBGENE00021661, WBGENE00011319, WBGENE00003035, WBGENE00012694, WBGENE00013639, WBGENE00007019, WBGENE00007195, WBGENE00043056, WBGENE00017011	119	1273	11221	1.70366	0.999988	0.240944	18.0159
GOTERM_BP_FAT	GO:0007292~female gamete generation	9	3.9823	0.0127791	WBGENE00001413, WBGENE00022492, WBGENE00004241, WBGENE00000142, WBGENE00007019, WBGENE00001968, WBGENE00016485, WBGENE00012762, WBGENE00012879	119	296	11221	2.86705	0.999989	0.23739	18.1303
GOTERM_BP_FAT	GO:0006355~regulation of transcription, DNA-templated	19	8.40708	0.0139582	WBGENE00004027, WBGENE00008488, WBGENE00021610, WBGENE00018189, WBGENE00011615, WBGENE00006554, WBGENE00005007, WBGENE00000900, WBGENE00006551, WBGENE00006558, WBGENE00006550, WBGENE00021661, WBGENE00011319, WBGENE00003035, WBGENE00012694, WBGENE00013639, WBGENE00007019, WBGENE00043056, WBGENE00017011	119	982	11221	1.82443	0.999996	0.251214	19.638
GOTERM_BP_FAT	GO:0071427~mRNA-containing ribonucleoprotein complex export from nucleus	3	1.32743	0.0166841	WBGENE00022492, WBGENE00011319, WBGENE00007195	119	19	11221	14.8885	1	0.287096	23.0248
GOTERM_BP_FAT	GO:0006406~mRNA export from nucleus	3	1.32743	0.0166841	WBGENE00022492, WBGENE00011319, WBGENE00007195	119	19	11221	14.8885	1	0.287096	23.0248
GOTERM_BP_FAT	GO:0006368~transcription elongation from RNA polymerase II promoter	3	1.32743	0.0166841	WBGENE00011319, WBGENE00012694, WBGENE00007195	119	19	11221	14.8885	1	0.287096	23.0248
GOTERM_BP_FAT	GO:0010605~negative regulation of macromolecule metabolic process	12	5.30973	0.016715	WBGENE00007961, WBGENE00004027, WBGENE00010195, WBGENE00001401, WBGENE00013370, WBGENE00007270, WBGENE00009668, WBGENE00009537, WBGENE00013794, WBGENE00013797, WBGENE00009539, WBGENE00013796	119	503	11221	2.24956	1	0.282159	23.0624
GOTERM_BP_FAT	GO:0009893~positive regulation of metabolic process	10	4.42478	0.016739	WBGENE00022492, WBGENE00008488, WBGENE00001401, WBGENE00011319, WBGENE00012694, WBGENE00008480, WBGENE00007019, WBGENE00003386, WBGENE00006554, WBGENE00000900	119	373	11221	2.52799	1	0.277306	23.0916
GOTERM_BP_FAT	GO:0034654~nucleobase-containing compound biosynthetic process	22	9.73451	0.017619	WBGENE00004027, WBGENE00008488, WBGENE00021610, WBGENE00006394, WBGENE00016632, WBGENE00018189, WBGENE00011615, WBGENE00006554, WBGENE00005007, WBGENE00000900, WBGENE00006551, WBGENE00006558, WBGENE00006550, WBGENE00021661, WBGENE00011319, WBGENE00003035, WBGENE00012694, WBGENE00013639, WBGENE00007019, WBGENE00007195, WBGENE00043056, WBGENE00017011	119	1235	11221	1.67973	1	0.284461	24.1552
GOTERM_BP_FAT	GO:0007276~gamete generation	13	5.75221	0.0183266	WBGENE00001413, WBGENE00022794, WBGENE00017357, WBGENE00001401, WBGENE00004887, WBGENE00001968, WBGENE00012762, WBGENE00012879, WBGENE00022492, WBGENE00004241, WBGENE00000142, WBGENE00007019, WBGENE00016485	119	578	11221	2.1208	1	0.288963	25.0005
GOTERM_BP_FAT	GO:0009892~negative regulation of metabolic process	12	5.30973	0.019808	WBGENE00007961, WBGENE00004027, WBGENE00010195, WBGENE00001401, WBGENE00013370, WBGENE00007270, WBGENE00009668, WBGENE00009537, WBGENE00013794, WBGENE00013797, WBGENE00009539, WBGENE00013796	119	516	11221	2.19289	1	0.303263	26.7416
GOTERM_BP_FAT	GO:0010629~negative regulation of gene expression	10	4.42478	0.0207346	WBGENE00007961, WBGENE00004027, WBGENE00001401, WBGENE00013370, WBGENE00009668, WBGENE00009537, WBGENE00013794, WBGENE00013797, WBGENE00009539, WBGENE00013796	119	387	11221	2.43654	1	0.30986	27.8114
GOTERM_BP_FAT	GO:0048609~multicellular organismal reproductive process	18	7.9646	0.0213763	WBGENE00001413, WBGENE00022794, WBGENE00017357, WBGENE00001401, WBGENE00004887, WBGENE00001968, WBGENE00012762, WBGENE00012879, WBGENE00000900, WBGENE00003952, WBGENE00022492, WBGENE00004241, WBGENE00004086, WBGENE00003035, WBGENE00000142, WBGENE00007019, WBGENE00017166, WBGENE00016485	119	953	11221	1.781	1	0.312685	28.5436
GOTERM_BP_FAT	GO:0006366~transcription from RNA polymerase II promoter	9	3.9823	0.0219241	WBGENE00004027, WBGENE00008488, WBGENE00011319, WBGENE00006394, WBGENE00012694, WBGENE00007019, WBGENE00006554, WBGENE00007195, WBGENE00000900	119	327	11221	2.59525	1	0.314277	29.1632
GOTERM_BP_FAT	GO:0048477~oogenesis	8	3.53982	0.0221013	WBGENE00001413, WBGENE00022492, WBGENE00004241, WBGENE00000142, WBGENE00007019, WBGENE00016485, WBGENE00012762, WBGENE00012879	119	266	11221	2.83591	1	0.311465	29.3626
GOTERM_BP_FAT	GO:0010628~positive regulation of gene expression	8	3.53982	0.0225048	WBGENE00008488, WBGENE00001401, WBGENE00011319, WBGENE00012694, WBGENE00008480, WBGENE00007019, WBGENE00006554, WBGENE00000900	119	267	11221	2.82529	1	0.311364	29.8146
GOTERM_BP_FAT	GO:0032504~multicellular organism reproduction	18	7.9646	0.0251192	WBGENE00001413, WBGENE00022794, WBGENE00017357, WBGENE00001401, WBGENE00004887, WBGENE00001968, WBGENE00012762, WBGENE00012879, WBGENE00000900, WBGENE00003952, WBGENE00022492, WBGENE00004241, WBGENE00004086, WBGENE00003035, WBGENE00000142, WBGENE00007019, WBGENE00017166, WBGENE00016485	119	971	11221	1.74799	1	0.335921	32.6781
GOTERM_BP_FAT	GO:0006351~transcription, DNA-templated	17	7.52212	0.0251603	WBGENE00004027, WBGENE00008488, WBGENE00021610, WBGENE00006394, WBGENE00018189, WBGENE00006554, WBGENE00005007, WBGENE00000900, WBGENE00006551, WBGENE00006558, WBGENE00006550, WBGENE00011319, WBGENE00003035, WBGENE00012694, WBGENE00013639, WBGENE00007019, WBGENE00007195	119	896	11221	1.78906	1	0.331494	32.7222
GOTERM_BP_FAT	GO:0006354~DNA-templated transcription, elongation	3	1.32743	0.0260273	WBGENE00011319, WBGENE00012694, WBGENE00007195	119	24	11221	11.7868	1	0.335991	33.6469
GOTERM_BP_FAT	GO:0007049~cell cycle	14	6.19469	0.0302683	WBGENE00007710, WBGENE00000388, WBGENE00001864, WBGENE00009946, WBGENE00022794, WBGENE00004241, WBGENE00003184, WBGENE00001401, WBGENE00003035, WBGENE00020466, WBGENE00007270, WBGENE00002068, WBGENE00006976, WBGENE00015591	119	694	11221	1.90219	1	0.374364	38.001
GOTERM_BP_FAT	GO:0008033~tRNA processing	4	1.76991	0.0309013	WBGENE00019264, WBGENE00007603, WBGENE00000142, WBGENE00015702	119	65	11221	5.80271	1	0.375517	38.6275
GOTERM_BP_FAT	GO:0006397~mRNA processing	6	2.65487	0.0342378	WBGENE00011791, WBGENE00022794, WBGENE00017357, WBGENE00004887, WBGENE00009668, WBGENE00007195	119	171	11221	3.30857	1	0.401815	41.833
GOTERM_BP_FAT	GO:0016071~mRNA metabolic process	7	3.09735	0.0343568	WBGENE00011791, WBGENE00022794, WBGENE00017357, WBGENE00007603, WBGENE00004887, WBGENE00009668, WBGENE00007195	119	230	11221	2.86982	1	0.397832	41.9443
GOTERM_BP_FAT	GO:0010604~positive regulation of macromolecule metabolic process	9	3.9823	0.0369706	WBGENE00022492, WBGENE00008488, WBGENE00001401, WBGENE00011319, WBGENE00012694, WBGENE00008480, WBGENE00007019, WBGENE00006554, WBGENE00000900	119	362	11221	2.34433	1	0.415926	44.3409
GOTERM_BP_FAT	GO:0051028~mRNA transport	3	1.32743	0.0370103	WBGENE00022492, WBGENE00011319, WBGENE00007195	119	29	11221	9.75456	1	0.41126	44.3766
GOTERM_BP_FAT	GO:1901566~organonitrogen compound biosynthetic process	13	5.75221	0.0416109	WBGENE00007961, WBGENE00006729, WBGENE00004027, WBGENE00001401, WBGENE00016632, WBGENE00011526, WBGENE00008480, WBGENE00013370, WBGENE00009537, WBGENE00013794, WBGENE00013797, WBGENE00013796, WBGENE00009539	119	653	11221	1.87722	1	0.444405	48.3691
GOTERM_BP_FAT	GO:0006405~RNA export from nucleus	3	1.32743	0.0443071	WBGENE00022492, WBGENE00011319, WBGENE00007195	119	32	11221	8.84007	1	0.460456	50.5826
GOTERM_BP_FAT	GO:0071166~ribonucleoprotein complex localization	3	1.32743	0.0468485	WBGENE00022492, WBGENE00011319, WBGENE00007195	119	33	11221	8.57219	1	0.474491	52.5875
GOTERM_BP_FAT	GO:0071426~ribonucleoprotein complex export from nucleus	3	1.32743	0.0468485	WBGENE00022492, WBGENE00011319, WBGENE00007195	119	33	11221	8.57219	1	0.474491	52.5875
GOTERM_BP_FAT	GO:0022414~reproductive process	29	12.8319	0.0480838	WBGENE00001401, WBGENE00007603, WBGENE00020466, WBGENE00005007, WBGENE00012762, WBGENE00000900, WBGENE00000142, WBGENE00017166, WBGENE00016485, WBGENE00006976, WBGENE00001413, WBGENE00001864, WBGENE00022794, WBGENE00017357, WBGENE00004887, WBGENE00009668, WBGENE00001968, WBGENE00012879, WBGENE00003952, WBGENE00007710, WBGENE00022492, WBGENE00009946, WBGENE00004241, WBGENE00012581, WBGENE00003184,…	119	1951	11221	1.4016	1	0.478432	53.5343
GOTERM_BP_FAT	GO:0007126~meiotic nuclear division	7	3.09735	0.0513961	WBGENE00007710, WBGENE00001864, WBGENE00009946, WBGENE00003184, WBGENE00020466, WBGENE00002068, WBGENE00006976	119	254	11221	2.59866	1	0.49677	55.9863
GOTERM_BP_FAT	GO:1903046~meiotic cell cycle process	7	3.09735	0.057193	WBGENE00007710, WBGENE00001864, WBGENE00009946, WBGENE00003184, WBGENE00020466, WBGENE00002068, WBGENE00006976	119	261	11221	2.52896	1	0.530166	59.9887
GOTERM_BP_FAT	GO:0051321~meiotic cell cycle	9	3.9823	0.0598993	WBGENE00007710, WBGENE00001864, WBGENE00009946, WBGENE00003184, WBGENE00022794, WBGENE00001401, WBGENE00020466, WBGENE00002068, WBGENE00006976	119	400	11221	2.12162	1	0.542019	61.7383
GOTERM_BP_FAT	GO:0019953~sexual reproduction	13	5.75221	0.0618206	WBGENE00001413, WBGENE00022794, WBGENE00017357, WBGENE00001401, WBGENE00004887, WBGENE00001968, WBGENE00012762, WBGENE00012879, WBGENE00022492, WBGENE00004241, WBGENE00000142, WBGENE00007019, WBGENE00016485	119	696	11221	1.76124	1	0.548612	62.9365
GOTERM_BP_FAT	GO:0031325~positive regulation of cellular metabolic process	8	3.53982	0.0655441	WBGENE00022492, WBGENE00008488, WBGENE00011319, WBGENE00012694, WBGENE00007019, WBGENE00003386, WBGENE00006554, WBGENE00000900	119	338	11221	2.23181	1	0.565371	65.1596
GOTERM_BP_FAT	GO:0044703~multi-organism reproductive process	13	5.75221	0.0678939	WBGENE00001413, WBGENE00022794, WBGENE00017357, WBGENE00001401, WBGENE00004887, WBGENE00001968, WBGENE00012762, WBGENE00012879, WBGENE00022492, WBGENE00004241, WBGENE00000142, WBGENE00007019, WBGENE00016485	119	707	11221	1.73384	1	0.573598	66.4976
GOTERM_BP_FAT	GO:0045893~positive regulation of transcription, DNA-templated	6	2.65487	0.0705262	WBGENE00008488, WBGENE00011319, WBGENE00012694, WBGENE00007019, WBGENE00006554, WBGENE00000900	119	210	11221	2.69412	1	0.583002	67.9393
GOTERM_BP_FAT	GO:1903508~positive regulation of nucleic acid-templated transcription	6	2.65487	0.0716591	WBGENE00008488, WBGENE00011319, WBGENE00012694, WBGENE00007019, WBGENE00006554, WBGENE00000900	119	211	11221	2.68135	1	0.584139	68.5417
GOTERM_BP_FAT	GO:1902680~positive regulation of RNA biosynthetic process	6	2.65487	0.0716591	WBGENE00008488, WBGENE00011319, WBGENE00012694, WBGENE00007019, WBGENE00006554, WBGENE00000900	119	211	11221	2.68135	1	0.584139	68.5417
GOTERM_BP_FAT	GO:0051254~positive regulation of RNA metabolic process	6	2.65487	0.076291	WBGENE00008488, WBGENE00011319, WBGENE00012694, WBGENE00007019, WBGENE00006554, WBGENE00000900	119	215	11221	2.63146	1	0.603114	70.8963
GOTERM_BP_FAT	GO:0051168~nuclear export	3	1.32743	0.0841685	WBGENE00022492, WBGENE00011319, WBGENE00007195	119	46	11221	6.14962	1	0.635978	74.5261
GOTERM_BP_FAT	GO:0043933~macromolecular complex subunit organization	13	5.75221	0.0911532	WBGENE00007710, WBGENE00022492, WBGENE00003184, WBGENE00017357, WBGENE00011319, WBGENE00006394, WBGENE00012694, WBGENE00004887, WBGENE00011526, WBGENE00011615, WBGENE00005007, WBGENE00016485, WBGENE00020404	119	744	11221	1.64761	1	0.661913	77.3858
GOTERM_BP_FAT	GO:0045935~positive regulation of nucleobase-containing compound metabolic process	6	2.65487	0.092438	WBGENE00008488, WBGENE00011319, WBGENE00012694, WBGENE00007019, WBGENE00006554, WBGENE00000900	119	228	11221	2.48142	1	0.662629	77.878

## Sheet: Down-regulated_sin-3,spr-1
Category	GO term	Number of Genes	%	PValue	Genes	List Total	Pop Hits	Pop Total	Fold Enrichment	Bonferroni	Benjamini	FDR
GOTERM_BP_FAT	GO:0009790~embryo development	409	36.8801	4.91659e-50	WBGENE00003926, WBGENE00003927, WBGENE00003924, WBGENE00003925, WBGENE00009052, WBGENE00003922, WBGENE00015976, WBGENE00003241, WBGENE00016154, WBGENE00015666, WBGENE00021312, WBGENE00021311, WBGENE00021714, WBGENE00008428, WBGENE00002076, WBGENE00010637, WBGENE00002075, WBGENE00002078, WBGENE00009163, WBGENE00003230, WBGENE00011722, WBGENE00003231, WBGENE00002368, WBGENE00015164, WBGENE00003228,…	777	3165	11221	1.86621	1.17211e-46	1.17211e-46	8.6265e-47
GOTERM_BP_FAT	GO:0009792~embryo development ending in birth or egg hatching	397	35.798	3.90679e-47	WBGENE00003926, WBGENE00003927, WBGENE00003924, WBGENE00003925, WBGENE00009052, WBGENE00003922, WBGENE00015976, WBGENE00003241, WBGENE00016154, WBGENE00021312, WBGENE00021311, WBGENE00021714, WBGENE00008428, WBGENE00002076, WBGENE00010637, WBGENE00002075, WBGENE00002078, WBGENE00009163, WBGENE00003230, WBGENE00011722, WBGENE00003231, WBGENE00002368, WBGENE00015164, WBGENE00003228, WBGENE00016140,…	777	3091	11221	1.85482	9.31378e-44	4.65689e-44	6.85474e-44
GOTERM_BP_FAT	GO:0000003~reproduction	363	32.7322	3.95486e-35	WBGENE00003926, WBGENE00003927, WBGENE00003924, WBGENE00003925, WBGENE00001686, WBGENE00009052, WBGENE00006817, WBGENE00044067, WBGENE00001683, WBGENE00020839, WBGENE00008419, WBGENE00022458, WBGENE00015974, WBGENE00003922, WBGENE00017098, WBGENE00006726, WBGENE00003241, WBGENE00007444, WBGENE00006528, WBGENE00015156, WBGENE00012209, WBGENE00003405, WBGENE00019600, WBGENE00007029, WBGENE00021311,…	777	3005	11221	1.74451	9.42839e-32	3.1428e-32	6.93909e-32
GOTERM_BP_FAT	GO:0044702~single organism reproductive process	220	19.8377	9.63511e-27	WBGENE00003924, WBGENE00009052, WBGENE00001686, WBGENE00044067, WBGENE00001683, WBGENE00020839, WBGENE00022458, WBGENE00017098, WBGENE00007444, WBGENE00006528, WBGENE00012209, WBGENE00003405, WBGENE00003401, WBGENE00021714, WBGENE00008428, WBGENE00000939, WBGENE00009163, WBGENE00011722, WBGENE00002368, WBGENE00013857, WBGENE00007434, WBGENE00016140, WBGENE00002169, WBGENE00006311, WBGENE00003418,…	777	1585	11221	2.00449	2.29701e-23	5.74253e-24	1.69055e-23
GOTERM_BP_FAT	GO:0022414~reproductive process	251	22.633	6.25645e-26	WBGENE00003926, WBGENE00003924, WBGENE00001686, WBGENE00009052, WBGENE00006817, WBGENE00044067, WBGENE00001683, WBGENE00008419, WBGENE00020839, WBGENE00022458, WBGENE00015974, WBGENE00017098, WBGENE00003241, WBGENE00007444, WBGENE00006528, WBGENE00012209, WBGENE00003405, WBGENE00003401, WBGENE00021714, WBGENE00008428, WBGENE00000939, WBGENE00009163, WBGENE00011722, WBGENE00002368, WBGENE00013857,…	777	1951	11221	1.85792	1.49154e-22	2.98308e-23	1.09774e-22
GOTERM_BP_FAT	GO:0007049~cell cycle	128	11.5419	1.02107e-25	WBGENE00001874, WBGENE00003389, WBGENE00022458, WBGENE00017738, WBGENE00003241, WBGENE00003795, WBGENE00003390, WBGENE00006528, WBGENE00004732, WBGENE00010093, WBGENE00003391, WBGENE00012209, WBGENE00001332, WBGENE00003405, WBGENE00003397, WBGENE00021312, WBGENE00003401, WBGENE00021714, WBGENE00000939, WBGENE00015915, WBGENE00000408, WBGENE00001862, WBGENE00004217, WBGENE00011892, WBGENE00009372,…	777	694	11221	2.66355	2.43423e-22	4.05706e-23	1.79154e-22
GOTERM_BP_FAT	GO:0022402~cell cycle process	117	10.55	3.12386e-23	WBGENE00001874, WBGENE00003389, WBGENE00022458, WBGENE00017738, WBGENE00003241, WBGENE00003795, WBGENE00003390, WBGENE00006528, WBGENE00004732, WBGENE00010093, WBGENE00003391, WBGENE00012209, WBGENE00001332, WBGENE00003405, WBGENE00003397, WBGENE00021312, WBGENE00003401, WBGENE00000939, WBGENE00015915, WBGENE00001862, WBGENE00004217, WBGENE00009372, WBGENE00009163, WBGENE00003499, WBGENE00001867,…	777	638	11221	2.64835	7.44728e-20	1.0639e-20	5.48103e-20
GOTERM_BP_FAT	GO:0003006~developmental process involved in reproduction	174	15.6898	4.58452e-17	WBGENE00003926, WBGENE00021811, WBGENE00003924, WBGENE00003389, WBGENE00001686, WBGENE00044067, WBGENE00001683, WBGENE00020839, WBGENE00022458, WBGENE00003993, WBGENE00017098, WBGENE00007444, WBGENE00006699, WBGENE00003795, WBGENE00003796, WBGENE00003390, WBGENE00000890, WBGENE00010093, WBGENE00003391, WBGENE00001332, WBGENE00009103, WBGENE00003401, WBGENE00013529, WBGENE00021714, WBGENE00008428,…	777	1357	11221	1.85174	1.09295e-13	1.36619e-14	8.04387e-14
GOTERM_BP_FAT	GO:0000280~nuclear division	84	7.57439	2.50683e-16	WBGENE00001874, WBGENE00003389, WBGENE00022458, WBGENE00004873, WBGENE00017738, WBGENE00004324, WBGENE00016245, WBGENE00017643, WBGENE00004775, WBGENE00007278, WBGENE00016238, WBGENE00003136, WBGENE00008061, WBGENE00010093, WBGENE00021460, WBGENE00003391, WBGENE00012209, WBGENE00019767, WBGENE00002214, WBGENE00003405, WBGENE00001332, WBGENE00001595, WBGENE00001597, WBGENE00015915, WBGENE00000939,…	777	460	11221	2.63713	5.29354e-13	5.88418e-14	3.88578e-13
GOTERM_BP_FAT	GO:0048285~organelle fission	85	7.66456	2.53506e-16	WBGENE00001874, WBGENE00003389, WBGENE00022458, WBGENE00004873, WBGENE00017738, WBGENE00004324, WBGENE00016245, WBGENE00017643, WBGENE00004775, WBGENE00007278, WBGENE00016238, WBGENE00003136, WBGENE00008061, WBGENE00010093, WBGENE00021460, WBGENE00003391, WBGENE00012209, WBGENE00019767, WBGENE00002214, WBGENE00003405, WBGENE00001332, WBGENE00001595, WBGENE00001597, WBGENE00015915, WBGENE00000939,…	777	469	11221	2.61732	5.29354e-13	5.29576e-14	3.88578e-13
GOTERM_BP_FAT	GO:0051321~meiotic cell cycle	77	6.94319	2.66801e-16	WBGENE00001874, WBGENE00003389, WBGENE00022458, WBGENE00004324, WBGENE00016245, WBGENE00004775, WBGENE00007278, WBGENE00016238, WBGENE00003390, WBGENE00008061, WBGENE00010093, WBGENE00021460, WBGENE00003391, WBGENE00012209, WBGENE00019767, WBGENE00002214, WBGENE00019629, WBGENE00003405, WBGENE00001332, WBGENE00003401, WBGENE00001595, WBGENE00001597, WBGENE00015915, WBGENE00000939, WBGENE00004985,…	777	400	11221	2.77998	5.29354e-13	4.80727e-14	3.88578e-13
GOTERM_BP_FAT	GO:0051726~regulation of cell cycle	61	5.50045	3.056e-15	WBGENE00003389, WBGENE00001874, WBGENE00022458, WBGENE00012767, WBGENE00017738, WBGENE00017643, WBGENE00003241, WBGENE00016245, WBGENE00004775, WBGENE00006528, WBGENE00003390, WBGENE00010093, WBGENE00021460, WBGENE00003405, WBGENE00019629, WBGENE00003397, WBGENE00021312, WBGENE00003401, WBGENE00001595, WBGENE00001597, WBGENE00021714, WBGENE00000408, WBGENE00009372, WBGENE00003133, WBGENE00001511,…	777	285	11221	3.09098	7.41096e-12	6.17617e-13	5.4512e-12
GOTERM_BP_FAT	GO:0006259~DNA metabolic process	61	5.50045	8.36954e-15	WBGENE00001874, WBGENE00019004, WBGENE00006817, WBGENE00004873, WBGENE00012767, WBGENE00017738, WBGENE00004324, WBGENE00003504, WBGENE00013405, WBGENE00007277, WBGENE00019767, WBGENE00003405, WBGENE00020423, WBGENE00006618, WBGENE00013529, WBGENE00000939, WBGENE00021752, WBGENE00004985, WBGENE00016391, WBGENE00009372, WBGENE00001867, WBGENE00003499, WBGENE00001372, WBGENE00008665, WBGENE00013857,…	777	291	11221	3.02724	1.98508e-11	1.527e-12	1.46105e-11
GOTERM_BP_FAT	GO:0010629~negative regulation of gene expression	70	6.31199	1.52319e-13	WBGENE00003508, WBGENE00001584, WBGENE00009052, WBGENE00044069, WBGENE00011908, WBGENE00004679, WBGENE00011061, WBGENE00008419, WBGENE00004324, WBGENE00003504, WBGENE00003998, WBGENE00010840, WBGENE00016408, WBGENE00003795, WBGENE00004117, WBGENE00004078, WBGENE00011636, WBGENE00004681, WBGENE00001332, WBGENE00004468, WBGENE00004466, WBGENE00001595, WBGENE00001827, WBGENE00022134, WBGENE00000939,…	777	387	11221	2.61215	3.63137e-10	2.59384e-11	2.67264e-10
GOTERM_BP_FAT	GO:0044265~cellular macromolecule catabolic process	68	6.13165	1.6477e-13	WBGENE00003926, WBGENE00003927, WBGENE00013538, WBGENE00018426, WBGENE00003924, WBGENE00003925, WBGENE00020839, WBGENE00008419, WBGENE00003078, WBGENE00010502, WBGENE00006723, WBGENE00003922, WBGENE00021685, WBGENE00016157, WBGENE00006699, WBGENE00016156, WBGENE00004882, WBGENE00001332, WBGENE00017951, WBGENE00004468, WBGENE00004466, WBGENE00004463, WBGENE00001595, WBGENE00000939, WBGENE00004985,…	777	370	11221	2.6541	3.92781e-10	2.61854e-11	2.8908e-10
GOTERM_BP_FAT	GO:0019941~modification-dependent protein catabolic process	48	4.32822	2.23779e-13	WBGENE00004503, WBGENE00003926, WBGENE00022069, WBGENE00004504, WBGENE00003927, WBGENE00013538, WBGENE00004505, WBGENE00003924, WBGENE00003925, WBGENE00003949, WBGENE00004501, WBGENE00020839, WBGENE00004502, WBGENE00008419, WBGENE00010502, WBGENE00004808, WBGENE00009460, WBGENE00006723, WBGENE00003922, WBGENE00013924, WBGENE00004816, WBGENE00018991, WBGENE00021685, WBGENE00016157, WBGENE00006699,…	777	208	11221	3.33264	5.33589e-10	3.33493e-11	3.92708e-10
GOTERM_BP_FAT	GO:0010608~posttranscriptional regulation of gene expression	57	5.13977	6.59912e-13	WBGENE00003508, WBGENE00001584, WBGENE00009052, WBGENE00011908, WBGENE00004324, WBGENE00003504, WBGENE00003998, WBGENE00010840, WBGENE00003795, WBGENE00004117, WBGENE00004078, WBGENE00004681, WBGENE00001332, WBGENE00004468, WBGENE00004466, WBGENE00001595, WBGENE00022134, WBGENE00015915, WBGENE00000939, WBGENE00002076, WBGENE00009163, WBGENE00003230, WBGENE00000772, WBGENE00003499, WBGENE00003231,…	777	286	11221	2.87819	1.57324e-09	9.25436e-11	1.15787e-09
GOTERM_BP_FAT	GO:0043632~modification-dependent macromolecule catabolic process	48	4.32822	6.78169e-13	WBGENE00004503, WBGENE00003926, WBGENE00022069, WBGENE00004504, WBGENE00003927, WBGENE00013538, WBGENE00004505, WBGENE00003924, WBGENE00003925, WBGENE00003949, WBGENE00004501, WBGENE00020839, WBGENE00004502, WBGENE00008419, WBGENE00010502, WBGENE00004808, WBGENE00009460, WBGENE00006723, WBGENE00003922, WBGENE00013924, WBGENE00004816, WBGENE00018991, WBGENE00021685, WBGENE00016157, WBGENE00006699,…	777	214	11221	3.2392	1.61665e-09	8.98138e-11	1.18981e-09
GOTERM_BP_FAT	GO:0006511~ubiquitin-dependent protein catabolic process	46	4.14788	2.59133e-12	WBGENE00004503, WBGENE00003926, WBGENE00022069, WBGENE00004504, WBGENE00003927, WBGENE00013538, WBGENE00004505, WBGENE00003924, WBGENE00003925, WBGENE00003949, WBGENE00004501, WBGENE00020839, WBGENE00004502, WBGENE00008419, WBGENE00010502, WBGENE00004808, WBGENE00009460, WBGENE00006723, WBGENE00003922, WBGENE00013924, WBGENE00004816, WBGENE00018991, WBGENE00021685, WBGENE00016157, WBGENE00016156,…	777	206	11221	3.22479	6.17783e-09	3.25149e-10	4.54674e-09
GOTERM_BP_FAT	GO:0007548~sex differentiation	133	11.9928	3.34409e-12	WBGENE00003924, WBGENE00001686, WBGENE00044067, WBGENE00001683, WBGENE00020839, WBGENE00022458, WBGENE00017098, WBGENE00007444, WBGENE00006699, WBGENE00003795, WBGENE00003796, WBGENE00000890, WBGENE00010093, WBGENE00009103, WBGENE00003401, WBGENE00013529, WBGENE00021714, WBGENE00008428, WBGENE00000939, WBGENE00004217, WBGENE00009372, WBGENE00009163, WBGENE00018156, WBGENE00011722, WBGENE00003794,…	777	1054	11221	1.82231	7.97234e-09	3.98617e-10	5.86746e-09
GOTERM_BP_FAT	GO:0098813~nuclear chromosome segregation	48	4.32822	3.88026e-12	WBGENE00001874, WBGENE00001856, WBGENE00006375, WBGENE00011415, WBGENE00018900, WBGENE00004873, WBGENE00004808, WBGENE00004324, WBGENE00003804, WBGENE00017643, WBGENE00004775, WBGENE00000962, WBGENE00007278, WBGENE00011142, WBGENE00016238, WBGENE00003136, WBGENE00008061, WBGENE00010093, WBGENE00019767, WBGENE00012209, WBGENE00001332, WBGENE00003405, WBGENE00016178, WBGENE00015915, WBGENE00000939,…	777	224	11221	3.09459	9.25047e-09	4.40498e-10	6.80814e-09
GOTERM_BP_FAT	GO:1903046~meiotic cell cycle process	52	4.68891	7.95672e-12	WBGENE00001874, WBGENE00004324, WBGENE00004775, WBGENE00007278, WBGENE00016238, WBGENE00008061, WBGENE00019767, WBGENE00012209, WBGENE00003391, WBGENE00001332, WBGENE00003405, WBGENE00002214, WBGENE00001597, WBGENE00015915, WBGENE00000939, WBGENE00004985, WBGENE00001862, WBGENE00003133, WBGENE00001867, WBGENE00003499, WBGENE00008665, WBGENE00003784, WBGENE00007332, WBGENE00007434, WBGENE00003183,…	777	261	11221	2.87722	1.89689e-08	8.62222e-10	1.39607e-08
GOTERM_BP_FAT	GO:0007059~chromosome segregation	50	4.50857	8.55578e-12	WBGENE00001874, WBGENE00004873, WBGENE00004324, WBGENE00017643, WBGENE00004775, WBGENE00007278, WBGENE00016238, WBGENE00003136, WBGENE00008061, WBGENE00010093, WBGENE00019767, WBGENE00012209, WBGENE00001332, WBGENE00003405, WBGENE00021312, WBGENE00000939, WBGENE00015915, WBGENE00001862, WBGENE00003133, WBGENE00001867, WBGENE00003499, WBGENE00001511, WBGENE00003784, WBGENE00007332, WBGENE00003183,…	777	245	11221	2.94723	2.03971e-08	8.8683e-10	1.50118e-08
GOTERM_BP_FAT	GO:0007126~meiotic nuclear division	51	4.59874	9.64603e-12	WBGENE00001874, WBGENE00004324, WBGENE00004775, WBGENE00007278, WBGENE00016238, WBGENE00008061, WBGENE00019767, WBGENE00012209, WBGENE00003391, WBGENE00001332, WBGENE00003405, WBGENE00002214, WBGENE00001597, WBGENE00000939, WBGENE00015915, WBGENE00004985, WBGENE00001862, WBGENE00003133, WBGENE00001867, WBGENE00003499, WBGENE00008665, WBGENE00003784, WBGENE00007332, WBGENE00007434, WBGENE00003183,…	777	254	11221	2.89966	2.29962e-08	9.58175e-10	1.69247e-08
GOTERM_BP_FAT	GO:0061458~reproductive system development	125	11.2714	1.05016e-11	WBGENE00003924, WBGENE00001686, WBGENE00044067, WBGENE00001683, WBGENE00020839, WBGENE00022458, WBGENE00017098, WBGENE00007444, WBGENE00003795, WBGENE00003796, WBGENE00000890, WBGENE00010093, WBGENE00009103, WBGENE00003401, WBGENE00013529, WBGENE00021714, WBGENE00008428, WBGENE00000939, WBGENE00009372, WBGENE00009163, WBGENE00018156, WBGENE00011722, WBGENE00003794, WBGENE00013857, WBGENE00003784,…	777	983	11221	1.8364	2.50358e-08	1.00143e-09	1.84258e-08
GOTERM_BP_FAT	GO:0048608~reproductive structure development	125	11.2714	1.05016e-11	WBGENE00003924, WBGENE00001686, WBGENE00044067, WBGENE00001683, WBGENE00020839, WBGENE00022458, WBGENE00017098, WBGENE00007444, WBGENE00003795, WBGENE00003796, WBGENE00000890, WBGENE00010093, WBGENE00009103, WBGENE00003401, WBGENE00013529, WBGENE00021714, WBGENE00008428, WBGENE00000939, WBGENE00009372, WBGENE00009163, WBGENE00018156, WBGENE00011722, WBGENE00003794, WBGENE00013857, WBGENE00003784,…	777	983	11221	1.8364	2.50358e-08	1.00143e-09	1.84258e-08
GOTERM_BP_FAT	GO:0008406~gonad development	124	11.1812	1.08005e-11	WBGENE00003924, WBGENE00001686, WBGENE00044067, WBGENE00001683, WBGENE00020839, WBGENE00022458, WBGENE00017098, WBGENE00007444, WBGENE00003795, WBGENE00003796, WBGENE00000890, WBGENE00010093, WBGENE00009103, WBGENE00003401, WBGENE00013529, WBGENE00021714, WBGENE00008428, WBGENE00000939, WBGENE00009372, WBGENE00009163, WBGENE00018156, WBGENE00011722, WBGENE00003794, WBGENE00013857, WBGENE00003784,…	777	972	11221	1.84232	2.57483e-08	9.9032e-10	1.89502e-08
GOTERM_BP_FAT	GO:0045137~development of primary sexual characteristics	124	11.1812	1.08005e-11	WBGENE00003924, WBGENE00001686, WBGENE00044067, WBGENE00001683, WBGENE00020839, WBGENE00022458, WBGENE00017098, WBGENE00007444, WBGENE00003795, WBGENE00003796, WBGENE00000890, WBGENE00010093, WBGENE00009103, WBGENE00003401, WBGENE00013529, WBGENE00021714, WBGENE00008428, WBGENE00000939, WBGENE00009372, WBGENE00009163, WBGENE00018156, WBGENE00011722, WBGENE00003794, WBGENE00013857, WBGENE00003784,…	777	972	11221	1.84232	2.57483e-08	9.9032e-10	1.89502e-08
GOTERM_BP_FAT	GO:0044248~cellular catabolic process	85	7.66456	1.08188e-11	WBGENE00003926, WBGENE00013018, WBGENE00013538, WBGENE00003927, WBGENE00018426, WBGENE00003924, WBGENE00003925, WBGENE00008514, WBGENE00020839, WBGENE00008419, WBGENE00003078, WBGENE00010502, WBGENE00006723, WBGENE00003922, WBGENE00021685, WBGENE00016157, WBGENE00006699, WBGENE00016156, WBGENE00015778, WBGENE00010609, WBGENE00004882, WBGENE00019433, WBGENE00001332, WBGENE00017951, WBGENE00004468,…	777	566	11221	2.16877	2.5792e-08	9.55259e-10	1.89823e-08
GOTERM_BP_FAT	GO:0031047~gene silencing by RNA	42	3.7872	1.26918e-11	WBGENE00001584, WBGENE00003508, WBGENE00009052, WBGENE00013596, WBGENE00011908, WBGENE00003802, WBGENE00011061, WBGENE00003222, WBGENE00004324, WBGENE00021391, WBGENE00004304, WBGENE00004508, WBGENE00003998, WBGENE00003504, WBGENE00020716, WBGENE00010840, WBGENE00003795, WBGENE00004117, WBGENE00008400, WBGENE00004681, WBGENE00011368, WBGENE00001332, WBGENE00004468, WBGENE00001090, WBGENE00009671,…	777	184	11221	3.29642	3.02571e-08	1.08061e-09	2.22686e-08
GOTERM_BP_FAT	GO:0016246~RNA interference	38	3.42651	1.84422e-11	WBGENE00001584, WBGENE00003508, WBGENE00009052, WBGENE00013596, WBGENE00003802, WBGENE00003222, WBGENE00004324, WBGENE00021391, WBGENE00004304, WBGENE00004508, WBGENE00003998, WBGENE00003504, WBGENE00020716, WBGENE00010840, WBGENE00003795, WBGENE00004117, WBGENE00008400, WBGENE00004681, WBGENE00011368, WBGENE00001332, WBGENE00004468, WBGENE00001090, WBGENE00009671, WBGENE00004466, WBGENE00002079,…	777	156	11221	3.51779	4.39663e-08	1.51608e-09	3.23582e-08
GOTERM_BP_FAT	GO:0000278~mitotic cell cycle	59	5.32011	2.09409e-11	WBGENE00001874, WBGENE00004873, WBGENE00017738, WBGENE00017643, WBGENE00003241, WBGENE00006352, WBGENE00004775, WBGENE00003795, WBGENE00006528, WBGENE00003390, WBGENE00003136, WBGENE00004732, WBGENE00010093, WBGENE00021460, WBGENE00003405, WBGENE00019629, WBGENE00003397, WBGENE00003401, WBGENE00001595, WBGENE00001597, WBGENE00000408, WBGENE00004217, WBGENE00009372, WBGENE00003133, WBGENE00009163,…	777	328	11221	2.5977	4.99231e-08	1.6641e-09	3.67423e-08
GOTERM_BP_FAT	GO:0016441~posttranscriptional gene silencing	40	3.60685	4.03068e-11	WBGENE00001584, WBGENE00003508, WBGENE00009052, WBGENE00013596, WBGENE00011908, WBGENE00003802, WBGENE00003222, WBGENE00004324, WBGENE00021391, WBGENE00004304, WBGENE00004508, WBGENE00003998, WBGENE00003504, WBGENE00020716, WBGENE00010840, WBGENE00003795, WBGENE00004117, WBGENE00008400, WBGENE00004681, WBGENE00011368, WBGENE00001332, WBGENE00004468, WBGENE00001090, WBGENE00009671, WBGENE00004466,…	777	175	11221	3.3009	9.60916e-08	3.09973e-09	7.07213e-08
GOTERM_BP_FAT	GO:0035194~posttranscriptional gene silencing by RNA	40	3.60685	4.03068e-11	WBGENE00001584, WBGENE00003508, WBGENE00009052, WBGENE00013596, WBGENE00011908, WBGENE00003802, WBGENE00003222, WBGENE00004324, WBGENE00021391, WBGENE00004304, WBGENE00004508, WBGENE00003998, WBGENE00003504, WBGENE00020716, WBGENE00010840, WBGENE00003795, WBGENE00004117, WBGENE00008400, WBGENE00004681, WBGENE00011368, WBGENE00001332, WBGENE00004468, WBGENE00001090, WBGENE00009671, WBGENE00004466,…	777	175	11221	3.3009	9.60916e-08	3.09973e-09	7.07213e-08
GOTERM_BP_FAT	GO:0010468~regulation of gene expression	153	13.7962	5.21245e-11	WBGENE00003508, WBGENE00009052, WBGENE00011908, WBGENE00044069, WBGENE00006817, WBGENE00006397, WBGENE00008419, WBGENE00003692, WBGENE00006726, WBGENE00003998, WBGENE00003504, WBGENE00003241, WBGENE00001436, WBGENE00001437, WBGENE00017538, WBGENE00010840, WBGENE00016408, WBGENE00003795, WBGENE00009202, WBGENE00001435, WBGENE00009203, WBGENE00001332, WBGENE00007029, WBGENE00021311, WBGENE00009103,…	777	1323	11221	1.6701	1.24265e-07	3.88328e-09	9.14562e-08
GOTERM_BP_FAT	GO:0010467~gene expression	207	18.6655	5.2682e-11	WBGENE00003508, WBGENE00009052, WBGENE00044069, WBGENE00006817, WBGENE00008419, WBGENE00022458, WBGENE00006726, WBGENE00003504, WBGENE00003241, WBGENE00010840, WBGENE00016408, WBGENE00012205, WBGENE00007029, WBGENE00021311, WBGENE00021714, WBGENE00000939, WBGENE00000408, WBGENE00002076, WBGENE00003611, WBGENE00009163, WBGENE00012474, WBGENE00003230, WBGENE00013998, WBGENE00011722, WBGENE00003231,…	777	1968	11221	1.51899	1.25594e-07	3.80587e-09	9.24343e-08
GOTERM_BP_FAT	GO:0016458~gene silencing	45	4.05771	7.43328e-11	WBGENE00001584, WBGENE00003508, WBGENE00009052, WBGENE00013596, WBGENE00011908, WBGENE00044069, WBGENE00003802, WBGENE00011061, WBGENE00003222, WBGENE00021391, WBGENE00004324, WBGENE00004304, WBGENE00004508, WBGENE00003998, WBGENE00003504, WBGENE00020716, WBGENE00010840, WBGENE00003795, WBGENE00004117, WBGENE00008400, WBGENE00004681, WBGENE00011368, WBGENE00001332, WBGENE00004468, WBGENE00001090,…	777	218	11221	2.98103	1.77209e-07	5.21204e-09	1.30422e-07
GOTERM_BP_FAT	GO:0006913~nucleocytoplasmic transport	26	2.34445	8.67207e-11	WBGENE00003801, WBGENE00003802, WBGENE00003800, WBGENE00003805, WBGENE00003803, WBGENE00004302, WBGENE00003504, WBGENE00016245, WBGENE00022192, WBGENE00003795, WBGENE00003796, WBGENE00011807, WBGENE00020588, WBGENE00021311, WBGENE00022087, WBGENE00002079, WBGENE00000898, WBGENE00002076, WBGENE00002075, WBGENE00002078, WBGENE00017746, WBGENE00000913, WBGENE00003791, WBGENE00003794, WBGENE00003793,…	777	81	11221	4.63552	2.06742e-07	5.90692e-09	1.52158e-07
GOTERM_BP_FAT	GO:0051169~nuclear transport	26	2.34445	1.16724e-10	WBGENE00003801, WBGENE00003802, WBGENE00003800, WBGENE00003805, WBGENE00003803, WBGENE00004302, WBGENE00003504, WBGENE00016245, WBGENE00022192, WBGENE00003795, WBGENE00003796, WBGENE00011807, WBGENE00020588, WBGENE00021311, WBGENE00022087, WBGENE00002079, WBGENE00000898, WBGENE00002076, WBGENE00002075, WBGENE00002078, WBGENE00017746, WBGENE00000913, WBGENE00003791, WBGENE00003794, WBGENE00003793,…	777	82	11221	4.57899	2.78271e-07	7.72974e-09	2.04801e-07
GOTERM_BP_FAT	GO:0045132~meiotic chromosome segregation	39	3.51668	1.35598e-10	WBGENE00001874, WBGENE00001856, WBGENE00006375, WBGENE00011415, WBGENE00004808, WBGENE00004324, WBGENE00003804, WBGENE00000962, WBGENE00004775, WBGENE00007278, WBGENE00011142, WBGENE00016238, WBGENE00008061, WBGENE00019767, WBGENE00012209, WBGENE00001332, WBGENE00003405, WBGENE00016178, WBGENE00015915, WBGENE00000939, WBGENE00021113, WBGENE00001862, WBGENE00008740, WBGENE00001352, WBGENE00001867,…	777	174	11221	3.23687	3.23265e-07	8.73689e-09	2.37916e-07
GOTERM_BP_FAT	GO:0007276~gamete generation	83	7.48422	1.96945e-10	WBGENE00021811, WBGENE00003389, WBGENE00009052, WBGENE00003078, WBGENE00022458, WBGENE00003993, WBGENE00016245, WBGENE00017643, WBGENE00004775, WBGENE00006699, WBGENE00003796, WBGENE00003390, WBGENE00007277, WBGENE00019629, WBGENE00001332, WBGENE00004466, WBGENE00003401, WBGENE00004463, WBGENE00001595, WBGENE00001597, WBGENE00000939, WBGENE00004217, WBGENE00000772, WBGENE00011722, WBGENE00004214,…	777	578	11221	2.07377	4.69518e-07	1.23557e-08	3.45555e-07
GOTERM_BP_FAT	GO:0006974~cellular response to DNA damage stimulus	50	4.50857	2.75961e-10	WBGENE00022069, WBGENE00004383, WBGENE00019004, WBGENE00011415, WBGENE00009368, WBGENE00004873, WBGENE00012767, WBGENE00017738, WBGENE00013924, WBGENE00019196, WBGENE00017482, WBGENE00016408, WBGENE00004117, WBGENE00004050, WBGENE00013405, WBGENE00008400, WBGENE00022704, WBGENE00019767, WBGENE00003405, WBGENE00013128, WBGENE00020423, WBGENE00008645, WBGENE00013529, WBGENE00021752, WBGENE00018070,…	777	269	11221	2.68428	6.5789e-07	1.6869e-08	4.84193e-07
GOTERM_BP_FAT	GO:0010564~regulation of cell cycle process	41	3.69702	2.8101e-10	WBGENE00014228, WBGENE00006374, WBGENE00003389, WBGENE00006375, WBGENE00018900, WBGENE00022458, WBGENE00022025, WBGENE00004808, WBGENE00017738, WBGENE00017643, WBGENE00016245, WBGENE00003241, WBGENE00000962, WBGENE00004775, WBGENE00006528, WBGENE00013128, WBGENE00003397, WBGENE00021312, WBGENE00001595, WBGENE00001597, WBGENE00000168, WBGENE00011605, WBGENE00009372, WBGENE00003919, WBGENE00003133,…	777	194	11221	3.05206	6.69927e-07	1.67482e-08	4.93052e-07
GOTERM_BP_FAT	GO:0051170~nuclear import	19	1.71326	3.12967e-10	WBGENE00000898, WBGENE00002079, WBGENE00003801, WBGENE00002076, WBGENE00003802, WBGENE00002075, WBGENE00003800, WBGENE00003805, WBGENE00017746, WBGENE00003803, WBGENE00000913, WBGENE00003791, WBGENE00003504, WBGENE00003794, WBGENE00004302, WBGENE00003793, WBGENE00003795, WBGENE00003796, WBGENE00011807	777	45	11221	6.0975	7.46113e-07	1.81979e-08	5.49123e-07
GOTERM_BP_FAT	GO:0051603~proteolysis involved in cellular protein catabolic process	51	4.59874	3.27716e-10	WBGENE00003926, WBGENE00013538, WBGENE00003927, WBGENE00003924, WBGENE00018426, WBGENE00003925, WBGENE00008419, WBGENE00020839, WBGENE00010502, WBGENE00006723, WBGENE00003922, WBGENE00021685, WBGENE00006699, WBGENE00016157, WBGENE00016156, WBGENE00004468, WBGENE00004466, WBGENE00004463, WBGENE00006713, WBGENE00016391, WBGENE00006710, WBGENE00021402, WBGENE00000836, WBGENE00022069, WBGENE00004503,…	777	279	11221	2.63983	7.81273e-07	1.86018e-08	5.75e-07
GOTERM_BP_FAT	GO:0033554~cellular response to stress	74	6.67268	3.99591e-10	WBGENE00019004, WBGENE00004873, WBGENE00012767, WBGENE00017738, WBGENE00006726, WBGENE00019196, WBGENE00017482, WBGENE00016408, WBGENE00004117, WBGENE00013405, WBGENE00022704, WBGENE00019767, WBGENE00003405, WBGENE00020423, WBGENE00013529, WBGENE00021752, WBGENE00004985, WBGENE00016391, WBGENE00009372, WBGENE00006710, WBGENE00001372, WBGENE00000102, WBGENE00008665, WBGENE00013261, WBGENE00015203,…	777	496	11221	2.15457	9.52625e-07	2.21541e-08	7.01111e-07
GOTERM_BP_FAT	GO:0009791~post-embryonic development	229	20.6492	5.63909e-10	WBGENE00003926, WBGENE00003927, WBGENE00003924, WBGENE00019940, WBGENE00003925, WBGENE00001686, WBGENE00006817, WBGENE00001683, WBGENE00017098, WBGENE00003922, WBGENE00006726, WBGENE00003504, WBGENE00007444, WBGENE00010840, WBGENE00018239, WBGENE00006528, WBGENE00007029, WBGENE00003401, WBGENE00000001, WBGENE00021714, WBGENE00008428, WBGENE00000939, WBGENE00008143, WBGENE00002076, WBGENE00002078,…	777	2295	11221	1.441	1.34436e-06	3.05536e-08	9.89419e-07
GOTERM_BP_FAT	GO:0002119~nematode larval development	227	20.4689	6.67656e-10	WBGENE00003926, WBGENE00003927, WBGENE00003924, WBGENE00019940, WBGENE00003925, WBGENE00001686, WBGENE00001683, WBGENE00017098, WBGENE00003922, WBGENE00006726, WBGENE00003504, WBGENE00007444, WBGENE00010840, WBGENE00018239, WBGENE00006528, WBGENE00007029, WBGENE00003401, WBGENE00000001, WBGENE00021714, WBGENE00008428, WBGENE00000939, WBGENE00008143, WBGENE00002076, WBGENE00002078, WBGENE00015685,…	777	2274	11221	1.4416	1.59169e-06	3.53709e-08	1.17145e-06
GOTERM_BP_FAT	GO:0044257~cellular protein catabolic process	51	4.59874	7.06898e-10	WBGENE00003926, WBGENE00013538, WBGENE00003927, WBGENE00003924, WBGENE00018426, WBGENE00003925, WBGENE00008419, WBGENE00020839, WBGENE00010502, WBGENE00006723, WBGENE00003922, WBGENE00021685, WBGENE00006699, WBGENE00016157, WBGENE00016156, WBGENE00004468, WBGENE00004466, WBGENE00004463, WBGENE00006713, WBGENE00016391, WBGENE00006710, WBGENE00021402, WBGENE00000836, WBGENE00022069, WBGENE00004503,…	777	285	11221	2.58426	1.68524e-06	3.66358e-08	1.2403e-06
GOTERM_BP_FAT	GO:0002164~larval development	227	20.4689	7.29871e-10	WBGENE00003926, WBGENE00003927, WBGENE00003924, WBGENE00019940, WBGENE00003925, WBGENE00001686, WBGENE00001683, WBGENE00017098, WBGENE00003922, WBGENE00006726, WBGENE00003504, WBGENE00007444, WBGENE00010840, WBGENE00018239, WBGENE00006528, WBGENE00007029, WBGENE00003401, WBGENE00000001, WBGENE00021714, WBGENE00008428, WBGENE00000939, WBGENE00008143, WBGENE00002076, WBGENE00002078, WBGENE00015685,…	777	2276	11221	1.44034	1.74001e-06	3.70216e-08	1.28061e-06
GOTERM_BP_FAT	GO:0010605~negative regulation of macromolecule metabolic process	74	6.67268	7.61486e-10	WBGENE00003508, WBGENE00001584, WBGENE00009052, WBGENE00044069, WBGENE00011908, WBGENE00004679, WBGENE00011061, WBGENE00008419, WBGENE00017738, WBGENE00004324, WBGENE00003504, WBGENE00003998, WBGENE00010840, WBGENE00016408, WBGENE00003795, WBGENE00004117, WBGENE00004078, WBGENE00011636, WBGENE00004681, WBGENE00001332, WBGENE00004468, WBGENE00004466, WBGENE00001595, WBGENE00001827, WBGENE00022134,…	777	503	11221	2.12459	1.81538e-06	3.78205e-08	1.33608e-06
GOTERM_BP_FAT	GO:0009892~negative regulation of metabolic process	75	6.76285	1.00374e-09	WBGENE00003508, WBGENE00001584, WBGENE00009052, WBGENE00044069, WBGENE00011908, WBGENE00004679, WBGENE00011061, WBGENE00008419, WBGENE00017738, WBGENE00004324, WBGENE00003504, WBGENE00003998, WBGENE00010840, WBGENE00016408, WBGENE00003795, WBGENE00004117, WBGENE00004078, WBGENE00011636, WBGENE00004681, WBGENE00001332, WBGENE00004468, WBGENE00004466, WBGENE00001595, WBGENE00001827, WBGENE00022134,…	777	516	11221	2.09905	2.39291e-06	4.8835e-08	1.76113e-06
GOTERM_BP_FAT	GO:0006606~protein import into nucleus	18	1.62308	1.21601e-09	WBGENE00000898, WBGENE00002079, WBGENE00003801, WBGENE00002076, WBGENE00003802, WBGENE00002075, WBGENE00003800, WBGENE00003805, WBGENE00017746, WBGENE00003803, WBGENE00000913, WBGENE00003791, WBGENE00003794, WBGENE00004302, WBGENE00003793, WBGENE00003795, WBGENE00003796, WBGENE00011807	777	43	11221	6.04525	2.89897e-06	5.79794e-08	2.13358e-06
GOTERM_BP_FAT	GO:0044744~protein targeting to nucleus	18	1.62308	1.21601e-09	WBGENE00000898, WBGENE00002079, WBGENE00003801, WBGENE00002076, WBGENE00003802, WBGENE00002075, WBGENE00003800, WBGENE00003805, WBGENE00017746, WBGENE00003803, WBGENE00000913, WBGENE00003791, WBGENE00003794, WBGENE00004302, WBGENE00003793, WBGENE00003795, WBGENE00003796, WBGENE00011807	777	43	11221	6.04525	2.89897e-06	5.79794e-08	2.13358e-06
GOTERM_BP_FAT	GO:1902593~single-organism nuclear import	18	1.62308	1.21601e-09	WBGENE00000898, WBGENE00002079, WBGENE00003801, WBGENE00002076, WBGENE00003802, WBGENE00002075, WBGENE00003800, WBGENE00003805, WBGENE00017746, WBGENE00003803, WBGENE00000913, WBGENE00003791, WBGENE00003794, WBGENE00004302, WBGENE00003793, WBGENE00003795, WBGENE00003796, WBGENE00011807	777	43	11221	6.04525	2.89897e-06	5.79794e-08	2.13358e-06
GOTERM_BP_FAT	GO:0040029~regulation of gene expression, epigenetic	44	3.96754	1.32672e-09	WBGENE00001584, WBGENE00003508, WBGENE00009052, WBGENE00013596, WBGENE00011908, WBGENE00044069, WBGENE00003802, WBGENE00003222, WBGENE00021391, WBGENE00004324, WBGENE00004304, WBGENE00004508, WBGENE00003998, WBGENE00003504, WBGENE00020716, WBGENE00010840, WBGENE00003795, WBGENE00004117, WBGENE00008400, WBGENE00004681, WBGENE00011368, WBGENE00001332, WBGENE00004468, WBGENE00001090, WBGENE00009671,…	777	229	11221	2.77477	3.16289e-06	6.20176e-08	2.32782e-06
GOTERM_BP_FAT	GO:0016070~RNA metabolic process	166	14.9684	2.39655e-09	WBGENE00003389, WBGENE00003508, WBGENE00011908, WBGENE00044069, WBGENE00006817, WBGENE00008419, WBGENE00006397, WBGENE00000080, WBGENE00022458, WBGENE00003692, WBGENE00006726, WBGENE00003504, WBGENE00001436, WBGENE00001437, WBGENE00017538, WBGENE00016408, WBGENE00009202, WBGENE00001435, WBGENE00009203, WBGENE00003390, WBGENE00012205, WBGENE00001332, WBGENE00017951, WBGENE00007029, WBGENE00021311,…	777	1549	11221	1.54763	5.71336e-06	1.09873e-07	4.20492e-06
GOTERM_BP_FAT	GO:0019953~sexual reproduction	91	8.20559	3.15014e-09	WBGENE00021811, WBGENE00003389, WBGENE00009052, WBGENE00003078, WBGENE00022458, WBGENE00012767, WBGENE00003993, WBGENE00016245, WBGENE00017643, WBGENE00004775, WBGENE00006699, WBGENE00003796, WBGENE00003390, WBGENE00006528, WBGENE00007277, WBGENE00019629, WBGENE00001332, WBGENE00004466, WBGENE00003401, WBGENE00004463, WBGENE00001595, WBGENE00001597, WBGENE00000939, WBGENE00004217, WBGENE00009163,…	777	696	11221	1.88818	7.5099e-06	1.41697e-07	5.52714e-06
GOTERM_BP_FAT	GO:0048609~multicellular organismal reproductive process	114	10.2795	4.32793e-09	WBGENE00021811, WBGENE00003389, WBGENE00009052, WBGENE00006817, WBGENE00008419, WBGENE00022458, WBGENE00003993, WBGENE00015974, WBGENE00003241, WBGENE00006699, WBGENE00003796, WBGENE00003390, WBGENE00001332, WBGENE00003397, WBGENE00008363, WBGENE00003401, WBGENE00000939, WBGENE00000090, WBGENE00004217, WBGENE00004214, WBGENE00011722, WBGENE00003784, WBGENE00012527, WBGENE00006311, WBGENE00003992,…	777	953	11221	1.72752	1.03177e-05	1.9107e-07	7.59367e-06
GOTERM_BP_FAT	GO:0034504~protein localization to nucleus	19	1.71326	4.90394e-09	WBGENE00000898, WBGENE00002079, WBGENE00003801, WBGENE00002076, WBGENE00003802, WBGENE00002075, WBGENE00003800, WBGENE00003805, WBGENE00017746, WBGENE00003803, WBGENE00000913, WBGENE00003791, WBGENE00003794, WBGENE00004302, WBGENE00003793, WBGENE00007278, WBGENE00003795, WBGENE00003796, WBGENE00011807	777	52	11221	5.27668	1.16909e-05	2.12564e-07	8.60432e-06
GOTERM_BP_FAT	GO:0006260~DNA replication	26	2.34445	5.76395e-09	WBGENE00004383, WBGENE00009368, WBGENE00006817, WBGENE00011275, WBGENE00012767, WBGENE00017738, WBGENE00003882, WBGENE00004050, WBGENE00003158, WBGENE00007277, WBGENE00019767, WBGENE00013128, WBGENE00004392, WBGENE00008645, WBGENE00004337, WBGENE00000794, WBGENE00016391, WBGENE00003955, WBGENE00009372, WBGENE00003154, WBGENE00013857, WBGENE00003155, WBGENE00017546, WBGENE00008921, WBGENE00017132,…	777	97	11221	3.8709	1.37412e-05	2.4538e-07	1.01133e-05
GOTERM_BP_FAT	GO:0032504~multicellular organism reproduction	115	10.3697	6.43871e-09	WBGENE00021811, WBGENE00003389, WBGENE00009052, WBGENE00006817, WBGENE00008419, WBGENE00022458, WBGENE00003993, WBGENE00015974, WBGENE00003241, WBGENE00006699, WBGENE00003796, WBGENE00003390, WBGENE00001332, WBGENE00003397, WBGENE00008363, WBGENE00003401, WBGENE00000939, WBGENE00000090, WBGENE00004217, WBGENE00004214, WBGENE00011722, WBGENE00003784, WBGENE00012527, WBGENE00006311, WBGENE00003992,…	777	971	11221	1.71037	1.53498e-05	2.69296e-07	1.12972e-05
GOTERM_BP_FAT	GO:0044703~multi-organism reproductive process	91	8.20559	6.81391e-09	WBGENE00021811, WBGENE00003389, WBGENE00009052, WBGENE00003078, WBGENE00022458, WBGENE00012767, WBGENE00003993, WBGENE00016245, WBGENE00017643, WBGENE00004775, WBGENE00006699, WBGENE00003796, WBGENE00003390, WBGENE00006528, WBGENE00007277, WBGENE00019629, WBGENE00001332, WBGENE00004466, WBGENE00003401, WBGENE00004463, WBGENE00001595, WBGENE00001597, WBGENE00000939, WBGENE00004217, WBGENE00009163,…	777	707	11221	1.8588	1.62442e-05	2.80075e-07	1.19555e-05
GOTERM_BP_FAT	GO:1903047~mitotic cell cycle process	48	4.32822	7.9693e-09	WBGENE00012888, WBGENE00009179, WBGENE00018900, WBGENE00004873, WBGENE00011275, WBGENE00004808, WBGENE00017738, WBGENE00000064, WBGENE00004953, WBGENE00004304, WBGENE00004302, WBGENE00017643, WBGENE00003241, WBGENE00011411, WBGENE00006352, WBGENE00000962, WBGENE00004775, WBGENE00003219, WBGENE00000386, WBGENE00003795, WBGENE00006528, WBGENE00003136, WBGENE00004732, WBGENE00010093, WBGENE00021460,…	777	278	11221	2.49349	1.89986e-05	3.22014e-07	1.39827e-05
[truncated: 436 more rows]

## Sheet: Down-regulated_let-418
Category	GO term	Number of Genes	%	PValue	Genes	List Total	Pop Hits	Pop Total	Fold Enrichment	Bonferroni	Benjamini	FDR
[truncated: 19 more rows]
